# Supplementary material for: Tumour mutations in long noncoding RNAs enhance cell fitness
Source: Nat Commun. 2023 Jun 8;14:3342. doi: 10.1038/s41467-023-39160-7 (PMC10250536; doi:10.1038/s41467-023-39160-7)
Supplement: Supplementary file 4 — Supplementary Data 1 [file 41467_2023_39160_MOESM4_ESM.txt]

chr1	0	10026
chr1	10031	10051
chr1	10061	10064
chr1	10533	10706
chr1	10711	10722
chr1	10813	15537
chr1	15540	15808
chr1	15901	17395
chr1	17487	30796
chr1	30863	40561
chr1	40636	50417
chr1	50479	51851
chr1	51898	52095
chr1	52186	54616
chr1	54745	55226
chr1	55326	56898
chr1	56987	61195
chr1	61350	61399
chr1	61442	61911
chr1	61918	61922
chr1	61930	61933
chr1	62007	62103
chr1	62180	62206
chr1	62294	63232
chr1	63239	64568
chr1	64655	66120
chr1	66515	69452
chr1	69453	69469
chr1	69511	72066
chr1	72132	73152
chr1	73245	73759
chr1	73839	77098
chr1	77172	78978
chr1	79033	79578
chr1	79610	80351
chr1	80441	81873
chr1	81959	82052
chr1	82135	83028
chr1	83117	83699
chr1	83937	83942
chr1	84020	84207
chr1	84213	85627
chr1	85716	85918
chr1	86018	86229
chr1	86329	86982
chr1	86986	86995
chr1	87157	87187
chr1	87190	87193
chr1	87275	88116
chr1	88172	88195
chr1	88216	88232
chr1	88265	88287
chr1	88295	89666
chr1	89761	91116
chr1	91198	91459
chr1	91550	92578
chr1	92638	94748
chr1	94808	94891
chr1	94893	94906
chr1	95006	98943
chr1	99088	100557
chr1	100652	101594
chr1	101670	102933
chr1	102953	103811
chr1	103856	104097
chr1	104159	108466
chr1	108542	109517
chr1	109572	115638
chr1	115729	118505
chr1	118595	120909
chr1	120910	120942
chr1	121062	126055
chr1	126113	128629
chr1	128651	136358
chr1	136361	136504
chr1	136521	136601
chr1	136605	136647
chr1	136652	136698
chr1	136702	136748
chr1	136749	136894
chr1	136897	137042
chr1	137080	137091
chr1	137107	144479
chr1	144524	150465
chr1	150558	177320
chr1	177417	229573
chr1	229577	229976
chr1	229991	233372
chr1	233464	233465
chr1	233466	241078
chr1	241141	241246
chr1	241331	245269
chr1	245411	247910
chr1	247987	254826
chr1	254860	255831
chr1	255893	267199
chr1	267284	267295
chr1	267386	267611
chr1	267719	356991
chr1	357084	362814
chr1	362894	401294
chr1	401298	401299
chr1	401300	404611
chr1	404658	414084
chr1	414156	422493
chr1	422558	458743
chr1	458821	471319
chr1	471368	525413
chr1	525502	525955
chr1	526034	526636
chr1	526689	526693
chr1	526722	527036
chr1	527112	531956
chr1	532049	532145
chr1	532175	532354
chr1	532459	533065
chr1	533170	534142
chr1	534192	534220
chr1	534312	534613
chr1	534702	537428
chr1	537489	537647
chr1	537671	539640
chr1	539679	540685
chr1	540775	542091
chr1	542181	546705
chr1	546706	558984
chr1	559049	559817
chr1	559865	561939
chr1	562009	562104
chr1	562159	563325
chr1	563414	564341
chr1	564459	565364
chr1	565490	565491
chr1	565508	565837
chr1	565870	565876
chr1	565901	565921
chr1	566021	566716
chr1	566792	566833
chr1	566849	566860
chr1	566957	566962
chr1	567062	567091
chr1	567092	567149
chr1	567237	567479
chr1	567486	567767
chr1	567783	568342
chr1	568361	568363
chr1	568419	568624
chr1	568744	568910
chr1	568941	568952
chr1	569010	569170
chr1	569183	569778
chr1	569803	569826
chr1	569874	569979
chr1	569983	569994
chr1	570094	570208
chr1	570305	571752
chr1	571833	574049
chr1	574147	582794
chr1	582869	587261
chr1	587337	588988
chr1	588994	589038
chr1	589051	589059
chr1	589062	592274
chr1	592298	601450
chr1	601539	601901
chr1	601983	602512
chr1	602596	603195
chr1	603319	610118
chr1	610201	637651
chr1	637725	647344
chr1	647410	648784
chr1	648873	649660
chr1	649752	651130
chr1	651209	653423
chr1	653511	657535
chr1	657637	669132
chr1	669219	680170
chr1	680243	682370
chr1	682461	682650
chr1	682725	687965
chr1	688050	689328
chr1	689412	691463
chr1	691540	694782
chr1	694828	700436
chr1	700509	701040
chr1	701122	701710
chr1	701806	704267
chr1	704298	705781
chr1	705884	707011
chr1	707013	708835
chr1	708846	710044
chr1	710137	710525
chr1	710688	711143
chr1	711219	712420
chr1	712547	712675
chr1	712713	712932
chr1	713032	713166
chr1	713260	713273
chr1	713292	713294
chr1	713392	713854
chr1	714142	714176
chr1	714191	714210
chr1	714275	714475
chr1	714652	715102
chr1	715107	715155
chr1	715378	715976
chr1	715996	716037
chr1	716048	717241
chr1	717248	717508
chr1	717602	718489
chr1	718670	718701
chr1	718868	719189
chr1	719280	719389
chr1	719485	719975
chr1	720025	720197
chr1	720221	720290
chr1	720382	720558
chr1	720647	720765
chr1	720797	721017
chr1	721104	721194
chr1	721294	721350
chr1	721364	722288
chr1	722362	722620
chr1	722672	722886
chr1	722975	723244
chr1	723307	723656
chr1	723819	724060
chr1	724321	724359
chr1	724541	724697
chr1	724861	724867
chr1	725074	725156
chr1	725528	725631
chr1	725634	725637
chr1	725714	725717
chr1	725821	725822
chr1	725917	725933
chr1	726010	726043
chr1	726113	726239
chr1	726459	726461
chr1	726566	726624
chr1	726827	726872
chr1	727044	727140
chr1	727174	727861
chr1	727903	728229
chr1	728242	728252
chr1	728292	728416
chr1	728424	728860
chr1	728864	729616
chr1	729633	729864
chr1	729929	729955
chr1	729961	730173
chr1	730266	730284
chr1	730378	731253
chr1	731256	734018
chr1	734042	734282
chr1	734289	734362
chr1	734382	734391
chr1	734445	734494
chr1	734579	734903
chr1	734907	734950
chr1	734951	734970
chr1	734972	734978
chr1	734988	735906
chr1	735907	735973
chr1	735985	736174
chr1	736294	736423
chr1	736437	737777
chr1	737871	738085
chr1	738124	738461
chr1	738475	738729
chr1	738811	738864
chr1	738917	739044
chr1	739130	739496
chr1	739528	744862
chr1	744880	744921
chr1	744962	745465
chr1	745484	745782
chr1	745785	745814
chr1	745817	745818
chr1	745833	746120
chr1	746202	746539
chr1	746721	747511
chr1	747516	747607
chr1	747705	749965
chr1	750060	750914
chr1	751003	751404
chr1	751488	751635
chr1	751654	751668
chr1	751700	752410
chr1	752566	752574
chr1	752743	753305
chr1	753405	753449
chr1	753545	753563
chr1	753659	753748
chr1	753843	754021
chr1	754049	754054
chr1	754192	754282
chr1	754482	754497
chr1	754626	754661
chr1	754671	754735
chr1	754745	754769
chr1	754835	755112
chr1	759038	759701
chr1	759788	760960
chr1	761056	761069
chr1	761104	761126
chr1	761170	761178
chr1	761226	761234
chr1	761260	761266
chr1	761366	761506
chr1	761600	761604
chr1	761606	761652
chr1	761681	761700
chr1	761704	761711
chr1	761752	761860
chr1	761956	762104
chr1	762198	762776
chr1	762820	762832
chr1	762876	762881
chr1	762886	762887
chr1	762967	763594
chr1	763661	763680
chr1	763768	764277
chr1	764375	764693
chr1	764789	764981
chr1	765082	765332
chr1	765449	765756
chr1	765908	766649
chr1	766674	766690
chr1	766712	766714
chr1	766749	766779
chr1	766790	766797
chr1	766976	766996
chr1	767106	767120
chr1	767236	767251
chr1	767270	767432
chr1	767459	767469
chr1	767586	767587
chr1	767596	767623
chr1	767633	767680
chr1	767687	767711
chr1	767723	767776
chr1	767780	767827
chr1	767876	767903
chr1	767927	767950
chr1	768128	768226
chr1	768291	768563
chr1	768595	768629
chr1	768633	768705
chr1	768729	769038
chr1	769138	769171
chr1	769197	769211
chr1	769240	769260
chr1	769271	769274
chr1	769311	769390
chr1	769476	769604
chr1	769702	769769
chr1	769869	770068
chr1	770075	770245
chr1	770290	770291
chr1	770477	770704
chr1	770720	771632
chr1	771685	771772
chr1	771866	771909
chr1	772009	772016
chr1	772046	772317
chr1	772323	772550
chr1	772734	772855
chr1	772921	773086
chr1	773100	773117
chr1	773186	773614
chr1	773812	773819
chr1	773885	773910
chr1	774007	774603
chr1	774785	774795
chr1	774965	774995
chr1	775018	775162
chr1	775251	775326
chr1	775423	775507
chr1	775611	775703
chr1	775793	776016
chr1	776020	776250
chr1	776404	776444
chr1	776604	776612
chr1	776655	776668
chr1	776669	776696
chr1	776857	776907
chr1	777003	777011
chr1	777016	777022
chr1	777122	777184
chr1	777255	777261
chr1	777361	777981
chr1	778127	778131
chr1	778135	778157
chr1	778364	778389
chr1	778521	778554
chr1	778691	779212
chr1	779302	779353
chr1	779563	779670
chr1	779795	779820
chr1	780043	780046
chr1	780078	780091
chr1	780146	780151
chr1	780311	780621
chr1	780741	780851
chr1	781029	781048
chr1	781255	781893
chr1	781917	781918
chr1	781932	781954
chr1	781993	782038
chr1	782054	782152
chr1	782252	782453
chr1	782463	782736
chr1	782833	782845
chr1	782945	782952
chr1	782981	782995
chr1	783052	783356
chr1	783515	783540
chr1	783640	783727
chr1	783762	783774
chr1	784027	784094
chr1	784184	784267
chr1	784371	784579
chr1	784681	784952
chr1	785062	785096
chr1	785102	785110
chr1	785137	785187
chr1	785196	785400
chr1	785503	785539
chr1	785625	785915
chr1	786023	787085
chr1	787205	787223
chr1	787344	787427
chr1	787523	787773
chr1	787844	787950
chr1	787997	788260
chr1	788350	788352
chr1	788561	789187
chr1	789359	789822
chr1	789866	789892
chr1	789922	789925
chr1	789935	789936
chr1	790036	790119
chr1	790308	790383
chr1	790517	790598
chr1	790829	790972
chr1	791042	791059
chr1	791072	791578
chr1	791641	791643
chr1	791691	791732
chr1	791750	791807
chr1	791832	791975
chr1	792075	792086
chr1	792129	792392
chr1	792492	793463
chr1	793555	793650
chr1	793732	794129
chr1	794225	794516
chr1	794623	794922
chr1	794932	794936
chr1	795117	795164
chr1	795175	795481
chr1	795591	795629
chr1	795634	795670
chr1	795820	795952
chr1	796008	796216
chr1	796376	796948
chr1	797037	797042
chr1	797537	797603
chr1	797703	797705
chr1	797805	798027
chr1	798212	798300
chr1	798362	798371
chr1	798373	798829
chr1	798957	799062
chr1	799162	799349
chr1	799499	799618
chr1	799628	799630
chr1	799657	799708
chr1	799718	799946
chr1	800067	800104
chr1	800105	800191
chr1	800204	800472
chr1	800571	800730
chr1	800866	800944
chr1	801015	801159
chr1	801161	801187
chr1	801287	801290
chr1	801395	801425
chr1	801632	801704
chr1	801709	801721
chr1	801745	801758
chr1	801900	802278
chr1	802572	802579
chr1	802585	802591
chr1	802624	802628
chr1	802679	802701
chr1	802710	802720
chr1	802749	802797
chr1	802801	802859
chr1	802866	802868
chr1	802894	803007
chr1	803015	803060
chr1	803093	803102
chr1	803108	803203
chr1	803303	803310
chr1	803316	804264
chr1	804598	804664
chr1	804670	804746
chr1	805635	805640
chr1	806052	806081
chr1	806095	806165
chr1	806181	806218
chr1	806348	806484
chr1	806587	806629
chr1	806649	806708
chr1	806842	806849
chr1	806893	807013
chr1	807113	807134
chr1	807234	807296
chr1	807410	807412
chr1	807489	807530
chr1	807902	808427
chr1	808501	808502
chr1	808746	808881
chr1	808899	809327
chr1	809329	809333
chr1	809447	809597
chr1	809927	809929
chr1	810057	810077
chr1	810444	810452
chr1	810492	810493
chr1	810710	810725
chr1	812102	812110
chr1	812202	812240
chr1	813126	813213
chr1	813313	813427
chr1	813429	813430
chr1	813460	813672
chr1	813729	813736
chr1	813800	813833
chr1	813836	813856
chr1	813864	813869
chr1	814027	814279
chr1	814370	814414
chr1	815097	815116
chr1	815259	815313
chr1	815398	815403
chr1	815413	815420
chr1	815836	815942
chr1	816187	816209
chr1	817325	817469
chr1	817472	817495
chr1	817498	817508
chr1	817593	817824
chr1	817842	817914
chr1	817924	817937
chr1	817964	817977
chr1	818215	818232
chr1	818372	818375
chr1	818382	818408
chr1	818410	818411
chr1	818418	818427
chr1	818447	818465
chr1	818755	818785
chr1	818910	818931
chr1	819053	819068
chr1	819261	819262
chr1	819275	819277
chr1	819374	819433
chr1	819554	819586
chr1	819686	819743
chr1	819801	819812
chr1	819951	819988
chr1	820206	820275
chr1	820302	820303
chr1	820381	820446
chr1	820615	820618
chr1	820620	820623
chr1	820848	820874
chr1	821053	821105
chr1	821125	821165
chr1	821682	821721
chr1	822005	822018
chr1	822028	822054
chr1	823272	823277
chr1	823541	823548
chr1	823589	823619
chr1	824142	824184
chr1	825068	825091
chr1	825104	825111
chr1	825429	825442
chr1	825446	825452
chr1	825554	825557
chr1	825562	825571
chr1	825572	825585
chr1	826337	826382
chr1	826383	826404
chr1	826501	826531
chr1	826565	826591
chr1	826713	826734
chr1	826777	826809
chr1	826903	826955
chr1	827064	827065
chr1	827469	827477
chr1	827487	827576
chr1	827577	827580
chr1	827583	827614
chr1	827863	828020
chr1	828114	828124
chr1	828135	828176
chr1	828268	828325
chr1	828341	828393
chr1	828638	828640
chr1	828660	828662
chr1	828885	828886
chr1	828893	828937
chr1	829227	829246
chr1	829301	829318
chr1	829509	829561
chr1	829562	829573
chr1	829651	829670
chr1	829673	829675
chr1	829788	829815
chr1	829915	829921
chr1	829925	829958
chr1	829974	830083
chr1	830362	830364
chr1	830418	830420
chr1	830554	830577
chr1	830581	830591
chr1	830605	830615
chr1	830627	830678
chr1	830715	830732
chr1	830771	830780
chr1	830874	830925
chr1	830936	830938
chr1	830956	830975
chr1	830999	831000
chr1	831028	831061
chr1	831227	831330
chr1	831405	831449
chr1	831450	831775
chr1	832028	832186
chr1	832193	832198
chr1	832271	832292
chr1	832481	832497
chr1	832602	832617
chr1	832633	832634
chr1	832997	833014
chr1	833021	833027
chr1	833031	833062
chr1	833234	833248
chr1	833420	833425
chr1	833601	833608
chr1	833620	833668
chr1	833927	833938
chr1	833951	833971
chr1	833973	833980
chr1	834401	834554
chr1	834555	834557
chr1	834562	834569
chr1	837890	837897
chr1	844300	844399
chr1	844431	844732
chr1	844787	845147
chr1	863492	863500
chr1	863508	863658
chr1	863665	863667
chr1	869337	869833
chr1	869957	870246
chr1	871612	871714
chr1	880014	880032
chr1	880080	880082
chr1	880906	880937
chr1	881794	881827
chr1	882156	882159
chr1	882163	882171
chr1	882174	882181
chr1	883507	883517
chr1	883871	883886
chr1	886506	886519
chr1	891473	891499
chr1	892490	892492
chr1	892510	892520
chr1	892539	892540
chr1	892552	892557
chr1	894765	894767
chr1	894774	894782
chr1	899970	900127
chr1	905333	905463
chr1	912087	912258
chr1	912348	912400
chr1	912440	912529
chr1	912660	913003
chr1	920424	920430
chr1	921473	921544
chr1	921643	921675
chr1	922316	922338
chr1	922348	922349
chr1	922487	922491
chr1	922496	922498
chr1	922506	922507
chr1	922825	922846
chr1	922852	922861
chr1	923080	923087
chr1	925552	925557
chr1	925563	925580
chr1	925710	925713
chr1	926919	926921
chr1	926950	926952
chr1	926970	926984
chr1	926993	926999
chr1	927719	927746
chr1	931728	932022
chr1	932105	932153
chr1	942713	942718
chr1	942734	942741
chr1	942775	942784
chr1	942793	942794
chr1	942798	942800
chr1	943117	943347
chr1	943933	943955
chr1	943957	943963
chr1	943965	943966
chr1	944093	944095
chr1	944787	944795
chr1	944810	944819
chr1	944826	944851
chr1	944866	944878
chr1	946208	946282
chr1	946458	946460
chr1	946461	946465
chr1	951153	951288
chr1	951295	951342
chr1	951462	951470
chr1	952363	952365
chr1	952374	952375
chr1	952673	952680
chr1	952817	952830
chr1	952976	953023
chr1	953026	953088
chr1	953183	953217
chr1	953224	953247
chr1	953319	953331
chr1	953343	953410
chr1	953506	953508
chr1	953724	953725
chr1	954042	954046
chr1	954049	954108
chr1	954361	954393
chr1	963851	963893
chr1	963912	964422
chr1	965202	965233
chr1	965243	965249
chr1	965522	965536
chr1	965590	965594
chr1	965600	965632
chr1	965667	965674
chr1	965758	965788
chr1	965912	965913
chr1	966013	966020
chr1	966148	966183
chr1	966189	966220
chr1	966256	966260
chr1	966271	966277
chr1	977058	977092
chr1	977105	977139
chr1	983867	983920
chr1	988029	988045
chr1	988121	988137
chr1	992864	992870
chr1	992877	992885
chr1	996518	996534
chr1	1000224	1000465
chr1	1001264	1001279
chr1	1001520	1001522
chr1	1001697	1001739
chr1	1001744	1001761
chr1	1001765	1001766
chr1	1001768	1001775
chr1	1002752	1002775
chr1	1003954	1003977
chr1	1011249	1011324
chr1	1011408	1011651
chr1	1011706	1012413
chr1	1012603	1012606
chr1	1012706	1012833
chr1	1012903	1012906
chr1	1012950	1013000
chr1	1013010	1013047
chr1	1013057	1013317
chr1	1013327	1013329
chr1	1013357	1013359
chr1	1013370	1013571
chr1	1013653	1014115
chr1	1014141	1014200
chr1	1014210	1014231
chr1	1014245	1014291
chr1	1014300	1014505
chr1	1014510	1014711
chr1	1016014	1016288
chr1	1029864	1029913
chr1	1032597	1032598
chr1	1039485	1039489
chr1	1039534	1039540
chr1	1039543	1039549
chr1	1042712	1042759
chr1	1042764	1042770
chr1	1042818	1042830
chr1	1042834	1042839
chr1	1043110	1043198
chr1	1043199	1043202
chr1	1043212	1043228
chr1	1043229	1043255
chr1	1043262	1043272
chr1	1043296	1043307
chr1	1043313	1043318
chr1	1043489	1043492
chr1	1043496	1043512
chr1	1043614	1043642
chr1	1043765	1043793
chr1	1043797	1043821
chr1	1043843	1043849
chr1	1043948	1043972
chr1	1043979	1044121
chr1	1044203	1044224
chr1	1044259	1044401
chr1	1048436	1048470
chr1	1048491	1048492
chr1	1049297	1049300
chr1	1049301	1049319
chr1	1049328	1049330
chr1	1049331	1049334
chr1	1056021	1056045
chr1	1056156	1056161
chr1	1062446	1062449
chr1	1066886	1066939
chr1	1066946	1066957
chr1	1069182	1069382
chr1	1069387	1069390
chr1	1073665	1073788
chr1	1073796	1073798
chr1	1073802	1073804
chr1	1073806	1073807
chr1	1073810	1073843
chr1	1074449	1074470
chr1	1074523	1075874
chr1	1075911	1075998
chr1	1077758	1077763
chr1	1082537	1082622
chr1	1082624	1082732
chr1	1084221	1084350
chr1	1087861	1087862
chr1	1087877	1087895
chr1	1088506	1088507
chr1	1088522	1088540
chr1	1089980	1089993
chr1	1090010	1090024
chr1	1090026	1090077
chr1	1090432	1090441
chr1	1107993	1107994
chr1	1110224	1110226
chr1	1110235	1110261
chr1	1111245	1111312
chr1	1111423	1111460
chr1	1111516	1111526
chr1	1111531	1111609
chr1	1113682	1113690
chr1	1113769	1113789
chr1	1120031	1120263
chr1	1121468	1121470
chr1	1121472	1121479
chr1	1121491	1121504
chr1	1121629	1121637
chr1	1122287	1122430
chr1	1123035	1123041
chr1	1125235	1125242
chr1	1125263	1125265
chr1	1125267	1125384
chr1	1125406	1125411
chr1	1126248	1126251
chr1	1126295	1126296
chr1	1128578	1128620
chr1	1137156	1137587
chr1	1137592	1137606
chr1	1137611	1137623
chr1	1137685	1137737
chr1	1137782	1137794
chr1	1137801	1137815
chr1	1137818	1137834
chr1	1137915	1138022
chr1	1143304	1143340
chr1	1145324	1145326
chr1	1162663	1162780
chr1	1165853	1165866
chr1	1183538	1183547
chr1	1183689	1183789
chr1	1183848	1183987
chr1	1184046	1184050
chr1	1184066	1184078
chr1	1184087	1184111
chr1	1184112	1184164
chr1	1184174	1184185
chr1	1184256	1184936
chr1	1184945	1184969
chr1	1185198	1185203
chr1	1185222	1185246
chr1	1185364	1185713
chr1	1186905	1186912
chr1	1186922	1186928
chr1	1187244	1187246
chr1	1192062	1192070
chr1	1192071	1192091
chr1	1192110	1192121
chr1	1192122	1192145
chr1	1193595	1193596
chr1	1193598	1193611
chr1	1194370	1194371
chr1	1194506	1194507
chr1	1197306	1197309
chr1	1197314	1197317
chr1	1197331	1197333
chr1	1197398	1197407
chr1	1200109	1200112
chr1	1201204	1201212
chr1	1201919	1201980
chr1	1201994	1202000
chr1	1202427	1202458
chr1	1204475	1204695
chr1	1205007	1205029
chr1	1213013	1213036
chr1	1213051	1213060
chr1	1214775	1214776
chr1	1214777	1214837
chr1	1214958	1214982
chr1	1215555	1215631
chr1	1215635	1215637
chr1	1215660	1215661
chr1	1215671	1215672
chr1	1215704	1215709
chr1	1215731	1215744
chr1	1218131	1218195
chr1	1218295	1218306
chr1	1223581	1223583
chr1	1223698	1223708
chr1	1223732	1223740
chr1	1223772	1223782
chr1	1223808	1223823
chr1	1223826	1223842
chr1	1223846	1223851
chr1	1223887	1223896
chr1	1223900	1223910
chr1	1224006	1224040
chr1	1224061	1224062
chr1	1224070	1224190
chr1	1224198	1224320
chr1	1224322	1224358
chr1	1224453	1224583
chr1	1224623	1224800
chr1	1224811	1224956
chr1	1224958	1225010
chr1	1225056	1225130
chr1	1225234	1225249
chr1	1225268	1225417
chr1	1225425	1225466
chr1	1225479	1225494
chr1	1232502	1232979
chr1	1252172	1252197
chr1	1253414	1253457
chr1	1285351	1286740
chr1	1297889	1297920
chr1	1297926	1297933
chr1	1297935	1297941
chr1	1297951	1297953
chr1	1297955	1297976
chr1	1298006	1298009
chr1	1298203	1298215
chr1	1298219	1298220
chr1	1298226	1298229
chr1	1298234	1298235
chr1	1298259	1298291
chr1	1299020	1299023
chr1	1299033	1299038
chr1	1299071	1299074
chr1	1299081	1299082
chr1	1299404	1299424
chr1	1299427	1299475
chr1	1300766	1300771
chr1	1303121	1303122
chr1	1303124	1303159
chr1	1303160	1303188
chr1	1303192	1303207
chr1	1304143	1304153
chr1	1304701	1304720
chr1	1305267	1305321
chr1	1305334	1305358
chr1	1311080	1311087
chr1	1311090	1311114
chr1	1315047	1315196
chr1	1315447	1315461
chr1	1317630	1317681
chr1	1317704	1317718
chr1	1317746	1317797
chr1	1317823	1317824
chr1	1317832	1317833
chr1	1317852	1317885
chr1	1317890	1317923
chr1	1318005	1318034
chr1	1318044	1318073
chr1	1318522	1318535
chr1	1318549	1318551
chr1	1320873	1320877
chr1	1320917	1320921
chr1	1324577	1324597
chr1	1324609	1324636
chr1	1324642	1324644
chr1	1325051	1325054
chr1	1325058	1325099
chr1	1325106	1325110
chr1	1329984	1329987
chr1	1329998	1330006
chr1	1332135	1332183
chr1	1332190	1332202
chr1	1332215	1332217
chr1	1332294	1332336
chr1	1338258	1338261
chr1	1338668	1338673
chr1	1338790	1338826
chr1	1339579	1339589
chr1	1339615	1339669
chr1	1339677	1339680
chr1	1339682	1339735
chr1	1345181	1345662
chr1	1345715	1345745
chr1	1345752	1345766
chr1	1345785	1345823
chr1	1345839	1345920
chr1	1345938	1346060
chr1	1346317	1346327
chr1	1346333	1346339
chr1	1346699	1346708
chr1	1346786	1346787
chr1	1348145	1348221
chr1	1348933	1348959
chr1	1348963	1348975
chr1	1348978	1349007
chr1	1349072	1349074
chr1	1349095	1349099
chr1	1349101	1349160
chr1	1349529	1349531
chr1	1349560	1349561
chr1	1349961	1350071
chr1	1350075	1350090
chr1	1350105	1350157
chr1	1350168	1350170
chr1	1350171	1350175
chr1	1350416	1350500
chr1	1350785	1350822
chr1	1351571	1351829
chr1	1351844	1351853
chr1	1352150	1352355
chr1	1352739	1352849
chr1	1353245	1353281
chr1	1353456	1353458
chr1	1353459	1353462
chr1	1353719	1353808
chr1	1353868	1353881
chr1	1354018	1354025
chr1	1360571	1360579
chr1	1378345	1378348
chr1	1378353	1378364
chr1	1378480	1378528
chr1	1379890	1380494
chr1	1380696	1381052
chr1	1381442	1381551
chr1	1381559	1381571
chr1	1381713	1382358
chr1	1382486	1382487
chr1	1382488	1382612
chr1	1383091	1383095
chr1	1383213	1383303
chr1	1383326	1383348
chr1	1383360	1383420
chr1	1385420	1385436
chr1	1385437	1385440
chr1	1385741	1385750
chr1	1385769	1385962
chr1	1386069	1386074
chr1	1386075	1386087
chr1	1386090	1386091
chr1	1386159	1386272
chr1	1386446	1386449
chr1	1386464	1386466
chr1	1386489	1386496
chr1	1386766	1386768
chr1	1387048	1387070
chr1	1387106	1387113
chr1	1387213	1387219
chr1	1387228	1387232
chr1	1387333	1387344
chr1	1387715	1387724
chr1	1387741	1387791
chr1	1387794	1387799
chr1	1388334	1388349
chr1	1388411	1388425
chr1	1389187	1389221
chr1	1389241	1389313
chr1	1389472	1389489
chr1	1389492	1389815
chr1	1389961	1390093
chr1	1390336	1390339
chr1	1390370	1390421
chr1	1390757	1390881
chr1	1391255	1392194
chr1	1392705	1392732
chr1	1392747	1392748
chr1	1392749	1392752
chr1	1392756	1392768
chr1	1392785	1392809
chr1	1392820	1392824
chr1	1392834	1392835
chr1	1392852	1392859
chr1	1393396	1393406
chr1	1394202	1394228
chr1	1394416	1394643
chr1	1394663	1394671
chr1	1394733	1395132
chr1	1395147	1395159
chr1	1395179	1395216
chr1	1395232	1395233
chr1	1395317	1395319
chr1	1395335	1395337
chr1	1395338	1395340
chr1	1395764	1395818
chr1	1396994	1397006
chr1	1397033	1397045
chr1	1397136	1397139
chr1	1397147	1397151
chr1	1397362	1397379
chr1	1397901	1397921
chr1	1398793	1398807
chr1	1398822	1398831
chr1	1398906	1398913
chr1	1399165	1399179
chr1	1399598	1399643
chr1	1399877	1399897
chr1	1400379	1400388
chr1	1400693	1400735
chr1	1400737	1400740
chr1	1400744	1400758
chr1	1400767	1400787
chr1	1400843	1400850
chr1	1401172	1401231
chr1	1402223	1402396
chr1	1402446	1402509
chr1	1402609	1402718
chr1	1402732	1402980
chr1	1403192	1403193
chr1	1403297	1403429
chr1	1403547	1403718
chr1	1403831	1403947
chr1	1404046	1404074
chr1	1404219	1404368
chr1	1404496	1404586
chr1	1404663	1404709
chr1	1405200	1405204
chr1	1405221	1405222
chr1	1405242	1405293
chr1	1405424	1405471
chr1	1405974	1405988
chr1	1407165	1407947
chr1	1408748	1408778
chr1	1409604	1409615
chr1	1410075	1410528
chr1	1410671	1410739
chr1	1410849	1410860
chr1	1410955	1411546
chr1	1411575	1411791
chr1	1412031	1412034
chr1	1412038	1412040
chr1	1412041	1412084
chr1	1412661	1412666
chr1	1412667	1412679
chr1	1413819	1413825
chr1	1413899	1414606
chr1	1415869	1415891
chr1	1415927	1415934
chr1	1416034	1416040
chr1	1416049	1416053
chr1	1416154	1416165
chr1	1416202	1416365
chr1	1416370	1417131
chr1	1417365	1417682
chr1	1417696	1417962
chr1	1417974	1418012
chr1	1419323	1419338
chr1	1420001	1420008
chr1	1420014	1420019
chr1	1420076	1420098
chr1	1420119	1420150
chr1	1420163	1420763
chr1	1420900	1420976
chr1	1421076	1421200
chr1	1421565	1421627
chr1	1421686	1421732
chr1	1421841	1422490
chr1	1422654	1422783
chr1	1423054	1423104
chr1	1423372	1423382
chr1	1424483	1424487
chr1	1424837	1424860
chr1	1425018	1425028
chr1	1425029	1425048
chr1	1425063	1425064
chr1	1425272	1425326
chr1	1425916	1426080
chr1	1427068	1427082
chr1	1427097	1427106
chr1	1427135	1427136
chr1	1427168	1427170
chr1	1427439	1427453
chr1	1428875	1428888
chr1	1429289	1429305
chr1	1429309	1429328
chr1	1429502	1429565
chr1	1429652	1429774
chr1	1430023	1430094
chr1	1430429	1430501
chr1	1431048	1431057
chr1	1431105	1431254
chr1	1431808	1432412
chr1	1432562	1432918
chr1	1433304	1433413
chr1	1433575	1434220
chr1	1434384	1434553
chr1	1435067	1435071
chr1	1435498	1435523
chr1	1435530	1435538
chr1	1435647	1435648
chr1	1435649	1435705
chr1	1435708	1435725
chr1	1435728	1435804
chr1	1436046	1436111
chr1	1436149	1436158
chr1	1436640	1436659
chr1	1436665	1436768
chr1	1436796	1436805
chr1	1436809	1436830
chr1	1436843	1436851
chr1	1437433	1437434
chr1	1437676	1437681
chr1	1438081	1438083
chr1	1438112	1438137
chr1	1438144	1438152
chr1	1438196	1438200
chr1	1438319	1438320
chr1	1438326	1438359
chr1	1438673	1438805
chr1	1438970	1439036
chr1	1439841	1439854
chr1	1439860	1439867
chr1	1439868	1439871
chr1	1440048	1440093
chr1	1440470	1440476
chr1	1440492	1440519
chr1	1440531	1440542
chr1	1440644	1440993
chr1	1441094	1441104
chr1	1441116	1441157
chr1	1442188	1442222
chr1	1442231	1442257
chr1	1442260	1442268
chr1	1442549	1442608
chr1	1443404	1443507
chr1	1443615	1443801
chr1	1444011	1444012
chr1	1444115	1444590
chr1	1444652	1444768
chr1	1444862	1444890
chr1	1445034	1445183
chr1	1445293	1445383
chr1	1445464	1445510
chr1	1446353	1446367
chr1	1447549	1448331
chr1	1448424	1448877
chr1	1449021	1449089
chr1	1449205	1449216
chr1	1449309	1449900
chr1	1449929	1450145
chr1	1451073	1451082
chr1	1451177	1451293
chr1	1451397	1451463
chr1	1451489	1451602
chr1	1451885	1451900
chr1	1452486	1452492
chr1	1452566	1453273
chr1	1454256	1454419
chr1	1454424	1455185
chr1	1455368	1455685
chr1	1455699	1455974
chr1	1455977	1456015
chr1	1456469	1456472
chr1	1456905	1456919
chr1	1457587	1457621
chr1	1457641	1457713
chr1	1457729	1457736
chr1	1457742	1457747
chr1	1457804	1457826
chr1	1457847	1457888
chr1	1457891	1457905
chr1	1458006	1458077
chr1	1458184	1458185
chr1	1458186	1458470
chr1	1458627	1458703
chr1	1458868	1458877
chr1	1458886	1458893
chr1	1459294	1460242
chr1	1460431	1460481
chr1	1460906	1460915
chr1	1460952	1460999
chr1	1461502	1461528
chr1	1461716	1461943
chr1	1461963	1461971
chr1	1462033	1462432
chr1	1462447	1462459
chr1	1462479	1462517
chr1	1462617	1462619
chr1	1462635	1462637
chr1	1462638	1462640
chr1	1463794	1463797
chr1	1463805	1463809
chr1	1464013	1464030
chr1	1464524	1464544
chr1	1464576	1464740
chr1	1465487	1465488
chr1	1465520	1465522
chr1	1465533	1465540
chr1	1465913	1466147
chr1	1466879	1466881
chr1	1466998	1467068
chr1	1467648	1467821
chr1	1467922	1467934
chr1	1468008	1468025
chr1	1468034	1468068
chr1	1468265	1468342
chr1	1468398	1468420
chr1	1468446	1468517
chr1	1468865	1469311
chr1	1469489	1469498
chr1	1469546	1469695
chr1	1479738	1479750
chr1	1479760	1479770
chr1	1479786	1479791
chr1	1479803	1479847
chr1	1479850	1479854
chr1	1479869	1479875
chr1	1480927	1480939
chr1	1485068	1485134
chr1	1488928	1488932
chr1	1488937	1488972
chr1	1488978	1488987
chr1	1491527	1491528
chr1	1491535	1491537
chr1	1492664	1492687
chr1	1493385	1493392
chr1	1496574	1496585
chr1	1498961	1498963
chr1	1500538	1500638
chr1	1501980	1501988
chr1	1504087	1504096
chr1	1504274	1504303
chr1	1506311	1506333
chr1	1506344	1506354
chr1	1506512	1506531
chr1	1506542	1506554
chr1	1506561	1506563
chr1	1507339	1507379
chr1	1507539	1507569
chr1	1507574	1507662
chr1	1507680	1507686
chr1	1507851	1507856
chr1	1507859	1507868
chr1	1507871	1507876
chr1	1507912	1507918
chr1	1507929	1507953
chr1	1511172	1511279
chr1	1514812	1514822
chr1	1515719	1516445
chr1	1516460	1516466
chr1	1517040	1517058
chr1	1519328	1519331
chr1	1519478	1519483
chr1	1519700	1519716
chr1	1520063	1520070
chr1	1520076	1520077
chr1	1520850	1520893
chr1	1520900	1520901
chr1	1520905	1520967
chr1	1520969	1520970
chr1	1520971	1520989
chr1	1520992	1520995
chr1	1521010	1521013
chr1	1521888	1521890
chr1	1521987	1522065
chr1	1522342	1522343
chr1	1522776	1522867
chr1	1522956	1522959
chr1	1522960	1522962
chr1	1523346	1523353
chr1	1523382	1523409
chr1	1523410	1523443
chr1	1523644	1523648
chr1	1523676	1523681
chr1	1523694	1523741
chr1	1523748	1523752
chr1	1523754	1523757
chr1	1524601	1524619
chr1	1524635	1524640
chr1	1524898	1524910
chr1	1524912	1524916
chr1	1525913	1525915
chr1	1525922	1525945
chr1	1525970	1525986
chr1	1525991	1525993
chr1	1526731	1526758
chr1	1526775	1526781
chr1	1526782	1526792
chr1	1526794	1526798
chr1	1527233	1527236
chr1	1527244	1527249
chr1	1527263	1527281
chr1	1527649	1527655
chr1	1527673	1527682
chr1	1527684	1527715
chr1	1528258	1528261
chr1	1528271	1528277
chr1	1530470	1530472
chr1	1530481	1530506
chr1	1530822	1530824
chr1	1530833	1530858
chr1	1530950	1530964
chr1	1531432	1531446
chr1	1540882	1541008
chr1	1541517	1541643
chr1	1542822	1542824
chr1	1542897	1542919
chr1	1544410	1544416
chr1	1544418	1544453
chr1	1544470	1544476
chr1	1547959	1547974
chr1	1548331	1548370
chr1	1548374	1548379
chr1	1548581	1548591
chr1	1548605	1548610
chr1	1554469	1554501
chr1	1567834	1569695
chr1	1569782	1571702
chr1	1571802	1571907
chr1	1572169	1572258
chr1	1572401	1572495
chr1	1572599	1572654
chr1	1572724	1572725
chr1	1572750	1572890
chr1	1572939	1574199
chr1	1574299	1574302
chr1	1574306	1574497
chr1	1574609	1574655
chr1	1574681	1574687
chr1	1574796	1574852
chr1	1574909	1575056
chr1	1575127	1575587
chr1	1575611	1576522
chr1	1576583	1576585
chr1	1576586	1578802
chr1	1578917	1580272
chr1	1580352	1581119
chr1	1581207	1581276
chr1	1581366	1581659
chr1	1581676	1581783
chr1	1581818	1581826
chr1	1581861	1582067
chr1	1582106	1582510
chr1	1582606	1582673
chr1	1582767	1583051
chr1	1583143	1583182
chr1	1583275	1583571
chr1	1583669	1583991
chr1	1584109	1584124
chr1	1584289	1584373
chr1	1584862	1584868
chr1	1586183	1586184
chr1	1586223	1586233
chr1	1586238	1586239
chr1	1586253	1586254
chr1	1586257	1586259
chr1	1586270	1586320
chr1	1586733	1586734
chr1	1586768	1586781
chr1	1586792	1586991
chr1	1588187	1588221
chr1	1588369	1588440
chr1	1588531	1588571
chr1	1588681	1588717
chr1	1588805	1589273
chr1	1589355	1589541
chr1	1589608	1590282
chr1	1590681	1592126
chr1	1592267	1592283
chr1	1592394	1592607
chr1	1592702	1592781
chr1	1592872	1594089
chr1	1594259	1594267
chr1	1594269	1594293
chr1	1594336	1594355
chr1	1594393	1594398
chr1	1594458	1594741
chr1	1594840	1594897
chr1	1595040	1595060
chr1	1595065	1595077
chr1	1595204	1595432
chr1	1595528	1595767
chr1	1595798	1595853
chr1	1595856	1596371
chr1	1598365	1598600
chr1	1598611	1598616
chr1	1598628	1598631
chr1	1598642	1598644
chr1	1598690	1598707
chr1	1598858	1598986
chr1	1599040	1599050
chr1	1599181	1599200
chr1	1599361	1599874
chr1	1599979	1599991
chr1	1600093	1600128
chr1	1601733	1601738
chr1	1601750	1601751
chr1	1601859	1601871
chr1	1602007	1602008
chr1	1602015	1602059
chr1	1604241	1604259
chr1	1604264	1604331
chr1	1604424	1604687
chr1	1605001	1605018
chr1	1605107	1605120
chr1	1605422	1605692
chr1	1605788	1606187
chr1	1606287	1606446
chr1	1606530	1606569
chr1	1606666	1606796
chr1	1606883	1608817
chr1	1612699	1612708
chr1	1612822	1612836
chr1	1613233	1613237
chr1	1613248	1613278
chr1	1613281	1613293
chr1	1616384	1616394
chr1	1616426	1616438
chr1	1617286	1617295
chr1	1617301	1617362
chr1	1617456	1617469
chr1	1617493	1617588
chr1	1617609	1617616
chr1	1617842	1617880
chr1	1618209	1618222
chr1	1618266	1618275
chr1	1619789	1620379
chr1	1620618	1620751
chr1	1620759	1620813
chr1	1620924	1621211
chr1	1621311	1621312
chr1	1621450	1621470
chr1	1621833	1624257
chr1	1624339	1624504
chr1	1624641	1625314
chr1	1626175	1626181
chr1	1626182	1626190
chr1	1626449	1626619
chr1	1626706	1627705
chr1	1627820	1627827
chr1	1627965	1628097
chr1	1628197	1628237
chr1	1628406	1628800
chr1	1629015	1630925
chr1	1631053	1632914
chr1	1633002	1634922
chr1	1635022	1635127
chr1	1635388	1635477
chr1	1635620	1635714
chr1	1635818	1635873
chr1	1635943	1635944
chr1	1635969	1636109
chr1	1636158	1637418
chr1	1637516	1637707
chr1	1637819	1637865
chr1	1637891	1637897
chr1	1638006	1638062
chr1	1638119	1638266
chr1	1638337	1638797
chr1	1638821	1639732
chr1	1639796	1642012
chr1	1642132	1643487
chr1	1643568	1644335
chr1	1644430	1644499
chr1	1644598	1644891
chr1	1644908	1645015
chr1	1645050	1645058
chr1	1645093	1645299
chr1	1645338	1645742
chr1	1645839	1645906
chr1	1646000	1646284
chr1	1646373	1646412
chr1	1646504	1646800
chr1	1646899	1647221
chr1	1647339	1647354
chr1	1647518	1647602
chr1	1647970	1648045
chr1	1649011	1649046
chr1	1649075	1649136
chr1	1649146	1649149
chr1	1649183	1649244
chr1	1649254	1649257
chr1	1649374	1649375
chr1	1649492	1649527
chr1	1649639	1649640
chr1	1649694	1649702
chr1	1649873	1649902
chr1	1650143	1650166
chr1	1650169	1650196
chr1	1650200	1650276
chr1	1651150	1651166
chr1	1651711	1651715
chr1	1652226	1652232
chr1	1652945	1652946
chr1	1652980	1652993
chr1	1653004	1653203
chr1	1653537	1653571
chr1	1653708	1653779
chr1	1653873	1653913
chr1	1654002	1654038
chr1	1654127	1654595
chr1	1654673	1654859
chr1	1654930	1655604
chr1	1655970	1657415
chr1	1657856	1657860
chr1	1657862	1657863
chr1	1658149	1658165
chr1	1658278	1658491
chr1	1658587	1658666
chr1	1658757	1659974
chr1	1660148	1660156
chr1	1660158	1660182
chr1	1660225	1660244
chr1	1660282	1660287
chr1	1660347	1660630
chr1	1660750	1660807
chr1	1660950	1660970
chr1	1660975	1660987
chr1	1661114	1661342
chr1	1661434	1661673
chr1	1661704	1661759
chr1	1661762	1662277
chr1	1664673	1664678
chr1	1664699	1664709
chr1	1664714	1664736
chr1	1664738	1664992
chr1	1664994	1664999
chr1	1665001	1665021
chr1	1665045	1665051
chr1	1665062	1665069
chr1	1665218	1665346
chr1	1665400	1665410
chr1	1665540	1665559
chr1	1665724	1666237
chr1	1666342	1666354
chr1	1666450	1666485
chr1	1666776	1666794
chr1	1666799	1666866
chr1	1666960	1667223
chr1	1667419	1667432
chr1	1667434	1667436
chr1	1667438	1667439
chr1	1667441	1667443
chr1	1667535	1667552
chr1	1667642	1667655
chr1	1667719	1667723
chr1	1667958	1667989
chr1	1668275	1668545
chr1	1668644	1669043
chr1	1669143	1669302
chr1	1669386	1669425
chr1	1669523	1669653
chr1	1669741	1671675
chr1	1671898	1671907
chr1	1671951	1671964
chr1	1672080	1672141
chr1	1672236	1672250
chr1	1672273	1672368
chr1	1672607	1672645
chr1	1672731	1673321
chr1	1673327	1673350
chr1	1673885	1674018
chr1	1674026	1674080
chr1	1674191	1674478
chr1	1674578	1674579
chr1	1675108	1677532
chr1	1677618	1677783
chr1	1677907	1678580
chr1	1678678	1678848
chr1	1678937	1679936
chr1	1680051	1680058
chr1	1680667	1680799
chr1	1680899	1680939
chr1	1681029	1681423
chr1	1681625	1683535
chr1	1686274	1686296
chr1	1692607	1692623
chr1	1699523	1699525
chr1	1699526	1699527
chr1	1701964	1701965
chr1	1701968	1701975
chr1	1701996	1702019
chr1	1704205	1704206
chr1	1704671	1704685
chr1	1708070	1708099
chr1	1715555	1715556
chr1	1715633	1715637
chr1	1715642	1715660
chr1	1722633	1722634
chr1	1722782	1722794
chr1	1722800	1722807
chr1	1726225	1726236
chr1	1726239	1726240
chr1	1726288	1726295
chr1	1730362	1730565
chr1	1735450	1735484
chr1	1735508	1735515
chr1	1735520	1735545
chr1	1736503	1736505
chr1	1739313	1739349
chr1	1740113	1740120
chr1	1740122	1740128
chr1	1740170	1740171
chr1	1740175	1740180
chr1	1741695	1741696
chr1	1741707	1741710
chr1	1742113	1742114
chr1	1742117	1742119
chr1	1742146	1742152
chr1	1742153	1742154
chr1	1742159	1742161
chr1	1742523	1742526
chr1	1742935	1742952
chr1	1742975	1742984
chr1	1743219	1743220
chr1	1743221	1743282
chr1	1743286	1743377
chr1	1743382	1743400
chr1	1743408	1743416
chr1	1750023	1750126
chr1	1750131	1750138
chr1	1750173	1750174
chr1	1751689	1751694
chr1	1753931	1753936
chr1	1754397	1754470
chr1	1757022	1757023
chr1	1757024	1757065
chr1	1757069	1757076
chr1	1757079	1757179
chr1	1757610	1757611
chr1	1757618	1757628
chr1	1757632	1757642
chr1	1759541	1759553
chr1	1759571	1759616
chr1	1759617	1759643
chr1	1761327	1761380
chr1	1761703	1761723
chr1	1761738	1761757
chr1	1761769	1761774
chr1	1761786	1761787
chr1	1761823	1761840
chr1	1762980	1762985
chr1	1763000	1763026
chr1	1763035	1763054
chr1	1766106	1766133
chr1	1766282	1766303
chr1	1766304	1766307
chr1	1768694	1768711
chr1	1768874	1768884
chr1	1768893	1768894
chr1	1769393	1769432
chr1	1769997	1770034
chr1	1773607	1773620
chr1	1773626	1773643
chr1	1773655	1773684
chr1	1775372	1775433
chr1	1775449	1775457
chr1	1775470	1775482
chr1	1776730	1776769
chr1	1776827	1776866
chr1	1776869	1776923
chr1	1782444	1782463
chr1	1782622	1782631
chr1	1782677	1782755
chr1	1783693	1783713
chr1	1783731	1783741
chr1	1783753	1783762
chr1	1783769	1783770
chr1	1786319	1786369
chr1	1786381	1786392
chr1	1786853	1786909
chr1	1786923	1786946
chr1	1787061	1787063
chr1	1787907	1787912
chr1	1791389	1791406
chr1	1791414	1791415
chr1	1795490	1795501
chr1	1796416	1796483
chr1	1796484	1796489
chr1	1796527	1796537
chr1	1796761	1796778
chr1	1796796	1796798
chr1	1796800	1796824
chr1	1796837	1796839
chr1	1796886	1796893
chr1	1798111	1798149
chr1	1798169	1798180
chr1	1798257	1798264
chr1	1799957	1799967
chr1	1799969	1799972
chr1	1800004	1800009
chr1	1800029	1800030
chr1	1800486	1800487
chr1	1808462	1808500
chr1	1808522	1808556
chr1	1810956	1810958
chr1	1810961	1810968
chr1	1810972	1810975
chr1	1810988	1811046
chr1	1811770	1811799
chr1	1811814	1811823
chr1	1811933	1811935
chr1	1814084	1814116
chr1	1815812	1815817
chr1	1816204	1816236
chr1	1816247	1816255
chr1	1816313	1816318
chr1	1816570	1816588
chr1	1816590	1816594
chr1	1816627	1816635
chr1	1816644	1816661
chr1	1816662	1816677
chr1	1817012	1817074
chr1	1817184	1817202
chr1	1818330	1818350
chr1	1827835	1827856
chr1	1827867	1827876
chr1	1828374	1828375
chr1	1828377	1828388
chr1	1828456	1828473
chr1	1828475	1828532
chr1	1828533	1828547
chr1	1828913	1828915
chr1	1828932	1828972
chr1	1829015	1829020
chr1	1831953	1831980
chr1	1832080	1832086
chr1	1832101	1832116
chr1	1833788	1833813
chr1	1833838	1833917
chr1	1833919	1833932
chr1	1834155	1834161
chr1	1834162	1834185
chr1	1834193	1834194
chr1	1834311	1834331
chr1	1835001	1835009
chr1	1835026	1835036
chr1	1835132	1835154
chr1	1835314	1835328
chr1	1836291	1836292
chr1	1837303	1837327
chr1	1837329	1837341
chr1	1839172	1839177
chr1	1839182	1839206
chr1	1839251	1839253
chr1	1840853	1840868
chr1	1840932	1840937
chr1	1841000	1841024
chr1	1844430	1844434
chr1	1844456	1844458
chr1	1844591	1844592
chr1	1844593	1844595
chr1	1844949	1844962
chr1	1845117	1845146
chr1	1859527	1859715
chr1	1862591	1862630
chr1	1862638	1862662
chr1	1862675	1862694
chr1	1862898	1862906
chr1	1863545	1863609
chr1	1863611	1863626
chr1	1863636	1863652
chr1	1863653	1863660
chr1	1863663	1863669
chr1	1863677	1863717
chr1	1863726	1863752
chr1	1864157	1864178
chr1	1864184	1864190
chr1	1864355	1864381
chr1	1864411	1864434
chr1	1864774	1864821
chr1	1865724	1865726
chr1	1865910	1865911
chr1	1865913	1865936
chr1	1866058	1866060
chr1	1866092	1866094
chr1	1866105	1866115
chr1	1866126	1866149
chr1	1866271	1866273
chr1	1866524	1866544
chr1	1866709	1866710
chr1	1866712	1866735
chr1	1867524	1867547
chr1	1867793	1867815
chr1	1872278	1872279
chr1	1872326	1872462
chr1	1879493	1879501
chr1	1881815	1881823
chr1	1881946	1881958
chr1	1881967	1881968
chr1	1884775	1884780
chr1	1884845	1884859
chr1	1884899	1884916
chr1	1895972	1896022
chr1	1896023	1896026
chr1	1896027	1896037
chr1	1896041	1896076
chr1	1898389	1898411
chr1	1898415	1898416
chr1	1904007	1904057
chr1	1904060	1904077
chr1	1904083	1904086
chr1	1904096	1904109
chr1	1904114	1904117
chr1	1908112	1908124
chr1	1908143	1908173
chr1	1908354	1908361
chr1	1908379	1908423
chr1	1908433	1908434
chr1	1908441	1908442
chr1	1908464	1908465
chr1	1910337	1910408
chr1	1910426	1910437
chr1	1910574	1910696
chr1	1910716	1910727
chr1	1911527	1911837
chr1	1912828	1912850
chr1	1913033	1913039
chr1	1913046	1913051
chr1	1913084	1913086
chr1	1913109	1913131
chr1	1913237	1913320
chr1	1913439	1913443
chr1	1913614	1913715
chr1	1915140	1915150
chr1	1915158	1915176
chr1	1915250	1915252
chr1	1915281	1915333
chr1	1915536	1915539
chr1	1917545	1917577
chr1	1917578	1917582
chr1	1917595	1917596
chr1	1919110	1919115
chr1	1919128	1919130
chr1	1919131	1919180
chr1	1922629	1922638
chr1	1922891	1922896
chr1	1922913	1922922
chr1	1923201	1923204
chr1	1923206	1923220
chr1	1923323	1923394
chr1	1924037	1924053
chr1	1924096	1924113
chr1	1924382	1924391
chr1	1925143	1925149
chr1	1925159	1925340
chr1	1927075	1927098
chr1	1927103	1927107
chr1	1927114	1927120
chr1	1927123	1927140
chr1	1927144	1927164
chr1	1927175	1927177
chr1	1927197	1927254
chr1	1928118	1928128
chr1	1928150	1928183
chr1	1928239	1928249
chr1	1928279	1928287
chr1	1928732	1928739
chr1	1928774	1928776
chr1	1929434	1929437
[truncated: 998,000+ more rows]
