# Supplementary material for: Tumour mutations in long noncoding RNAs enhance cell fitness
Source: Nat Commun. 2023 Jun 8;14:3342. doi: 10.1038/s41467-023-39160-7 (PMC10250536; doi:10.1038/s41467-023-39160-7)
Supplement: Supplementary file 5 — Supplementary Data 2 [file 41467_2023_39160_MOESM5_ESM.txt]

ENSG00000088340
ENSG00000099869
ENSG00000115934
ENSG00000122043
ENSG00000124835
ENSG00000125514
ENSG00000129816
ENSG00000129845
ENSG00000130600
ENSG00000131484
ENSG00000131538
ENSG00000131548
ENSG00000132204
ENSG00000132832
ENSG00000136315
ENSG00000147753
ENSG00000147761
ENSG00000152931
ENSG00000153363
ENSG00000162947
ENSG00000163364
ENSG00000163597
ENSG00000166770
ENSG00000166917
ENSG00000170161
ENSG00000170590
ENSG00000170919
ENSG00000170983
ENSG00000171889
ENSG00000172965
ENSG00000175772
ENSG00000175773
ENSG00000175873
ENSG00000175967
ENSG00000176075
ENSG00000176124
ENSG00000176320
ENSG00000176728
ENSG00000176840
ENSG00000177133
ENSG00000177234
ENSG00000177410
ENSG00000177640
ENSG00000177788
ENSG00000178107
ENSG00000178130
ENSG00000178193
ENSG00000178440
ENSG00000178457
ENSG00000178863
ENSG00000178947
ENSG00000178977
ENSG00000179136
ENSG00000179219
ENSG00000179406
ENSG00000179452
ENSG00000179743
ENSG00000179935
ENSG00000180068
ENSG00000180139
ENSG00000180279
ENSG00000180712
ENSG00000180867
ENSG00000180910
ENSG00000181995
ENSG00000182057
ENSG00000182165
ENSG00000182586
ENSG00000183242
ENSG00000183385
ENSG00000183674
ENSG00000184324
ENSG00000184586
ENSG00000184809
ENSG00000184856
ENSG00000184991
ENSG00000185044
ENSG00000185186
ENSG00000185203
ENSG00000185433
ENSG00000185495
ENSG00000185700
ENSG00000185847
ENSG00000186369
ENSG00000186594
ENSG00000186842
ENSG00000187156
ENSG00000187621
ENSG00000188525
ENSG00000188660
ENSG00000188825
ENSG00000189196
ENSG00000189223
ENSG00000189229
ENSG00000189419
ENSG00000196096
ENSG00000196559
ENSG00000196634
ENSG00000196756
ENSG00000196979
ENSG00000197176
ENSG00000197182
ENSG00000197462
ENSG00000197463
ENSG00000197503
ENSG00000197775
ENSG00000197989
ENSG00000198468
ENSG00000198496
ENSG00000198671
ENSG00000198914
ENSG00000202198
ENSG00000203266
ENSG00000203356
ENSG00000203364
ENSG00000203372
ENSG00000203386
ENSG00000203402
ENSG00000203434
ENSG00000203441
ENSG00000203496
ENSG00000203497
ENSG00000203498
ENSG00000203565
ENSG00000203585
ENSG00000203601
ENSG00000203605
ENSG00000203620
ENSG00000203635
ENSG00000203645
ENSG00000203650
ENSG00000203688
ENSG00000203709
ENSG00000203721
ENSG00000203729
ENSG00000203761
ENSG00000203801
ENSG00000203809
ENSG00000203875
ENSG00000203876
ENSG00000203999
ENSG00000204054
ENSG00000204091
ENSG00000204092
ENSG00000204110
ENSG00000204117
ENSG00000204118
ENSG00000204148
ENSG00000204187
ENSG00000204241
ENSG00000204250
ENSG00000204272
ENSG00000204282
ENSG00000204362
ENSG00000204460
ENSG00000204588
ENSG00000204623
ENSG00000204625
ENSG00000204684
ENSG00000204754
ENSG00000204792
ENSG00000204802
ENSG00000204860
ENSG00000204929
ENSG00000205054
ENSG00000205056
ENSG00000205181
ENSG00000205293
ENSG00000205325
ENSG00000205361
ENSG00000205444
ENSG00000205452
ENSG00000205488
ENSG00000205611
ENSG00000205628
ENSG00000205636
ENSG00000205653
ENSG00000205662
ENSG00000205837
ENSG00000205865
ENSG00000205866
ENSG00000206062
ENSG00000206129
ENSG00000206187
ENSG00000206195
ENSG00000206337
ENSG00000207955
ENSG00000212663
ENSG00000212694
ENSG00000212766
ENSG00000212855
ENSG00000212856
ENSG00000212930
ENSG00000213005
ENSG00000213091
ENSG00000213453
ENSG00000213793
ENSG00000213863
ENSG00000213971
ENSG00000214039
ENSG00000214049
ENSG00000214105
ENSG00000214145
ENSG00000214146
ENSG00000214293
ENSG00000214381
ENSG00000214407
ENSG00000214432
ENSG00000214546
ENSG00000214548
ENSG00000214614
ENSG00000214797
ENSG00000214803
ENSG00000214837
ENSG00000214855
ENSG00000214894
ENSG00000214900
ENSG00000214915
ENSG00000214942
ENSG00000214955
ENSG00000214970
ENSG00000215112
ENSG00000215159
ENSG00000215190
ENSG00000215241
ENSG00000215246
ENSG00000215256
ENSG00000215374
ENSG00000215386
ENSG00000215394
ENSG00000215403
ENSG00000215417
ENSG00000215447
ENSG00000215458
ENSG00000215483
ENSG00000215560
ENSG00000215808
ENSG00000215841
ENSG00000215869
ENSG00000216775
ENSG00000217258
ENSG00000218510
ENSG00000218537
ENSG00000218839
ENSG00000219159
ENSG00000219445
ENSG00000220161
ENSG00000220548
ENSG00000220908
ENSG00000221077
ENSG00000221389
ENSG00000221571
ENSG00000221819
ENSG00000222030
ENSG00000222032
ENSG00000222041
ENSG00000222042
ENSG00000223342
ENSG00000223344
ENSG00000223356
ENSG00000223360
ENSG00000223373
ENSG00000223379
ENSG00000223381
ENSG00000223382
ENSG00000223387
ENSG00000223393
ENSG00000223396
ENSG00000223400
ENSG00000223403
ENSG00000223404
ENSG00000223408
ENSG00000223410
ENSG00000223414
ENSG00000223432
ENSG00000223446
ENSG00000223462
ENSG00000223466
ENSG00000223469
ENSG00000223470
ENSG00000223473
ENSG00000223475
ENSG00000223479
ENSG00000223485
ENSG00000223486
ENSG00000223504
ENSG00000223511
ENSG00000223517
ENSG00000223530
ENSG00000223536
ENSG00000223546
ENSG00000223554
ENSG00000223561
ENSG00000223562
ENSG00000223573
ENSG00000223581
ENSG00000223587
ENSG00000223597
ENSG00000223617
ENSG00000223623
ENSG00000223626
ENSG00000223631
ENSG00000223633
ENSG00000223634
ENSG00000223635
ENSG00000223641
ENSG00000223646
ENSG00000223647
ENSG00000223659
ENSG00000223660
ENSG00000223665
ENSG00000223675
ENSG00000223678
ENSG00000223685
ENSG00000223695
ENSG00000223704
ENSG00000223711
ENSG00000223714
ENSG00000223715
ENSG00000223716
ENSG00000223720
ENSG00000223726
ENSG00000223727
ENSG00000223729
ENSG00000223734
ENSG00000223742
ENSG00000223749
ENSG00000223751
ENSG00000223761
ENSG00000223765
ENSG00000223768
ENSG00000223781
ENSG00000223783
ENSG00000223784
ENSG00000223786
ENSG00000223795
ENSG00000223806
ENSG00000223808
ENSG00000223809
ENSG00000223811
ENSG00000223812
ENSG00000223826
ENSG00000223829
ENSG00000223834
ENSG00000223838
ENSG00000223842
ENSG00000223850
ENSG00000223855
ENSG00000223859
ENSG00000223863
ENSG00000223870
ENSG00000223872
ENSG00000223880
ENSG00000223881
ENSG00000223883
ENSG00000223891
ENSG00000223907
ENSG00000223914
ENSG00000223929
ENSG00000223935
ENSG00000223944
ENSG00000223956
ENSG00000223975
ENSG00000223979
ENSG00000223985
ENSG00000223993
ENSG00000223999
ENSG00000224000
ENSG00000224008
ENSG00000224015
ENSG00000224017
ENSG00000224018
ENSG00000224027
ENSG00000224028
ENSG00000224032
ENSG00000224034
ENSG00000224037
ENSG00000224038
ENSG00000224048
ENSG00000224049
ENSG00000224050
ENSG00000224057
ENSG00000224074
ENSG00000224075
ENSG00000224077
ENSG00000224078
ENSG00000224081
ENSG00000224091
ENSG00000224095
ENSG00000224099
ENSG00000224100
ENSG00000224107
ENSG00000224128
ENSG00000224137
ENSG00000224141
ENSG00000224157
ENSG00000224167
ENSG00000224173
ENSG00000224174
ENSG00000224177
ENSG00000224184
ENSG00000224187
ENSG00000224189
ENSG00000224190
ENSG00000224194
ENSG00000224209
ENSG00000224216
ENSG00000224222
ENSG00000224231
ENSG00000224235
ENSG00000224239
ENSG00000224243
ENSG00000224247
ENSG00000224250
ENSG00000224259
ENSG00000224260
ENSG00000224265
ENSG00000224267
ENSG00000224271
ENSG00000224286
ENSG00000224292
ENSG00000224294
ENSG00000224301
ENSG00000224303
ENSG00000224307
ENSG00000224308
ENSG00000224310
ENSG00000224311
ENSG00000224322
ENSG00000224326
ENSG00000224328
ENSG00000224329
ENSG00000224330
ENSG00000224342
ENSG00000224363
ENSG00000224371
ENSG00000224374
ENSG00000224375
ENSG00000224376
ENSG00000224382
ENSG00000224391
ENSG00000224400
ENSG00000224404
ENSG00000224405
ENSG00000224406
ENSG00000224409
ENSG00000224413
ENSG00000224429
ENSG00000224445
ENSG00000224460
ENSG00000224468
ENSG00000224478
ENSG00000224481
ENSG00000224504
ENSG00000224506
ENSG00000224511
ENSG00000224514
ENSG00000224532
ENSG00000224535
ENSG00000224549
ENSG00000224559
ENSG00000224565
ENSG00000224568
ENSG00000224577
ENSG00000224582
ENSG00000224583
ENSG00000224592
ENSG00000224605
ENSG00000224609
ENSG00000224610
ENSG00000224612
ENSG00000224613
ENSG00000224616
ENSG00000224621
ENSG00000224626
ENSG00000224635
ENSG00000224638
ENSG00000224648
ENSG00000224649
ENSG00000224652
ENSG00000224655
ENSG00000224699
ENSG00000224711
ENSG00000224714
ENSG00000224715
ENSG00000224718
ENSG00000224739
ENSG00000224750
ENSG00000224758
ENSG00000224761
ENSG00000224765
ENSG00000224788
ENSG00000224794
ENSG00000224799
ENSG00000224805
ENSG00000224810
ENSG00000224817
ENSG00000224818
ENSG00000224819
ENSG00000224832
ENSG00000224842
ENSG00000224843
ENSG00000224844
ENSG00000224848
ENSG00000224849
ENSG00000224850
ENSG00000224851
ENSG00000224853
ENSG00000224857
ENSG00000224863
ENSG00000224865
ENSG00000224876
ENSG00000224884
ENSG00000224893
ENSG00000224899
ENSG00000224918
ENSG00000224922
ENSG00000224924
ENSG00000224930
ENSG00000224932
ENSG00000224933
ENSG00000224934
ENSG00000224935
ENSG00000224939
ENSG00000224943
ENSG00000224944
ENSG00000224950
ENSG00000224957
ENSG00000224959
ENSG00000224961
ENSG00000224965
ENSG00000224968
ENSG00000224969
ENSG00000224977
ENSG00000224984
ENSG00000224989
ENSG00000224995
ENSG00000225002
ENSG00000225006
ENSG00000225007
ENSG00000225012
ENSG00000225039
ENSG00000225044
ENSG00000225050
ENSG00000225056
ENSG00000225058
ENSG00000225064
ENSG00000225070
ENSG00000225077
ENSG00000225085
ENSG00000225087
ENSG00000225096
ENSG00000225102
ENSG00000225105
ENSG00000225107
ENSG00000225113
ENSG00000225127
ENSG00000225128
ENSG00000225129
ENSG00000225135
ENSG00000225148
ENSG00000225152
ENSG00000225156
ENSG00000225163
ENSG00000225166
ENSG00000225172
ENSG00000225173
ENSG00000225179
ENSG00000225194
ENSG00000225208
ENSG00000225209
ENSG00000225210
ENSG00000225218
ENSG00000225226
ENSG00000225231
ENSG00000225233
ENSG00000225249
ENSG00000225255
ENSG00000225258
ENSG00000225278
ENSG00000225285
ENSG00000225292
ENSG00000225298
ENSG00000225316
ENSG00000225321
ENSG00000225325
ENSG00000225328
ENSG00000225329
ENSG00000225331
ENSG00000225334
ENSG00000225337
ENSG00000225341
ENSG00000225353
ENSG00000225359
ENSG00000225378
ENSG00000225383
ENSG00000225386
ENSG00000225387
ENSG00000225391
ENSG00000225393
ENSG00000225411
ENSG00000225413
ENSG00000225424
ENSG00000225427
ENSG00000225431
ENSG00000225434
ENSG00000225439
ENSG00000225444
ENSG00000225446
ENSG00000225458
ENSG00000225470
ENSG00000225484
ENSG00000225488
ENSG00000225490
ENSG00000225493
ENSG00000225498
ENSG00000225511
ENSG00000225518
ENSG00000225519
ENSG00000225520
ENSG00000225532
ENSG00000225535
ENSG00000225537
ENSG00000225539
ENSG00000225545
ENSG00000225546
ENSG00000225548
ENSG00000225554
ENSG00000225559
ENSG00000225560
ENSG00000225561
ENSG00000225563
ENSG00000225564
ENSG00000225570
ENSG00000225579
ENSG00000225582
ENSG00000225588
ENSG00000225597
ENSG00000225598
ENSG00000225605
ENSG00000225612
ENSG00000225613
ENSG00000225626
ENSG00000225640
ENSG00000225643
ENSG00000225647
ENSG00000225648
ENSG00000225649
ENSG00000225655
ENSG00000225656
ENSG00000225657
ENSG00000225667
ENSG00000225675
ENSG00000225676
ENSG00000225680
ENSG00000225689
ENSG00000225718
ENSG00000225742
ENSG00000225744
ENSG00000225746
ENSG00000225750
ENSG00000225756
ENSG00000225759
ENSG00000225760
ENSG00000225762
ENSG00000225765
ENSG00000225768
ENSG00000225775
ENSG00000225783
ENSG00000225785
ENSG00000225790
ENSG00000225791
ENSG00000225807
ENSG00000225815
ENSG00000225818
ENSG00000225826
ENSG00000225833
ENSG00000225836
ENSG00000225857
ENSG00000225867
ENSG00000225870
ENSG00000225872
ENSG00000225873
ENSG00000225879
ENSG00000225881
ENSG00000225882
ENSG00000225884
ENSG00000225913
ENSG00000225916
ENSG00000225919
ENSG00000225929
ENSG00000225930
ENSG00000225931
ENSG00000225937
ENSG00000225938
ENSG00000225942
ENSG00000225945
ENSG00000225948
ENSG00000225953
ENSG00000225960
ENSG00000225964
ENSG00000225969
ENSG00000225970
ENSG00000225974
ENSG00000225975
ENSG00000225978
ENSG00000225979
ENSG00000225981
ENSG00000225982
ENSG00000226004
ENSG00000226005
ENSG00000226007
ENSG00000226022
ENSG00000226029
ENSG00000226032
ENSG00000226037
ENSG00000226041
ENSG00000226043
ENSG00000226044
ENSG00000226047
ENSG00000226051
ENSG00000226053
ENSG00000226063
ENSG00000226067
ENSG00000226070
ENSG00000226078
ENSG00000226079
ENSG00000226087
ENSG00000226097
ENSG00000226101
ENSG00000226113
ENSG00000226115
ENSG00000226125
ENSG00000226130
ENSG00000226133
ENSG00000226134
ENSG00000226140
ENSG00000226149
ENSG00000226155
ENSG00000226159
ENSG00000226169
ENSG00000226172
ENSG00000226179
ENSG00000226194
ENSG00000226197
ENSG00000226202
ENSG00000226203
ENSG00000226204
ENSG00000226206
ENSG00000226207
ENSG00000226208
ENSG00000226218
ENSG00000226237
ENSG00000226240
ENSG00000226249
ENSG00000226250
ENSG00000226251
ENSG00000226266
ENSG00000226276
ENSG00000226277
ENSG00000226281
ENSG00000226296
ENSG00000226302
ENSG00000226304
ENSG00000226308
ENSG00000226310
ENSG00000226317
ENSG00000226320
ENSG00000226328
ENSG00000226335
ENSG00000226337
ENSG00000226349
ENSG00000226355
ENSG00000226362
ENSG00000226363
ENSG00000226370
ENSG00000226374
ENSG00000226375
ENSG00000226376
ENSG00000226380
ENSG00000226383
ENSG00000226386
ENSG00000226398
ENSG00000226409
ENSG00000226412
ENSG00000226423
ENSG00000226425
ENSG00000226426
ENSG00000226433
ENSG00000226434
ENSG00000226442
ENSG00000226447
ENSG00000226453
ENSG00000226465
ENSG00000226471
ENSG00000226472
ENSG00000226476
ENSG00000226486
ENSG00000226487
ENSG00000226488
ENSG00000226496
ENSG00000226497
ENSG00000226506
ENSG00000226508
ENSG00000226516
ENSG00000226519
ENSG00000226527
ENSG00000226542
ENSG00000226562
ENSG00000226566
ENSG00000226567
ENSG00000226578
ENSG00000226581
ENSG00000226594
ENSG00000226598
ENSG00000226601
ENSG00000226609
ENSG00000226619
ENSG00000226620
ENSG00000226622
ENSG00000226629
ENSG00000226637
ENSG00000226640
ENSG00000226643
ENSG00000226644
ENSG00000226645
ENSG00000226649
ENSG00000226655
ENSG00000226661
ENSG00000226667
ENSG00000226669
ENSG00000226673
ENSG00000226674
ENSG00000226676
ENSG00000226680
ENSG00000226681
ENSG00000226684
ENSG00000226686
ENSG00000226688
ENSG00000226690
ENSG00000226694
ENSG00000226702
ENSG00000226707
ENSG00000226708
ENSG00000226715
ENSG00000226716
ENSG00000226717
ENSG00000226722
ENSG00000226725
ENSG00000226733
ENSG00000226738
ENSG00000226739
ENSG00000226741
ENSG00000226751
ENSG00000226762
ENSG00000226764
ENSG00000226770
ENSG00000226777
ENSG00000226780
ENSG00000226782
ENSG00000226785
ENSG00000226791
ENSG00000226792
ENSG00000226798
ENSG00000226808
ENSG00000226813
ENSG00000226816
ENSG00000226822
ENSG00000226825
ENSG00000226828
ENSG00000226829
ENSG00000226833
ENSG00000226835
ENSG00000226846
ENSG00000226852
ENSG00000226853
ENSG00000226854
ENSG00000226856
ENSG00000226859
ENSG00000226861
ENSG00000226868
ENSG00000226889
ENSG00000226891
ENSG00000226897
ENSG00000226900
ENSG00000226903
ENSG00000226904
ENSG00000226906
ENSG00000226913
ENSG00000226917
ENSG00000226920
ENSG00000226921
ENSG00000226927
ENSG00000226935
ENSG00000226938
ENSG00000226939
ENSG00000226950
ENSG00000226954
ENSG00000226956
ENSG00000226965
ENSG00000226968
ENSG00000226969
ENSG00000226983
ENSG00000226985
ENSG00000226990
ENSG00000226992
ENSG00000226994
ENSG00000226995
ENSG00000226996
ENSG00000227005
ENSG00000227007
ENSG00000227009
ENSG00000227012
ENSG00000227016
ENSG00000227017
ENSG00000227021
ENSG00000227029
ENSG00000227036
ENSG00000227039
ENSG00000227042
ENSG00000227043
ENSG00000227047
ENSG00000227060
ENSG00000227061
ENSG00000227075
ENSG00000227078
ENSG00000227082
ENSG00000227083
ENSG00000227084
ENSG00000227088
ENSG00000227089
ENSG00000227090
ENSG00000227098
ENSG00000227101
ENSG00000227107
ENSG00000227115
ENSG00000227116
ENSG00000227121
ENSG00000227125
ENSG00000227131
ENSG00000227136
ENSG00000227139
ENSG00000227143
ENSG00000227148
ENSG00000227150
ENSG00000227157
ENSG00000227167
ENSG00000227169
ENSG00000227172
ENSG00000227181
ENSG00000227185
ENSG00000227192
ENSG00000227193
ENSG00000227195
ENSG00000227206
ENSG00000227214
ENSG00000227237
ENSG00000227240
ENSG00000227244
ENSG00000227258
ENSG00000227260
ENSG00000227269
ENSG00000227282
ENSG00000227285
ENSG00000227290
ENSG00000227292
ENSG00000227293
ENSG00000227297
ENSG00000227301
ENSG00000227306
ENSG00000227307
ENSG00000227308
ENSG00000227310
ENSG00000227313
ENSG00000227332
ENSG00000227336
ENSG00000227338
ENSG00000227342
ENSG00000227355
ENSG00000227356
ENSG00000227359
ENSG00000227360
ENSG00000227364
ENSG00000227372
ENSG00000227375
ENSG00000227386
ENSG00000227388
ENSG00000227403
ENSG00000227418
ENSG00000227421
ENSG00000227431
ENSG00000227438
ENSG00000227439
ENSG00000227455
ENSG00000227456
ENSG00000227459
ENSG00000227463
ENSG00000227467
ENSG00000227475
ENSG00000227477
ENSG00000227479
ENSG00000227481
ENSG00000227482
ENSG00000227485
ENSG00000227486
ENSG00000227489
ENSG00000227496
ENSG00000227498
ENSG00000227502
ENSG00000227508
ENSG00000227510
ENSG00000227517
ENSG00000227518
ENSG00000227519
ENSG00000227531
ENSG00000227533
ENSG00000227544
ENSG00000227549
ENSG00000227552
ENSG00000227555
ENSG00000227562
ENSG00000227564
ENSG00000227579
ENSG00000227598
ENSG00000227603
ENSG00000227606
ENSG00000227611
ENSG00000227619
ENSG00000227630
ENSG00000227634
ENSG00000227640
ENSG00000227674
ENSG00000227676
ENSG00000227680
ENSG00000227683
ENSG00000227702
ENSG00000227704
ENSG00000227706
ENSG00000227708
ENSG00000227711
ENSG00000227712
ENSG00000227713
ENSG00000227716
ENSG00000227718
ENSG00000227723
ENSG00000227733
ENSG00000227743
ENSG00000227748
ENSG00000227764
ENSG00000227809
ENSG00000227818
ENSG00000227824
ENSG00000227838
ENSG00000227851
ENSG00000227863
ENSG00000227869
ENSG00000227877
ENSG00000227880
ENSG00000227885
ENSG00000227893
ENSG00000227896
ENSG00000227902
ENSG00000227908
ENSG00000227912
ENSG00000227917
ENSG00000227920
ENSG00000227925
ENSG00000227930
ENSG00000227932
ENSG00000227938
ENSG00000227940
ENSG00000227947
ENSG00000227958
ENSG00000227964
ENSG00000227981
ENSG00000228021
ENSG00000228022
ENSG00000228031
ENSG00000228033
ENSG00000228037
ENSG00000228043
ENSG00000228044
ENSG00000228055
ENSG00000228058
ENSG00000228065
ENSG00000228067
ENSG00000228072
ENSG00000228079
ENSG00000228100
ENSG00000228105
ENSG00000228126
ENSG00000228127
ENSG00000228135
ENSG00000228139
ENSG00000228140
ENSG00000228141
ENSG00000228142
ENSG00000228151
ENSG00000228159
ENSG00000228160
ENSG00000228162
ENSG00000228173
ENSG00000228176
ENSG00000228189
ENSG00000228215
ENSG00000228216
ENSG00000228221
ENSG00000228223
ENSG00000228226
ENSG00000228229
ENSG00000228235
ENSG00000228239
ENSG00000228240
ENSG00000228251
ENSG00000228255
ENSG00000228262
ENSG00000228271
ENSG00000228272
ENSG00000228277
ENSG00000228288
ENSG00000228293
ENSG00000228294
ENSG00000228295
ENSG00000228296
ENSG00000228308
ENSG00000228309
ENSG00000228317
ENSG00000228327
ENSG00000228329
ENSG00000228334
ENSG00000228338
ENSG00000228340
ENSG00000228343
ENSG00000228351
ENSG00000228353
ENSG00000228355
ENSG00000228358
ENSG00000228361
ENSG00000228365
ENSG00000228372
ENSG00000228379
ENSG00000228389
ENSG00000228391
ENSG00000228392
ENSG00000228393
ENSG00000228397
ENSG00000228400
ENSG00000228412
ENSG00000228414
ENSG00000228420
ENSG00000228421
ENSG00000228422
ENSG00000228426
ENSG00000228427
ENSG00000228430
ENSG00000228437
ENSG00000228467
ENSG00000228478
ENSG00000228482
ENSG00000228484
ENSG00000228488
ENSG00000228495
ENSG00000228503
ENSG00000228504
ENSG00000228505
ENSG00000228512
ENSG00000228521
ENSG00000228526
ENSG00000228527
ENSG00000228528
ENSG00000228534
ENSG00000228536
ENSG00000228538
ENSG00000228541
ENSG00000228543
ENSG00000228559
ENSG00000228561
ENSG00000228563
ENSG00000228564
ENSG00000228566
ENSG00000228569
ENSG00000228573
ENSG00000228586
ENSG00000228587
ENSG00000228590
ENSG00000228592
ENSG00000228596
ENSG00000228598
ENSG00000228604
ENSG00000228613
ENSG00000228614
ENSG00000228616
ENSG00000228618
ENSG00000228622
ENSG00000228627
ENSG00000228630
ENSG00000228636
ENSG00000228639
ENSG00000228648
ENSG00000228649
ENSG00000228650
ENSG00000228651
ENSG00000228658
ENSG00000228659
ENSG00000228669
ENSG00000228675
ENSG00000228679
ENSG00000228683
ENSG00000228692
ENSG00000228697
ENSG00000228701
ENSG00000228704
ENSG00000228705
ENSG00000228707
ENSG00000228709
ENSG00000228714
ENSG00000228718
ENSG00000228719
ENSG00000228730
ENSG00000228734
ENSG00000228735
ENSG00000228739
ENSG00000228742
ENSG00000228750
ENSG00000228768
ENSG00000228772
ENSG00000228777
ENSG00000228778
ENSG00000228784
ENSG00000228792
ENSG00000228793
ENSG00000228794
ENSG00000228798
ENSG00000228799
ENSG00000228800
ENSG00000228801
ENSG00000228824
ENSG00000228826
ENSG00000228857
ENSG00000228858
ENSG00000228862
ENSG00000228873
ENSG00000228876
ENSG00000228877
ENSG00000228878
ENSG00000228886
ENSG00000228888
ENSG00000228889
ENSG00000228890
ENSG00000228906
ENSG00000228909
ENSG00000228918
ENSG00000228933
ENSG00000228944
ENSG00000228950
ENSG00000228951
ENSG00000228952
ENSG00000228959
ENSG00000228961
ENSG00000228962
ENSG00000228968
ENSG00000228971
ENSG00000228973
ENSG00000228980
ENSG00000228989
ENSG00000228999
ENSG00000229011
ENSG00000229012
ENSG00000229015
ENSG00000229017
ENSG00000229025
ENSG00000229051
ENSG00000229055
ENSG00000229066
ENSG00000229084
ENSG00000229102
ENSG00000229108
ENSG00000229109
ENSG00000229116
ENSG00000229118
ENSG00000229124
ENSG00000229131
ENSG00000229140
ENSG00000229151
ENSG00000229155
ENSG00000229160
ENSG00000229167
ENSG00000229175
ENSG00000229177
ENSG00000229178
ENSG00000229180
ENSG00000229191
ENSG00000229192
ENSG00000229195
ENSG00000229196
ENSG00000229201
ENSG00000229205
ENSG00000229209
ENSG00000229224
ENSG00000229225
ENSG00000229227
ENSG00000229229
ENSG00000229233
ENSG00000229236
ENSG00000229240
ENSG00000229243
ENSG00000229245
ENSG00000229246
ENSG00000229249
ENSG00000229255
ENSG00000229262
ENSG00000229269
ENSG00000229271
ENSG00000229272
ENSG00000229274
ENSG00000229275
ENSG00000229278
ENSG00000229282
ENSG00000229289
ENSG00000229291
ENSG00000229297
ENSG00000229301
ENSG00000229306
ENSG00000229308
ENSG00000229309
ENSG00000229311
ENSG00000229321
ENSG00000229335
ENSG00000229345
ENSG00000229352
ENSG00000229356
ENSG00000229370
ENSG00000229379
ENSG00000229382
ENSG00000229388
ENSG00000229389
ENSG00000229395
ENSG00000229401
ENSG00000229402
ENSG00000229403
ENSG00000229404
ENSG00000229424
ENSG00000229425
ENSG00000229433
ENSG00000229434
ENSG00000229437
ENSG00000229443
ENSG00000229454
ENSG00000229457
ENSG00000229459
ENSG00000229466
ENSG00000229481
ENSG00000229483
ENSG00000229484
ENSG00000229494
ENSG00000229495
ENSG00000229498
ENSG00000229520
ENSG00000229522
ENSG00000229528
ENSG00000229536
ENSG00000229543
ENSG00000229546
ENSG00000229550
ENSG00000229556
ENSG00000229557
ENSG00000229563
ENSG00000229565
ENSG00000229578
ENSG00000229582
ENSG00000229588
ENSG00000229599
ENSG00000229600
ENSG00000229603
ENSG00000229606
ENSG00000229607
ENSG00000229609
ENSG00000229611
ENSG00000229618
ENSG00000229621
ENSG00000229625
ENSG00000229628
ENSG00000229630
ENSG00000229639
ENSG00000229642
ENSG00000229643
ENSG00000229646
ENSG00000229647
ENSG00000229649
ENSG00000229654
ENSG00000229660
ENSG00000229671
ENSG00000229672
ENSG00000229694
ENSG00000229697
ENSG00000229699
ENSG00000229702
ENSG00000229703
ENSG00000229717
ENSG00000229719
ENSG00000229720
ENSG00000229722
ENSG00000229723
ENSG00000229727
ENSG00000229728
ENSG00000229740
ENSG00000229743
ENSG00000229746
ENSG00000229755
ENSG00000229770
ENSG00000229771
ENSG00000229774
ENSG00000229775
ENSG00000229779
ENSG00000229791
ENSG00000229792
ENSG00000229796
ENSG00000229801
ENSG00000229805
ENSG00000229807
ENSG00000229855
ENSG00000229869
ENSG00000229876
ENSG00000229882
ENSG00000229893
ENSG00000229905
ENSG00000229912
ENSG00000229913
ENSG00000229922
ENSG00000229923
ENSG00000229925
ENSG00000229928
ENSG00000229943
ENSG00000229952
ENSG00000229957
ENSG00000229960
ENSG00000229961
ENSG00000229962
ENSG00000229964
ENSG00000229969
ENSG00000229971
ENSG00000229976
ENSG00000229980
ENSG00000229981
ENSG00000229983
ENSG00000229986
ENSG00000229989
ENSG00000230010
ENSG00000230013
ENSG00000230014
ENSG00000230015
ENSG00000230023
ENSG00000230024
ENSG00000230027
ENSG00000230030
ENSG00000230033
ENSG00000230040
ENSG00000230051
ENSG00000230054
ENSG00000230058
ENSG00000230061
ENSG00000230090
ENSG00000230096
ENSG00000230100
ENSG00000230102
ENSG00000230105
ENSG00000230107
ENSG00000230109
ENSG00000230120
ENSG00000230121
ENSG00000230131
ENSG00000230133
ENSG00000230138
ENSG00000230142
ENSG00000230153
ENSG00000230156
ENSG00000230159
ENSG00000230173
ENSG00000230174
ENSG00000230176
ENSG00000230177
ENSG00000230205
ENSG00000230226
ENSG00000230229
ENSG00000230233
ENSG00000230248
ENSG00000230250
ENSG00000230262
ENSG00000230269
ENSG00000230285
ENSG00000230298
ENSG00000230303
ENSG00000230309
ENSG00000230313
ENSG00000230316
ENSG00000230317
ENSG00000230323
ENSG00000230324
ENSG00000230345
ENSG00000230352
ENSG00000230365
ENSG00000230368
ENSG00000230372
ENSG00000230379
ENSG00000230381
ENSG00000230387
ENSG00000230390
ENSG00000230392
ENSG00000230394
ENSG00000230400
ENSG00000230401
ENSG00000230402
ENSG00000230403
ENSG00000230404
ENSG00000230410
ENSG00000230415
ENSG00000230417
ENSG00000230423
ENSG00000230426
ENSG00000230434
ENSG00000230437
ENSG00000230438
ENSG00000230440
ENSG00000230448
ENSG00000230452
ENSG00000230461
ENSG00000230471
ENSG00000230472
ENSG00000230490
ENSG00000230492
ENSG00000230499
ENSG00000230506
ENSG00000230515
ENSG00000230516
ENSG00000230523
ENSG00000230525
ENSG00000230526
ENSG00000230533
ENSG00000230537
ENSG00000230542
ENSG00000230550
ENSG00000230552
ENSG00000230555
ENSG00000230569
ENSG00000230573
ENSG00000230587
ENSG00000230590
ENSG00000230597
ENSG00000230599
ENSG00000230600
ENSG00000230601
ENSG00000230606
ENSG00000230623
ENSG00000230627
ENSG00000230628
ENSG00000230631
ENSG00000230633
ENSG00000230641
ENSG00000230645
ENSG00000230647
ENSG00000230648
ENSG00000230649
ENSG00000230651
ENSG00000230658
ENSG00000230663
ENSG00000230668
ENSG00000230676
ENSG00000230680
ENSG00000230687
ENSG00000230690
ENSG00000230695
ENSG00000230699
ENSG00000230709
ENSG00000230710
ENSG00000230714
ENSG00000230720
ENSG00000230725
ENSG00000230731
ENSG00000230746
ENSG00000230747
ENSG00000230759
ENSG00000230761
ENSG00000230768
ENSG00000230773
ENSG00000230798
ENSG00000230803
ENSG00000230806
ENSG00000230812
ENSG00000230817
ENSG00000230825
ENSG00000230831
ENSG00000230834
ENSG00000230836
ENSG00000230838
ENSG00000230839
ENSG00000230843
ENSG00000230844
ENSG00000230846
ENSG00000230848
ENSG00000230852
ENSG00000230857
ENSG00000230864
ENSG00000230866
ENSG00000230876
ENSG00000230880
ENSG00000230899
ENSG00000230906
ENSG00000230908
ENSG00000230910
ENSG00000230914
ENSG00000230923
ENSG00000230937
ENSG00000230939
ENSG00000230941
ENSG00000230943
ENSG00000230944
ENSG00000230945
ENSG00000230952
ENSG00000230962
ENSG00000230967
ENSG00000230968
ENSG00000230969
ENSG00000230971
ENSG00000230972
ENSG00000230975
ENSG00000230978
ENSG00000230990
ENSG00000230991
ENSG00000230998
ENSG00000231004
ENSG00000231015
ENSG00000231019
ENSG00000231023
ENSG00000231025
ENSG00000231039
ENSG00000231040
ENSG00000231052
ENSG00000231054
ENSG00000231056
ENSG00000231057
ENSG00000231061
ENSG00000231078
ENSG00000231081
ENSG00000231082
ENSG00000231083
ENSG00000231090
ENSG00000231098
ENSG00000231106
ENSG00000231107
ENSG00000231131
ENSG00000231133
ENSG00000231140
ENSG00000231141
ENSG00000231143
ENSG00000231149
ENSG00000231156
ENSG00000231170
ENSG00000231173
ENSG00000231175
ENSG00000231177
ENSG00000231178
ENSG00000231182
ENSG00000231188
ENSG00000231189
ENSG00000231193
ENSG00000231196
ENSG00000231200
ENSG00000231204
ENSG00000231210
ENSG00000231212
ENSG00000231217
ENSG00000231221
ENSG00000231231
ENSG00000231233
ENSG00000231236
ENSG00000231238
ENSG00000231242
ENSG00000231243
ENSG00000231246
ENSG00000231248
ENSG00000231249
ENSG00000231252
ENSG00000231253
ENSG00000231265
ENSG00000231266
ENSG00000231273
ENSG00000231290
ENSG00000231291
ENSG00000231297
ENSG00000231298
ENSG00000231304
ENSG00000231326
ENSG00000231327
ENSG00000231355
ENSG00000231358
ENSG00000231364
ENSG00000231367
ENSG00000231394
ENSG00000231401
ENSG00000231403
ENSG00000231405
ENSG00000231412
ENSG00000231413
ENSG00000231418
ENSG00000231420
ENSG00000231421
ENSG00000231422
ENSG00000231426
ENSG00000231427
ENSG00000231428
ENSG00000231429
ENSG00000231435
ENSG00000231437
ENSG00000231447
ENSG00000231453
ENSG00000231459
ENSG00000231460
ENSG00000231465
ENSG00000231473
ENSG00000231476
ENSG00000231477
ENSG00000231481
ENSG00000231482
ENSG00000231483
ENSG00000231485
ENSG00000231486
ENSG00000231487
ENSG00000231492
ENSG00000231495
ENSG00000231496
ENSG00000231505
ENSG00000231507
ENSG00000231509
ENSG00000231510
ENSG00000231512
ENSG00000231518
ENSG00000231527
ENSG00000231529
ENSG00000231532
ENSG00000231533
ENSG00000231535
ENSG00000231536
ENSG00000231539
ENSG00000231551
ENSG00000231557
ENSG00000231566
ENSG00000231574
ENSG00000231589
ENSG00000231595
ENSG00000231597
ENSG00000231599
ENSG00000231601
ENSG00000231604
ENSG00000231605
ENSG00000231606
ENSG00000231607
ENSG00000231611
ENSG00000231620
ENSG00000231626
ENSG00000231630
ENSG00000231632
ENSG00000231633
ENSG00000231648
ENSG00000231653
ENSG00000231662
ENSG00000231666
ENSG00000231671
ENSG00000231674
ENSG00000231678
ENSG00000231680
ENSG00000231681
ENSG00000231682
ENSG00000231689
ENSG00000231690
ENSG00000231698
ENSG00000231704
ENSG00000231705
ENSG00000231709
ENSG00000231711
ENSG00000231713
ENSG00000231714
ENSG00000231718
ENSG00000231720
ENSG00000231721
ENSG00000231724
ENSG00000231734
ENSG00000231740
ENSG00000231742
ENSG00000231754
ENSG00000231755
ENSG00000231757
ENSG00000231764
ENSG00000231768
ENSG00000231769
ENSG00000231772
ENSG00000231774
ENSG00000231776
ENSG00000231781
ENSG00000231782
ENSG00000231791
ENSG00000231806
ENSG00000231808
ENSG00000231811
ENSG00000231814
ENSG00000231815
ENSG00000231816
ENSG00000231826
ENSG00000231829
ENSG00000231830
ENSG00000231838
ENSG00000231842
ENSG00000231846
ENSG00000231856
ENSG00000231863
ENSG00000231873
ENSG00000231876
ENSG00000231877
ENSG00000231881
ENSG00000231883
ENSG00000231892
ENSG00000231901
ENSG00000231902
ENSG00000231912
ENSG00000231914
ENSG00000231918
ENSG00000231927
ENSG00000231934
ENSG00000231943
ENSG00000231949
ENSG00000231953
ENSG00000231963
ENSG00000231966
ENSG00000231971
ENSG00000231977
ENSG00000231983
ENSG00000231986
ENSG00000231987
ENSG00000231990
ENSG00000232001
ENSG00000232002
ENSG00000232006
ENSG00000232018
ENSG00000232019
ENSG00000232021
ENSG00000232023
ENSG00000232028
ENSG00000232035
ENSG00000232044
ENSG00000232046
ENSG00000232053
ENSG00000232058
ENSG00000232063
ENSG00000232065
ENSG00000232072
ENSG00000232077
ENSG00000232079
ENSG00000232080
ENSG00000232100
ENSG00000232104
ENSG00000232116
ENSG00000232117
ENSG00000232121
ENSG00000232124
ENSG00000232130
ENSG00000232139
ENSG00000232140
ENSG00000232151
ENSG00000232153
ENSG00000232170
ENSG00000232183
ENSG00000232188
ENSG00000232190
ENSG00000232193
ENSG00000232197
ENSG00000232200
ENSG00000232211
ENSG00000232212
ENSG00000232225
ENSG00000232227
ENSG00000232229
ENSG00000232233
ENSG00000232234
ENSG00000232243
ENSG00000232245
ENSG00000232252
ENSG00000232265
ENSG00000232271
ENSG00000232286
ENSG00000232294
ENSG00000232299
ENSG00000232306
ENSG00000232309
ENSG00000232310
ENSG00000232311
ENSG00000232316
ENSG00000232324
ENSG00000232325
ENSG00000232328
ENSG00000232336
ENSG00000232347
ENSG00000232348
ENSG00000232352
ENSG00000232353
ENSG00000232359
ENSG00000232363
ENSG00000232395
ENSG00000232396
ENSG00000232401
ENSG00000232411
ENSG00000232413
ENSG00000232419
ENSG00000232426
ENSG00000232436
ENSG00000232442
ENSG00000232444
ENSG00000232448
ENSG00000232451
ENSG00000232453
ENSG00000232458
ENSG00000232461
ENSG00000232462
ENSG00000232465
ENSG00000232470
ENSG00000232480
ENSG00000232494
ENSG00000232498
ENSG00000232500
ENSG00000232504
ENSG00000232505
ENSG00000232512
ENSG00000232527
ENSG00000232529
ENSG00000232532
ENSG00000232533
ENSG00000232537
ENSG00000232539
ENSG00000232548
ENSG00000232555
ENSG00000232590
ENSG00000232591
ENSG00000232596
ENSG00000232597
ENSG00000232598
ENSG00000232604
ENSG00000232606
ENSG00000232611
ENSG00000232613
ENSG00000232618
ENSG00000232624
ENSG00000232628
ENSG00000232636
ENSG00000232638
ENSG00000232640
ENSG00000232643
ENSG00000232645
ENSG00000232648
ENSG00000232650
ENSG00000232655
ENSG00000232679
ENSG00000232680
ENSG00000232688
ENSG00000232694
ENSG00000232698
ENSG00000232710
ENSG00000232712
ENSG00000232715
ENSG00000232716
ENSG00000232719
ENSG00000232721
ENSG00000232732
ENSG00000232740
ENSG00000232746
ENSG00000232749
ENSG00000232753
ENSG00000232756
ENSG00000232765
ENSG00000232784
ENSG00000232790
ENSG00000232803
ENSG00000232806
ENSG00000232808
ENSG00000232812
ENSG00000232817
ENSG00000232827
ENSG00000232835
ENSG00000232837
ENSG00000232849
ENSG00000232855
ENSG00000232860
ENSG00000232874
ENSG00000232884
ENSG00000232886
ENSG00000232895
ENSG00000232896
ENSG00000232900
ENSG00000232903
ENSG00000232909
ENSG00000232920
ENSG00000232930
ENSG00000232931
ENSG00000232947
ENSG00000232954
ENSG00000232956
ENSG00000232964
ENSG00000232977
ENSG00000232985
ENSG00000232986
ENSG00000232987
ENSG00000232991
ENSG00000233005
ENSG00000233008
ENSG00000233016
ENSG00000233017
ENSG00000233022
ENSG00000233047
ENSG00000233048
ENSG00000233056
ENSG00000233060
ENSG00000233064
ENSG00000233068
ENSG00000233069
ENSG00000233074
ENSG00000233077
ENSG00000233079
ENSG00000233080
ENSG00000233081
ENSG00000233082
ENSG00000233085
ENSG00000233086
ENSG00000233093
ENSG00000233096
ENSG00000233101
ENSG00000233103
ENSG00000233117
ENSG00000233123
ENSG00000233124
ENSG00000233128
ENSG00000233137
ENSG00000233147
ENSG00000233153
ENSG00000233154
ENSG00000233179
ENSG00000233191
ENSG00000233193
ENSG00000233200
ENSG00000233203
ENSG00000233207
ENSG00000233208
ENSG00000233214
ENSG00000233215
ENSG00000233219
ENSG00000233234
ENSG00000233236
ENSG00000233237
ENSG00000233242
ENSG00000233244
ENSG00000233256
ENSG00000233258
ENSG00000233261
ENSG00000233277
ENSG00000233288
ENSG00000233290
ENSG00000233304
ENSG00000233321
ENSG00000233330
ENSG00000233336
ENSG00000233342
ENSG00000233349
ENSG00000233354
ENSG00000233358
ENSG00000233359
ENSG00000233365
ENSG00000233372
ENSG00000233379
ENSG00000233387
ENSG00000233393
ENSG00000233395
ENSG00000233396
ENSG00000233397
ENSG00000233399
ENSG00000233403
ENSG00000233405
ENSG00000233407
ENSG00000233408
ENSG00000233410
ENSG00000233415
ENSG00000233417
ENSG00000233420
ENSG00000233421
ENSG00000233423
ENSG00000233424
ENSG00000233427
ENSG00000233429
ENSG00000233431
ENSG00000233456
ENSG00000233461
ENSG00000233470
ENSG00000233472
ENSG00000233479
ENSG00000233480
ENSG00000233482
ENSG00000233491
ENSG00000233492
ENSG00000233508
ENSG00000233516
ENSG00000233517
ENSG00000233521
ENSG00000233522
ENSG00000233528
ENSG00000233532
ENSG00000233534
ENSG00000233535
ENSG00000233536
ENSG00000233542
ENSG00000233554
ENSG00000233559
ENSG00000233569
ENSG00000233570
ENSG00000233571
ENSG00000233574
ENSG00000233577
ENSG00000233587
ENSG00000233590
ENSG00000233593
ENSG00000233605
ENSG00000233607
ENSG00000233610
ENSG00000233616
ENSG00000233621
ENSG00000233625
ENSG00000233630
ENSG00000233633
ENSG00000233639
ENSG00000233643
ENSG00000233645
ENSG00000233651
ENSG00000233654
ENSG00000233656
ENSG00000233684
ENSG00000233689
ENSG00000233694
ENSG00000233699
ENSG00000233718
ENSG00000233721
ENSG00000233723
ENSG00000233725
ENSG00000233730
ENSG00000233746
ENSG00000233754
ENSG00000233755
ENSG00000233760
ENSG00000233775
ENSG00000233776
ENSG00000233785
ENSG00000233791
ENSG00000233798
ENSG00000233817
ENSG00000233818
ENSG00000233824
ENSG00000233834
ENSG00000233835
ENSG00000233842
ENSG00000233852
ENSG00000233858
ENSG00000233862
ENSG00000233864
ENSG00000233866
ENSG00000233871
ENSG00000233878
ENSG00000233882
ENSG00000233884
ENSG00000233891
ENSG00000233893
ENSG00000233901
ENSG00000233906
ENSG00000233907
ENSG00000233919
ENSG00000233920
ENSG00000233922
ENSG00000233926
ENSG00000233928
ENSG00000233936
ENSG00000233941
ENSG00000233942
ENSG00000233945
ENSG00000233960
ENSG00000233967
ENSG00000233969
ENSG00000233970
ENSG00000233973
ENSG00000233975
ENSG00000233977
ENSG00000233978
ENSG00000233981
ENSG00000233985
ENSG00000233987
ENSG00000233997
ENSG00000234007
ENSG00000234015
ENSG00000234019
ENSG00000234022
ENSG00000234034
ENSG00000234035
ENSG00000234037
ENSG00000234052
ENSG00000234056
ENSG00000234083
ENSG00000234089
ENSG00000234104
ENSG00000234105
ENSG00000234113
ENSG00000234116
ENSG00000234129
ENSG00000234134
ENSG00000234139
ENSG00000234142
ENSG00000234147
ENSG00000234148
ENSG00000234155
ENSG00000234160
ENSG00000234162
ENSG00000234165
ENSG00000234168
ENSG00000234169
ENSG00000234170
ENSG00000234172
ENSG00000234177
ENSG00000234182
ENSG00000234183
ENSG00000234184
ENSG00000234190
ENSG00000234191
ENSG00000234199
ENSG00000234207
ENSG00000234210
ENSG00000234215
ENSG00000234223
ENSG00000234225
ENSG00000234238
ENSG00000234244
ENSG00000234245
ENSG00000234248
ENSG00000234255
ENSG00000234261
ENSG00000234265
ENSG00000234273
ENSG00000234275
ENSG00000234277
ENSG00000234279
ENSG00000234283
ENSG00000234292
ENSG00000234296
ENSG00000234300
ENSG00000234306
ENSG00000234308
ENSG00000234311
ENSG00000234318
ENSG00000234323
ENSG00000234350
ENSG00000234362
ENSG00000234378
ENSG00000234380
ENSG00000234384
ENSG00000234387
ENSG00000234407
ENSG00000234418
ENSG00000234423
ENSG00000234426
ENSG00000234427
ENSG00000234435
ENSG00000234446
ENSG00000234455
ENSG00000234456
ENSG00000234460
ENSG00000234464
ENSG00000234471
ENSG00000234474
ENSG00000234476
ENSG00000234481
ENSG00000234503
ENSG00000234506
ENSG00000234519
ENSG00000234520
ENSG00000234535
ENSG00000234540
ENSG00000234542
ENSG00000234546
ENSG00000234548
ENSG00000234551
ENSG00000234556
ENSG00000234571
ENSG00000234572
ENSG00000234580
ENSG00000234584
ENSG00000234593
ENSG00000234595
ENSG00000234597
ENSG00000234608
ENSG00000234610
ENSG00000234613
ENSG00000234622
ENSG00000234625
ENSG00000234626
ENSG00000234630
ENSG00000234634
ENSG00000234640
ENSG00000234647
ENSG00000234660
ENSG00000234663
ENSG00000234675
ENSG00000234686
ENSG00000234688
ENSG00000234689
ENSG00000234690
ENSG00000234694
ENSG00000234698
ENSG00000234705
ENSG00000234710
ENSG00000234712
ENSG00000234714
ENSG00000234721
ENSG00000234722
ENSG00000234730
ENSG00000234741
ENSG00000234752
ENSG00000234753
ENSG00000234756
ENSG00000234763
ENSG00000234766
ENSG00000234767
ENSG00000234768
ENSG00000234772
ENSG00000234777
ENSG00000234779
ENSG00000234781
ENSG00000234787
ENSG00000234791
ENSG00000234796
ENSG00000234817
ENSG00000234826
ENSG00000234854
ENSG00000234860
ENSG00000234862
ENSG00000234864
ENSG00000234869
ENSG00000234871
ENSG00000234877
ENSG00000234883
ENSG00000234884
ENSG00000234891
ENSG00000234899
ENSG00000234900
ENSG00000234902
ENSG00000234912
ENSG00000234917
ENSG00000234919
ENSG00000234928
ENSG00000234938
ENSG00000234940
ENSG00000234944
ENSG00000234948
ENSG00000234952
ENSG00000234956
ENSG00000234962
ENSG00000234967
ENSG00000234973
ENSG00000234978
ENSG00000234986
ENSG00000234988
ENSG00000234997
ENSG00000235005
ENSG00000235007
ENSG00000235009
ENSG00000235011
ENSG00000235021
ENSG00000235023
ENSG00000235047
ENSG00000235052
ENSG00000235054
ENSG00000235056
ENSG00000235059
ENSG00000235070
ENSG00000235072
ENSG00000235077
ENSG00000235082
ENSG00000235091
ENSG00000235099
ENSG00000235100
ENSG00000235117
ENSG00000235119
ENSG00000235122
ENSG00000235123
ENSG00000235126
ENSG00000235127
ENSG00000235139
ENSG00000235140
ENSG00000235142
ENSG00000235143
ENSG00000235146
ENSG00000235151
ENSG00000235152
ENSG00000235154
ENSG00000235158
ENSG00000235159
ENSG00000235160
ENSG00000235166
ENSG00000235168
ENSG00000235172
ENSG00000235180
ENSG00000235185
ENSG00000235192
ENSG00000235198
ENSG00000235200
ENSG00000235201
ENSG00000235202
ENSG00000235209
ENSG00000235215
ENSG00000235221
ENSG00000235242
ENSG00000235244
ENSG00000235263
ENSG00000235269
ENSG00000235271
ENSG00000235277
ENSG00000235281
ENSG00000235292
ENSG00000235293
ENSG00000235303
ENSG00000235304
ENSG00000235321
ENSG00000235326
ENSG00000235337
ENSG00000235343
ENSG00000235356
ENSG00000235357
ENSG00000235358
ENSG00000235366
ENSG00000235373
ENSG00000235385
ENSG00000235387
ENSG00000235399
ENSG00000235408
ENSG00000235412
ENSG00000235431
ENSG00000235435
ENSG00000235446
ENSG00000235450
ENSG00000235461
ENSG00000235464
ENSG00000235475
ENSG00000235477
ENSG00000235480
ENSG00000235491
ENSG00000235492
ENSG00000235494
ENSG00000235495
ENSG00000235497
ENSG00000235499
ENSG00000235501
ENSG00000235503
ENSG00000235504
ENSG00000235519
ENSG00000235523
ENSG00000235532
ENSG00000235533
ENSG00000235537
ENSG00000235538
ENSG00000235545
ENSG00000235564
ENSG00000235565
ENSG00000235566
ENSG00000235570
ENSG00000235572
ENSG00000235576
ENSG00000235578
ENSG00000235584
ENSG00000235597
ENSG00000235601
ENSG00000235609
ENSG00000235610
ENSG00000235612
ENSG00000235620
ENSG00000235625
ENSG00000235629
ENSG00000235641
ENSG00000235643
ENSG00000235659
ENSG00000235660
ENSG00000235664
ENSG00000235665
ENSG00000235688
ENSG00000235702
ENSG00000235706
ENSG00000235726
ENSG00000235728
ENSG00000235731
ENSG00000235733
ENSG00000235736
ENSG00000235741
ENSG00000235743
ENSG00000235770
ENSG00000235774
ENSG00000235779
ENSG00000235781
ENSG00000235806
ENSG00000235815
ENSG00000235819
ENSG00000235820
ENSG00000235822
ENSG00000235823
ENSG00000235824
ENSG00000235840
ENSG00000235858
ENSG00000235881
ENSG00000235884
ENSG00000235885
ENSG00000235886
ENSG00000235887
ENSG00000235888
ENSG00000235899
ENSG00000235911
ENSG00000235933
ENSG00000235947
ENSG00000235949
ENSG00000235965
ENSG00000235972
ENSG00000235979
ENSG00000235997
ENSG00000235999
ENSG00000236008
ENSG00000236009
ENSG00000236013
ENSG00000236021
ENSG00000236030
ENSG00000236036
ENSG00000236039
ENSG00000236046
ENSG00000236049
ENSG00000236052
ENSG00000236053
ENSG00000236066
ENSG00000236069
ENSG00000236076
ENSG00000236078
ENSG00000236088
ENSG00000236091
ENSG00000236098
ENSG00000236102
ENSG00000236106
ENSG00000236109
ENSG00000236115
ENSG00000236117
ENSG00000236119
ENSG00000236120
ENSG00000236129
ENSG00000236130
ENSG00000236133
ENSG00000236140
ENSG00000236141
ENSG00000236145
ENSG00000236151
ENSG00000236154
ENSG00000236162
ENSG00000236166
ENSG00000236169
ENSG00000236172
ENSG00000236173
ENSG00000236176
ENSG00000236193
ENSG00000236204
ENSG00000236206
ENSG00000236208
ENSG00000236209
ENSG00000236212
ENSG00000236230
ENSG00000236231
ENSG00000236255
ENSG00000236267
ENSG00000236268
ENSG00000236289
ENSG00000236299
ENSG00000236303
ENSG00000236305
ENSG00000236306
ENSG00000236318
ENSG00000236322
ENSG00000236332
ENSG00000236335
ENSG00000236347
ENSG00000236354
ENSG00000236355
ENSG00000236356
ENSG00000236358
ENSG00000236361
ENSG00000236366
ENSG00000236372
ENSG00000236373
ENSG00000236376
ENSG00000236377
ENSG00000236378
ENSG00000236385
ENSG00000236387
ENSG00000236389
ENSG00000236392
ENSG00000236393
ENSG00000236403
ENSG00000236412
ENSG00000236414
ENSG00000236423
ENSG00000236427
ENSG00000236436
ENSG00000236437
ENSG00000236445
ENSG00000236451
ENSG00000236452
ENSG00000236453
ENSG00000236461
ENSG00000236463
ENSG00000236464
ENSG00000236466
ENSG00000236471
ENSG00000236481
ENSG00000236485
ENSG00000236494
ENSG00000236497
ENSG00000236499
ENSG00000236501
ENSG00000236507
ENSG00000236511
ENSG00000236513
ENSG00000236519
ENSG00000236531
ENSG00000236532
ENSG00000236536
ENSG00000236537
ENSG00000236543
ENSG00000236544
ENSG00000236572
ENSG00000236601
ENSG00000236605
ENSG00000236611
ENSG00000236634
ENSG00000236635
ENSG00000236641
ENSG00000236648
ENSG00000236651
ENSG00000236663
ENSG00000236673
ENSG00000236678
ENSG00000236682
ENSG00000236687
ENSG00000236700
ENSG00000236714
ENSG00000236716
ENSG00000236717
ENSG00000236719
ENSG00000236720
ENSG00000236743
ENSG00000236747
ENSG00000236751
ENSG00000236757
ENSG00000236760
ENSG00000236769
ENSG00000236780
ENSG00000236799
ENSG00000236800
ENSG00000236819
ENSG00000236823
ENSG00000236824
ENSG00000236827
ENSG00000236830
ENSG00000236833
ENSG00000236834
ENSG00000236837
ENSG00000236839
ENSG00000236842
ENSG00000236846
ENSG00000236849
ENSG00000236854
ENSG00000236858
ENSG00000236864
ENSG00000236866
ENSG00000236871
ENSG00000236874
ENSG00000236885
ENSG00000236889
ENSG00000236892
ENSG00000236894
ENSG00000236897
ENSG00000236908
ENSG00000236914
ENSG00000236920
ENSG00000236921
ENSG00000236922
ENSG00000236924
ENSG00000236935
ENSG00000236938
ENSG00000236947
ENSG00000236948
ENSG00000236950
ENSG00000236951
ENSG00000236961
ENSG00000236963
ENSG00000236968
ENSG00000236975
ENSG00000236983
ENSG00000236985
ENSG00000236989
ENSG00000236990
ENSG00000237002
ENSG00000237011
ENSG00000237013
ENSG00000237019
ENSG00000237036
ENSG00000237048
ENSG00000237057
ENSG00000237062
ENSG00000237063
ENSG00000237069
ENSG00000237074
ENSG00000237076
ENSG00000237087
ENSG00000237092
ENSG00000237096
ENSG00000237104
ENSG00000237119
ENSG00000237125
ENSG00000237128
ENSG00000237152
ENSG00000237153
ENSG00000237166
ENSG00000237167
ENSG00000237179
ENSG00000237184
ENSG00000237189
ENSG00000237208
ENSG00000237212
ENSG00000237220
ENSG00000237222
ENSG00000237248
ENSG00000237253
ENSG00000237262
ENSG00000237265
ENSG00000237266
ENSG00000237267
ENSG00000237271
ENSG00000237283
ENSG00000237290
ENSG00000237291
ENSG00000237292
ENSG00000237298
ENSG00000237310
ENSG00000237311
ENSG00000237316
ENSG00000237320
ENSG00000237326
ENSG00000237339
ENSG00000237342
ENSG00000237343
ENSG00000237346
ENSG00000237352
ENSG00000237356
ENSG00000237359
ENSG00000237361
ENSG00000237372
ENSG00000237374
ENSG00000237377
ENSG00000237378
ENSG00000237380
ENSG00000237385
ENSG00000237389
ENSG00000237390
ENSG00000237396
ENSG00000237400
ENSG00000237404
ENSG00000237407
ENSG00000237414
ENSG00000237419
ENSG00000237422
ENSG00000237423
ENSG00000237424
ENSG00000237429
ENSG00000237436
ENSG00000237438
ENSG00000237445
ENSG00000237457
ENSG00000237460
ENSG00000237461
ENSG00000237464
ENSG00000237468
ENSG00000237471
ENSG00000237473
ENSG00000237476
ENSG00000237477
ENSG00000237479
ENSG00000237480
ENSG00000237489
ENSG00000237494
ENSG00000237498
ENSG00000237500
ENSG00000237513
ENSG00000237517
ENSG00000237520
ENSG00000237523
ENSG00000237525
ENSG00000237527
ENSG00000237530
ENSG00000237531
ENSG00000237532
ENSG00000237534
ENSG00000237543
ENSG00000237552
ENSG00000237560
ENSG00000237563
ENSG00000237567
ENSG00000237571
ENSG00000237574
ENSG00000237576
ENSG00000237579
ENSG00000237585
ENSG00000237588
ENSG00000237590
ENSG00000237595
ENSG00000237604
ENSG00000237609
ENSG00000237612
ENSG00000237613
ENSG00000237614
ENSG00000237626
ENSG00000237633
ENSG00000237638
ENSG00000237643
ENSG00000237658
ENSG00000237664
ENSG00000237670
ENSG00000237687
ENSG00000237689
ENSG00000237697
ENSG00000237699
ENSG00000237707
ENSG00000237713
ENSG00000237716
ENSG00000237720
ENSG00000237721
ENSG00000237726
ENSG00000237735
ENSG00000237736
ENSG00000237741
ENSG00000237751
ENSG00000237753
ENSG00000237759
ENSG00000237760
ENSG00000237761
ENSG00000237764
ENSG00000237767
ENSG00000237772
ENSG00000237775
ENSG00000237790
ENSG00000237797
ENSG00000237802
ENSG00000237803
ENSG00000237807
ENSG00000237837
ENSG00000237838
ENSG00000237843
ENSG00000237844
ENSG00000237845
ENSG00000237856
ENSG00000237864
ENSG00000237874
ENSG00000237877
ENSG00000237879
ENSG00000237880
ENSG00000237886
ENSG00000237899
ENSG00000237907
ENSG00000237921
ENSG00000237923
ENSG00000237927
ENSG00000237937
ENSG00000237940
ENSG00000237941
ENSG00000237943
ENSG00000237947
ENSG00000237949
ENSG00000237950
ENSG00000237954
ENSG00000237980
ENSG00000237984
ENSG00000237987
ENSG00000237989
ENSG00000237992
ENSG00000238003
ENSG00000238004
ENSG00000238005
ENSG00000238009
ENSG00000238012
ENSG00000238031
ENSG00000238033
ENSG00000238034
ENSG00000238042
ENSG00000238043
ENSG00000238054
ENSG00000238057
ENSG00000238058
ENSG00000238062
ENSG00000238063
ENSG00000238078
ENSG00000238099
ENSG00000238102
ENSG00000238106
ENSG00000238107
ENSG00000238113
ENSG00000238120
ENSG00000238121
ENSG00000238122
ENSG00000238124
ENSG00000238129
ENSG00000238131
ENSG00000238133
ENSG00000238169
ENSG00000238176
ENSG00000238192
ENSG00000238195
ENSG00000238198
ENSG00000238201
ENSG00000238207
ENSG00000238217
ENSG00000238232
ENSG00000238242
ENSG00000238260
ENSG00000238265
ENSG00000238266
ENSG00000238268
ENSG00000238270
ENSG00000238276
ENSG00000238277
ENSG00000238282
ENSG00000238284
ENSG00000238290
ENSG00000238291
ENSG00000238358
ENSG00000238837
ENSG00000239205
ENSG00000239213
ENSG00000239216
ENSG00000239225
ENSG00000239353
ENSG00000239381
ENSG00000239407
ENSG00000239440
ENSG00000239446
ENSG00000239454
ENSG00000239462
ENSG00000239467
ENSG00000239498
ENSG00000239513
ENSG00000239569
ENSG00000239572
ENSG00000239587
ENSG00000239589
ENSG00000239628
ENSG00000239661
ENSG00000239664
ENSG00000239674
ENSG00000239705
ENSG00000239715
ENSG00000239716
ENSG00000239767
ENSG00000239774
ENSG00000239906
ENSG00000239921
ENSG00000239922
ENSG00000239941
ENSG00000239945
ENSG00000239991
ENSG00000240006
ENSG00000240024
ENSG00000240033
ENSG00000240040
ENSG00000240045
ENSG00000240063
ENSG00000240086
ENSG00000240095
ENSG00000240152
ENSG00000240241
ENSG00000240292
ENSG00000240350
ENSG00000240354
ENSG00000240355
ENSG00000240405
ENSG00000240423
ENSG00000240440
ENSG00000240453
ENSG00000240476
ENSG00000240478
ENSG00000240497
ENSG00000240498
ENSG00000240562
ENSG00000240567
ENSG00000240573
ENSG00000240618
ENSG00000240661
ENSG00000240687
ENSG00000240708
ENSG00000240710
ENSG00000240790
ENSG00000240792
ENSG00000240842
ENSG00000240859
ENSG00000240875
ENSG00000240893
ENSG00000240895
ENSG00000240907
ENSG00000240915
ENSG00000240973
ENSG00000240980
ENSG00000240990
ENSG00000240996
ENSG00000241042
ENSG00000241048
ENSG00000241059
ENSG00000241084
ENSG00000241098
ENSG00000241125
ENSG00000241131
ENSG00000241135
ENSG00000241151
ENSG00000241163
ENSG00000241180
ENSG00000241219
ENSG00000241220
ENSG00000241224
ENSG00000241231
ENSG00000241254
ENSG00000241280
ENSG00000241288
ENSG00000241316
ENSG00000241317
ENSG00000241324
ENSG00000241328
ENSG00000241336
ENSG00000241345
ENSG00000241369
ENSG00000241383
ENSG00000241388
ENSG00000241469
ENSG00000241475
ENSG00000241481
ENSG00000241505
ENSG00000241544
ENSG00000241593
ENSG00000241599
ENSG00000241636
ENSG00000241657
ENSG00000241667
ENSG00000241669
ENSG00000241679
ENSG00000241684
ENSG00000241696
ENSG00000241732
ENSG00000241743
ENSG00000241754
ENSG00000241767
ENSG00000241770
ENSG00000241792
ENSG00000241832
ENSG00000241860
ENSG00000241881
ENSG00000241882
ENSG00000241884
ENSG00000241912
ENSG00000241921
ENSG00000241933
ENSG00000241954
ENSG00000241956
ENSG00000242009
ENSG00000242012
ENSG00000242021
ENSG00000242029
ENSG00000242042
ENSG00000242072
ENSG00000242078
ENSG00000242125
ENSG00000242136
ENSG00000242145
ENSG00000242147
ENSG00000242190
ENSG00000242258
ENSG00000242317
ENSG00000242339
ENSG00000242375
ENSG00000242407
ENSG00000242440
ENSG00000242474
ENSG00000242486
ENSG00000242512
ENSG00000242516
ENSG00000242536
ENSG00000242539
ENSG00000242545
ENSG00000242568
ENSG00000242578
ENSG00000242611
ENSG00000242618
ENSG00000242622
ENSG00000242671
ENSG00000242741
ENSG00000242753
ENSG00000242759
ENSG00000242770
ENSG00000242775
ENSG00000242781
ENSG00000242790
ENSG00000242808
ENSG00000242828
ENSG00000242880
ENSG00000242924
ENSG00000243008
ENSG00000243012
ENSG00000243062
ENSG00000243081
ENSG00000243083
ENSG00000243089
ENSG00000243144
ENSG00000243149
ENSG00000243179
ENSG00000243197
ENSG00000243220
ENSG00000243276
ENSG00000243295
ENSG00000243296
ENSG00000243300
ENSG00000243321
ENSG00000243345
ENSG00000243347
ENSG00000243349
ENSG00000243350
ENSG00000243410
ENSG00000243479
ENSG00000243485
ENSG00000243486
ENSG00000243491
ENSG00000243550
ENSG00000243572
ENSG00000243574
ENSG00000243593
ENSG00000243620
ENSG00000243629
ENSG00000243636
ENSG00000243694
ENSG00000243701
ENSG00000243733
ENSG00000243766
ENSG00000243795
ENSG00000243818
ENSG00000243819
ENSG00000243832
ENSG00000243861
ENSG00000243885
ENSG00000243903
ENSG00000243953
ENSG00000243969
ENSG00000244063
ENSG00000244128
ENSG00000244214
ENSG00000244215
ENSG00000244227
ENSG00000244247
ENSG00000244252
ENSG00000244260
ENSG00000244268
ENSG00000244278
ENSG00000244306
ENSG00000244310
ENSG00000244321
ENSG00000244337
ENSG00000244342
ENSG00000244345
ENSG00000244349
ENSG00000244358
ENSG00000244461
ENSG00000244464
ENSG00000244471
ENSG00000244541
ENSG00000244545
ENSG00000244550
ENSG00000244558
ENSG00000244567
ENSG00000244578
ENSG00000244620
ENSG00000244625
ENSG00000244649
ENSG00000244650
ENSG00000244706
ENSG00000244733
ENSG00000244791
ENSG00000244952
ENSG00000245059
ENSG00000245060
ENSG00000245146
ENSG00000245164
ENSG00000245213
ENSG00000245275
ENSG00000245330
ENSG00000245466
ENSG00000245479
ENSG00000245522
ENSG00000245526
ENSG00000245532
ENSG00000245556
ENSG00000245573
ENSG00000245651
ENSG00000245662
ENSG00000245685
ENSG00000245694
ENSG00000245729
ENSG00000245750
ENSG00000245812
ENSG00000245832
ENSG00000245870
ENSG00000245910
ENSG00000245937
ENSG00000245954
ENSG00000245975
ENSG00000246016
ENSG00000246067
ENSG00000246084
ENSG00000246095
ENSG00000246100
ENSG00000246145
ENSG00000246273
ENSG00000246331
ENSG00000246363
ENSG00000246375
ENSG00000246379
ENSG00000246394
ENSG00000246430
ENSG00000246465
ENSG00000246523
ENSG00000246526
ENSG00000246541
ENSG00000246548
ENSG00000246640
ENSG00000246763
ENSG00000246774
ENSG00000246820
ENSG00000246863
ENSG00000246876
ENSG00000246898
ENSG00000247011
ENSG00000247081
ENSG00000247095
ENSG00000247131
ENSG00000247134
ENSG00000247157
ENSG00000247213
ENSG00000247400
ENSG00000247402
ENSG00000247498
ENSG00000247516
ENSG00000247556
ENSG00000247624
ENSG00000247679
ENSG00000247765
ENSG00000247809
ENSG00000247810
ENSG00000247844
ENSG00000247877
ENSG00000247970
ENSG00000247982
ENSG00000248029
ENSG00000248079
ENSG00000248092
ENSG00000248103
ENSG00000248107
ENSG00000248109
ENSG00000248112
ENSG00000248118
ENSG00000248125
ENSG00000248131
ENSG00000248132
ENSG00000248137
ENSG00000248143
ENSG00000248145
ENSG00000248147
ENSG00000248148
ENSG00000248150
ENSG00000248172
ENSG00000248173
ENSG00000248174
ENSG00000248175
ENSG00000248176
ENSG00000248184
ENSG00000248187
ENSG00000248195
ENSG00000248197
ENSG00000248199
ENSG00000248202
ENSG00000248203
ENSG00000248210
ENSG00000248215
ENSG00000248223
ENSG00000248227
ENSG00000248238
ENSG00000248240
ENSG00000248242
ENSG00000248243
ENSG00000248261
ENSG00000248262
ENSG00000248265
ENSG00000248275
ENSG00000248279
ENSG00000248294
ENSG00000248296
ENSG00000248300
ENSG00000248307
ENSG00000248311
ENSG00000248317
ENSG00000248319
ENSG00000248323
ENSG00000248329
ENSG00000248330
ENSG00000248338
ENSG00000248339
ENSG00000248346
ENSG00000248358
ENSG00000248359
ENSG00000248363
ENSG00000248367
ENSG00000248370
ENSG00000248371
ENSG00000248373
ENSG00000248391
ENSG00000248393
ENSG00000248397
ENSG00000248408
ENSG00000248417
ENSG00000248425
ENSG00000248428
ENSG00000248431
ENSG00000248432
ENSG00000248434
ENSG00000248440
ENSG00000248441
ENSG00000248443
ENSG00000248455
ENSG00000248456
ENSG00000248457
ENSG00000248461
ENSG00000248467
ENSG00000248468
ENSG00000248473
ENSG00000248474
ENSG00000248478
ENSG00000248479
ENSG00000248484
ENSG00000248486
ENSG00000248489
ENSG00000248490
ENSG00000248491
ENSG00000248505
ENSG00000248508
ENSG00000248510
ENSG00000248514
ENSG00000248515
ENSG00000248516
ENSG00000248518
ENSG00000248528
ENSG00000248533
ENSG00000248538
ENSG00000248539
ENSG00000248545
ENSG00000248551
ENSG00000248555
ENSG00000248559
ENSG00000248567
ENSG00000248587
ENSG00000248588
ENSG00000248597
ENSG00000248599
ENSG00000248600
ENSG00000248605
ENSG00000248631
ENSG00000248646
ENSG00000248656
ENSG00000248663
ENSG00000248667
ENSG00000248673
ENSG00000248677
ENSG00000248685
ENSG00000248686
ENSG00000248693
ENSG00000248698
ENSG00000248701
ENSG00000248708
ENSG00000248709
ENSG00000248717
ENSG00000248736
ENSG00000248740
ENSG00000248744
ENSG00000248747
ENSG00000248749
ENSG00000248752
ENSG00000248757
ENSG00000248758
ENSG00000248760
ENSG00000248762
ENSG00000248767
ENSG00000248771
ENSG00000248779
ENSG00000248783
ENSG00000248787
ENSG00000248802
ENSG00000248809
ENSG00000248810
ENSG00000248837
ENSG00000248842
ENSG00000248844
ENSG00000248846
ENSG00000248859
ENSG00000248864
ENSG00000248866
ENSG00000248869
ENSG00000248870
ENSG00000248872
ENSG00000248876
ENSG00000248884
ENSG00000248893
ENSG00000248901
ENSG00000248908
ENSG00000248912
ENSG00000248918
ENSG00000248925
ENSG00000248927
ENSG00000248932
ENSG00000248939
ENSG00000248942
ENSG00000248943
ENSG00000248949
ENSG00000248954
ENSG00000248962
ENSG00000248964
ENSG00000248973
ENSG00000248986
ENSG00000248990
ENSG00000248991
ENSG00000248994
ENSG00000248995
ENSG00000249000
ENSG00000249017
ENSG00000249021
ENSG00000249022
ENSG00000249023
ENSG00000249052
ENSG00000249054
ENSG00000249061
ENSG00000249066
ENSG00000249069
ENSG00000249073
ENSG00000249082
ENSG00000249091
ENSG00000249094
ENSG00000249096
ENSG00000249099
ENSG00000249100
ENSG00000249102
ENSG00000249111
ENSG00000249122
ENSG00000249125
ENSG00000249128
ENSG00000249131
ENSG00000249145
ENSG00000249150
ENSG00000249152
ENSG00000249153
ENSG00000249163
ENSG00000249166
ENSG00000249169
ENSG00000249171
ENSG00000249173
ENSG00000249174
ENSG00000249184
ENSG00000249186
ENSG00000249198
ENSG00000249199
ENSG00000249201
ENSG00000249203
ENSG00000249228
ENSG00000249231
ENSG00000249236
ENSG00000249241
ENSG00000249258
ENSG00000249261
ENSG00000249265
ENSG00000249267
ENSG00000249269
ENSG00000249275
ENSG00000249276
ENSG00000249279
ENSG00000249297
ENSG00000249306
ENSG00000249317
ENSG00000249326
ENSG00000249328
ENSG00000249332
ENSG00000249334
ENSG00000249335
ENSG00000249343
ENSG00000249345
ENSG00000249346
ENSG00000249349
ENSG00000249352
ENSG00000249356
ENSG00000249359
ENSG00000249362
ENSG00000249364
ENSG00000249365
ENSG00000249375
ENSG00000249378
ENSG00000249381
ENSG00000249382
ENSG00000249383
ENSG00000249388
ENSG00000249392
ENSG00000249395
ENSG00000249396
ENSG00000249403
ENSG00000249404
ENSG00000249405
ENSG00000249406
ENSG00000249409
ENSG00000249413
ENSG00000249423
ENSG00000249425
ENSG00000249426
ENSG00000249429
ENSG00000249436
ENSG00000249441
ENSG00000249451
ENSG00000249458
ENSG00000249460
ENSG00000249463
ENSG00000249464
ENSG00000249476
ENSG00000249479
ENSG00000249483
ENSG00000249484
ENSG00000249487
ENSG00000249490
ENSG00000249491
ENSG00000249500
ENSG00000249513
ENSG00000249515
ENSG00000249519
ENSG00000249521
ENSG00000249526
ENSG00000249534
ENSG00000249547
ENSG00000249550
ENSG00000249551
ENSG00000249572
ENSG00000249574
ENSG00000249584
ENSG00000249588
ENSG00000249599
ENSG00000249601
ENSG00000249613
ENSG00000249618
ENSG00000249628
ENSG00000249631
ENSG00000249638
ENSG00000249641
ENSG00000249642
ENSG00000249645
ENSG00000249650
ENSG00000249658
ENSG00000249662
ENSG00000249664
ENSG00000249667
ENSG00000249669
ENSG00000249675
ENSG00000249677
ENSG00000249684
ENSG00000249685
ENSG00000249694
ENSG00000249697
ENSG00000249699
ENSG00000249708
ENSG00000249722
ENSG00000249725
ENSG00000249727
ENSG00000249734
ENSG00000249736
ENSG00000249737
ENSG00000249740
ENSG00000249742
ENSG00000249743
ENSG00000249746
ENSG00000249747
ENSG00000249748
ENSG00000249752
ENSG00000249771
ENSG00000249776
ENSG00000249782
ENSG00000249785
ENSG00000249787
ENSG00000249790
ENSG00000249791
ENSG00000249792
ENSG00000249797
ENSG00000249803
ENSG00000249807
ENSG00000249808
ENSG00000249815
ENSG00000249816
ENSG00000249818
ENSG00000249830
ENSG00000249831
ENSG00000249833
ENSG00000249837
ENSG00000249842
ENSG00000249846
ENSG00000249847
ENSG00000249856
ENSG00000249857
ENSG00000249859
ENSG00000249865
ENSG00000249867
ENSG00000249868
ENSG00000249873
ENSG00000249875
ENSG00000249877
ENSG00000249882
ENSG00000249883
ENSG00000249892
ENSG00000249894
ENSG00000249911
ENSG00000249917
ENSG00000249924
ENSG00000249926
ENSG00000249932
ENSG00000249937
ENSG00000249941
ENSG00000249945
ENSG00000249951
ENSG00000249959
ENSG00000249966
ENSG00000249981
ENSG00000249982
ENSG00000249984
ENSG00000249988
ENSG00000249994
ENSG00000249998
ENSG00000250003
ENSG00000250024
ENSG00000250032
ENSG00000250033
ENSG00000250034
ENSG00000250039
ENSG00000250041
ENSG00000250042
ENSG00000250043
ENSG00000250046
ENSG00000250048
ENSG00000250049
ENSG00000250056
ENSG00000250057
ENSG00000250060
ENSG00000250061
ENSG00000250064
ENSG00000250066
ENSG00000250072
ENSG00000250075
ENSG00000250078
ENSG00000250081
ENSG00000250098
ENSG00000250101
ENSG00000250102
ENSG00000250103
ENSG00000250105
ENSG00000250107
ENSG00000250122
ENSG00000250124
ENSG00000250125
ENSG00000250126
ENSG00000250131
ENSG00000250141
ENSG00000250149
ENSG00000250150
ENSG00000250156
ENSG00000250158
ENSG00000250166
ENSG00000250180
ENSG00000250190
ENSG00000250192
ENSG00000250193
ENSG00000250195
ENSG00000250198
ENSG00000250208
ENSG00000250220
ENSG00000250230
ENSG00000250237
ENSG00000250241
ENSG00000250242
ENSG00000250252
ENSG00000250256
ENSG00000250259
ENSG00000250263
ENSG00000250266
ENSG00000250269
ENSG00000250271
ENSG00000250274
ENSG00000250284
ENSG00000250298
ENSG00000250302
ENSG00000250303
ENSG00000250313
ENSG00000250320
ENSG00000250326
ENSG00000250331
ENSG00000250333
ENSG00000250334
ENSG00000250337
ENSG00000250338
ENSG00000250340
ENSG00000250341
ENSG00000250343
ENSG00000250357
ENSG00000250358
ENSG00000250360
ENSG00000250362
ENSG00000250371
ENSG00000250375
ENSG00000250377
ENSG00000250378
ENSG00000250384
ENSG00000250385
ENSG00000250387
ENSG00000250390
ENSG00000250392
ENSG00000250400
ENSG00000250402
ENSG00000250406
ENSG00000250411
ENSG00000250415
ENSG00000250417
ENSG00000250418
ENSG00000250421
ENSG00000250427
ENSG00000250432
ENSG00000250436
ENSG00000250437
ENSG00000250438
ENSG00000250446
ENSG00000250447
ENSG00000250453
ENSG00000250456
ENSG00000250481
ENSG00000250488
ENSG00000250490
ENSG00000250501
ENSG00000250503
ENSG00000250509
ENSG00000250519
ENSG00000250522
ENSG00000250524
ENSG00000250529
ENSG00000250532
ENSG00000250543
ENSG00000250544
ENSG00000250546
ENSG00000250551
ENSG00000250555
ENSG00000250564
ENSG00000250567
ENSG00000250572
ENSG00000250576
ENSG00000250577
ENSG00000250579
ENSG00000250583
ENSG00000250584
ENSG00000250585
ENSG00000250590
ENSG00000250596
ENSG00000250597
ENSG00000250603
ENSG00000250604
ENSG00000250620
ENSG00000250626
ENSG00000250629
ENSG00000250632
ENSG00000250634
ENSG00000250643
ENSG00000250657
ENSG00000250665
ENSG00000250666
ENSG00000250668
ENSG00000250670
ENSG00000250674
ENSG00000250681
ENSG00000250682
ENSG00000250694
ENSG00000250697
ENSG00000250704
ENSG00000250706
ENSG00000250708
ENSG00000250714
ENSG00000250716
ENSG00000250723
ENSG00000250735
ENSG00000250739
ENSG00000250742
ENSG00000250754
ENSG00000250765
ENSG00000250770
ENSG00000250772
ENSG00000250775
ENSG00000250777
ENSG00000250781
ENSG00000250786
ENSG00000250791
ENSG00000250806
ENSG00000250814
ENSG00000250819
ENSG00000250821
ENSG00000250822
ENSG00000250829
ENSG00000250831
ENSG00000250842
ENSG00000250855
ENSG00000250863
ENSG00000250865
ENSG00000250874
ENSG00000250885
ENSG00000250887
ENSG00000250888
ENSG00000250889
ENSG00000250891
ENSG00000250899
ENSG00000250905
ENSG00000250915
ENSG00000250920
ENSG00000250921
ENSG00000250934
ENSG00000250945
ENSG00000250949
ENSG00000250950
ENSG00000250954
ENSG00000250955
ENSG00000250957
ENSG00000250958
ENSG00000250961
ENSG00000250968
ENSG00000250969
ENSG00000250971
ENSG00000250974
ENSG00000250977
ENSG00000250978
ENSG00000250992
ENSG00000250993
ENSG00000250994
ENSG00000250999
ENSG00000251002
ENSG00000251003
ENSG00000251010
ENSG00000251018
ENSG00000251024
ENSG00000251026
ENSG00000251027
ENSG00000251031
ENSG00000251033
ENSG00000251040
ENSG00000251041
ENSG00000251044
ENSG00000251045
ENSG00000251048
ENSG00000251049
ENSG00000251054
ENSG00000251055
ENSG00000251061
ENSG00000251072
ENSG00000251075
ENSG00000251080
ENSG00000251085
ENSG00000251093
ENSG00000251125
ENSG00000251127
ENSG00000251129
ENSG00000251131
ENSG00000251132
ENSG00000251136
ENSG00000251138
ENSG00000251141
ENSG00000251144
ENSG00000251151
ENSG00000251152
ENSG00000251161
ENSG00000251164
ENSG00000251168
ENSG00000251169
ENSG00000251170
ENSG00000251176
ENSG00000251179
ENSG00000251182
ENSG00000251183
ENSG00000251185
ENSG00000251189
ENSG00000251191
ENSG00000251199
ENSG00000251200
ENSG00000251205
ENSG00000251206
ENSG00000251210
ENSG00000251213
ENSG00000251214
ENSG00000251216
ENSG00000251218
ENSG00000251221
ENSG00000251230
ENSG00000251244
ENSG00000251249
ENSG00000251250
ENSG00000251256
ENSG00000251259
ENSG00000251264
ENSG00000251266
ENSG00000251273
ENSG00000251281
ENSG00000251291
ENSG00000251292
ENSG00000251293
ENSG00000251298
ENSG00000251301
ENSG00000251310
ENSG00000251311
ENSG00000251321
ENSG00000251323
ENSG00000251324
ENSG00000251325
ENSG00000251326
ENSG00000251329
ENSG00000251336
ENSG00000251339
ENSG00000251350
ENSG00000251361
ENSG00000251363
ENSG00000251365
ENSG00000251367
ENSG00000251371
ENSG00000251372
ENSG00000251376
ENSG00000251377
ENSG00000251381
ENSG00000251383
ENSG00000251387
ENSG00000251388
ENSG00000251396
ENSG00000251398
ENSG00000251399
ENSG00000251408
ENSG00000251410
ENSG00000251412
ENSG00000251416
ENSG00000251417
ENSG00000251421
ENSG00000251426
ENSG00000251432
ENSG00000251434
ENSG00000251442
ENSG00000251443
ENSG00000251446
ENSG00000251448
ENSG00000251454
ENSG00000251459
ENSG00000251471
ENSG00000251487
ENSG00000251488
ENSG00000251490
ENSG00000251506
ENSG00000251511
ENSG00000251517
ENSG00000251518
ENSG00000251526
ENSG00000251527
ENSG00000251532
ENSG00000251533
ENSG00000251538
ENSG00000251542
ENSG00000251543
ENSG00000251554
ENSG00000251555
ENSG00000251562
ENSG00000251567
ENSG00000251573
ENSG00000251574
ENSG00000251576
ENSG00000251580
ENSG00000251584
ENSG00000251598
ENSG00000251599
ENSG00000251600
ENSG00000251601
ENSG00000251603
ENSG00000251604
ENSG00000251611
ENSG00000251613
ENSG00000251616
ENSG00000251619
ENSG00000251623
ENSG00000251628
ENSG00000251629
ENSG00000251632
ENSG00000251635
ENSG00000251637
ENSG00000251642
ENSG00000251649
ENSG00000251652
ENSG00000251654
ENSG00000251662
ENSG00000251665
ENSG00000251670
ENSG00000251676
ENSG00000251678
ENSG00000251679
ENSG00000251688
ENSG00000253079
ENSG00000253100
ENSG00000253103
ENSG00000253105
ENSG00000253108
ENSG00000253111
ENSG00000253115
ENSG00000253122
ENSG00000253123
ENSG00000253130
ENSG00000253134
ENSG00000253138
ENSG00000253139
ENSG00000253140
ENSG00000253141
ENSG00000253143
ENSG00000253147
ENSG00000253154
ENSG00000253161
ENSG00000253163
ENSG00000253164
ENSG00000253165
ENSG00000253170
ENSG00000253171
ENSG00000253177
ENSG00000253181
ENSG00000253182
ENSG00000253184
ENSG00000253187
ENSG00000253189
ENSG00000253190
ENSG00000253199
ENSG00000253205
ENSG00000253214
ENSG00000253217
ENSG00000253220
ENSG00000253227
ENSG00000253230
ENSG00000253235
ENSG00000253236
ENSG00000253238
ENSG00000253248
ENSG00000253252
ENSG00000253260
ENSG00000253264
ENSG00000253266
ENSG00000253275
ENSG00000253280
ENSG00000253281
ENSG00000253282
ENSG00000253287
ENSG00000253295
ENSG00000253298
ENSG00000253300
ENSG00000253301
ENSG00000253308
ENSG00000253311
ENSG00000253314
ENSG00000253315
ENSG00000253317
ENSG00000253320
ENSG00000253321
ENSG00000253322
ENSG00000253331
ENSG00000253339
ENSG00000253342
ENSG00000253343
ENSG00000253344
ENSG00000253351
ENSG00000253352
ENSG00000253354
ENSG00000253355
ENSG00000253361
ENSG00000253363
ENSG00000253364
ENSG00000253369
ENSG00000253371
ENSG00000253373
ENSG00000253376
ENSG00000253377
ENSG00000253380
ENSG00000253381
ENSG00000253388
ENSG00000253390
ENSG00000253394
ENSG00000253395
ENSG00000253396
ENSG00000253400
ENSG00000253407
ENSG00000253408
ENSG00000253414
ENSG00000253416
ENSG00000253417
ENSG00000253424
ENSG00000253427
ENSG00000253428
ENSG00000253432
ENSG00000253433
ENSG00000253434
ENSG00000253438
ENSG00000253444
ENSG00000253449
ENSG00000253452
ENSG00000253455
ENSG00000253469
ENSG00000253470
ENSG00000253471
ENSG00000253474
ENSG00000253476
ENSG00000253479
ENSG00000253484
ENSG00000253489
ENSG00000253490
ENSG00000253496
ENSG00000253503
ENSG00000253505
ENSG00000253507
ENSG00000253508
ENSG00000253510
ENSG00000253513
ENSG00000253521
ENSG00000253522
ENSG00000253524
ENSG00000253526
ENSG00000253530
ENSG00000253538
ENSG00000253549
ENSG00000253552
ENSG00000253554
ENSG00000253557
ENSG00000253561
ENSG00000253563
ENSG00000253572
ENSG00000253573
ENSG00000253577
ENSG00000253583
ENSG00000253584
ENSG00000253585
ENSG00000253593
ENSG00000253595
ENSG00000253603
ENSG00000253604
ENSG00000253608
ENSG00000253616
ENSG00000253619
ENSG00000253627
ENSG00000253628
ENSG00000253632
ENSG00000253634
ENSG00000253636
ENSG00000253640
ENSG00000253641
ENSG00000253642
ENSG00000253644
ENSG00000253648
ENSG00000253652
ENSG00000253656
ENSG00000253658
ENSG00000253659
ENSG00000253665
ENSG00000253666
ENSG00000253669
ENSG00000253671
ENSG00000253672
ENSG00000253673
ENSG00000253678
ENSG00000253679
ENSG00000253681
ENSG00000253682
ENSG00000253686
ENSG00000253688
ENSG00000253693
ENSG00000253695
ENSG00000253702
ENSG00000253704
ENSG00000253712
ENSG00000253713
ENSG00000253716
ENSG00000253717
ENSG00000253730
ENSG00000253734
ENSG00000253735
ENSG00000253737
ENSG00000253738
ENSG00000253745
ENSG00000253746
ENSG00000253749
ENSG00000253753
ENSG00000253762
ENSG00000253768
ENSG00000253771
ENSG00000253774
ENSG00000253776
ENSG00000253778
ENSG00000253782
ENSG00000253783
ENSG00000253792
ENSG00000253796
ENSG00000253798
ENSG00000253799
ENSG00000253802
ENSG00000253805
ENSG00000253807
ENSG00000253819
ENSG00000253821
ENSG00000253824
ENSG00000253825
ENSG00000253832
ENSG00000253834
ENSG00000253836
ENSG00000253839
ENSG00000253842
ENSG00000253844
ENSG00000253848
ENSG00000253853
ENSG00000253855
ENSG00000253871
ENSG00000253872
ENSG00000253877
ENSG00000253879
ENSG00000253880
ENSG00000253887
ENSG00000253888
ENSG00000253891
ENSG00000253892
ENSG00000253894
ENSG00000253898
ENSG00000253901
ENSG00000253926
ENSG00000253927
ENSG00000253929
ENSG00000253931
ENSG00000253944
ENSG00000253948
ENSG00000253955
ENSG00000253956
ENSG00000253959
ENSG00000253965
ENSG00000253967
ENSG00000253968
ENSG00000253979
ENSG00000253983
ENSG00000253985
ENSG00000253986
ENSG00000253988
ENSG00000254001
ENSG00000254002
ENSG00000254006
ENSG00000254007
ENSG00000254008
ENSG00000254018
ENSG00000254020
ENSG00000254021
ENSG00000254026
ENSG00000254028
ENSG00000254033
ENSG00000254038
ENSG00000254039
ENSG00000254040
ENSG00000254043
ENSG00000254055
ENSG00000254057
ENSG00000254066
ENSG00000254067
ENSG00000254081
ENSG00000254082
ENSG00000254084
ENSG00000254086
ENSG00000254089
ENSG00000254092
ENSG00000254095
ENSG00000254100
ENSG00000254101
ENSG00000254111
ENSG00000254113
ENSG00000254119
ENSG00000254120
ENSG00000254123
ENSG00000254130
ENSG00000254135
ENSG00000254136
ENSG00000254139
ENSG00000254142
ENSG00000254143
ENSG00000254144
ENSG00000254153
ENSG00000254162
ENSG00000254164
ENSG00000254166
ENSG00000254171
ENSG00000254173
ENSG00000254178
ENSG00000254180
ENSG00000254186
ENSG00000254194
ENSG00000254199
ENSG00000254201
ENSG00000254202
ENSG00000254204
ENSG00000254209
ENSG00000254211
ENSG00000254219
ENSG00000254223
ENSG00000254226
ENSG00000254227
ENSG00000254233
ENSG00000254235
ENSG00000254237
ENSG00000254239
ENSG00000254242
ENSG00000254258
ENSG00000254260
ENSG00000254261
ENSG00000254262
ENSG00000254267
ENSG00000254269
ENSG00000254271
ENSG00000254275
ENSG00000254277
ENSG00000254281
ENSG00000254288
ENSG00000254290
ENSG00000254291
ENSG00000254295
ENSG00000254299
ENSG00000254302
ENSG00000254303
ENSG00000254306
ENSG00000254319
ENSG00000254321
ENSG00000254334
ENSG00000254337
ENSG00000254338
ENSG00000254339
ENSG00000254341
ENSG00000254343
ENSG00000254344
ENSG00000254347
ENSG00000254350
ENSG00000254353
ENSG00000254361
ENSG00000254363
ENSG00000254364
ENSG00000254366
ENSG00000254367
ENSG00000254369
ENSG00000254372
ENSG00000254377
ENSG00000254380
ENSG00000254383
ENSG00000254389
ENSG00000254394
ENSG00000254396
ENSG00000254401
ENSG00000254414
ENSG00000254416
ENSG00000254417
ENSG00000254418
ENSG00000254427
ENSG00000254429
ENSG00000254434
ENSG00000254438
ENSG00000254443
ENSG00000254456
ENSG00000254467
ENSG00000254468
ENSG00000254480
ENSG00000254486
ENSG00000254488
ENSG00000254489
ENSG00000254508
ENSG00000254510
ENSG00000254511
ENSG00000254514
ENSG00000254516
ENSG00000254518
ENSG00000254519
ENSG00000254526
ENSG00000254530
ENSG00000254532
ENSG00000254533
ENSG00000254539
ENSG00000254554
ENSG00000254562
ENSG00000254573
ENSG00000254580
ENSG00000254586
ENSG00000254587
ENSG00000254588
ENSG00000254594
ENSG00000254599
ENSG00000254602
ENSG00000254605
ENSG00000254606
ENSG00000254610
ENSG00000254619
ENSG00000254620
ENSG00000254625
ENSG00000254626
ENSG00000254632
ENSG00000254639
ENSG00000254645
ENSG00000254648
ENSG00000254651
ENSG00000254654
ENSG00000254659
ENSG00000254661
ENSG00000254669
ENSG00000254670
ENSG00000254686
ENSG00000254689
ENSG00000254699
ENSG00000254707
ENSG00000254731
ENSG00000254734
ENSG00000254739
ENSG00000254746
ENSG00000254753
ENSG00000254754
ENSG00000254757
ENSG00000254761
ENSG00000254775
ENSG00000254777
ENSG00000254789
ENSG00000254790
ENSG00000254804
ENSG00000254810
ENSG00000254812
ENSG00000254813
ENSG00000254820
ENSG00000254822
ENSG00000254823
ENSG00000254830
ENSG00000254833
ENSG00000254842
ENSG00000254847
ENSG00000254861
ENSG00000254863
ENSG00000254869
ENSG00000254872
ENSG00000254874
ENSG00000254880
ENSG00000254900
ENSG00000254907
ENSG00000254919
ENSG00000254927
ENSG00000254930
ENSG00000254934
ENSG00000254946
ENSG00000254952
ENSG00000254968
ENSG00000254971
ENSG00000254972
ENSG00000254973
ENSG00000254975
ENSG00000254987
ENSG00000254989
ENSG00000254990
ENSG00000254991
ENSG00000254998
ENSG00000255002
ENSG00000255007
ENSG00000255015
ENSG00000255020
ENSG00000255021
ENSG00000255029
ENSG00000255039
ENSG00000255041
ENSG00000255079
ENSG00000255080
ENSG00000255087
ENSG00000255090
ENSG00000255094
ENSG00000255102
ENSG00000255109
ENSG00000255117
ENSG00000255121
ENSG00000255124
ENSG00000255129
ENSG00000255133
ENSG00000255135
ENSG00000255145
ENSG00000255153
ENSG00000255160
ENSG00000255164
ENSG00000255169
ENSG00000255171
ENSG00000255175
ENSG00000255177
ENSG00000255178
ENSG00000255179
ENSG00000255183
ENSG00000255187
ENSG00000255193
ENSG00000255198
ENSG00000255209
ENSG00000255216
ENSG00000255219
ENSG00000255226
ENSG00000255227
ENSG00000255233
ENSG00000255236
ENSG00000255246
ENSG00000255248
ENSG00000255250
ENSG00000255257
ENSG00000255258
ENSG00000255260
ENSG00000255269
ENSG00000255271
ENSG00000255272
ENSG00000255279
ENSG00000255289
ENSG00000255299
ENSG00000255300
ENSG00000255313
ENSG00000255314
ENSG00000255318
ENSG00000255320
ENSG00000255322
ENSG00000255323
ENSG00000255325
ENSG00000255327
ENSG00000255332
ENSG00000255335
ENSG00000255344
ENSG00000255355
ENSG00000255357
ENSG00000255362
ENSG00000255363
ENSG00000255364
ENSG00000255366
ENSG00000255367
ENSG00000255375
ENSG00000255382
ENSG00000255388
ENSG00000255393
ENSG00000255400
ENSG00000255406
ENSG00000255411
ENSG00000255414
ENSG00000255418
ENSG00000255420
ENSG00000255426
ENSG00000255427
ENSG00000255433
ENSG00000255440
ENSG00000255447
ENSG00000255451
ENSG00000255455
ENSG00000255458
ENSG00000255474
ENSG00000255477
ENSG00000255479
ENSG00000255484
ENSG00000255491
ENSG00000255494
ENSG00000255495
ENSG00000255502
ENSG00000255503
ENSG00000255509
ENSG00000255512
ENSG00000255516
ENSG00000255521
ENSG00000255528
ENSG00000255546
ENSG00000255553
ENSG00000255557
ENSG00000255558
ENSG00000255595
ENSG00000255599
ENSG00000255605
ENSG00000255606
ENSG00000255618
ENSG00000255621
ENSG00000255628
ENSG00000255651
ENSG00000255652
ENSG00000255666
ENSG00000255689
ENSG00000255693
ENSG00000255714
ENSG00000255717
ENSG00000255733
ENSG00000255737
ENSG00000255740
ENSG00000255741
ENSG00000255745
ENSG00000255760
ENSG00000255772
ENSG00000255774
ENSG00000255775
ENSG00000255778
ENSG00000255794
ENSG00000255801
ENSG00000255814
ENSG00000255829
ENSG00000255845
ENSG00000255858
ENSG00000255864
ENSG00000255866
ENSG00000255871
ENSG00000255874
ENSG00000255910
ENSG00000255920
ENSG00000255931
ENSG00000255944
ENSG00000255945
ENSG00000255946
ENSG00000255947
ENSG00000255966
ENSG00000255970
ENSG00000255980
ENSG00000255983
ENSG00000255986
ENSG00000255989
ENSG00000255998
ENSG00000256001
ENSG00000256007
ENSG00000256011
ENSG00000256022
ENSG00000256039
ENSG00000256050
ENSG00000256077
ENSG00000256084
ENSG00000256101
ENSG00000256115
ENSG00000256120
ENSG00000256124
ENSG00000256128
ENSG00000256146
ENSG00000256149
ENSG00000256150
ENSG00000256155
ENSG00000256166
ENSG00000256172
ENSG00000256185
ENSG00000256193
ENSG00000256195
ENSG00000256199
ENSG00000256209
ENSG00000256226
ENSG00000256232
ENSG00000256237
ENSG00000256248
ENSG00000256256
ENSG00000256258
ENSG00000256259
ENSG00000256268
ENSG00000256273
ENSG00000256276
ENSG00000256281
ENSG00000256286
ENSG00000256287
ENSG00000256288
ENSG00000256292
ENSG00000256298
ENSG00000256311
ENSG00000256312
ENSG00000256321
ENSG00000256342
ENSG00000256360
ENSG00000256362
ENSG00000256373
ENSG00000256389
ENSG00000256417
ENSG00000256422
ENSG00000256424
ENSG00000256427
ENSG00000256433
ENSG00000256440
ENSG00000256442
ENSG00000256484
ENSG00000256494
ENSG00000256499
ENSG00000256504
ENSG00000256513
ENSG00000256538
ENSG00000256546
ENSG00000256551
ENSG00000256568
ENSG00000256576
ENSG00000256582
ENSG00000256597
ENSG00000256643
ENSG00000256654
ENSG00000256655
ENSG00000256658
ENSG00000256659
ENSG00000256670
ENSG00000256672
ENSG00000256684
ENSG00000256686
ENSG00000256695
ENSG00000256717
ENSG00000256732
ENSG00000256733
ENSG00000256750
ENSG00000256763
ENSG00000256783
ENSG00000256802
ENSG00000256814
ENSG00000256875
ENSG00000256884
ENSG00000256888
ENSG00000256904
ENSG00000256906
ENSG00000256915
ENSG00000256922
ENSG00000256923
ENSG00000256927
ENSG00000256955
ENSG00000256969
ENSG00000256971
ENSG00000256982
ENSG00000256984
ENSG00000256994
ENSG00000256995
ENSG00000257023
ENSG00000257027
ENSG00000257048
ENSG00000257052
ENSG00000257057
ENSG00000257060
ENSG00000257061
ENSG00000257067
ENSG00000257083
ENSG00000257114
ENSG00000257124
ENSG00000257126
ENSG00000257135
ENSG00000257137
ENSG00000257139
ENSG00000257141
ENSG00000257151
ENSG00000257156
ENSG00000257164
ENSG00000257165
ENSG00000257167
ENSG00000257183
ENSG00000257185
ENSG00000257193
ENSG00000257194
ENSG00000257219
ENSG00000257235
ENSG00000257239
ENSG00000257252
ENSG00000257253
ENSG00000257258
ENSG00000257261
ENSG00000257262
ENSG00000257264
ENSG00000257265
ENSG00000257268
ENSG00000257283
ENSG00000257294
ENSG00000257310
ENSG00000257322
ENSG00000257329
ENSG00000257357
ENSG00000257366
ENSG00000257373
ENSG00000257381
ENSG00000257391
ENSG00000257395
ENSG00000257398
ENSG00000257400
ENSG00000257407
ENSG00000257410
ENSG00000257431
ENSG00000257435
ENSG00000257443
ENSG00000257470
ENSG00000257472
ENSG00000257474
ENSG00000257476
ENSG00000257477
ENSG00000257496
ENSG00000257504
ENSG00000257507
ENSG00000257510
ENSG00000257515
ENSG00000257517
ENSG00000257519
ENSG00000257522
ENSG00000257523
ENSG00000257526
ENSG00000257527
ENSG00000257534
ENSG00000257541
ENSG00000257543
ENSG00000257556
ENSG00000257563
ENSG00000257582
ENSG00000257583
ENSG00000257585
ENSG00000257587
ENSG00000257595
ENSG00000257603
ENSG00000257612
ENSG00000257613
ENSG00000257614
ENSG00000257634
ENSG00000257647
ENSG00000257654
ENSG00000257657
ENSG00000257660
ENSG00000257677
ENSG00000257682
ENSG00000257683
ENSG00000257696
ENSG00000257698
ENSG00000257725
ENSG00000257729
ENSG00000257741
ENSG00000257742
ENSG00000257746
ENSG00000257747
ENSG00000257750
ENSG00000257756
ENSG00000257762
ENSG00000257771
ENSG00000257781
ENSG00000257784
ENSG00000257787
ENSG00000257817
ENSG00000257826
ENSG00000257835
ENSG00000257837
ENSG00000257842
ENSG00000257845
ENSG00000257849
ENSG00000257859
ENSG00000257863
ENSG00000257869
ENSG00000257870
ENSG00000257877
ENSG00000257879
ENSG00000257883
ENSG00000257890
ENSG00000257891
ENSG00000257893
ENSG00000257900
ENSG00000257906
ENSG00000257912
ENSG00000257913
ENSG00000257920
ENSG00000257924
ENSG00000257925
ENSG00000257931
ENSG00000257932
ENSG00000257940
ENSG00000257943
ENSG00000257948
ENSG00000257958
ENSG00000257959
ENSG00000257986
ENSG00000257989
ENSG00000257995
ENSG00000257997
ENSG00000257999
ENSG00000258001
ENSG00000258018
ENSG00000258028
ENSG00000258038
ENSG00000258050
ENSG00000258066
ENSG00000258077
ENSG00000258081
ENSG00000258082
ENSG00000258084
ENSG00000258088
ENSG00000258098
ENSG00000258100
ENSG00000258102
ENSG00000258107
ENSG00000258114
ENSG00000258117
ENSG00000258119
ENSG00000258123
ENSG00000258125
ENSG00000258131
ENSG00000258140
ENSG00000258144
ENSG00000258169
ENSG00000258170
ENSG00000258171
ENSG00000258175
ENSG00000258178
ENSG00000258181
ENSG00000258183
ENSG00000258188
ENSG00000258203
ENSG00000258214
ENSG00000258216
ENSG00000258220
ENSG00000258234
ENSG00000258235
ENSG00000258240
ENSG00000258249
ENSG00000258254
ENSG00000258265
ENSG00000258272
ENSG00000258279
ENSG00000258280
ENSG00000258285
ENSG00000258294
ENSG00000258312
ENSG00000258313
ENSG00000258314
ENSG00000258331
ENSG00000258332
ENSG00000258338
ENSG00000258346
ENSG00000258354
ENSG00000258364
ENSG00000258379
ENSG00000258383
ENSG00000258390
ENSG00000258393
ENSG00000258394
ENSG00000258399
ENSG00000258402
ENSG00000258403
ENSG00000258410
ENSG00000258414
ENSG00000258418
ENSG00000258426
ENSG00000258433
ENSG00000258441
ENSG00000258460
ENSG00000258464
ENSG00000258473
ENSG00000258476
ENSG00000258479
ENSG00000258480
ENSG00000258481
ENSG00000258483
ENSG00000258487
ENSG00000258489
ENSG00000258496
ENSG00000258497
ENSG00000258499
ENSG00000258502
ENSG00000258511
ENSG00000258516
ENSG00000258526
ENSG00000258532
ENSG00000258534
ENSG00000258535
ENSG00000258538
ENSG00000258548
ENSG00000258551
ENSG00000258556
ENSG00000258569
ENSG00000258576
ENSG00000258582
ENSG00000258583
ENSG00000258586
ENSG00000258592
ENSG00000258593
ENSG00000258594
ENSG00000258598
ENSG00000258600
ENSG00000258602
ENSG00000258609
ENSG00000258612
ENSG00000258616
ENSG00000258630
ENSG00000258631
ENSG00000258633
ENSG00000258636
ENSG00000258642
ENSG00000258647
ENSG00000258649
ENSG00000258654
ENSG00000258663
ENSG00000258667
ENSG00000258673
ENSG00000258675
ENSG00000258676
ENSG00000258678
ENSG00000258683
ENSG00000258689
ENSG00000258694
ENSG00000258698
ENSG00000258700
ENSG00000258701
ENSG00000258702
ENSG00000258703
ENSG00000258710
ENSG00000258711
ENSG00000258717
ENSG00000258718
ENSG00000258731
ENSG00000258733
ENSG00000258735
ENSG00000258736
ENSG00000258742
ENSG00000258743
ENSG00000258747
ENSG00000258748
ENSG00000258751
ENSG00000258753
ENSG00000258760
ENSG00000258765
ENSG00000258770
ENSG00000258772
ENSG00000258773
ENSG00000258776
ENSG00000258779
ENSG00000258784
ENSG00000258785
ENSG00000258791
ENSG00000258795
ENSG00000258798
ENSG00000258808
ENSG00000258809
ENSG00000258810
ENSG00000258811
ENSG00000258814
ENSG00000258815
ENSG00000258819
ENSG00000258826
ENSG00000258831
ENSG00000258844
ENSG00000258845
ENSG00000258850
ENSG00000258853
ENSG00000258854
ENSG00000258859
ENSG00000258860
ENSG00000258866
ENSG00000258867
ENSG00000258868
ENSG00000258884
ENSG00000258888
ENSG00000258902
ENSG00000258903
ENSG00000258909
ENSG00000258910
ENSG00000258912
ENSG00000258914
ENSG00000258918
ENSG00000258919
ENSG00000258921
ENSG00000258927
ENSG00000258931
ENSG00000258933
ENSG00000258942
ENSG00000258943
ENSG00000258946
ENSG00000258952
ENSG00000258954
ENSG00000258955
ENSG00000258958
ENSG00000258969
ENSG00000258975
ENSG00000258976
ENSG00000258977
ENSG00000258979
ENSG00000258985
ENSG00000258994
ENSG00000258998
ENSG00000259001
ENSG00000259002
ENSG00000259004
ENSG00000259005
ENSG00000259008
ENSG00000259011
ENSG00000259017
ENSG00000259023
ENSG00000259026
ENSG00000259028
ENSG00000259033
ENSG00000259035
ENSG00000259041
ENSG00000259042
ENSG00000259044
ENSG00000259058
ENSG00000259061
ENSG00000259062
ENSG00000259067
ENSG00000259069
ENSG00000259072
ENSG00000259082
ENSG00000259083
ENSG00000259087
ENSG00000259093
ENSG00000259097
ENSG00000259104
ENSG00000259107
ENSG00000259108
ENSG00000259110
ENSG00000259111
ENSG00000259119
ENSG00000259123
ENSG00000259126
ENSG00000259129
ENSG00000259130
ENSG00000259134
ENSG00000259142
ENSG00000259149
ENSG00000259153
ENSG00000259166
ENSG00000259170
ENSG00000259178
ENSG00000259181
ENSG00000259182
ENSG00000259187
ENSG00000259199
ENSG00000259200
ENSG00000259203
ENSG00000259215
ENSG00000259218
ENSG00000259222
ENSG00000259223
ENSG00000259225
ENSG00000259237
ENSG00000259244
ENSG00000259245
ENSG00000259250
ENSG00000259251
ENSG00000259252
ENSG00000259255
ENSG00000259256
ENSG00000259267
ENSG00000259268
ENSG00000259269
ENSG00000259278
ENSG00000259280
ENSG00000259282
ENSG00000259284
ENSG00000259289
ENSG00000259309
ENSG00000259312
ENSG00000259320
ENSG00000259330
ENSG00000259331
ENSG00000259334
ENSG00000259336
ENSG00000259341
ENSG00000259347
ENSG00000259348
ENSG00000259349
ENSG00000259359
ENSG00000259361
ENSG00000259362
ENSG00000259365
ENSG00000259367
ENSG00000259372
ENSG00000259380
ENSG00000259383
ENSG00000259390
ENSG00000259395
ENSG00000259403
ENSG00000259416
ENSG00000259417
ENSG00000259420
ENSG00000259424
ENSG00000259434
ENSG00000259437
ENSG00000259438
ENSG00000259442
ENSG00000259444
ENSG00000259445
ENSG00000259446
ENSG00000259447
ENSG00000259448
ENSG00000259450
ENSG00000259457
ENSG00000259459
ENSG00000259473
ENSG00000259475
ENSG00000259478
ENSG00000259483
ENSG00000259485
ENSG00000259503
ENSG00000259504
ENSG00000259508
ENSG00000259524
ENSG00000259527
ENSG00000259530
ENSG00000259534
ENSG00000259542
ENSG00000259543
ENSG00000259548
ENSG00000259551
ENSG00000259553
ENSG00000259560
ENSG00000259564
ENSG00000259572
ENSG00000259579
ENSG00000259582
ENSG00000259587
ENSG00000259590
ENSG00000259594
ENSG00000259604
ENSG00000259610
ENSG00000259611
ENSG00000259616
ENSG00000259623
ENSG00000259624
ENSG00000259631
ENSG00000259639
ENSG00000259641
ENSG00000259647
ENSG00000259656
ENSG00000259664
ENSG00000259669
ENSG00000259672
ENSG00000259675
ENSG00000259676
ENSG00000259681
ENSG00000259685
ENSG00000259687
ENSG00000259692
ENSG00000259702
ENSG00000259703
ENSG00000259704
ENSG00000259711
ENSG00000259714
ENSG00000259715
ENSG00000259717
ENSG00000259719
ENSG00000259724
ENSG00000259725
ENSG00000259727
ENSG00000259730
ENSG00000259731
ENSG00000259737
ENSG00000259747
ENSG00000259754
ENSG00000259757
ENSG00000259758
ENSG00000259759
ENSG00000259760
ENSG00000259761
ENSG00000259762
ENSG00000259763
ENSG00000259772
ENSG00000259775
ENSG00000259776
ENSG00000259779
ENSG00000259783
ENSG00000259786
ENSG00000259788
ENSG00000259789
ENSG00000259791
ENSG00000259793
ENSG00000259796
ENSG00000259799
ENSG00000259802
ENSG00000259804
ENSG00000259806
ENSG00000259807
ENSG00000259814
ENSG00000259815
ENSG00000259817
ENSG00000259818
ENSG00000259819
ENSG00000259820
ENSG00000259821
ENSG00000259826
ENSG00000259828
ENSG00000259831
ENSG00000259834
ENSG00000259837
ENSG00000259839
ENSG00000259840
ENSG00000259841
ENSG00000259846
ENSG00000259847
ENSG00000259849
ENSG00000259854
ENSG00000259855
ENSG00000259859
ENSG00000259861
ENSG00000259862
ENSG00000259863
ENSG00000259865
ENSG00000259868
ENSG00000259869
ENSG00000259870
ENSG00000259877
ENSG00000259878
ENSG00000259886
ENSG00000259887
ENSG00000259888
ENSG00000259889
ENSG00000259891
ENSG00000259894
ENSG00000259905
ENSG00000259906
ENSG00000259907
ENSG00000259912
ENSG00000259915
ENSG00000259920
ENSG00000259928
ENSG00000259929
ENSG00000259942
ENSG00000259943
ENSG00000259944
ENSG00000259946
ENSG00000259947
ENSG00000259953
ENSG00000259957
ENSG00000259959
ENSG00000259968
ENSG00000259969
ENSG00000259971
ENSG00000259974
ENSG00000259976
ENSG00000259981
ENSG00000259989
ENSG00000259994
ENSG00000259995
ENSG00000259998
ENSG00000260000
ENSG00000260003
ENSG00000260004
ENSG00000260006
ENSG00000260008
ENSG00000260009
ENSG00000260011
ENSG00000260018
ENSG00000260019
ENSG00000260021
ENSG00000260023
ENSG00000260025
ENSG00000260026
ENSG00000260030
ENSG00000260032
ENSG00000260041
ENSG00000260042
ENSG00000260046
ENSG00000260052
ENSG00000260054
ENSG00000260057
ENSG00000260058
ENSG00000260059
ENSG00000260060
ENSG00000260063
ENSG00000260065
ENSG00000260070
ENSG00000260071
ENSG00000260072
ENSG00000260073
ENSG00000260077
ENSG00000260086
ENSG00000260090
ENSG00000260091
ENSG00000260093
ENSG00000260094
ENSG00000260100
ENSG00000260101
ENSG00000260102
ENSG00000260105
ENSG00000260118
ENSG00000260120
ENSG00000260123
ENSG00000260126
ENSG00000260131
ENSG00000260137
ENSG00000260141
ENSG00000260142
ENSG00000260148
ENSG00000260151
ENSG00000260158
ENSG00000260162
ENSG00000260163
ENSG00000260166
ENSG00000260171
ENSG00000260172
ENSG00000260176
ENSG00000260179
ENSG00000260186
ENSG00000260188
ENSG00000260190
ENSG00000260192
ENSG00000260196
ENSG00000260197
ENSG00000260201
ENSG00000260202
ENSG00000260205
ENSG00000260209
ENSG00000260217
ENSG00000260219
ENSG00000260223
ENSG00000260231
ENSG00000260232
ENSG00000260233
ENSG00000260236
ENSG00000260237
ENSG00000260239
ENSG00000260242
ENSG00000260244
ENSG00000260248
ENSG00000260253
ENSG00000260254
ENSG00000260256
ENSG00000260257
ENSG00000260260
ENSG00000260261
ENSG00000260262
ENSG00000260264
ENSG00000260265
ENSG00000260268
ENSG00000260271
ENSG00000260273
ENSG00000260278
ENSG00000260285
ENSG00000260289
ENSG00000260296
ENSG00000260302
ENSG00000260303
ENSG00000260306
ENSG00000260311
ENSG00000260312
ENSG00000260317
ENSG00000260322
ENSG00000260328
ENSG00000260329
ENSG00000260331
ENSG00000260336
ENSG00000260337
ENSG00000260338
ENSG00000260340
ENSG00000260343
ENSG00000260352
ENSG00000260359
ENSG00000260360
ENSG00000260364
ENSG00000260366
ENSG00000260368
ENSG00000260369
ENSG00000260377
ENSG00000260385
ENSG00000260387
ENSG00000260388
ENSG00000260390
ENSG00000260392
ENSG00000260393
ENSG00000260394
ENSG00000260396
ENSG00000260398
ENSG00000260400
ENSG00000260401
ENSG00000260402
ENSG00000260409
ENSG00000260412
ENSG00000260418
ENSG00000260420
ENSG00000260422
ENSG00000260423
ENSG00000260426
ENSG00000260430
ENSG00000260432
ENSG00000260433
ENSG00000260440
ENSG00000260448
ENSG00000260450
ENSG00000260454
ENSG00000260455
ENSG00000260457
ENSG00000260460
ENSG00000260461
ENSG00000260464
ENSG00000260468
ENSG00000260469
ENSG00000260470
ENSG00000260473
ENSG00000260475
ENSG00000260476
ENSG00000260477
ENSG00000260478
ENSG00000260482
ENSG00000260484
ENSG00000260492
ENSG00000260493
ENSG00000260495
ENSG00000260498
ENSG00000260504
ENSG00000260505
ENSG00000260506
ENSG00000260507
ENSG00000260509
ENSG00000260515
ENSG00000260517
ENSG00000260519
ENSG00000260523
ENSG00000260526
ENSG00000260534
ENSG00000260539
ENSG00000260542
ENSG00000260550
ENSG00000260551
ENSG00000260552
ENSG00000260555
ENSG00000260563
ENSG00000260564
ENSG00000260568
ENSG00000260569
ENSG00000260572
ENSG00000260573
ENSG00000260574
ENSG00000260578
ENSG00000260580
ENSG00000260581
ENSG00000260583
ENSG00000260585
ENSG00000260589
ENSG00000260604
ENSG00000260605
ENSG00000260611
ENSG00000260612
ENSG00000260613
ENSG00000260614
ENSG00000260619
ENSG00000260620
ENSG00000260624
ENSG00000260626
ENSG00000260629
ENSG00000260633
ENSG00000260634
ENSG00000260637
ENSG00000260640
ENSG00000260641
ENSG00000260642
ENSG00000260645
ENSG00000260647
ENSG00000260651
ENSG00000260655
ENSG00000260658
ENSG00000260664
ENSG00000260670
ENSG00000260672
ENSG00000260673
ENSG00000260676
ENSG00000260677
ENSG00000260682
ENSG00000260683
ENSG00000260686
ENSG00000260687
ENSG00000260693
ENSG00000260695
ENSG00000260698
ENSG00000260706
ENSG00000260708
ENSG00000260710
ENSG00000260715
ENSG00000260720
ENSG00000260721
ENSG00000260725
ENSG00000260737
ENSG00000260738
ENSG00000260739
ENSG00000260742
ENSG00000260743
ENSG00000260750
ENSG00000260758
ENSG00000260759
ENSG00000260760
ENSG00000260761
ENSG00000260763
ENSG00000260766
ENSG00000260769
ENSG00000260771
ENSG00000260777
ENSG00000260780
ENSG00000260785
ENSG00000260786
ENSG00000260787
ENSG00000260796
ENSG00000260804
ENSG00000260805
ENSG00000260810
ENSG00000260814
ENSG00000260822
ENSG00000260823
ENSG00000260830
ENSG00000260834
ENSG00000260837
ENSG00000260838
ENSG00000260840
ENSG00000260841
ENSG00000260845
ENSG00000260847
ENSG00000260848
ENSG00000260850
ENSG00000260852
ENSG00000260854
ENSG00000260855
ENSG00000260857
ENSG00000260858
ENSG00000260871
ENSG00000260876
ENSG00000260877
ENSG00000260878
ENSG00000260880
ENSG00000260884
ENSG00000260887
ENSG00000260895
ENSG00000260896
ENSG00000260898
ENSG00000260902
ENSG00000260905
ENSG00000260907
ENSG00000260910
ENSG00000260911
ENSG00000260912
ENSG00000260913
ENSG00000260917
ENSG00000260918
ENSG00000260920
ENSG00000260921
ENSG00000260923
ENSG00000260924
ENSG00000260926
ENSG00000260930
ENSG00000260931
ENSG00000260937
ENSG00000260938
ENSG00000260940
ENSG00000260941
ENSG00000260942
ENSG00000260943
ENSG00000260944
ENSG00000260945
ENSG00000260947
ENSG00000260948
ENSG00000260949
ENSG00000260951
ENSG00000260953
ENSG00000260955
ENSG00000260957
ENSG00000260958
ENSG00000260959
ENSG00000260962
ENSG00000260963
ENSG00000260966
ENSG00000260969
ENSG00000260971
ENSG00000260972
ENSG00000260973
ENSG00000260975
ENSG00000260976
ENSG00000260977
ENSG00000260981
ENSG00000260982
ENSG00000260983
ENSG00000260986
ENSG00000260987
ENSG00000260992
ENSG00000260995
ENSG00000260996
ENSG00000260997
ENSG00000261000
ENSG00000261005
ENSG00000261008
ENSG00000261009
ENSG00000261012
ENSG00000261013
ENSG00000261014
ENSG00000261015
ENSG00000261018
ENSG00000261019
ENSG00000261020
ENSG00000261024
ENSG00000261026
ENSG00000261028
ENSG00000261029
ENSG00000261030
ENSG00000261033
ENSG00000261035
ENSG00000261036
ENSG00000261037
ENSG00000261038
ENSG00000261039
ENSG00000261040
ENSG00000261043
ENSG00000261044
ENSG00000261045
ENSG00000261051
ENSG00000261055
ENSG00000261057
ENSG00000261058
ENSG00000261060
ENSG00000261064
ENSG00000261066
ENSG00000261068
ENSG00000261069
ENSG00000261070
ENSG00000261075
ENSG00000261076
ENSG00000261082
ENSG00000261083
ENSG00000261087
ENSG00000261090
ENSG00000261092
ENSG00000261094
ENSG00000261097
ENSG00000261098
ENSG00000261101
ENSG00000261104
ENSG00000261116
ENSG00000261117
ENSG00000261121
ENSG00000261122
ENSG00000261129
ENSG00000261135
ENSG00000261146
ENSG00000261154
ENSG00000261161
ENSG00000261166
ENSG00000261167
ENSG00000261168
ENSG00000261170
ENSG00000261171
ENSG00000261172
ENSG00000261173
ENSG00000261175
ENSG00000261176
ENSG00000261182
ENSG00000261184
ENSG00000261185
ENSG00000261186
ENSG00000261187
ENSG00000261188
ENSG00000261189
ENSG00000261193
ENSG00000261194
ENSG00000261204
ENSG00000261206
ENSG00000261211
ENSG00000261212
ENSG00000261213
ENSG00000261220
ENSG00000261227
ENSG00000261231
ENSG00000261241
ENSG00000261242
ENSG00000261244
ENSG00000261248
ENSG00000261249
ENSG00000261251
ENSG00000261252
ENSG00000261254
ENSG00000261260
ENSG00000261261
ENSG00000261268
ENSG00000261269
ENSG00000261273
ENSG00000261275
ENSG00000261280
ENSG00000261285
ENSG00000261292
ENSG00000261295
ENSG00000261296
ENSG00000261298
ENSG00000261302
ENSG00000261304
ENSG00000261305
ENSG00000261307
ENSG00000261310
ENSG00000261313
ENSG00000261314
ENSG00000261316
ENSG00000261319
ENSG00000261324
ENSG00000261325
ENSG00000261326
ENSG00000261327
ENSG00000261334
ENSG00000261338
ENSG00000261340
ENSG00000261347
ENSG00000261348
ENSG00000261350
ENSG00000261353
ENSG00000261355
ENSG00000261357
ENSG00000261360
ENSG00000261363
ENSG00000261364
ENSG00000261366
ENSG00000261368
ENSG00000261372
ENSG00000261373
ENSG00000261374
ENSG00000261376
ENSG00000261379
ENSG00000261382
ENSG00000261390
ENSG00000261392
ENSG00000261397
ENSG00000261400
ENSG00000261402
ENSG00000261403
ENSG00000261404
ENSG00000261411
ENSG00000261420
ENSG00000261421
ENSG00000261425
ENSG00000261428
ENSG00000261431
ENSG00000261432
ENSG00000261433
ENSG00000261434
ENSG00000261435
ENSG00000261436
ENSG00000261437
ENSG00000261438
ENSG00000261441
ENSG00000261445
ENSG00000261446
ENSG00000261447
ENSG00000261449
ENSG00000261451
ENSG00000261452
ENSG00000261453
ENSG00000261455
ENSG00000261462
ENSG00000261466
ENSG00000261467
ENSG00000261468
ENSG00000261470
ENSG00000261472
ENSG00000261474
ENSG00000261475
ENSG00000261478
ENSG00000261481
ENSG00000261482
ENSG00000261485
ENSG00000261488
ENSG00000261490
ENSG00000261496
ENSG00000261498
ENSG00000261501
ENSG00000261502
ENSG00000261517
ENSG00000261521
ENSG00000261523
ENSG00000261526
ENSG00000261533
ENSG00000261534
ENSG00000261541
ENSG00000261542
ENSG00000261550
ENSG00000261555
ENSG00000261558
ENSG00000261568
ENSG00000261569
ENSG00000261572
ENSG00000261578
ENSG00000261584
ENSG00000261586
ENSG00000261589
ENSG00000261595
ENSG00000261597
ENSG00000261598
ENSG00000261600
ENSG00000261610
ENSG00000261615
ENSG00000261617
ENSG00000261618
ENSG00000261621
ENSG00000261622
ENSG00000261623
ENSG00000261625
ENSG00000261627
ENSG00000261634
ENSG00000261636
ENSG00000261637
ENSG00000261638
ENSG00000261642
ENSG00000261643
ENSG00000261644
ENSG00000261645
ENSG00000261646
ENSG00000261648
ENSG00000261650
ENSG00000261653
ENSG00000261654
ENSG00000261655
ENSG00000261662
ENSG00000261666
ENSG00000261670
ENSG00000261671
ENSG00000261672
ENSG00000261673
ENSG00000261675
ENSG00000261682
ENSG00000261683
ENSG00000261685
ENSG00000261695
ENSG00000261696
ENSG00000261703
ENSG00000261706
ENSG00000261709
ENSG00000261710
ENSG00000261712
ENSG00000261715
ENSG00000261716
ENSG00000261720
ENSG00000261722
ENSG00000261728
ENSG00000261729
ENSG00000261731
ENSG00000261734
ENSG00000261737
ENSG00000261738
ENSG00000261742
ENSG00000261743
ENSG00000261745
ENSG00000261749
ENSG00000261751
ENSG00000261754
ENSG00000261757
ENSG00000261758
ENSG00000261761
ENSG00000261763
ENSG00000261770
ENSG00000261773
ENSG00000261775
ENSG00000261780
ENSG00000261781
ENSG00000261786
ENSG00000261788
ENSG00000261795
ENSG00000261797
ENSG00000261799
ENSG00000261800
ENSG00000261801
ENSG00000261803
ENSG00000261804
ENSG00000261807
ENSG00000261811
ENSG00000261815
ENSG00000261816
ENSG00000261817
ENSG00000261818
ENSG00000261824
ENSG00000261827
ENSG00000261829
ENSG00000261831
ENSG00000261839
ENSG00000261841
ENSG00000261842
ENSG00000261848
ENSG00000261856
ENSG00000261863
ENSG00000261873
ENSG00000261886
ENSG00000261888
ENSG00000261889
ENSG00000261925
ENSG00000262006
ENSG00000262011
ENSG00000262031
ENSG00000262074
ENSG00000262079
ENSG00000262094
ENSG00000262097
ENSG00000262098
ENSG00000262099
ENSG00000262117
ENSG00000262155
ENSG00000262165
ENSG00000262185
ENSG00000262188
ENSG00000262194
ENSG00000262198
ENSG00000262202
ENSG00000262213
ENSG00000262231
ENSG00000262267
ENSG00000262292
ENSG00000262312
ENSG00000262343
ENSG00000262352
ENSG00000262362
ENSG00000262395
ENSG00000262454
ENSG00000262468
ENSG00000262521
ENSG00000262619
ENSG00000262693
ENSG00000262714
ENSG00000262745
ENSG00000262756
ENSG00000262758
ENSG00000262772
ENSG00000262786
ENSG00000262801
ENSG00000262837
ENSG00000262873
ENSG00000262877
ENSG00000262888
ENSG00000262890
ENSG00000262898
ENSG00000262904
ENSG00000262921
ENSG00000262950
ENSG00000262951
ENSG00000262952
ENSG00000262973
ENSG00000263004
ENSG00000263011
ENSG00000263033
ENSG00000263041
ENSG00000263050
ENSG00000263063
ENSG00000263082
ENSG00000263105
ENSG00000263110
ENSG00000263146
ENSG00000263154
ENSG00000263164
ENSG00000263176
ENSG00000263182
ENSG00000263207
ENSG00000263234
ENSG00000263253
ENSG00000263257
ENSG00000263280
ENSG00000263305
ENSG00000263312
ENSG00000263317
ENSG00000263320
ENSG00000263382
ENSG00000263394
ENSG00000263412
ENSG00000263427
ENSG00000263429
ENSG00000263438
ENSG00000263443
ENSG00000263470
ENSG00000263489
ENSG00000263508
ENSG00000263520
ENSG00000263547
ENSG00000263553
ENSG00000263567
ENSG00000263594
ENSG00000263603
ENSG00000263609
ENSG00000263611
ENSG00000263618
ENSG00000263622
ENSG00000263627
ENSG00000263635
ENSG00000263655
ENSG00000263667
ENSG00000263677
ENSG00000263680
ENSG00000263688
ENSG00000263726
ENSG00000263731
ENSG00000263745
ENSG00000263821
ENSG00000263859
ENSG00000263860
ENSG00000263862
ENSG00000263863
ENSG00000263874
ENSG00000263884
ENSG00000263893
ENSG00000263906
ENSG00000263931
ENSG00000263934
ENSG00000263958
ENSG00000264015
ENSG00000264016
ENSG00000264023
ENSG00000264026
ENSG00000264043
ENSG00000264066
ENSG00000264072
ENSG00000264080
ENSG00000264083
ENSG00000264108
ENSG00000264131
ENSG00000264149
ENSG00000264151
ENSG00000264174
ENSG00000264198
ENSG00000264207
ENSG00000264212
ENSG00000264215
ENSG00000264222
ENSG00000264232
ENSG00000264243
ENSG00000264247
ENSG00000264254
ENSG00000264260
ENSG00000264262
ENSG00000264265
ENSG00000264269
ENSG00000264301
ENSG00000264334
ENSG00000264345
ENSG00000264422
ENSG00000264433
ENSG00000264451
ENSG00000264464
ENSG00000264469
ENSG00000264486
ENSG00000264488
ENSG00000264490
ENSG00000264514
ENSG00000264515
ENSG00000264527
ENSG00000264538
ENSG00000264548
ENSG00000264569
ENSG00000264575
ENSG00000264587
ENSG00000264595
ENSG00000264605
ENSG00000264622
ENSG00000264634
ENSG00000264693
ENSG00000264695
ENSG00000264699
ENSG00000264705
ENSG00000264729
ENSG00000264734
ENSG00000264765
ENSG00000264790
ENSG00000264825
ENSG00000264868
ENSG00000264869
ENSG00000264876
ENSG00000264880
ENSG00000264891
ENSG00000264920
ENSG00000264940
ENSG00000264964
ENSG00000264968
ENSG00000264990
ENSG00000265000
ENSG00000265043
ENSG00000265046
ENSG00000265055
ENSG00000265091
ENSG00000265101
ENSG00000265106
ENSG00000265114
ENSG00000265121
ENSG00000265148
ENSG00000265163
ENSG00000265185
ENSG00000265206
ENSG00000265217
ENSG00000265246
ENSG00000265265
ENSG00000265282
ENSG00000265313
ENSG00000265369
ENSG00000265374
ENSG00000265378
ENSG00000265380
ENSG00000265400
ENSG00000265425
ENSG00000265443
ENSG00000265478
ENSG00000265484
ENSG00000265485
ENSG00000265514
ENSG00000265515
ENSG00000265519
ENSG00000265542
ENSG00000265552
ENSG00000265554
ENSG00000265555
ENSG00000265556
ENSG00000265644
ENSG00000265670
ENSG00000265692
ENSG00000265717
ENSG00000265728
ENSG00000265743
ENSG00000265752
ENSG00000265758
ENSG00000265781
ENSG00000265786
ENSG00000265787
ENSG00000265788
ENSG00000265799
ENSG00000265843
ENSG00000265844
ENSG00000265912
ENSG00000265927
ENSG00000265933
ENSG00000265935
ENSG00000265971
ENSG00000265975
ENSG00000265980
ENSG00000265984
ENSG00000265994
ENSG00000265995
ENSG00000266010
ENSG00000266013
ENSG00000266014
ENSG00000266065
ENSG00000266088
ENSG00000266102
ENSG00000266114
ENSG00000266176
ENSG00000266196
ENSG00000266213
ENSG00000266256
ENSG00000266268
ENSG00000266273
ENSG00000266278
ENSG00000266279
ENSG00000266288
ENSG00000266289
ENSG00000266290
ENSG00000266312
ENSG00000266313
ENSG00000266335
ENSG00000266357
ENSG00000266385
ENSG00000266389
ENSG00000266402
ENSG00000266411
ENSG00000266450
ENSG00000266460
ENSG00000266489
ENSG00000266505
ENSG00000266521
ENSG00000266554
ENSG00000266573
ENSG00000266578
ENSG00000266586
ENSG00000266588
ENSG00000266601
ENSG00000266602
ENSG00000266604
ENSG00000266651
ENSG00000266667
ENSG00000266743
ENSG00000266744
ENSG00000266753
ENSG00000266765
ENSG00000266774
ENSG00000266821
ENSG00000266824
ENSG00000266830
ENSG00000266835
ENSG00000266839
ENSG00000266869
ENSG00000266877
ENSG00000266885
ENSG00000266893
ENSG00000266905
ENSG00000266908
ENSG00000266913
ENSG00000266918
ENSG00000266924
ENSG00000266925
ENSG00000266927
ENSG00000266928
ENSG00000266930
ENSG00000266935
ENSG00000266950
ENSG00000266951
ENSG00000266961
ENSG00000266970
ENSG00000266977
ENSG00000266979
ENSG00000266985
ENSG00000267002
ENSG00000267004
ENSG00000267006
ENSG00000267010
ENSG00000267011
ENSG00000267012
ENSG00000267013
ENSG00000267014
ENSG00000267027
ENSG00000267034
ENSG00000267035
ENSG00000267038
ENSG00000267051
ENSG00000267052
ENSG00000267055
ENSG00000267057
ENSG00000267065
ENSG00000267067
ENSG00000267069
ENSG00000267070
ENSG00000267073
ENSG00000267079
ENSG00000267081
ENSG00000267089
ENSG00000267094
ENSG00000267095
ENSG00000267098
ENSG00000267100
ENSG00000267101
ENSG00000267107
ENSG00000267108
ENSG00000267109
ENSG00000267115
ENSG00000267121
ENSG00000267123
ENSG00000267130
ENSG00000267133
ENSG00000267134
ENSG00000267143
ENSG00000267144
ENSG00000267147
ENSG00000267151
ENSG00000267152
ENSG00000267167
ENSG00000267172
ENSG00000267175
ENSG00000267194
ENSG00000267198
ENSG00000267201
ENSG00000267204
ENSG00000267209
ENSG00000267211
ENSG00000267215
ENSG00000267224
ENSG00000267232
ENSG00000267238
ENSG00000267239
ENSG00000267240
ENSG00000267242
ENSG00000267243
ENSG00000267246
ENSG00000267247
ENSG00000267248
ENSG00000267250
ENSG00000267252
ENSG00000267272
ENSG00000267273
ENSG00000267275
ENSG00000267279
ENSG00000267284
ENSG00000267286
ENSG00000267287
ENSG00000267289
ENSG00000267290
ENSG00000267296
ENSG00000267308
ENSG00000267313
ENSG00000267316
ENSG00000267320
ENSG00000267321
ENSG00000267325
ENSG00000267327
ENSG00000267330
ENSG00000267334
ENSG00000267337
ENSG00000267338
ENSG00000267339
ENSG00000267350
ENSG00000267363
ENSG00000267364
ENSG00000267373
ENSG00000267374
ENSG00000267378
ENSG00000267380
ENSG00000267381
ENSG00000267388
ENSG00000267391
ENSG00000267397
ENSG00000267399
ENSG00000267401
ENSG00000267405
ENSG00000267406
ENSG00000267407
ENSG00000267409
ENSG00000267413
ENSG00000267414
ENSG00000267416
ENSG00000267421
ENSG00000267423
ENSG00000267425
ENSG00000267431
ENSG00000267440
ENSG00000267443
ENSG00000267446
ENSG00000267452
ENSG00000267453
ENSG00000267462
ENSG00000267473
ENSG00000267475
ENSG00000267480
ENSG00000267489
ENSG00000267499
ENSG00000267501
ENSG00000267505
ENSG00000267506
ENSG00000267509
ENSG00000267517
ENSG00000267519
ENSG00000267521
ENSG00000267522
ENSG00000267528
ENSG00000267537
ENSG00000267539
ENSG00000267547
ENSG00000267559
ENSG00000267564
ENSG00000267567
ENSG00000267574
ENSG00000267575
ENSG00000267578
ENSG00000267586
ENSG00000267588
ENSG00000267593
ENSG00000267599
ENSG00000267605
ENSG00000267612
ENSG00000267614
ENSG00000267616
ENSG00000267617
ENSG00000267625
ENSG00000267626
ENSG00000267627
ENSG00000267636
ENSG00000267640
ENSG00000267642
ENSG00000267643
ENSG00000267644
ENSG00000267654
ENSG00000267674
ENSG00000267677
ENSG00000267683
ENSG00000267684
ENSG00000267686
ENSG00000267695
ENSG00000267705
ENSG00000267711
ENSG00000267712
ENSG00000267722
ENSG00000267723
ENSG00000267726
ENSG00000267730
ENSG00000267731
ENSG00000267732
ENSG00000267737
ENSG00000267745
ENSG00000267761
ENSG00000267767
ENSG00000267777
ENSG00000267780
ENSG00000267785
ENSG00000267786
ENSG00000267788
ENSG00000267789
ENSG00000267790
ENSG00000267804
ENSG00000267808
ENSG00000267838
ENSG00000267839
ENSG00000267872
ENSG00000267890
ENSG00000267898
ENSG00000267919
ENSG00000267939
ENSG00000267940
ENSG00000267957
ENSG00000268038
ENSG00000268066
ENSG00000268078
ENSG00000268164
ENSG00000268166
ENSG00000268184
ENSG00000268186
ENSG00000268205
ENSG00000268240
ENSG00000268266
ENSG00000268296
ENSG00000268307
ENSG00000268316
ENSG00000268326
ENSG00000268333
ENSG00000268340
ENSG00000268352
ENSG00000268355
ENSG00000268358
ENSG00000268388
ENSG00000268390
ENSG00000268392
ENSG00000268401
ENSG00000268458
ENSG00000268471
ENSG00000268480
ENSG00000268505
ENSG00000268518
ENSG00000268532
ENSG00000268536
ENSG00000268543
ENSG00000268544
ENSG00000268555
ENSG00000268560
ENSG00000268566
ENSG00000268580
ENSG00000268584
ENSG00000268597
ENSG00000268601
ENSG00000268615
ENSG00000268621
ENSG00000268649
ENSG00000268654
ENSG00000268655
ENSG00000268673
ENSG00000268707
ENSG00000268713
ENSG00000268734
ENSG00000268754
ENSG00000268802
ENSG00000268804
ENSG00000268816
ENSG00000268836
ENSG00000268845
ENSG00000268889
ENSG00000268895
ENSG00000268912
ENSG00000268913
ENSG00000268945
ENSG00000269037
ENSG00000269038
ENSG00000269043
ENSG00000269051
ENSG00000269086
ENSG00000269107
ENSG00000269186
ENSG00000269199
ENSG00000269220
ENSG00000269290
ENSG00000269353
ENSG00000269364
ENSG00000269386
ENSG00000269387
ENSG00000269391
ENSG00000269416
ENSG00000269460
ENSG00000269473
ENSG00000269483
ENSG00000269489
ENSG00000269504
ENSG00000269543
ENSG00000269564
ENSG00000269600
ENSG00000269614
ENSG00000269619
ENSG00000269635
ENSG00000269646
ENSG00000269667
ENSG00000269720
ENSG00000269728
ENSG00000269729
ENSG00000269758
ENSG00000269772
ENSG00000269814
ENSG00000269821
ENSG00000269826
ENSG00000269834
ENSG00000269842
ENSG00000269873
ENSG00000269877
ENSG00000269888
ENSG00000269892
ENSG00000269893
ENSG00000269900
ENSG00000269902
ENSG00000269908
ENSG00000269913
ENSG00000269916
ENSG00000269921
ENSG00000269927
ENSG00000269928
ENSG00000269929
ENSG00000269930
ENSG00000269931
ENSG00000269936
ENSG00000269942
ENSG00000269945
ENSG00000269946
ENSG00000269947
ENSG00000269949
ENSG00000269950
ENSG00000269957
ENSG00000269959
ENSG00000269961
ENSG00000269962
ENSG00000269972
ENSG00000269973
ENSG00000269975
ENSG00000269979
ENSG00000269983
ENSG00000269986
ENSG00000269987
ENSG00000269993
ENSG00000269994
ENSG00000269996
ENSG00000269998
ENSG00000270000
ENSG00000270009
ENSG00000270017
ENSG00000270018
ENSG00000270019
ENSG00000270020
ENSG00000270022
ENSG00000270036
ENSG00000270038
ENSG00000270041
ENSG00000270052
ENSG00000270055
ENSG00000270058
ENSG00000270066
ENSG00000270068
ENSG00000270069
ENSG00000270071
ENSG00000270074
ENSG00000270076
ENSG00000270081
ENSG00000270084
ENSG00000270090
ENSG00000270091
ENSG00000270093
ENSG00000270097
ENSG00000270100
ENSG00000270102
ENSG00000270103
ENSG00000270104
ENSG00000270107
ENSG00000270109
ENSG00000270111
ENSG00000270117
ENSG00000270118
ENSG00000270123
ENSG00000270124
ENSG00000270127
ENSG00000270131
ENSG00000270139
ENSG00000270141
ENSG00000270143
ENSG00000270145
ENSG00000270154
ENSG00000270160
ENSG00000270163
ENSG00000270164
ENSG00000270168
ENSG00000270169
ENSG00000270172
ENSG00000270173
ENSG00000270175
ENSG00000270182
ENSG00000270189
ENSG00000270190
ENSG00000270195
ENSG00000270210
ENSG00000270212
ENSG00000270223
ENSG00000270237
ENSG00000270246
ENSG00000270265
ENSG00000270279
ENSG00000270302
ENSG00000270321
ENSG00000270332
ENSG00000270344
ENSG00000270346
ENSG00000270361
ENSG00000270372
ENSG00000270419
ENSG00000270457
ENSG00000270460
ENSG00000270482
ENSG00000270522
ENSG00000270523
ENSG00000270544
ENSG00000270547
ENSG00000270562
ENSG00000270604
ENSG00000270641
ENSG00000270659
ENSG00000270673
ENSG00000270697
ENSG00000270720
ENSG00000270725
ENSG00000270750
ENSG00000270755
ENSG00000270761
ENSG00000270777
ENSG00000270810
ENSG00000270828
ENSG00000270866
ENSG00000270876
ENSG00000270883
ENSG00000270933
ENSG00000270937
ENSG00000270964
ENSG00000270972
ENSG00000270996
ENSG00000271009
ENSG00000271020
ENSG00000271040
ENSG00000271046
ENSG00000271109
ENSG00000271119
ENSG00000271127
ENSG00000271148
ENSG00000271151
ENSG00000271156
ENSG00000271167
ENSG00000271171
ENSG00000271185
ENSG00000271192
ENSG00000271199
ENSG00000271200
ENSG00000271201
ENSG00000271204
ENSG00000271216
ENSG00000271239
ENSG00000271252
ENSG00000271259
ENSG00000271265
ENSG00000271308
ENSG00000271324
ENSG00000271327
ENSG00000271334
ENSG00000271344
ENSG00000271359
ENSG00000271367
ENSG00000271382
ENSG00000271384
ENSG00000271387
ENSG00000271390
ENSG00000271395
ENSG00000271398
ENSG00000271409
ENSG00000271417
ENSG00000271420
ENSG00000271427
ENSG00000271522
ENSG00000271533
ENSG00000271538
ENSG00000271551
ENSG00000271553
ENSG00000271564
ENSG00000271576
ENSG00000271579
ENSG00000271584
ENSG00000271590
ENSG00000271593
ENSG00000271643
ENSG00000271646
ENSG00000271649
ENSG00000271653
ENSG00000271672
ENSG00000271715
ENSG00000271722
ENSG00000271724
ENSG00000271727
ENSG00000271732
ENSG00000271734
ENSG00000271736
ENSG00000271737
ENSG00000271738
ENSG00000271742
ENSG00000271751
ENSG00000271752
ENSG00000271755
ENSG00000271761
ENSG00000271762
ENSG00000271766
ENSG00000271771
ENSG00000271780
ENSG00000271782
ENSG00000271788
ENSG00000271789
ENSG00000271792
ENSG00000271803
ENSG00000271815
ENSG00000271820
ENSG00000271830
ENSG00000271835
ENSG00000271840
ENSG00000271843
ENSG00000271849
ENSG00000271850
ENSG00000271855
ENSG00000271856
ENSG00000271860
ENSG00000271862
ENSG00000271874
ENSG00000271875
ENSG00000271882
ENSG00000271888
ENSG00000271893
ENSG00000271897
ENSG00000271901
ENSG00000271904
ENSG00000271911
ENSG00000271912
ENSG00000271914
ENSG00000271926
ENSG00000271927
ENSG00000271930
ENSG00000271931
ENSG00000271938
ENSG00000271943
ENSG00000271945
ENSG00000271947
ENSG00000271948
ENSG00000271952
ENSG00000271955
ENSG00000271958
ENSG00000271966
ENSG00000271967
ENSG00000271975
ENSG00000271978
ENSG00000271981
ENSG00000271991
ENSG00000271992
ENSG00000271997
ENSG00000271998
ENSG00000272002
ENSG00000272003
ENSG00000272005
ENSG00000272010
ENSG00000272016
ENSG00000272021
ENSG00000272023
ENSG00000272024
ENSG00000272027
ENSG00000272040
ENSG00000272043
ENSG00000272048
ENSG00000272049
ENSG00000272050
ENSG00000272057
ENSG00000272065
ENSG00000272068
ENSG00000272070
ENSG00000272071
ENSG00000272076
ENSG00000272077
ENSG00000272079
ENSG00000272081
ENSG00000272085
ENSG00000272086
ENSG00000272087
ENSG00000272088
ENSG00000272091
ENSG00000272092
ENSG00000272093
ENSG00000272094
ENSG00000272097
ENSG00000272102
ENSG00000272103
ENSG00000272108
ENSG00000272112
ENSG00000272121
ENSG00000272128
ENSG00000272129
ENSG00000272130
ENSG00000272137
ENSG00000272138
ENSG00000272140
ENSG00000272144
ENSG00000272157
ENSG00000272167
ENSG00000272168
ENSG00000272177
ENSG00000272180
ENSG00000272192
ENSG00000272198
ENSG00000272203
ENSG00000272205
ENSG00000272209
ENSG00000272216
ENSG00000272217
ENSG00000272218
ENSG00000272226
ENSG00000272233
ENSG00000272236
ENSG00000272243
ENSG00000272248
ENSG00000272250
ENSG00000272255
ENSG00000272265
ENSG00000272274
ENSG00000272279
ENSG00000272282
ENSG00000272294
ENSG00000272299
ENSG00000272304
ENSG00000272308
ENSG00000272312
ENSG00000272316
ENSG00000272327
ENSG00000272328
ENSG00000272329
ENSG00000272334
ENSG00000272335
ENSG00000272338
ENSG00000272341
ENSG00000272342
ENSG00000272343
ENSG00000272346
ENSG00000272354
ENSG00000272360
ENSG00000272361
ENSG00000272362
ENSG00000272365
ENSG00000272366
ENSG00000272369
ENSG00000272370
ENSG00000272371
ENSG00000272375
ENSG00000272381
ENSG00000272382
ENSG00000272384
ENSG00000272396
ENSG00000272397
ENSG00000272403
ENSG00000272416
ENSG00000272417
ENSG00000272425
ENSG00000272428
ENSG00000272430
ENSG00000272431
ENSG00000272438
ENSG00000272440
ENSG00000272444
ENSG00000272447
ENSG00000272452
ENSG00000272455
ENSG00000272456
ENSG00000272459
ENSG00000272461
ENSG00000272462
ENSG00000272463
ENSG00000272465
ENSG00000272468
ENSG00000272473
ENSG00000272479
ENSG00000272482
ENSG00000272485
ENSG00000272489
ENSG00000272505
ENSG00000272506
ENSG00000272511
ENSG00000272515
ENSG00000272516
ENSG00000272519
ENSG00000272520
ENSG00000272523
ENSG00000272524
ENSG00000272525
ENSG00000272541
ENSG00000272542
ENSG00000272545
ENSG00000272551
ENSG00000272554
ENSG00000272555
ENSG00000272556
ENSG00000272563
ENSG00000272564
ENSG00000272565
ENSG00000272566
ENSG00000272567
ENSG00000272575
ENSG00000272576
ENSG00000272583
ENSG00000272593
ENSG00000272597
ENSG00000272619
ENSG00000272620
ENSG00000272622
ENSG00000272626
ENSG00000272630
ENSG00000272631
ENSG00000272632
ENSG00000272642
ENSG00000272644
ENSG00000272646
ENSG00000272654
ENSG00000272659
ENSG00000272662
ENSG00000272663
ENSG00000272666
ENSG00000272667
ENSG00000272672
ENSG00000272682
ENSG00000272686
ENSG00000272688
ENSG00000272690
ENSG00000272691
ENSG00000272692
ENSG00000272695
ENSG00000272707
ENSG00000272709
ENSG00000272710
ENSG00000272715
ENSG00000272716
ENSG00000272724
ENSG00000272732
ENSG00000272733
ENSG00000272744
ENSG00000272745
ENSG00000272748
ENSG00000272754
ENSG00000272761
ENSG00000272763
ENSG00000272769
ENSG00000272774
ENSG00000272777
ENSG00000272783
ENSG00000272784
ENSG00000272791
ENSG00000272792
ENSG00000272795
ENSG00000272796
ENSG00000272797
ENSG00000272798
ENSG00000272799
ENSG00000272800
ENSG00000272810
ENSG00000272823
ENSG00000272824
ENSG00000272827
ENSG00000272832
ENSG00000272840
ENSG00000272846
ENSG00000272848
ENSG00000272853
ENSG00000272855
ENSG00000272856
ENSG00000272858
ENSG00000272859
ENSG00000272861
ENSG00000272862
ENSG00000272864
ENSG00000272866
ENSG00000272871
ENSG00000272872
ENSG00000272874
ENSG00000272880
ENSG00000272885
ENSG00000272892
ENSG00000272899
ENSG00000272908
ENSG00000272911
ENSG00000272912
ENSG00000272915
ENSG00000272917
ENSG00000272920
ENSG00000272922
ENSG00000272933
ENSG00000272942
ENSG00000272947
ENSG00000272953
ENSG00000272958
ENSG00000272960
ENSG00000272966
ENSG00000272970
ENSG00000272971
ENSG00000272977
ENSG00000272981
ENSG00000272983
ENSG00000272984
ENSG00000272988
ENSG00000272989
ENSG00000272993
ENSG00000273001
ENSG00000273004
ENSG00000273006
ENSG00000273009
ENSG00000273011
ENSG00000273012
ENSG00000273015
ENSG00000273019
ENSG00000273030
ENSG00000273032
ENSG00000273033
ENSG00000273044
ENSG00000273056
ENSG00000273059
ENSG00000273061
ENSG00000273068
ENSG00000273069
ENSG00000273073
ENSG00000273075
ENSG00000273077
ENSG00000273081
ENSG00000273087
ENSG00000273091
ENSG00000273093
ENSG00000273097
ENSG00000273098
ENSG00000273100
ENSG00000273102
ENSG00000273104
ENSG00000273107
ENSG00000273113
ENSG00000273115
ENSG00000273117
ENSG00000273119
ENSG00000273124
ENSG00000273125
ENSG00000273129
ENSG00000273131
ENSG00000273139
ENSG00000273142
ENSG00000273143
ENSG00000273145
ENSG00000273148
ENSG00000273153
ENSG00000273156
ENSG00000273162
ENSG00000273164
ENSG00000273165
ENSG00000273172
ENSG00000273175
ENSG00000273177
ENSG00000273180
ENSG00000273181
ENSG00000273190
ENSG00000273193
ENSG00000273198
ENSG00000273203
ENSG00000273209
ENSG00000273214
ENSG00000273218
ENSG00000273230
ENSG00000273238
ENSG00000273240
ENSG00000273243
ENSG00000273245
ENSG00000273248
ENSG00000273257
ENSG00000273258
ENSG00000273265
ENSG00000273270
ENSG00000273272
ENSG00000273281
ENSG00000273283
ENSG00000273290
ENSG00000273293
ENSG00000273295
ENSG00000273297
ENSG00000273301
ENSG00000273305
ENSG00000273308
ENSG00000273309
ENSG00000273319
ENSG00000273321
ENSG00000273325
ENSG00000273329
ENSG00000273335
ENSG00000273341
ENSG00000273342
ENSG00000273344
ENSG00000273348
ENSG00000273355
ENSG00000273356
ENSG00000273365
ENSG00000273367
ENSG00000273370
ENSG00000273375
ENSG00000273381
ENSG00000273384
ENSG00000273396
ENSG00000273399
ENSG00000273403
ENSG00000273406
ENSG00000273409
ENSG00000273415
ENSG00000273416
ENSG00000273424
ENSG00000273437
ENSG00000273442
ENSG00000273443
ENSG00000273445
ENSG00000273448
ENSG00000273454
ENSG00000273456
ENSG00000273461
ENSG00000273473
ENSG00000273476
ENSG00000273477
ENSG00000273481
ENSG00000273487
ENSG00000273488
ENSG00000273493
ENSG00000274020
ENSG00000274721
ENSG00000274845
ENSG00000275198
ENSG00000275874
ENSG00000275966
ENSG00000277027
ENSG00000277209
ENSG00000278090
ENSG00000278249
ENSG00000278709
ENSG00000278910
ENSG00000278916
ENSG00000278921
ENSG00000278970
ENSG00000279261
ENSG00000279296
ENSG00000280055
ENSG00000280147
ENSG00000280237
ENSG00000280594
ENSG00000280719
ENSG00000280837
ENSG00000280916
ENSG00000280924
ENSG00000280927
ENSG00000280997
ENSG00000281131
ENSG00000281183
ENSG00000281189
ENSG00000281398
ENSG00000281406
ENSG00000281450
ENSG00000281560
ENSG00000281664
ENSG00000281880
ENSG00000282851
ENSG00000282961
ENSG00000282977
ENSG00000283293
ENSG00000283406
ENSG00000283440
ENSG00000285094
ENSG00000285106
ENSG00000285219
ENSGR0000185203
ENSGR0000223511
ENSGR0000226179
ENSGR0000230542
ENSGR0000234622
ENSGR0000236871
ENSGR0000237531
