# Supplementary material for: Tumour mutations in long noncoding RNAs enhance cell fitness
Source: Nat Commun. 2023 Jun 8;14:3342. doi: 10.1038/s41467-023-39160-7 (PMC10250536; doi:10.1038/s41467-023-39160-7)
Supplement: Supplementary file 6 — Supplementary Data 3 [file 41467_2023_39160_MOESM6_ESM.txt]

#genes_hCIS_per_Mb
ENSG00000000003 0
ENSG00000000005 0
ENSG00000000419 211.068428384482
ENSG00000000457 44.8058785312633
ENSG00000000460 46.8806159071139
ENSG00000000938 86.1549065219264
ENSG00000000971 0
ENSG00000001036 0
ENSG00000001084 25.0773217420379
ENSG00000001167 0
ENSG00000001460 50.0533902829685
ENSG00000001461 17.4877148802966
ENSG00000001497 0
ENSG00000001561 0
ENSG00000001617 146.924862625253
ENSG00000001626 27.9789598222137
ENSG00000001629 12.8906678010454
ENSG00000001630 32.4654243230959
ENSG00000001631 42.3746768930887
ENSG00000002016 25.6485886864075
ENSG00000002079 0
ENSG00000002330 67.2268907563025
ENSG00000002549 64.9751470062701
ENSG00000002586 0
ENSG00000002587 54.6209307406598
ENSG00000002726 0
ENSG00000002745 63.5404752827551
ENSG00000002746 2.20554341281377
ENSG00000002822 11.9774823332136
ENSG00000002834 38.5267375558638
ENSG00000002919 50.7150826655847
ENSG00000002933 0
ENSG00000003056 0
ENSG00000003096 4.55522757916986
ENSG00000003137 0
ENSG00000003147 6.68878424657534
ENSG00000003249 0
ENSG00000003393 12.4014088000397
ENSG00000003400 0
ENSG00000003402 0
ENSG00000003436 0
ENSG00000003509 137.785330455151
ENSG00000003756 398.48575413429
ENSG00000003987 25.9742508593148
ENSG00000003989 27.2160683667637
ENSG00000004059 0
ENSG00000004139 27.2568687309202
ENSG00000004142 91.8526683200147
ENSG00000004399 0
ENSG00000004455 41.0885732677742
ENSG00000004468 0
ENSG00000004478 286.861732644865
ENSG00000004487 264.624389028984
ENSG00000004534 87.4786770724636
ENSG00000004660 0
ENSG00000004700 0
ENSG00000004766 15.7870640796931
ENSG00000004776 0
ENSG00000004777 0
ENSG00000004779 195.376098990557
ENSG00000004799 0
ENSG00000004809 0
ENSG00000004838 174.125021765628
ENSG00000004846 0
ENSG00000004848 0
ENSG00000004864 19.8090408462422
ENSG00000004866 3.61185555467266
ENSG00000004897 97.6017847183491
ENSG00000004939 50.6149719086906
ENSG00000004948 0
ENSG00000004961 0
ENSG00000004975 108.636610537751
ENSG00000005001 0
ENSG00000005007 55.097936582275
ENSG00000005020 3.04712686407986
ENSG00000005022 0
ENSG00000005059 0
ENSG00000005073 0
ENSG00000005075 0
ENSG00000005100 71.0504813670113
ENSG00000005102 0
ENSG00000005108 4.33049469406138
ENSG00000005156 40.6983842741443
ENSG00000005175 0
ENSG00000005187 16.0137504737401
ENSG00000005189 69.3850174618961
ENSG00000005194 154.95867768595
ENSG00000005206 0
ENSG00000005238 0
ENSG00000005243 84.3170320404722
ENSG00000005249 8.53511774194925
ENSG00000005302 0
ENSG00000005339 186.287924045917
ENSG00000005379 0
ENSG00000005381 0
ENSG00000005421 10.1331495855542
ENSG00000005436 0
ENSG00000005448 0
ENSG00000005469 36.9583294835073
ENSG00000005471 25.4003733854888
ENSG00000005483 169.68946827306
ENSG00000005486 21.5866162978953
ENSG00000005513 193.348801237432
ENSG00000005700 38.5742940904181
ENSG00000005801 0
ENSG00000005810 3.54115172418677
ENSG00000005812 57.8185077043161
ENSG00000005844 19.7910069664345
ENSG00000005882 57.4184657785944
ENSG00000005884 0
ENSG00000005889 134.16215732749
ENSG00000005893 72.2212860203664
ENSG00000005955 197.619779544157
ENSG00000005961 115.433452614568
ENSG00000005981 0
ENSG00000006007 48.8925829951596
ENSG00000006015 547.645125958379
ENSG00000006016 112.60627216936
ENSG00000006025 0
ENSG00000006042 0
ENSG00000006047 157.133878064111
ENSG00000006059 0
ENSG00000006062 74.1743468021585
ENSG00000006071 0
ENSG00000006074 0
ENSG00000006075 522.466039707419
ENSG00000006114 10.5657985102224
ENSG00000006116 9.32409626196981
ENSG00000006118 78.7587619122627
ENSG00000006125 33.6990806890788
ENSG00000006128 0
ENSG00000006194 0
ENSG00000006210 0
ENSG00000006282 0
ENSG00000006283 15.058653455208
ENSG00000006327 0
ENSG00000006377 0
ENSG00000006432 11.4930639359147
ENSG00000006451 23.628931263439
ENSG00000006453 82.2533769580873
ENSG00000006459 54.1770506013653
ENSG00000006468 0
ENSG00000006530 0
ENSG00000006534 48.3161810890467
ENSG00000006555 0
ENSG00000006576 12.6026326899689
ENSG00000006606 49.1062659595364
ENSG00000006607 21.6451778151357
ENSG00000006611 0
ENSG00000006625 0
ENSG00000006634 90.0198043569585
ENSG00000006638 0
ENSG00000006652 137.812230835487
ENSG00000006659 0
ENSG00000006695 14.369674239485
ENSG00000006704 47.0392172674247
ENSG00000006712 0
ENSG00000006715 33.4237365827572
ENSG00000006740 0
ENSG00000006744 0
ENSG00000006747 12.0444198202973
ENSG00000006756 0
ENSG00000006757 0
ENSG00000006788 0
ENSG00000006831 69.9265770940513
ENSG00000006837 60.4470665038626
ENSG00000007001 0
ENSG00000007038 0
ENSG00000007047 26.5491424626985
ENSG00000007062 16.4876383931148
ENSG00000007080 0
ENSG00000007129 0
ENSG00000007168 140.683505400082
ENSG00000007171 0
ENSG00000007174 2.6931094102629
ENSG00000007202 64.4849266483959
ENSG00000007216 40.8346604597983
ENSG00000007237 3.47290956890774
ENSG00000007255 65.3167864141084
ENSG00000007264 0
ENSG00000007306 0
ENSG00000007312 0
ENSG00000007314 29.0993743634512
ENSG00000007341 102.766473465697
ENSG00000007350 0
ENSG00000007372 0
ENSG00000007376 0
ENSG00000007384 0
ENSG00000007392 246.944067168786
ENSG00000007402 0
ENSG00000007516 189.417855789872
ENSG00000007520 1122.75449101796
ENSG00000007541 58.3362501458406
ENSG00000007545 15.2476213710661
ENSG00000007866 0
ENSG00000007908 0
ENSG00000007923 0
ENSG00000007933 0
ENSG00000007944 52.2903158335076
ENSG00000007952 0
ENSG00000007968 0
ENSG00000008018 274.348422496571
ENSG00000008056 20.8550573514077
ENSG00000008083 43.5214669635798
ENSG00000008086 4.38506097427285
ENSG00000008118 0
ENSG00000008128 0
ENSG00000008130 102.648326832273
ENSG00000008196 0
ENSG00000008197 0
ENSG00000008226 11.7895332523785
ENSG00000008256 27.0589614770585
ENSG00000008277 0
ENSG00000008282 362.417323548066
ENSG00000008283 0
ENSG00000008294 50.4121190734253
ENSG00000008300 0
ENSG00000008311 29.140076347
ENSG00000008323 0
ENSG00000008324 0
ENSG00000008382 0
ENSG00000008394 7.6301513059004
ENSG00000008405 9.75933480373978
ENSG00000008438 0
ENSG00000008441 77.5276434503678
ENSG00000008513 17.0804403337518
ENSG00000008516 0
ENSG00000008517 0
ENSG00000008710 42.3827586937634
ENSG00000008735 0
ENSG00000008838 23.7422540896033
ENSG00000008853 30.5036146783394
ENSG00000008869 17.247326664367
ENSG00000008952 157.534893979016
ENSG00000008988 138.580931263858
ENSG00000009307 502.825399865913
ENSG00000009335 53.6562931166641
ENSG00000009413 27.0731245092996
ENSG00000009694 3.40185809489143
ENSG00000009709 8.48457080798568
ENSG00000009724 193.134083337357
ENSG00000009765 0
ENSG00000009780 26.9222485461986
ENSG00000009790 38.0343830823064
ENSG00000009830 21.7727361797557
ENSG00000009844 12.9098889749548
ENSG00000009950 95.6937799043062
ENSG00000009954 146.554145650395
ENSG00000010017 166.542684890137
ENSG00000010030 0
ENSG00000010072 0
ENSG00000010165 0
ENSG00000010219 0
ENSG00000010244 346.238589864652
ENSG00000010256 83.5073068893528
ENSG00000010270 38.132280882381
ENSG00000010278 51.8874043325983
ENSG00000010282 0
ENSG00000010292 25.9067357512953
ENSG00000010295 113.000734504774
ENSG00000010310 0
ENSG00000010318 0
ENSG00000010319 83.10479514668
ENSG00000010322 131.738420192865
ENSG00000010327 0
ENSG00000010361 95.1655881233346
ENSG00000010379 23.6680788620388
ENSG00000010404 0
ENSG00000010438 41.0542737498974
ENSG00000010539 0
ENSG00000010610 0
ENSG00000010626 24.5851259987707
ENSG00000010671 0
ENSG00000010704 90.3913947392208
ENSG00000010803 23.2606824684236
ENSG00000010810 14.0765105268838
ENSG00000010818 25.8084496864273
ENSG00000010932 0
ENSG00000011007 211.584236974345
ENSG00000011009 0
ENSG00000011021 0
ENSG00000011028 15.1064247624515
ENSG00000011052 0
ENSG00000011083 30.458089668616
ENSG00000011105 0
ENSG00000011114 115.131406801126
ENSG00000011132 91.9033177097693
ENSG00000011143 0
ENSG00000011198 22.5942746108136
ENSG00000011201 0
ENSG00000011243 76.7381183813373
ENSG00000011258 48.3447950784999
ENSG00000011260 26.7315351920661
ENSG00000011275 24.7382385137266
ENSG00000011295 219.12525199404
ENSG00000011304 196.682619812496
ENSG00000011332 0
ENSG00000011347 0
ENSG00000011376 6.21442243157921
ENSG00000011405 61.418459317948
ENSG00000011422 0
ENSG00000011426 31.2568374331885
ENSG00000011451 0
ENSG00000011454 36.5777826548155
ENSG00000011465 0
ENSG00000011478 0
ENSG00000011485 21.7448029920849
ENSG00000011523 326.381409314925
ENSG00000011566 58.4960142942988
ENSG00000011590 0
ENSG00000011600 0
ENSG00000011638 0
ENSG00000011677 3.50723366944323
ENSG00000012048 12.3169394868763
ENSG00000012061 0
ENSG00000012124 35.5935219789998
ENSG00000012171 0
ENSG00000012174 21.8393063836293
ENSG00000012211 0
ENSG00000012223 0
ENSG00000012232 12.89232970844
ENSG00000012504 33.0738870637003
ENSG00000012660 24.4642332909287
ENSG00000012779 13.9080124059471
ENSG00000012817 0
ENSG00000012822 0
ENSG00000012963 180.497269978792
ENSG00000012983 28.0453774206666
ENSG00000013016 28.2214821922447
ENSG00000013275 95.8129730765546
ENSG00000013288 0
ENSG00000013293 7.90563830123644
ENSG00000013297 2.26491845161115
ENSG00000013306 190.621425848265
ENSG00000013364 36.1781411671068
ENSG00000013374 27.2101439416615
ENSG00000013375 30.4998932503736
ENSG00000013392 0
ENSG00000013441 85.535882302626
ENSG00000013503 6.55561455608656
ENSG00000013523 0
ENSG00000013561 31.285195845326
ENSG00000013563 0
ENSG00000013573 0
ENSG00000013583 0
ENSG00000013588 0
ENSG00000013619 6.54621628698612
ENSG00000013725 20.5191340925413
ENSG00000013810 42.244001351808
ENSG00000014123 0
ENSG00000014138 22.8164643606827
ENSG00000014164 28.9020125434734
ENSG00000014216 63.6112082949016
ENSG00000014257 0
ENSG00000014641 215.181021033945
ENSG00000014824 40.0056007841098
ENSG00000014914 363.680446114681
ENSG00000014919 49.36565137977
ENSG00000015133 27.2996546593686
ENSG00000015153 12.3082982546833
ENSG00000015171 74.8920306558045
ENSG00000015285 0
ENSG00000015413 0
ENSG00000015475 0
ENSG00000015479 310.773480662983
ENSG00000015520 0
ENSG00000015532 58.6613480377779
ENSG00000015568 0
ENSG00000015592 0
ENSG00000015676 17.8954903364352
ENSG00000016082 0
ENSG00000016391 88.0902043692741
ENSG00000016402 0
ENSG00000016490 0
ENSG00000016602 0
ENSG00000016864 0
ENSG00000017260 12.0396344766973
ENSG00000017373 13.1695046949284
ENSG00000017427 35.3861215631229
ENSG00000017483 0
ENSG00000017621 0
ENSG00000017797 0
ENSG00000018189 19.3963845139266
ENSG00000018236 0
ENSG00000018280 0
ENSG00000018408 13.6686714051394
ENSG00000018510 26.4562512814747
ENSG00000018607 0
ENSG00000018610 73.2976618045884
ENSG00000018625 35.9285739948981
ENSG00000018699 10.3616205574552
ENSG00000018869 0
ENSG00000019102 0
ENSG00000019144 58.1541861321651
ENSG00000019169 0
ENSG00000019186 0
ENSG00000019485 0
ENSG00000019505 0
ENSG00000019549 0
ENSG00000019582 0
ENSG00000019991 0
ENSG00000019995 173.660103761912
ENSG00000020129 204.0399918384
ENSG00000020181 0
ENSG00000020219 0
ENSG00000020256 0
ENSG00000020426 8.50296753566995
ENSG00000020577 26.522971103223
ENSG00000020633 15.2413467253967
ENSG00000020922 0
ENSG00000021300 300.444658093979
ENSG00000021355 0
ENSG00000021461 78.7753065672347
ENSG00000021488 25.4725151561465
ENSG00000021574 42.5409722739213
ENSG00000021645 1.8495353658905
ENSG00000021762 12.5590274289159
ENSG00000021776 8.74821755067405
ENSG00000021826 9.92920476998997
ENSG00000021852 0
ENSG00000022267 0
ENSG00000022277 0
ENSG00000022355 0
ENSG00000022556 0
ENSG00000022567 19.7745699031046
ENSG00000022840 90.6721069930863
ENSG00000022976 78.9546405589989
ENSG00000023041 60.1865783930184
ENSG00000023171 9.79057950440087
ENSG00000023191 78.1921964187974
ENSG00000023228 44.6558153035479
ENSG00000023287 24.3135475086718
ENSG00000023318 66.7434216015084
ENSG00000023330 0
ENSG00000023445 91.2408759124088
ENSG00000023516 19.5664083900759
ENSG00000023572 103.659168653467
ENSG00000023608 0
ENSG00000023697 7.92927090354042
ENSG00000023734 47.4203338391502
ENSG00000023839 57.5862714328904
ENSG00000023892 41.7466811388495
ENSG00000023902 0
ENSG00000023909 82.6241427745187
ENSG00000024048 46.3524485680956
ENSG00000024422 0
ENSG00000024526 0
ENSG00000024862 0
ENSG00000025039 0
ENSG00000025156 29.7849526419253
ENSG00000025293 11.210259629613
ENSG00000025423 0
ENSG00000025434 97.3425484279178
ENSG00000025708 0
ENSG00000025770 0
ENSG00000025772 108.950264204391
ENSG00000025796 143.75124400115
ENSG00000025800 14.5919364958924
ENSG00000026025 0
ENSG00000026036 76.1711311412975
ENSG00000026103 79.589319113375
ENSG00000026297 72.2334585379948
ENSG00000026508 106.914137256369
ENSG00000026559 0
ENSG00000026652 0
ENSG00000026751 64.2054574638844
ENSG00000026950 0
ENSG00000027001 0
ENSG00000027075 2.75165236724653
ENSG00000027644 0
ENSG00000027697 0
ENSG00000027847 0
ENSG00000027869 0
ENSG00000028116 3.96400681809173
ENSG00000028137 0
ENSG00000028203 23.5169616085602
ENSG00000028277 0
ENSG00000028310 47.0212065641604
ENSG00000028528 19.2426108374384
ENSG00000028839 104.539633588584
ENSG00000029153 33.1656624841081
ENSG00000029363 242.505077450059
ENSG00000029364 93.2053313449529
ENSG00000029534 4.10606794721239
ENSG00000029559 0
ENSG00000029639 17.5484776695622
ENSG00000029725 57.9307148650214
ENSG00000029993 0
ENSG00000030066 14.1906370176957
ENSG00000030110 0
ENSG00000030304 0
ENSG00000030419 6.54780223018144
ENSG00000030582 254.550082728777
ENSG00000031003 87.7177593375555
ENSG00000031081 15.8300485982492
ENSG00000031544 0
ENSG00000031691 0
ENSG00000031698 82.46742536698
ENSG00000031823 48.3839752274047
ENSG00000032219 66.2225342039389
ENSG00000032389 0
ENSG00000032444 0
ENSG00000032742 8.00518736141019
ENSG00000033011 0
ENSG00000033030 177.923279481887
ENSG00000033050 0
ENSG00000033100 0
ENSG00000033122 1.71365508921288
ENSG00000033170 14.9911552184211
ENSG00000033178 11.2958611964576
ENSG00000033327 14.7745405117901
ENSG00000033627 47.0455400828002
ENSG00000033800 65.8954458925172
ENSG00000033867 26.8581353291912
ENSG00000034053 0
ENSG00000034063 0
ENSG00000034152 0
ENSG00000034239 0
ENSG00000034510 0
ENSG00000034533 145.19056261343
ENSG00000034677 50.5312093381675
ENSG00000034693 0
ENSG00000034713 86.7227473766369
ENSG00000034971 115.827879770661
ENSG00000035115 20.5469600772566
ENSG00000035141 163.505559189012
ENSG00000035403 81.9356477422632
ENSG00000035499 29.0475314439528
ENSG00000035664 18.1820385701645
ENSG00000035681 52.3964841959105
ENSG00000035687 45.8284640590271
ENSG00000035720 0
ENSG00000035862 41.430169449393
ENSG00000035928 25.3421186011151
ENSG00000036054 0
ENSG00000036257 78.0951719829232
ENSG00000036448 0
ENSG00000036473 0
ENSG00000036530 23.256895669566
ENSG00000036549 66.1135169085319
ENSG00000036565 26.0742594910305
ENSG00000036672 37.7187688593844
ENSG00000036828 0
ENSG00000037042 0
ENSG00000037241 0
ENSG00000037280 20.7818117583491
ENSG00000037474 0
ENSG00000037637 37.8730495379488
ENSG00000037749 5.50742676499259
ENSG00000037757 0
ENSG00000037897 462.64168401573
ENSG00000037965 0
ENSG00000038002 0
ENSG00000038210 0
ENSG00000038219 0
ENSG00000038274 0
ENSG00000038295 0
ENSG00000038358 87.1004267920913
ENSG00000038382 18.0214970715067
ENSG00000038427 9.02209511092666
ENSG00000038532 4.20694819563992
ENSG00000038945 0
ENSG00000039068 61.0227411415321
ENSG00000039123 8.48737926702993
ENSG00000039139 0
ENSG00000039319 14.0177745381143
ENSG00000039523 0
ENSG00000039537 8.38890986116354
ENSG00000039560 11.3384469729181
ENSG00000039600 0
ENSG00000039650 0
ENSG00000039987 295.989344383602
ENSG00000040199 11.5118514510689
ENSG00000040275 0
ENSG00000040341 3.05492759821592
ENSG00000040487 0
ENSG00000040531 0
ENSG00000040608 23.9051443870721
ENSG00000040633 0
ENSG00000040731 6.33396461847364
ENSG00000040933 0
ENSG00000041353 5.62882408236095
ENSG00000041357 112.892300745089
ENSG00000041515 3.26874297220261
ENSG00000041802 31.5556958030925
ENSG00000041880 0
ENSG00000041982 10.2321678894107
ENSG00000041988 0
ENSG00000042062 9.48577607876988
ENSG00000042088 22.265764161026
ENSG00000042286 0
ENSG00000042304 0
ENSG00000042317 58.529504723331
ENSG00000042429 0
ENSG00000042445 0
ENSG00000042493 0
ENSG00000042753 77.7786419849109
ENSG00000042781 0
ENSG00000042813 0
ENSG00000042832 7.46421840303047
ENSG00000042980 0
ENSG00000043039 0
ENSG00000043093 83.5421888053467
ENSG00000043143 16.9733179441917
ENSG00000043355 0
ENSG00000043462 19.2340982093055
ENSG00000043514 141.306139751772
ENSG00000043591 0
ENSG00000044012 0
ENSG00000044090 0
ENSG00000044115 61.7154424380068
ENSG00000044446 10.8343535682943
ENSG00000044459 2.71045313355487
ENSG00000044524 0
ENSG00000044574 771.843161469589
ENSG00000046604 78.4836950123612
ENSG00000046647 0
ENSG00000046651 28.8608617853329
ENSG00000046653 0
ENSG00000046774 0
ENSG00000046889 7.01968671138207
ENSG00000047056 36.2493958434026
ENSG00000047188 12.2544514294818
ENSG00000047230 0
ENSG00000047249 7.81237793159482
ENSG00000047315 0
ENSG00000047346 15.5640812133758
ENSG00000047365 6.75016622284324
ENSG00000047410 46.8442584553886
ENSG00000047457 33.5311672199309
ENSG00000047578 4.34335054747934
ENSG00000047579 14.2594361818934
ENSG00000047597 0
ENSG00000047617 2.41333706596133
ENSG00000047621 0
ENSG00000047634 0
ENSG00000047644 0
ENSG00000047648 10.9572430115617
ENSG00000047662 6.5700000657
ENSG00000047849 12.5739768974131
ENSG00000047932 17.5859425010024
ENSG00000047936 14.5395329902004
ENSG00000048028 0
ENSG00000048052 1.09233747110767
ENSG00000048140 0
ENSG00000048162 0
ENSG00000048342 0
ENSG00000048392 0
ENSG00000048405 0
ENSG00000048462 0
ENSG00000048471 3.34698344749336
ENSG00000048540 0
ENSG00000048544 0
ENSG00000048545 40.5663056265466
ENSG00000048649 86.9441011532514
ENSG00000048707 39.0104122336653
ENSG00000048740 21.1214908151689
ENSG00000048828 122.384041121038
ENSG00000048991 10.3190655054278
ENSG00000049089 0
ENSG00000049130 11.3560226666212
ENSG00000049167 0
ENSG00000049192 3.00133559433948
ENSG00000049239 82.050159997812
ENSG00000049245 0
ENSG00000049246 16.431693450327
ENSG00000049247 95.8772770853308
ENSG00000049249 0
ENSG00000049283 0
ENSG00000049319 17.0686329731852
ENSG00000049323 2.20975918044451
ENSG00000049449 0
ENSG00000049540 0
ENSG00000049541 43.5805804933322
ENSG00000049618 34.6539571353653
ENSG00000049656 73.1101038163474
ENSG00000049759 13.9987793064445
ENSG00000049768 0
ENSG00000049769 0
ENSG00000049860 36.3086232980333
ENSG00000049883 0
ENSG00000050030 0
ENSG00000050130 0
ENSG00000050165 21.4297959883422
ENSG00000050327 39.4555139080687
ENSG00000050344 114.659175600527
ENSG00000050393 0
ENSG00000050405 55.6798040070899
ENSG00000050426 0
ENSG00000050438 16.9664065151001
ENSG00000050555 0
ENSG00000050628 0
ENSG00000050730 0
ENSG00000050748 16.9615143239988
ENSG00000050767 2.83335883356284
ENSG00000050820 76.8757687576876
ENSG00000051009 0
ENSG00000051108 168.933186924571
ENSG00000051128 82.9118646878368
ENSG00000051180 26.7501270631035
ENSG00000051341 0
ENSG00000051382 11.0545486704142
ENSG00000051523 0
ENSG00000051596 0
ENSG00000051620 0
ENSG00000051825 10.9057200501663
ENSG00000052126 36.4834790645636
ENSG00000052344 924.214417744917
ENSG00000052723 356.919782278933
ENSG00000052749 22.2158043231955
ENSG00000052795 21.596406357982
ENSG00000052802 0
ENSG00000052841 22.0584991397185
ENSG00000052850 20.1114172515737
ENSG00000053108 2.40321646491664
ENSG00000053254 16.185190954906
ENSG00000053328 0
ENSG00000053371 0
ENSG00000053372 0
ENSG00000053438 1211.63166397415
ENSG00000053501 0
ENSG00000053524 0
ENSG00000053702 98.0680592331078
ENSG00000053747 3.76472005541668
ENSG00000053770 94.4688488970762
ENSG00000053900 0
ENSG00000053918 34.6169633010736
ENSG00000054116 0
ENSG00000054118 86.4816782387389
ENSG00000054148 432.338953739732
ENSG00000054179 168.123739071957
ENSG00000054219 30.0980443795664
ENSG00000054267 71.2156511653933
ENSG00000054277 0
ENSG00000054282 12.291303902489
ENSG00000054356 0
ENSG00000054392 0
ENSG00000054523 29.2741760783143
ENSG00000054598 0
ENSG00000054611 2.42236912545207
ENSG00000054654 5.35499607746537
ENSG00000054690 0
ENSG00000054793 0
ENSG00000054796 0
ENSG00000054803 0
ENSG00000054938 28.6065737906571
ENSG00000054965 15.1742765663647
ENSG00000054967 47.1453491113102
ENSG00000054983 0
ENSG00000055044 79.0493004136913
ENSG00000055070 65.8313401066468
ENSG00000055118 0
ENSG00000055130 155.154524208954
ENSG00000055147 0
ENSG00000055163 0
ENSG00000055208 72.5490094469175
ENSG00000055211 274.995089373404
ENSG00000055332 51.8528761061947
ENSG00000055483 18.4976230554374
ENSG00000055609 39.8563841624015
ENSG00000055732 0
ENSG00000055813 0
ENSG00000055917 135.208220659816
ENSG00000055950 110.75423634954
ENSG00000055955 0
ENSG00000055957 69.0798563138989
ENSG00000056050 35.1012671557443
ENSG00000056097 165.90718046277
ENSG00000056277 0
ENSG00000056291 0
ENSG00000056487 0
ENSG00000056558 37.3399051566409
ENSG00000056586 16.4511565163031
ENSG00000056661 0
ENSG00000056736 208.105717704594
ENSG00000056972 60.2107375815354
ENSG00000056998 0
ENSG00000057019 9.45635419720281
ENSG00000057149 0
ENSG00000057252 0
ENSG00000057294 18.850852058513
ENSG00000057468 0
ENSG00000057593 0
ENSG00000057608 156.026524509167
ENSG00000057657 0
ENSG00000057663 0
ENSG00000057704 11.9848032694543
ENSG00000057757 0
ENSG00000057935 3.81128062840395
ENSG00000058056 0
ENSG00000058063 39.0210401448461
ENSG00000058085 85.232599764758
ENSG00000058091 9.4064781070941
ENSG00000058262 0
ENSG00000058272 117.357842592249
ENSG00000058335 61.1494569163858
ENSG00000058404 0
ENSG00000058453 0
ENSG00000058600 53.0574346730336
ENSG00000058668 8.50911751942206
ENSG00000058673 34.2049905081151
ENSG00000058729 0
ENSG00000058799 25.6305105597704
ENSG00000058804 13.6237925913816
ENSG00000058866 3.89757181276065
ENSG00000059122 0
ENSG00000059145 58.1993132481037
ENSG00000059377 20.5527877801345
ENSG00000059378 0
ENSG00000059573 39.3948944216829
ENSG00000059588 11.3906892506066
ENSG00000059691 11.0472823685373
ENSG00000059728 22.095541119802
ENSG00000059758 65.4129190515127
ENSG00000059769 102.888597371196
ENSG00000059804 58.6647893934061
ENSG00000059915 105.702658421859
ENSG00000060069 26.7701780216838
ENSG00000060138 123.818564530109
ENSG00000060140 54.1711809317443
ENSG00000060237 107.012463804608
ENSG00000060303 0
ENSG00000060339 140.122747526834
ENSG00000060491 109.098843552258
ENSG00000060558 36.2621024767016
ENSG00000060566 51.403310373188
ENSG00000060642 366.065708794729
ENSG00000060656 0
ENSG00000060688 0
ENSG00000060709 0
ENSG00000060718 0
ENSG00000060749 19.9722385883622
ENSG00000060762 165.929203539823
ENSG00000060971 29.3134783373395
ENSG00000060982 0
ENSG00000061273 178.532463152883
ENSG00000061337 0
ENSG00000061455 9.51067573351087
ENSG00000061492 0
ENSG00000061656 0
ENSG00000061676 53.9523985694907
ENSG00000061794 43.9338356435209
ENSG00000061918 0
ENSG00000061936 0
ENSG00000061938 61.751265900951
ENSG00000061987 30.588757102327
ENSG00000062038 11.5703244318971
ENSG00000062096 0
ENSG00000062194 154.300577525019
ENSG00000062282 47.5929847940414
ENSG00000062370 24.588148512417
ENSG00000062485 243.9534397435
ENSG00000062524 0
ENSG00000062582 0
ENSG00000062598 0
ENSG00000062650 138.632162661738
ENSG00000062716 118.462358585559
ENSG00000062725 84.2754120465682
ENSG00000062822 0
ENSG00000063015 38.8048117966628
ENSG00000063046 194.163985354488
ENSG00000063127 0
ENSG00000063169 10.5173483661299
ENSG00000063176 0
ENSG00000063177 0
ENSG00000063180 0
ENSG00000063241 0
ENSG00000063244 243.072435585805
ENSG00000063245 115.496780527243
ENSG00000063322 0
ENSG00000063438 29.8249276745504
ENSG00000063515 0
ENSG00000063587 0
ENSG00000063601 0
ENSG00000063660 0
ENSG00000063761 0
ENSG00000063854 0
ENSG00000063978 110.361064616403
ENSG00000064012 36.8534522471392
ENSG00000064042 0
ENSG00000064102 241.35642309781
ENSG00000064115 145.4898157129
ENSG00000064195 0
ENSG00000064199 0
ENSG00000064201 185.139471735374
ENSG00000064205 73.1743011854237
ENSG00000064218 0
ENSG00000064225 11.2402490839197
ENSG00000064270 10.4535808741284
ENSG00000064300 0
ENSG00000064309 0
ENSG00000064313 9.7953746241025
ENSG00000064393 30.2686995701845
ENSG00000064419 69.8247399028439
ENSG00000064489 21.4629120879121
ENSG00000064490 103.401923275773
ENSG00000064545 51.6929439131559
ENSG00000064547 190.005700171005
ENSG00000064601 115.247205255273
ENSG00000064607 23.1824925816024
ENSG00000064651 37.7632808738423
ENSG00000064652 21.5150928376256
ENSG00000064655 6.79740339190429
ENSG00000064666 0
ENSG00000064687 0
ENSG00000064692 6.54167702432196
ENSG00000064703 156.592546194801
ENSG00000064726 117.801818074726
ENSG00000064763 26.0582244968157
ENSG00000064787 0
ENSG00000064835 58.1936685288641
ENSG00000064886 0
ENSG00000064932 120.035410446082
ENSG00000064933 0
ENSG00000064961 0
ENSG00000064989 9.49379106064634
ENSG00000064995 0
ENSG00000064999 4.94711533704697
ENSG00000065000 110.276163019676
ENSG00000065029 0
ENSG00000065054 73.1475385853266
ENSG00000065057 0
ENSG00000065060 10.9818908619686
ENSG00000065135 218.61268390792
ENSG00000065150 14.1562853907135
ENSG00000065154 92.2764602749838
ENSG00000065183 27.1569399560058
ENSG00000065243 46.0423326361209
ENSG00000065268 0
ENSG00000065308 0
ENSG00000065320 8.99042070673697
ENSG00000065325 0
ENSG00000065328 0
ENSG00000065357 74.8811262121382
ENSG00000065361 84.5701721003002
ENSG00000065371 42.268999915462
ENSG00000065413 5.8113012375166
ENSG00000065427 0
ENSG00000065457 0
ENSG00000065485 18.9674139827776
ENSG00000065491 26.5960983523717
ENSG00000065518 0
ENSG00000065526 64.7969156668143
ENSG00000065534 7.29173882449878
ENSG00000065548 172.354360565322
ENSG00000065559 138.203516873023
ENSG00000065600 0
ENSG00000065609 0
ENSG00000065613 64.4818080698983
ENSG00000065615 0
ENSG00000065618 18.2758557669463
ENSG00000065621 55.4431292102126
ENSG00000065665 74.3955362678239
ENSG00000065675 6.52916250432557
ENSG00000065717 20.0008000320013
ENSG00000065802 0
ENSG00000065809 7.80210734919502
ENSG00000065833 9.06248583986588
ENSG00000065882 12.0924345698519
ENSG00000065883 115.569212361827
ENSG00000065911 157.861502841507
ENSG00000065923 0
ENSG00000065970 43.8577255383536
ENSG00000065978 351.352707925513
ENSG00000065989 56.7569101538112
ENSG00000066027 39.3071460391499
ENSG00000066032 1.36654119540924
ENSG00000066044 318.599859816062
ENSG00000066056 0
ENSG00000066084 32.8295367341998
ENSG00000066117 63.5283654151579
ENSG00000066135 54.192709274179
ENSG00000066136 212.616939316624
ENSG00000066185 38.5519873549482
ENSG00000066230 58.7970131117339
ENSG00000066248 14.8602762525355
ENSG00000066279 0
ENSG00000066294 0
ENSG00000066322 0
ENSG00000066336 42.1638487161108
ENSG00000066379 0
ENSG00000066382 0
ENSG00000066405 0
ENSG00000066422 384.521271017583
ENSG00000066427 83.2119825254837
ENSG00000066455 21.86604858636
ENSG00000066468 24.9739854318418
ENSG00000066557 32.8860826098395
ENSG00000066583 0
ENSG00000066629 9.78626790887027
ENSG00000066651 0
ENSG00000066654 0
ENSG00000066697 0
ENSG00000066735 23.7124158209238
ENSG00000066739 12.1046324428359
ENSG00000066777 47.0129167988905
ENSG00000066813 0
ENSG00000066827 4.25058020419787
ENSG00000066855 23.7101669195751
ENSG00000066923 0
ENSG00000066926 0
ENSG00000066933 23.625741257632
ENSG00000067048 61.0798924993892
ENSG00000067057 14.009526478005
ENSG00000067064 0
ENSG00000067066 0
ENSG00000067082 215.377988369589
ENSG00000067113 9.07465720482409
ENSG00000067141 3.9448198598011
ENSG00000067167 28.6155783208379
ENSG00000067177 7.37985594521195
ENSG00000067182 0
ENSG00000067191 0
ENSG00000067208 17.6236918814701
ENSG00000067221 0
ENSG00000067225 60.9849062357067
ENSG00000067248 0
ENSG00000067334 82.6309700875888
ENSG00000067365 0
ENSG00000067369 38.6398763523957
ENSG00000067445 0
ENSG00000067533 0
ENSG00000067560 185.687228432428
ENSG00000067596 16.5019224739682
ENSG00000067601 0
ENSG00000067606 14.822939981916
ENSG00000067646 0
ENSG00000067704 0
ENSG00000067715 3.40126799270768
ENSG00000067798 5.23414968621273
ENSG00000067829 0
ENSG00000067836 334.280461307037
ENSG00000067840 0
ENSG00000067842 0
ENSG00000067900 72.7510821723473
ENSG00000067955 111.199143766593
ENSG00000067992 13.4017717142206
ENSG00000068001 0
ENSG00000068024 5.65794871069494
ENSG00000068028 0
ENSG00000068078 64.2425799820121
ENSG00000068079 0
ENSG00000068097 0
ENSG00000068120 0
ENSG00000068137 0
ENSG00000068305 37.6093806152895
ENSG00000068308 165.089148139996
ENSG00000068323 0
ENSG00000068354 0
ENSG00000068366 18.3217295712715
ENSG00000068383 8.14146611521803
ENSG00000068394 0
ENSG00000068400 0
ENSG00000068438 0
ENSG00000068489 0
ENSG00000068615 0
ENSG00000068650 10.1605364763259
ENSG00000068654 0
ENSG00000068697 464.420248722844
ENSG00000068724 18.7522268269357
ENSG00000068745 114.610991194056
ENSG00000068781 4.05529804412975
ENSG00000068784 8.94910643172279
ENSG00000068793 78.9390590464162
ENSG00000068796 43.2735581250433
ENSG00000068831 53.9199827456055
ENSG00000068878 74.9246071140915
ENSG00000068885 0
ENSG00000068903 0
ENSG00000068912 31.4702920443102
ENSG00000068971 0
ENSG00000068976 143.79178948882
ENSG00000068985 0
ENSG00000069011 0
ENSG00000069018 0
ENSG00000069020 5.23333705481746
ENSG00000069122 0
ENSG00000069188 0
ENSG00000069206 0
ENSG00000069248 0
ENSG00000069275 53.3931336430135
ENSG00000069329 29.9607514156455
ENSG00000069345 217.379490245095
ENSG00000069399 81.0372771474878
ENSG00000069424 0
ENSG00000069431 0
ENSG00000069482 0
ENSG00000069493 0
ENSG00000069509 0
ENSG00000069535 17.2657895645568
ENSG00000069667 1.34946210440518
ENSG00000069696 292.911540714704
ENSG00000069702 8.84990995216624
ENSG00000069712 56.3729635266926
ENSG00000069764 90.40773890245
ENSG00000069812 0
ENSG00000069849 39.6896271159533
ENSG00000069869 71.9316649183276
ENSG00000069943 0
ENSG00000069956 8.75963559915907
ENSG00000069966 14.194464158978
ENSG00000069974 0
ENSG00000069998 0
ENSG00000070010 0
ENSG00000070018 66.2304289082576
ENSG00000070019 11.9127037072334
ENSG00000070031 1402.52454417952
ENSG00000070047 139.911016593447
ENSG00000070061 15.015015015015
ENSG00000070081 7.05109221418398
ENSG00000070087 23.2869534843104
ENSG00000070159 32.5613578086206
ENSG00000070182 14.9700598802395
ENSG00000070190 18.7539852218596
ENSG00000070193 23.2118194584683
ENSG00000070214 20.5602672834747
ENSG00000070269 0
ENSG00000070366 45.0943496779853
ENSG00000070367 15.3353064760999
ENSG00000070371 0
ENSG00000070388 0
ENSG00000070404 0
ENSG00000070413 69.627377484827
ENSG00000070423 0
ENSG00000070444 0
ENSG00000070476 0
ENSG00000070495 286.779466590192
ENSG00000070501 0
ENSG00000070526 0
ENSG00000070540 54.6956188809276
ENSG00000070601 0
ENSG00000070610 76.2137032238396
ENSG00000070614 55.2539610183305
ENSG00000070669 48.9596083231334
ENSG00000070718 0
ENSG00000070729 11.4262208917023
ENSG00000070731 0
ENSG00000070748 0
ENSG00000070756 189.219873492999
ENSG00000070759 13.5760735280142
ENSG00000070761 0
ENSG00000070770 99.965012245714
ENSG00000070778 89.932101263546
ENSG00000070785 7.36198125639572
ENSG00000070808 14.1240942924535
ENSG00000070814 23.4356690883525
ENSG00000070831 173.619723200556
ENSG00000070882 10.8052037861434
ENSG00000070886 0
ENSG00000070915 0
ENSG00000070950 5.30870096087487
ENSG00000070961 24.7422680412371
ENSG00000070985 107.927257028763
ENSG00000071051 6.69447103637106
ENSG00000071054 15.1639219967852
ENSG00000071073 17.8537952705296
ENSG00000071082 0
ENSG00000071127 46.9362371218699
ENSG00000071189 33.3912114331508
ENSG00000071203 68.2454104961441
ENSG00000071205 2.93497848660769
ENSG00000071242 2.01171623535471
ENSG00000071243 37.7814719661478
ENSG00000071246 0
ENSG00000071282 0
ENSG00000071462 0
ENSG00000071537 48.1440469885899
ENSG00000071539 74.8643084409508
ENSG00000071553 0
ENSG00000071564 69.2616705914947
ENSG00000071575 0
ENSG00000071626 106.564364876385
ENSG00000071655 61.5611918246737
ENSG00000071677 0
ENSG00000071794 0
ENSG00000071859 0
ENSG00000071889 0
ENSG00000071894 0
ENSG00000071909 2.09631739922478
ENSG00000071967 0
ENSG00000071991 19.4069243906226
ENSG00000071994 212.811236433284
ENSG00000072041 0
ENSG00000072042 105.185652676975
ENSG00000072062 37.8830927756942
ENSG00000072071 35.5555555555556
ENSG00000072080 0
ENSG00000072110 28.4905696214553
ENSG00000072121 33.6258784760752
ENSG00000072133 0
ENSG00000072134 24.7727103822429
ENSG00000072135 0
ENSG00000072163 46.0776408247898
ENSG00000072182 0
ENSG00000072195 0
ENSG00000072201 41.304392722166
ENSG00000072210 101.822624987272
ENSG00000072274 90.8975221335466
ENSG00000072310 187.87810468568
ENSG00000072315 3.24189041113654
ENSG00000072364 90.6453952139231
ENSG00000072401 27.9493557673496
ENSG00000072415 73.909049635206
ENSG00000072422 15.1511708067241
ENSG00000072444 0
ENSG00000072501 20.5727452271231
ENSG00000072506 321.027287319422
ENSG00000072518 138.711646229817
ENSG00000072571 0
ENSG00000072609 7.45612072950685
ENSG00000072657 1.72897608307384
ENSG00000072682 9.66388990896616
ENSG00000072694 0
ENSG00000072736 89.9597948916677
ENSG00000072756 41.7292605575029
ENSG00000072778 245.428886979998
ENSG00000072786 6.83461596292904
ENSG00000072803 75.6924135558232
ENSG00000072818 0
ENSG00000072832 0
ENSG00000072840 0
ENSG00000072849 192.789666473877
ENSG00000072858 0
ENSG00000072864 12.035577166103
ENSG00000072952 8.27143542490364
ENSG00000072954 0
ENSG00000072958 0
ENSG00000073008 0
ENSG00000073009 109.613065877453
ENSG00000073050 0
ENSG00000073060 18.9012692202281
ENSG00000073067 0
ENSG00000073111 0
ENSG00000073146 0
ENSG00000073150 0
ENSG00000073169 240.413511239332
ENSG00000073282 3.76132157794963
ENSG00000073331 12.7297723916696
ENSG00000073350 19.9485327854136
ENSG00000073417 12.6019180119214
ENSG00000073464 0
ENSG00000073536 0
ENSG00000073578 78.003120124805
ENSG00000073584 84.9365099588058
ENSG00000073598 0
ENSG00000073605 0
ENSG00000073614 82.3225948081884
ENSG00000073670 0
ENSG00000073711 16.4637057606506
ENSG00000073712 63.0464021519839
ENSG00000073734 18.4527379249896
ENSG00000073737 0
ENSG00000073754 0
ENSG00000073756 0
ENSG00000073792 5.51517223882902
ENSG00000073803 14.552016181842
ENSG00000073849 27.0146149066645
ENSG00000073861 0
ENSG00000073905 0
ENSG00000073910 0
ENSG00000073921 213.907556284426
ENSG00000073969 23.9813904410178
ENSG00000074047 7.7811625835016
ENSG00000074054 6.41412132951907
ENSG00000074071 789.889415481833
ENSG00000074181 24.1843817262812
ENSG00000074201 16.2773663221291
ENSG00000074211 0
ENSG00000074219 45.7393770296849
ENSG00000074266 145.900204260286
ENSG00000074276 74.8166990872363
ENSG00000074317 0
ENSG00000074319 135.830347895479
ENSG00000074356 0
ENSG00000074370 24.6499704200355
ENSG00000074410 16.4516978152145
ENSG00000074416 0
ENSG00000074527 0
ENSG00000074582 427.350427350427
ENSG00000074590 0
ENSG00000074603 13.2904494830015
ENSG00000074621 60.4473100947008
ENSG00000074657 0
ENSG00000074660 0
ENSG00000074695 31.1138767890479
ENSG00000074696 62.5886672786447
ENSG00000074706 4.94325147308894
ENSG00000074755 14.4325135665628
ENSG00000074771 0
ENSG00000074800 109.601052170101
ENSG00000074803 0
ENSG00000074842 0
ENSG00000074855 0
ENSG00000074935 0
ENSG00000074964 6.32751202227284
ENSG00000074966 0
ENSG00000075035 0
ENSG00000075043 0
ENSG00000075073 0
ENSG00000075089 0
ENSG00000075131 19.7859163847174
ENSG00000075142 45.7121960138965
ENSG00000075151 13.4983734459998
ENSG00000075188 0
ENSG00000075213 1.8623777349017
ENSG00000075218 0
ENSG00000075223 0
ENSG00000075234 0
ENSG00000075239 76.1585621263471
ENSG00000075240 38.5430718828291
ENSG00000075275 0
ENSG00000075290 48.2998454404946
ENSG00000075292 88.3230605202228
ENSG00000075303 23.3699462491236
ENSG00000075336 0
ENSG00000075340 6.22633990834828
ENSG00000075388 0
ENSG00000075391 2.59214424764309
ENSG00000075399 0
ENSG00000075407 0
ENSG00000075413 84.4309354947653
ENSG00000075415 582.886453718816
ENSG00000075420 27.6214099072473
ENSG00000075426 40.2171727327569
ENSG00000075429 0
ENSG00000075461 0
ENSG00000075539 35.3404344046197
ENSG00000075568 20.8689845152135
ENSG00000075618 0
ENSG00000075624 0
ENSG00000075643 0
ENSG00000075651 14.2486677495654
ENSG00000075673 0
ENSG00000075702 0
ENSG00000075711 42.8447345768693
ENSG00000075785 90.2170848604455
ENSG00000075790 0
ENSG00000075826 23.1320842007865
ENSG00000075856 0
ENSG00000075884 1.47712451125643
ENSG00000075886 0
ENSG00000075891 10.6000699604617
ENSG00000075914 65.7613520533982
ENSG00000075945 6.10191417047528
ENSG00000075975 449.438202247191
ENSG00000076003 27.1731746419934
ENSG00000076043 275.3809436387
ENSG00000076053 211.65514321998
ENSG00000076067 43.4574768588936
ENSG00000076108 194.075835132578
ENSG00000076201 30.834695199038
ENSG00000076242 55.1283111441881
ENSG00000076248 0
ENSG00000076258 0
ENSG00000076321 13.9351458313011
ENSG00000076344 390.574143991668
ENSG00000076351 79.6495420151334
ENSG00000076356 4.50290212041661
ENSG00000076382 46.0617227084293
ENSG00000076513 0
ENSG00000076554 21.9863171819404
ENSG00000076555 0
ENSG00000076604 0
ENSG00000076641 27.7279060578543
ENSG00000076650 20.1357147171939
ENSG00000076662 0
ENSG00000076685 46.6779316074946
ENSG00000076706 0
ENSG00000076716 8.66641245190141
ENSG00000076770 0
ENSG00000076826 0
ENSG00000076864 0
ENSG00000076924 0
ENSG00000076928 0
ENSG00000076944 90.9669789866279
ENSG00000076984 94.0203083866115
ENSG00000077009 0
ENSG00000077044 34.0141839146924
ENSG00000077063 6.11661946675312
ENSG00000077080 74.8222970445193
ENSG00000077092 2.36071208519338
ENSG00000077097 104.596258442412
ENSG00000077147 129.78772496539
ENSG00000077150 118.83541295306
ENSG00000077152 96.8616815187912
ENSG00000077157 8.1964525753254
ENSG00000077232 0
ENSG00000077235 33.2008986376565
ENSG00000077238 0
ENSG00000077254 78.2889174208499
ENSG00000077264 0
ENSG00000077274 0
ENSG00000077279 0
ENSG00000077312 0
ENSG00000077327 18.389959082341
ENSG00000077348 0
ENSG00000077380 0
ENSG00000077420 23.1479695372721
ENSG00000077454 143.657520471197
ENSG00000077458 46.5809577044904
ENSG00000077463 0
ENSG00000077498 0
ENSG00000077514 11.4111612568253
ENSG00000077522 12.7913223669063
ENSG00000077549 68.1198910081744
ENSG00000077585 12.604936092974
ENSG00000077616 16.2919517758227
ENSG00000077684 30.4873401320102
ENSG00000077713 18.0443530197225
ENSG00000077721 101.20433154539
ENSG00000077782 17.3319236702082
ENSG00000077800 32.8213207299462
ENSG00000077809 29.1168848815428
ENSG00000077935 28.753396494961
ENSG00000077942 0
ENSG00000077943 4.8502015258734
ENSG00000077984 0
ENSG00000078018 0
ENSG00000078043 17.893729142622
ENSG00000078053 0
ENSG00000078061 92.6612305411416
ENSG00000078070 0
ENSG00000078081 0
ENSG00000078098 13.4285867755277
ENSG00000078114 0
ENSG00000078124 6.02660141866197
ENSG00000078140 176.993238858276
ENSG00000078142 0
ENSG00000078177 19.7186153588295
ENSG00000078237 0
ENSG00000078246 0
ENSG00000078269 8.52362322175911
ENSG00000078295 2.30481660574268
ENSG00000078304 24.0685472224896
ENSG00000078319 0
ENSG00000078328 1.77069917827753
ENSG00000078369 94.5474486370985
ENSG00000078399 0
ENSG00000078401 0
ENSG00000078403 90.7068450249682
ENSG00000078487 0
ENSG00000078549 0
ENSG00000078579 0
ENSG00000078589 0
ENSG00000078596 0
ENSG00000078618 44.6353847012219
ENSG00000078668 210.172341319882
ENSG00000078674 76.0962617711405
ENSG00000078687 66.8781289410326
ENSG00000078699 18.7544541828684
ENSG00000078725 0
ENSG00000078747 67.495511548482
ENSG00000078795 146.038700255568
ENSG00000078804 327.868852459016
ENSG00000078808 66.1200740544829
ENSG00000078814 184.945441094877
ENSG00000078898 0
ENSG00000078900 0
ENSG00000078902 0
ENSG00000078967 134.684669517492
ENSG00000079101 0
ENSG00000079102 0
ENSG00000079112 22.1894311739319
ENSG00000079134 56.0422932506398
ENSG00000079150 0
ENSG00000079156 0
ENSG00000079215 12.1980970968529
ENSG00000079246 0
ENSG00000079257 37.2134563858291
ENSG00000079263 0
ENSG00000079277 67.310604785784
ENSG00000079308 4.92109031677058
ENSG00000079313 0
ENSG00000079332 86.0770389498601
ENSG00000079335 39.9429386590585
ENSG00000079337 27.4959443482086
ENSG00000079385 0
ENSG00000079387 47.3104035577423
ENSG00000079393 135.244793075467
ENSG00000079432 0
ENSG00000079435 0
ENSG00000079459 45.7278734252464
ENSG00000079462 0
ENSG00000079482 2.55382179431519
ENSG00000079557 134.577426879598
ENSG00000079616 68.1802686302584
ENSG00000079689 20.1824493420522
ENSG00000079691 8.78598225817316
ENSG00000079739 59.7282365238166
ENSG00000079785 75.1239545249662
ENSG00000079805 25.9942812581232
ENSG00000079819 13.3942922455977
ENSG00000079841 1.93633335915111
ENSG00000079931 0
ENSG00000079950 0
ENSG00000079974 0
ENSG00000079999 113.494495516967
ENSG00000080007 43.8173692051529
ENSG00000080031 0
ENSG00000080166 0
ENSG00000080189 0
ENSG00000080200 0
ENSG00000080224 1.06623448628822
ENSG00000080293 0
ENSG00000080298 6.49966851690564
ENSG00000080345 30.5713790749101
ENSG00000080371 27.7423292459635
ENSG00000080493 7.79621727537799
ENSG00000080503 22.4362390132542
ENSG00000080511 0
ENSG00000080546 9.22653921740494
ENSG00000080561 9.85814134603062
ENSG00000080572 0
ENSG00000080573 0
ENSG00000080603 195.342174375448
ENSG00000080608 16.1586129446648
ENSG00000080618 19.2711645564741
ENSG00000080644 0
ENSG00000080709 0
ENSG00000080802 40.4506199057501
ENSG00000080815 80.2071636455302
ENSG00000080819 0
ENSG00000080822 0
ENSG00000080823 37.1742605420007
ENSG00000080824 50.8802279434212
ENSG00000080839 0
ENSG00000080845 3.80542120304586
ENSG00000080854 0
ENSG00000080910 0
ENSG00000080947 0
ENSG00000080986 0
ENSG00000081014 10.2849972744757
ENSG00000081019 98.7264290650607
ENSG00000081026 40.6538494113661
ENSG00000081041 0
ENSG00000081051 39.9408874865199
ENSG00000081052 0
ENSG00000081059 107.657112097968
ENSG00000081087 0
ENSG00000081138 0
ENSG00000081148 0
ENSG00000081154 294.941749004572
ENSG00000081177 0
ENSG00000081181 93.976130062964
ENSG00000081189 48.4006281325962
ENSG00000081237 25.264221651438
ENSG00000081248 0
ENSG00000081277 20.1848936256106
ENSG00000081307 169.118890580078
ENSG00000081320 23.2893940099679
ENSG00000081377 0
ENSG00000081386 0
ENSG00000081479 0
ENSG00000081665 0
ENSG00000081692 200.521355524363
ENSG00000081721 0
ENSG00000081760 12.8289009480558
ENSG00000081791 54.8245614035088
ENSG00000081800 0
ENSG00000081803 1.75953182377233
ENSG00000081818 276.166804750069
ENSG00000081842 10.8479283168897
ENSG00000081853 51.7217599190842
ENSG00000081870 68.1291729118409
ENSG00000081913 15.094624426876
ENSG00000081923 63.825984834946
ENSG00000081985 44.6742687380636
ENSG00000082014 0
ENSG00000082068 8.01658899482663
ENSG00000082074 5.90691877395994
ENSG00000082126 0
ENSG00000082146 10.7539601458237
ENSG00000082153 75.4546140496491
ENSG00000082175 0
ENSG00000082196 0
ENSG00000082212 0
ENSG00000082213 0
ENSG00000082258 97.3046608932568
ENSG00000082269 13.4921812809477
ENSG00000082293 0
ENSG00000082397 4.19609176013461
ENSG00000082438 21.0464284210969
ENSG00000082458 16.4943012189289
ENSG00000082482 0
ENSG00000082497 0
ENSG00000082512 0
ENSG00000082515 0
ENSG00000082516 0
ENSG00000082556 0
ENSG00000082641 379.968082681055
ENSG00000082684 0
ENSG00000082701 95.2049653051136
ENSG00000082781 21.5098479253752
ENSG00000082805 9.8926645892071
ENSG00000082898 82.266609628484
ENSG00000082929 0
ENSG00000082996 20.0760212002784
ENSG00000083067 3.2685364147642
ENSG00000083093 0
ENSG00000083097 9.64459661474659
ENSG00000083099 0
ENSG00000083123 4.1732046873435
ENSG00000083168 138.761917199948
ENSG00000083223 74.9378016246515
ENSG00000083290 30.8934382337192
ENSG00000083307 11.2806339716292
ENSG00000083312 139.41168269901
ENSG00000083444 0
ENSG00000083454 0
ENSG00000083457 0
ENSG00000083520 149.840794156209
ENSG00000083535 12.7989078265321
ENSG00000083544 5.63627960455862
ENSG00000083622 117.302052785924
ENSG00000083635 0
ENSG00000083642 10.4387402528263
ENSG00000083720 14.2394361183297
ENSG00000083750 24.3688468661663
ENSG00000083782 0
ENSG00000083799 0
ENSG00000083807 0
ENSG00000083812 0
ENSG00000083814 0
ENSG00000083817 0
ENSG00000083828 0
ENSG00000083838 0
ENSG00000083842 0
ENSG00000083844 0
ENSG00000083845 0
ENSG00000083857 64.776162372247
ENSG00000083896 251.870135758003
ENSG00000083937 0
ENSG00000084070 25.4851740000255
ENSG00000084072 13.9405852257678
ENSG00000084073 0
ENSG00000084090 166.896148871365
ENSG00000084092 0
ENSG00000084093 35.7961053837343
ENSG00000084110 0
ENSG00000084112 13.3509565960401
ENSG00000084207 0
ENSG00000084234 93.3731725536229
ENSG00000084444 0
ENSG00000084453 0
ENSG00000084463 175.79841781424
ENSG00000084623 0
ENSG00000084628 0
ENSG00000084636 19.2038100359111
ENSG00000084652 0
ENSG00000084674 46.8988158049009
ENSG00000084676 21.5216525759625
ENSG00000084693 35.3869563678828
ENSG00000084710 0
ENSG00000084731 17.8100733775023
ENSG00000084733 116.112551766846
ENSG00000084734 0
ENSG00000084754 129.411547207484
ENSG00000084764 17.6725280551383
ENSG00000084774 0
ENSG00000085063 0
ENSG00000085117 53.6317643062731
ENSG00000085185 38.973186447724
ENSG00000085224 35.5432970673226
ENSG00000085231 0
ENSG00000085265 0
ENSG00000085274 0
ENSG00000085276 25.8567192994553
ENSG00000085365 49.90684056428
ENSG00000085377 0
ENSG00000085382 7.58569943941681
ENSG00000085415 0
ENSG00000085433 13.8859959730612
ENSG00000085449 0
ENSG00000085465 0
ENSG00000085491 0
ENSG00000085511 7.95804518578057
ENSG00000085514 0
ENSG00000085552 0
ENSG00000085563 0
ENSG00000085644 0
ENSG00000085662 0
ENSG00000085719 117.38926279543
ENSG00000085721 29.1579192908794
ENSG00000085733 78.5731122809775
ENSG00000085741 0
ENSG00000085760 91.5946630842976
ENSG00000085788 158.916191573469
ENSG00000085831 51.8501875248449
ENSG00000085832 18.1745483624732
ENSG00000085840 0
ENSG00000085871 40.011736776121
ENSG00000085872 40.5811216622027
ENSG00000085978 11.6789685135009
ENSG00000085982 21.9146861269079
ENSG00000085998 63.2431065013913
ENSG00000085999 259.858377184434
ENSG00000086015 24.083038316114
ENSG00000086061 340.205484112404
ENSG00000086062 47.4120900829712
ENSG00000086065 58.6923347810776
ENSG00000086102 61.9985864322293
ENSG00000086159 0
ENSG00000086189 299.652403212274
ENSG00000086200 8.90428340553223
ENSG00000086205 0
ENSG00000086232 0
ENSG00000086288 19.3031560660168
ENSG00000086289 18.6498966795724
ENSG00000086300 12.1345969493623
ENSG00000086475 0
ENSG00000086504 0
ENSG00000086506 12345.6790123457
ENSG00000086544 42.0910851081741
ENSG00000086548 0
ENSG00000086570 15.4197249121076
ENSG00000086589 96.9555943377933
ENSG00000086598 142.460289194387
ENSG00000086619 15.0455126758444
ENSG00000086666 126.861695379697
ENSG00000086696 31.4806944641199
ENSG00000086712 137.710223262699
ENSG00000086717 0
ENSG00000086730 165.672630881378
ENSG00000086758 84.0787235556245
ENSG00000086827 0
ENSG00000086848 44.7492364661528
ENSG00000086967 0
ENSG00000086991 0
ENSG00000087008 0
ENSG00000087053 21.6370599562931
ENSG00000087074 0
ENSG00000087076 0
ENSG00000087077 316.605983853095
ENSG00000087085 143.266475644699
ENSG00000087086 0
ENSG00000087087 221.353205932266
ENSG00000087088 0
ENSG00000087095 12.9328461961266
ENSG00000087111 54.0832882639264
ENSG00000087116 0
ENSG00000087128 0
ENSG00000087152 120.3514261644
ENSG00000087157 21.5169445938677
ENSG00000087191 0
ENSG00000087206 17.0026099006197
ENSG00000087237 0
ENSG00000087245 0
ENSG00000087250 0
ENSG00000087253 0
ENSG00000087258 0
ENSG00000087263 0
ENSG00000087266 62.4011981030036
ENSG00000087269 0
ENSG00000087274 57.9911853398283
ENSG00000087299 0
ENSG00000087301 8.2012252630543
ENSG00000087302 0
ENSG00000087303 0
ENSG00000087338 38.6436093131098
ENSG00000087365 53.8213132400431
ENSG00000087448 173.754398158203
ENSG00000087460 13.9909059111577
ENSG00000087470 105.496360375567
ENSG00000087494 136.780194227876
ENSG00000087495 0
ENSG00000087502 136.867557826543
ENSG00000087510 0
ENSG00000087586 0
ENSG00000087589 0
ENSG00000087842 0
ENSG00000087884 20.5499157453454
ENSG00000087903 4.84474998667694
ENSG00000087916 40.2641327105814
ENSG00000087995 0
ENSG00000088002 21.1188781651919
ENSG00000088035 14.0898651599904
ENSG00000088038 166.889185580774
ENSG00000088053 0
ENSG00000088179 4.46054204506932
ENSG00000088205 0
ENSG00000088247 174.718266794793
ENSG00000088256 0
ENSG00000088280 17.8552297968075
ENSG00000088298 18.4318206952483
ENSG00000088305 0
ENSG00000088320 0
ENSG00000088325 143.919405133125
ENSG00000088340 0
ENSG00000088356 0
ENSG00000088367 7.07734118446382
ENSG00000088386 0
ENSG00000088387 3.41135092908143
ENSG00000088448 0
ENSG00000088451 0
ENSG00000088538 1.410520792487
ENSG00000088543 0
ENSG00000088682 216.590859865714
ENSG00000088726 0
ENSG00000088727 54.1262223505214
ENSG00000088756 5.37637299125264
ENSG00000088766 58.885879166176
ENSG00000088782 0
ENSG00000088808 79.0590219520551
ENSG00000088812 27.7649750392874
ENSG00000088826 14.9772346034028
ENSG00000088827 49.6056352001587
ENSG00000088832 82.6958858796775
ENSG00000088833 0
ENSG00000088836 84.9329030066248
ENSG00000088854 25.2649663344324
ENSG00000088876 0
ENSG00000088881 14.8743120630671
ENSG00000088882 0
ENSG00000088888 183.536753234835
ENSG00000088899 182.982616651418
ENSG00000088926 0
ENSG00000088930 104.019786875014
ENSG00000088970 8.28933080232433
ENSG00000088986 0
ENSG00000088992 0
ENSG00000089006 182.595040718694
ENSG00000089009 146.530881383252
ENSG00000089012 0
ENSG00000089022 36.6555478171621
ENSG00000089041 18.7775795699934
ENSG00000089048 14.1715322260643
ENSG00000089050 0
ENSG00000089053 10.9108366429538
ENSG00000089057 6.33159847535109
ENSG00000089060 0
ENSG00000089063 150.784077201448
ENSG00000089091 0
ENSG00000089094 26.3121542418482
ENSG00000089101 0
ENSG00000089116 0
ENSG00000089123 5.36367025228023
ENSG00000089127 0
ENSG00000089154 14.8132786229576
ENSG00000089157 0
ENSG00000089159 36.1500225937641
ENSG00000089163 0
ENSG00000089169 0
ENSG00000089177 0
ENSG00000089195 0
ENSG00000089199 0
ENSG00000089220 0
ENSG00000089225 0
ENSG00000089234 68.4290960516412
ENSG00000089248 197.316495659037
ENSG00000089250 12.293620840146
ENSG00000089280 854.920064973925
ENSG00000089289 0
ENSG00000089327 0
ENSG00000089335 0
ENSG00000089351 31.5576874526635
ENSG00000089356 0
ENSG00000089472 0
ENSG00000089486 142.075726362151
ENSG00000089505 0
ENSG00000089558 41.0037723470559
ENSG00000089597 137.570504883753
ENSG00000089639 70.4622322435175
ENSG00000089682 0
ENSG00000089685 0
ENSG00000089692 0
ENSG00000089693 0
ENSG00000089723 44.243872223697
ENSG00000089737 65.9500098925015
ENSG00000089775 106.936622228559
ENSG00000089818 192.789666473877
ENSG00000089820 0
ENSG00000089847 0
ENSG00000089876 49.9168053244592
ENSG00000089902 50.7555323530265
ENSG00000089916 9.76305075810089
ENSG00000090006 0
ENSG00000090013 0
ENSG00000090020 102.688984405944
ENSG00000090054 0
ENSG00000090060 167.481234488954
ENSG00000090061 129.927982775262
ENSG00000090097 0
ENSG00000090104 232.288037166086
ENSG00000090238 217.296827466319
ENSG00000090263 108.991825613079
ENSG00000090266 124.945336415318
ENSG00000090273 64.343163538874
ENSG00000090316 198.819015050599
ENSG00000090339 0
ENSG00000090372 0
ENSG00000090376 15.210513506936
ENSG00000090382 0
ENSG00000090402 0
ENSG00000090432 114.784205693297
ENSG00000090447 62.9326620516048
ENSG00000090470 121.521448535667
ENSG00000090487 36.6474878147103
ENSG00000090512 0
ENSG00000090520 0
ENSG00000090530 0
ENSG00000090534 1932.36714975845
ENSG00000090539 1219.05476369092
ENSG00000090554 0
ENSG00000090565 10.2676783752426
ENSG00000090581 262.490156619127
ENSG00000090612 0
ENSG00000090615 16.6805671392827
ENSG00000090621 62.5978090766823
ENSG00000090659 0
ENSG00000090661 35.915670006824
ENSG00000090674 0
ENSG00000090686 28.4875936529641
ENSG00000090776 0
ENSG00000090857 41.9507079181961
ENSG00000090861 53.6927165829955
ENSG00000090863 12.8901693123739
ENSG00000090889 0
ENSG00000090905 81.6843309032245
ENSG00000090920 0
ENSG00000090924 0
ENSG00000090932 0
ENSG00000090971 389.863547758285
ENSG00000090975 6.00470769082961
ENSG00000090989 19.4480639452342
ENSG00000091009 29.4763525961298
ENSG00000091010 0
ENSG00000091039 19.2295673828078
ENSG00000091073 22.5631768953069
ENSG00000091106 48.3068450799478
ENSG00000091127 0
ENSG00000091128 0
ENSG00000091129 3.23526176502941
ENSG00000091136 0
ENSG00000091137 0
ENSG00000091138 26.4837522180142
ENSG00000091140 73.5997644807536
ENSG00000091157 2.62981420362651
ENSG00000091164 36.769437243763
ENSG00000091181 0
ENSG00000091262 13.4057242442523
ENSG00000091317 45.2550119925782
ENSG00000091409 75.8533501896334
ENSG00000091428 9.44524903973301
ENSG00000091436 15.5782652043868
ENSG00000091482 0
ENSG00000091483 0
ENSG00000091490 0
ENSG00000091513 60.5125412241687
ENSG00000091527 241.954996370675
ENSG00000091536 0
ENSG00000091542 223.239200803661
ENSG00000091583 44.9508911514171
ENSG00000091592 16.6669444490742
ENSG00000091622 0
ENSG00000091640 0
ENSG00000091651 0
ENSG00000091656 21.4975170367823
ENSG00000091664 24.1505059530997
ENSG00000091704 0
ENSG00000091732 0
ENSG00000091831 2.1144823007259
ENSG00000091844 0
ENSG00000091879 15.6840602895278
ENSG00000091947 235.128144838937
ENSG00000091972 32.82347534957
ENSG00000091986 44.4731048898179
ENSG00000092009 0
ENSG00000092010 0
ENSG00000092020 53.9796496720736
ENSG00000092036 182.915675873422
ENSG00000092051 0
ENSG00000092054 0
ENSG00000092067 1729.35581495893
ENSG00000092068 68.5166152792052
ENSG00000092094 0
ENSG00000092096 0
ENSG00000092098 71.5358752414336
ENSG00000092108 8.79499740547577
ENSG00000092140 49.2279417797542
ENSG00000092148 111.427855106646
ENSG00000092199 182.242913235806
ENSG00000092200 94.6924861512239
ENSG00000092201 365.90943741424
ENSG00000092203 44.3183832653785
ENSG00000092208 0
ENSG00000092295 65.2784124290097
ENSG00000092330 0
ENSG00000092345 0
ENSG00000092377 0
ENSG00000092421 0
ENSG00000092439 37.218165442189
ENSG00000092445 46.1595273264402
ENSG00000092470 0
ENSG00000092529 31.1448860097172
ENSG00000092531 73.9139272317386
ENSG00000092607 0
ENSG00000092621 0
ENSG00000092758 40.1348531064376
ENSG00000092820 37.2633775525414
ENSG00000092841 374.812593703148
ENSG00000092847 33.4431383040985
ENSG00000092850 0
ENSG00000092853 20.1005025125628
ENSG00000092871 24.0009600384015
ENSG00000092929 57.16572343223
ENSG00000092931 87.748162772842
ENSG00000092964 6.94907716255281
ENSG00000092969 0
ENSG00000092978 0
ENSG00000093000 41.3650465356774
ENSG00000093009 0
ENSG00000093010 352.497444393528
ENSG00000093072 0
ENSG00000093100 41.9357544242221
ENSG00000093134 0
ENSG00000093144 36.4298724954463
ENSG00000093167 30.519440883843
ENSG00000093183 56.4844103027564
ENSG00000093217 26.8136052232903
ENSG00000094631 889.491295692321
ENSG00000094661 0
ENSG00000094755 0
ENSG00000094796 0
ENSG00000094804 0
ENSG00000094841 32.7696945864465
ENSG00000094880 77.8391842453491
ENSG00000094914 57.4415532195991
ENSG00000094916 142.383499786425
ENSG00000094963 0
ENSG00000094975 12.5813066945133
ENSG00000095002 18.8273096402101
ENSG00000095015 111.691631814741
ENSG00000095059 161.655350792111
ENSG00000095066 54.6756820791339
ENSG00000095110 0
ENSG00000095139 195.796893355959
ENSG00000095203 20.1355795690986
ENSG00000095209 12.184868829887
ENSG00000095261 72.7563752773837
ENSG00000095303 0
ENSG00000095319 16.8355836896865
ENSG00000095321 0
ENSG00000095370 24.7371675943105
ENSG00000095380 0
ENSG00000095383 0
ENSG00000095397 0
ENSG00000095464 18.7185294723247
ENSG00000095485 28.2621597942515
ENSG00000095539 122.294239941299
ENSG00000095564 75.0771887346678
ENSG00000095574 55.5185431934266
ENSG00000095585 12.5176812247299
ENSG00000095587 13.3946809721859
ENSG00000095596 0
ENSG00000095627 0
ENSG00000095637 12.0171123680121
ENSG00000095713 6.0303083296649
ENSG00000095739 0
ENSG00000095752 0
ENSG00000095777 0
ENSG00000095787 253.807106598985
ENSG00000095794 0
ENSG00000095906 0
ENSG00000095917 0
ENSG00000095932 0
ENSG00000095951 6.40049155775164
ENSG00000095970 0
ENSG00000095981 0
ENSG00000096006 0
ENSG00000096060 12.9033090536068
ENSG00000096063 22.6303223689421
ENSG00000096070 27.7415596304824
ENSG00000096080 60.6464916004609
ENSG00000096088 0
ENSG00000096092 0
ENSG00000096093 0
ENSG00000096264 0
ENSG00000096384 294.247462115639
ENSG00000096395 0
ENSG00000096401 63.5909827986391
ENSG00000096433 0
ENSG00000096654 44.6907400786557
ENSG00000096696 22.1518286334537
ENSG00000096717 88.9653331751727
ENSG00000096746 582.459643867532
ENSG00000096872 60.4010630587098
ENSG00000096968 55.8850444635385
ENSG00000096996 0
ENSG00000097007 51.8045242617855
ENSG00000097021 0
ENSG00000097033 0
ENSG00000097046 0
ENSG00000097096 0
ENSG00000099139 4.2400189952851
ENSG00000099194 56.4620857094461
ENSG00000099203 515.331100231899
ENSG00000099204 3.93869810272912
ENSG00000099219 73.4840245730578
ENSG00000099246 52.7050886763117
ENSG00000099250 6.29837942697344
ENSG00000099251 0
ENSG00000099256 0
ENSG00000099260 41.1531101462993
ENSG00000099282 0
ENSG00000099284 0
ENSG00000099290 0
ENSG00000099308 0
ENSG00000099326 85.87376556462
ENSG00000099330 0
ENSG00000099331 21.6206866730087
ENSG00000099337 0
ENSG00000099338 0
ENSG00000099341 107.654214662504
ENSG00000099364 116.599945586692
ENSG00000099365 233.940017779441
ENSG00000099377 1011.37800252844
ENSG00000099381 143.765949034971
ENSG00000099385 32.6078095703921
ENSG00000099399 0
ENSG00000099617 0
ENSG00000099622 64.532782653588
ENSG00000099624 325.097529258778
ENSG00000099625 410.63545837183
ENSG00000099715 0
ENSG00000099721 0
ENSG00000099725 0
ENSG00000099769 0
ENSG00000099783 315.685036529268
ENSG00000099785 77.6759359950287
ENSG00000099795 0
ENSG00000099797 61.3547120418848
ENSG00000099800 0
ENSG00000099804 0
ENSG00000099810 0
ENSG00000099812 75.7920266787934
ENSG00000099814 95.2653138992093
ENSG00000099817 111.049416990561
ENSG00000099821 61.0687022900763
ENSG00000099822 0
ENSG00000099834 105.108261509355
ENSG00000099840 311.235605353252
ENSG00000099849 276.395798783858
ENSG00000099860 0
ENSG00000099864 25.3955354648653
ENSG00000099866 0
ENSG00000099869 0
ENSG00000099875 145.201103528387
ENSG00000099889 42.6321062392088
ENSG00000099899 723.719920390809
ENSG00000099901 262.743037309511
ENSG00000099904 53.9025442000862
ENSG00000099910 15.0053268910463
ENSG00000099917 76.3192324465765
ENSG00000099937 433.463372345037
ENSG00000099940 124.084874053853
ENSG00000099942 82.5900231252065
ENSG00000099949 204.321397558359
ENSG00000099953 62.146541544963
ENSG00000099954 5.07578141654908
ENSG00000099956 21.028725238676
ENSG00000099957 0
ENSG00000099958 216.169476869866
ENSG00000099960 0
ENSG00000099968 19.6525430390693
ENSG00000099974 177.525297354873
ENSG00000099977 109.805644010102
ENSG00000099984 265.392781316348
ENSG00000099985 0
ENSG00000099991 17.9689137791621
ENSG00000099992 57.0499472287988
ENSG00000099994 127.356087620988
ENSG00000099995 0
ENSG00000099998 78.465220291106
ENSG00000099999 22.765560260438
ENSG00000100003 35.1370344342937
ENSG00000100012 0
ENSG00000100014 27.2251451440551
ENSG00000100023 125.664977170862
ENSG00000100024 65.4097100714601
ENSG00000100027 78.347392337625
ENSG00000100028 73.4254823136369
ENSG00000100029 0
ENSG00000100030 106.023926065982
ENSG00000100031 22.0970058557065
ENSG00000100033 0
ENSG00000100034 0
ENSG00000100036 29.9715270493032
ENSG00000100038 0
ENSG00000100053 133.084908171413
ENSG00000100055 0
ENSG00000100056 69.415521310565
ENSG00000100058 0
ENSG00000100060 0
ENSG00000100065 34.3053173241853
ENSG00000100068 0
ENSG00000100075 307.787011388119
ENSG00000100077 6.08102355788526
ENSG00000100078 0
ENSG00000100079 0
ENSG00000100083 0
ENSG00000100084 85.4671635157772
ENSG00000100092 0
ENSG00000100095 0
ENSG00000100097 0
ENSG00000100099 0
ENSG00000100100 0
ENSG00000100101 21.6314434662225
ENSG00000100104 0
ENSG00000100105 0
ENSG00000100106 25.1404723894762
ENSG00000100109 0
ENSG00000100116 107.851596203624
ENSG00000100121 0
ENSG00000100122 0
ENSG00000100124 0
ENSG00000100129 0
ENSG00000100138 60.3318250377074
ENSG00000100139 26.906312220847
ENSG00000100142 11.1970798015877
ENSG00000100146 59.7478640138615
ENSG00000100147 78.0609656141446
ENSG00000100150 13.0660029137187
ENSG00000100151 0
ENSG00000100154 1.42480587020019
ENSG00000100156 0
ENSG00000100162 0
ENSG00000100167 45.5580865603645
ENSG00000100170 0
ENSG00000100181 0
ENSG00000100191 0
ENSG00000100196 259.976602105811
ENSG00000100197 0
ENSG00000100201 165.145947731308
ENSG00000100206 19.4787486851845
ENSG00000100207 59.9115487680007
ENSG00000100209 0
ENSG00000100211 0
ENSG00000100216 0
ENSG00000100218 11.6800598019062
ENSG00000100219 330.961442991891
ENSG00000100220 0
ENSG00000100221 124.890720619458
ENSG00000100225 41.3975823811889
ENSG00000100226 122.786014672929
ENSG00000100227 64.016388195378
ENSG00000100228 105.124835742444
ENSG00000100234 97.8090766823161
ENSG00000100239 9.8249199269026
ENSG00000100241 0
ENSG00000100242 33.6592672377522
ENSG00000100243 0
ENSG00000100246 0
ENSG00000100249 0
ENSG00000100253 0
ENSG00000100258 0
ENSG00000100263 837.520938023451
ENSG00000100266 27.8188879121368
ENSG00000100271 20.0348606575441
ENSG00000100276 444.642063139173
ENSG00000100280 20.9424083769633
ENSG00000100281 26.0715403066013
ENSG00000100284 0
ENSG00000100285 0
ENSG00000100288 0
ENSG00000100290 0
ENSG00000100292 0
ENSG00000100294 0
ENSG00000100296 60.8050589809072
ENSG00000100297 0
ENSG00000100298 146.113383985973
ENSG00000100299 0
ENSG00000100300 0
ENSG00000100302 0
ENSG00000100304 48.7519500780031
ENSG00000100307 30.7616586686354
ENSG00000100311 46.7442621418221
ENSG00000100312 0
ENSG00000100314 0
ENSG00000100316 0
ENSG00000100319 27.7346350122032
ENSG00000100320 31.067585806946
ENSG00000100321 0
ENSG00000100324 53.5905680600214
ENSG00000100325 60.3925515853045
ENSG00000100330 74.4692374350087
ENSG00000100335 106.94615261216
ENSG00000100336 0
ENSG00000100341 0
ENSG00000100342 0
ENSG00000100344 24.5398773006135
ENSG00000100345 74.9505794616675
ENSG00000100346 0
ENSG00000100347 0
ENSG00000100348 133.377792597533
ENSG00000100350 0
ENSG00000100351 13.7665198237885
ENSG00000100353 0
ENSG00000100354 51.5478088744708
ENSG00000100359 277.08506511499
ENSG00000100360 0
ENSG00000100362 0
ENSG00000100364 19.8286802030457
ENSG00000100365 0
ENSG00000100368 37.2828275296398
ENSG00000100372 80.3697006228652
ENSG00000100373 0
ENSG00000100376 30.3140535952468
ENSG00000100379 0
ENSG00000100380 277.025363211032
ENSG00000100385 386.045472092976
ENSG00000100387 45.531120520876
ENSG00000100393 124.586599012368
ENSG00000100395 153.450723136533
ENSG00000100399 350.201365785327
ENSG00000100401 98.422775030142
ENSG00000100403 34.1145566813359
ENSG00000100410 444.000444000444
ENSG00000100412 66.8170049277541
ENSG00000100413 212.732010849333
ENSG00000100416 0
ENSG00000100417 0
ENSG00000100418 43.3482162209025
ENSG00000100422 18.5697572932722
ENSG00000100425 73.7599114881062
ENSG00000100426 55.1922068603913
ENSG00000100427 0
ENSG00000100429 0
ENSG00000100433 0
ENSG00000100439 0
ENSG00000100441 0
ENSG00000100442 304.259634888438
ENSG00000100445 0
ENSG00000100448 0
ENSG00000100450 0
ENSG00000100453 0
ENSG00000100461 107.874865156419
ENSG00000100462 220.385674931129
ENSG00000100473 340.599455040872
ENSG00000100478 160.567533244778
ENSG00000100479 22.2875991798164
ENSG00000100483 0
ENSG00000100485 43.694835270471
ENSG00000100490 23.0229077932543
ENSG00000100503 8.97996569653104
ENSG00000100504 34.5439053036409
ENSG00000100505 0
ENSG00000100519 233.470302577512
ENSG00000100522 182.094081942337
ENSG00000100523 27.4436262178109
ENSG00000100526 42.7899015832264
ENSG00000100528 68.9845474613686
ENSG00000100532 34.4376334458296
ENSG00000100554 136.580924197587
ENSG00000100557 0
ENSG00000100558 118.962645729241
ENSG00000100564 0
ENSG00000100565 22.7629692017027
ENSG00000100567 294.312412626003
ENSG00000100568 108.080844471665
ENSG00000100575 52.2985199518854
ENSG00000100577 186.671644577189
ENSG00000100578 0
ENSG00000100580 0
ENSG00000100583 0
ENSG00000100591 86.1697544161999
ENSG00000100592 27.358284088422
ENSG00000100593 0
ENSG00000100596 36.1085784955361
ENSG00000100599 17.1211377566744
ENSG00000100600 22.2736992159658
ENSG00000100601 168.458881994553
ENSG00000100603 22.9310463436447
ENSG00000100604 81.8732601932209
ENSG00000100605 33.4435111227544
ENSG00000100612 0
ENSG00000100614 187.490625468727
ENSG00000100625 0
ENSG00000100626 21.0106103582309
ENSG00000100628 23.4527076150942
ENSG00000100629 2.07240141586465
ENSG00000100632 162.188462993999
ENSG00000100644 189.587836044439
ENSG00000100647 67.6021516799135
ENSG00000100650 155.1899968962
ENSG00000100652 274.310794129749
ENSG00000100664 522.557045810834
ENSG00000100665 113.340133741358
ENSG00000100678 6.90350283733967
ENSG00000100697 97.5161249878105
ENSG00000100711 167.233402084843
ENSG00000100714 27.7878122655403
ENSG00000100721 236.406619385343
ENSG00000100722 79.0498211497796
ENSG00000100726 116.863386700947
ENSG00000100731 43.2738078065949
ENSG00000100739 76.080340839927
ENSG00000100744 41.9956324542248
ENSG00000100749 7.43942448612175
ENSG00000100764 61.9962802231866
ENSG00000100767 53.8444970923972
ENSG00000100784 10.5162423362884
ENSG00000100796 321.093986098519
ENSG00000100802 128.943522737041
ENSG00000100804 107.020547945205
ENSG00000100811 247.218788627936
ENSG00000100813 512.806671884699
ENSG00000100814 45.5684666210982
ENSG00000100815 66.7503270766027
ENSG00000100823 0
ENSG00000100836 204.206657137023
ENSG00000100842 0
ENSG00000100852 167.434072833822
ENSG00000100865 98.5318750615824
ENSG00000100867 0
ENSG00000100883 0
ENSG00000100884 0
ENSG00000100888 112.782484880098
ENSG00000100889 60.437567992264
ENSG00000100890 13.1388779398239
ENSG00000100897 181.028240405503
ENSG00000100902 51.4654795296055
ENSG00000100906 308.737264587836
ENSG00000100908 0
ENSG00000100911 0
ENSG00000100916 9.43325032073051
ENSG00000100918 119.019281123542
ENSG00000100926 82.1996629813818
ENSG00000100934 38.5961300946892
ENSG00000100938 0
ENSG00000100941 0
ENSG00000100949 161.238310222509
ENSG00000100968 71.7772035601493
ENSG00000100979 74.6491489997014
ENSG00000100982 74.6491489997014
ENSG00000100983 182.581705313128
ENSG00000100985 130.650640188137
ENSG00000100987 0
ENSG00000100991 88.4290577883893
ENSG00000100994 0
ENSG00000100997 10.3905819764965
ENSG00000101000 189.035916824197
ENSG00000101003 0
ENSG00000101004 7.52938341879184
ENSG00000101017 0
ENSG00000101019 9.12608600423451
ENSG00000101040 33.8503408729326
ENSG00000101049 0
ENSG00000101052 0
ENSG00000101057 0
ENSG00000101074 280.701754385965
ENSG00000101076 90.7370440463537
ENSG00000101079 10.6029921643888
ENSG00000101082 117.997581049588
ENSG00000101084 586.166471277843
ENSG00000101096 0
ENSG00000101098 17.0849635236029
ENSG00000101104 61.2569935067587
ENSG00000101109 8.8116595879668
ENSG00000101115 0
ENSG00000101126 377.590031623165
ENSG00000101132 0
ENSG00000101134 0
ENSG00000101138 0
ENSG00000101144 0
ENSG00000101146 0
ENSG00000101150 76.0369539596244
ENSG00000101152 146.817725793427
ENSG00000101158 0
ENSG00000101160 0
ENSG00000101161 57.730054266251
ENSG00000101162 0
ENSG00000101166 0
ENSG00000101180 0
ENSG00000101181 0
ENSG00000101182 0
ENSG00000101187 0
ENSG00000101188 18.5408361917122
ENSG00000101189 241.487563390485
ENSG00000101190 96.8569906533004
ENSG00000101191 99.6429461097733
ENSG00000101193 398.618123837364
ENSG00000101194 62.9009938357026
ENSG00000101197 216.216216216216
ENSG00000101198 0
ENSG00000101199 0
ENSG00000101200 461.041954817888
ENSG00000101203 0
ENSG00000101204 0
ENSG00000101210 0
ENSG00000101213 111.781801922647
ENSG00000101216 76.0649087221095
ENSG00000101220 67.2043010752688
ENSG00000101222 506.970849176172
ENSG00000101224 104.248110502997
ENSG00000101230 12.6773240704352
ENSG00000101236 56.6418197883862
ENSG00000101246 532.935408228523
ENSG00000101247 0
ENSG00000101251 20.3808501531961
ENSG00000101255 0
ENSG00000101265 0
ENSG00000101266 168.324407039021
ENSG00000101276 0
ENSG00000101278 0
ENSG00000101280 0
ENSG00000101282 0
ENSG00000101290 28.1286039773846
ENSG00000101292 0
ENSG00000101294 72.5426187885383
ENSG00000101298 0
ENSG00000101306 0
ENSG00000101307 0
ENSG00000101310 0
ENSG00000101311 20.5338809034908
ENSG00000101323 0
ENSG00000101327 0
ENSG00000101331 45.9981600735971
ENSG00000101333 2.42435996896819
ENSG00000101335 0
ENSG00000101336 40.2665646580362
ENSG00000101337 51.9453534881305
ENSG00000101342 110.405741098537
ENSG00000101343 0
ENSG00000101346 64.9603741717552
ENSG00000101347 16.2298141686278
ENSG00000101349 3.31505632280692
ENSG00000101350 34.8747994699031
ENSG00000101353 25.5222490205837
ENSG00000101361 160.025604096655
ENSG00000101363 72.4034319226731
ENSG00000101365 0
ENSG00000101367 131.091665847344
ENSG00000101384 27.500481258422
ENSG00000101391 0
ENSG00000101400 27.8256998163504
ENSG00000101405 2227.1714922049
ENSG00000101407 39.633783837343
ENSG00000101412 0
ENSG00000101413 102.004386188606
ENSG00000101417 146.907595122668
ENSG00000101421 139.330747973899
ENSG00000101425 25.8541567020438
ENSG00000101435 0
ENSG00000101438 0
ENSG00000101439 94.5447669471495
ENSG00000101440 0
ENSG00000101441 0
ENSG00000101442 0
ENSG00000101443 0
ENSG00000101444 95.1323925796734
ENSG00000101445 8.5236958745312
ENSG00000101446 0
ENSG00000101447 0
ENSG00000101448 0
ENSG00000101452 0
ENSG00000101457 102.611461700272
ENSG00000101460 0
ENSG00000101463 0
ENSG00000101464 17.1578089477974
ENSG00000101470 94.948727687049
ENSG00000101473 0
ENSG00000101474 0
ENSG00000101489 0
ENSG00000101493 21.8177057955099
ENSG00000101542 0
ENSG00000101544 0
ENSG00000101546 83.0564784053156
ENSG00000101557 106.672355858979
ENSG00000101558 217.296827466319
ENSG00000101574 0
ENSG00000101577 31.1455326924275
ENSG00000101596 6.69886588200618
ENSG00000101605 19.5692163181172
ENSG00000101608 685.244403837369
ENSG00000101624 0
ENSG00000101638 12.4781632143748
ENSG00000101639 0
ENSG00000101654 26.3859204728357
ENSG00000101665 32.4054570789721
ENSG00000101670 0
ENSG00000101680 0
ENSG00000101695 36.4684001312862
ENSG00000101745 6.67743960255879
ENSG00000101746 0
ENSG00000101751 38.5631374968667
ENSG00000101752 66.2646610562587
ENSG00000101773 4.38158332895175
ENSG00000101782 88.8073177229804
ENSG00000101811 0
ENSG00000101812 0
ENSG00000101825 0
ENSG00000101842 0
ENSG00000101843 0
ENSG00000101844 0
ENSG00000101846 0
ENSG00000101849 38.9945641577564
ENSG00000101850 16.4063525397034
ENSG00000101856 121.743364986608
ENSG00000101868 3.29958953106234
ENSG00000101871 13.6853821871065
ENSG00000101882 0
ENSG00000101883 0
ENSG00000101888 0
ENSG00000101890 0
ENSG00000101892 0
ENSG00000101898 7326.00732600733
ENSG00000101901 0
ENSG00000101911 0
ENSG00000101916 0
ENSG00000101928 0
ENSG00000101935 4.06424762647939
ENSG00000101938 8.18310516108443
ENSG00000101940 0
ENSG00000101945 74.2997250910172
ENSG00000101951 0
ENSG00000101955 0
ENSG00000101958 4.93790583413574
ENSG00000101966 73.7245650250664
ENSG00000101972 30.2733466968535
ENSG00000101974 13.7029475040081
ENSG00000101977 0
ENSG00000101981 0
ENSG00000101986 0
ENSG00000101997 0
ENSG00000102001 0
ENSG00000102003 0
ENSG00000102007 0
ENSG00000102010 0
ENSG00000102021 0
ENSG00000102024 22.301267827076
ENSG00000102030 0
ENSG00000102032 0
ENSG00000102034 43.6271622712301
ENSG00000102038 0
ENSG00000102043 0
ENSG00000102048 0
ENSG00000102053 0
ENSG00000102054 289.091609919054
ENSG00000102055 0
ENSG00000102057 0
ENSG00000102069 0
ENSG00000102076 67.5219446320054
ENSG00000102078 0
ENSG00000102080 0
ENSG00000102081 76.575541771958
ENSG00000102096 513.434879342803
ENSG00000102098 0
ENSG00000102100 1936.88048308078
ENSG00000102103 3252.9659395331
ENSG00000102104 0
ENSG00000102109 3971.75639894086
ENSG00000102119 0
ENSG00000102125 0
ENSG00000102128 971.817298347911
ENSG00000102144 15.5984339172347
ENSG00000102145 2321.083172147
ENSG00000102158 72.2230247002745
ENSG00000102172 14.9013530428563
ENSG00000102174 0
ENSG00000102178 0
ENSG00000102181 0
ENSG00000102189 6.30139575916065
ENSG00000102195 0
ENSG00000102218 0
ENSG00000102221 26.8580752160396
ENSG00000102225 82.3858955346845
ENSG00000102226 63.9427073342285
ENSG00000102230 0
ENSG00000102239 0
ENSG00000102241 0
ENSG00000102243 0
ENSG00000102245 0
ENSG00000102265 223.363859727496
ENSG00000102271 0
ENSG00000102287 0
ENSG00000102290 4.73950495870706
ENSG00000102302 0
ENSG00000102309 0
ENSG00000102312 0
ENSG00000102313 0
ENSG00000102316 0
ENSG00000102317 0
ENSG00000102349 0
ENSG00000102359 0
ENSG00000102362 0
ENSG00000102383 0
ENSG00000102384 0
ENSG00000102385 0
ENSG00000102387 0
ENSG00000102390 0
ENSG00000102393 0
ENSG00000102401 0
ENSG00000102409 464.037122969838
ENSG00000102445 10.396415315999
ENSG00000102452 2.7569931130312
ENSG00000102466 4.39888502927458
ENSG00000102468 0
ENSG00000102471 80.0811488975495
ENSG00000102524 0
ENSG00000102531 25.6554979732157
ENSG00000102539 0
ENSG00000102543 0
ENSG00000102547 14.7626534393292
ENSG00000102554 0
ENSG00000102572 101.769218725536
ENSG00000102575 0
ENSG00000102580 16.970581496975
ENSG00000102595 0
ENSG00000102606 0
ENSG00000102678 0
ENSG00000102683 0
ENSG00000102699 10.8831691788649
ENSG00000102710 0
ENSG00000102738 0
ENSG00000102743 96.6183574879227
ENSG00000102753 64.095031566803
ENSG00000102755 5.13407640532506
ENSG00000102760 75.052536775743
ENSG00000102763 7.60872873360319
ENSG00000102780 0
ENSG00000102781 0
ENSG00000102786 89.8311174991017
ENSG00000102794 0
ENSG00000102796 0
ENSG00000102802 0
ENSG00000102804 6.96238224871022
ENSG00000102805 0
ENSG00000102837 42.9202970084553
ENSG00000102854 0
ENSG00000102858 40.2781880185817
ENSG00000102870 0
ENSG00000102871 326.850792613172
ENSG00000102878 304.831580551745
ENSG00000102879 160
ENSG00000102882 0
ENSG00000102886 110.533878633801
ENSG00000102890 0
ENSG00000102891 0
ENSG00000102893 16.6388658949006
ENSG00000102897 159.11531882732
ENSG00000102898 77.4113639882335
ENSG00000102900 8.71224331553132
ENSG00000102901 101.755278555075
ENSG00000102904 39.3948944216829
ENSG00000102908 42.9882570411183
ENSG00000102910 58.9091704747238
ENSG00000102921 0
ENSG00000102924 0
ENSG00000102931 235.100505466087
ENSG00000102934 0
ENSG00000102935 5.39962634585687
ENSG00000102962 0
ENSG00000102967 0
ENSG00000102970 88.5269121813031
ENSG00000102974 78.148403818852
ENSG00000102977 303.122158229767
ENSG00000102978 0
ENSG00000102981 0
ENSG00000102984 28.044984154584
ENSG00000102996 0
ENSG00000103005 90.6084356453586
ENSG00000103018 143.740117866897
ENSG00000103021 18.9825360668185
ENSG00000103023 0
ENSG00000103024 692.041522491349
ENSG00000103034 59.0748872654235
ENSG00000103035 0
ENSG00000103037 1980.59021588433
ENSG00000103042 0
ENSG00000103043 8.79329599113636
ENSG00000103044 304.043782304652
ENSG00000103047 8.27893383890023
ENSG00000103051 69.7706870086981
ENSG00000103056 33.2001637874747
ENSG00000103061 151.263046437755
ENSG00000103064 80.450522928399
ENSG00000103066 126.943827356395
ENSG00000103067 778.46975088968
ENSG00000103089 16.1610937828272
ENSG00000103091 15.7972891851758
ENSG00000103111 0
ENSG00000103121 22.6357010276608
ENSG00000103126 153.294294386363
ENSG00000103145 0
ENSG00000103148 18.3193800721784
ENSG00000103150 58.626956674679
ENSG00000103152 113.032666440601
ENSG00000103154 0
ENSG00000103160 87.2905027932961
ENSG00000103168 0
ENSG00000103174 0
ENSG00000103175 0
ENSG00000103184 0
ENSG00000103187 0
ENSG00000103194 75.0515979736068
ENSG00000103196 0
ENSG00000103197 48.4836731230758
ENSG00000103199 0
ENSG00000103200 0
ENSG00000103202 0
ENSG00000103222 10.3360241449524
ENSG00000103226 0
ENSG00000103227 23.4953205153307
ENSG00000103241 0
ENSG00000103245 0
ENSG00000103248 0
ENSG00000103249 32.6296211700982
ENSG00000103253 0
ENSG00000103254 0
ENSG00000103257 0
ENSG00000103260 0
ENSG00000103264 0
ENSG00000103266 0
ENSG00000103269 0
ENSG00000103274 0
ENSG00000103275 279.433681073025
ENSG00000103310 0
ENSG00000103313 0
ENSG00000103316 31.1477962934122
ENSG00000103319 24.7059986164641
ENSG00000103326 37.147102526003
ENSG00000103335 0
ENSG00000103342 125.117297466375
ENSG00000103343 0
ENSG00000103351 0
ENSG00000103353 173.220162826953
ENSG00000103355 250.25025025025
ENSG00000103356 55.994176605633
ENSG00000103363 679.809653297077
ENSG00000103365 17.1074691210182
ENSG00000103375 0
ENSG00000103381 7.09441244076166
ENSG00000103404 45.524383998179
ENSG00000103415 168.26518593303
ENSG00000103423 64.5765393432566
ENSG00000103426 24.9239818553412
ENSG00000103429 54.9118664543408
ENSG00000103449 0
ENSG00000103460 27.3229020565038
ENSG00000103472 0
ENSG00000103479 17.3391361642363
ENSG00000103485 28.2318398690043
ENSG00000103489 5.41839490887614
ENSG00000103490 2034.58799593082
ENSG00000103494 0
ENSG00000103495 0
ENSG00000103496 396.550014870626
ENSG00000103502 185.873605947955
ENSG00000103507 598.53359269789
ENSG00000103510 255.754475703325
ENSG00000103512 0
ENSG00000103522 0
ENSG00000103528 0
ENSG00000103534 11.2843891760139
ENSG00000103540 0
ENSG00000103544 0
ENSG00000103546 19.7671430548143
ENSG00000103549 68.667170225915
ENSG00000103550 0
ENSG00000103569 41.8909578367509
ENSG00000103591 36.9255765005631
ENSG00000103599 4.04104081047115
ENSG00000103642 49.3534695489093
ENSG00000103647 0
ENSG00000103653 94.5984296660675
ENSG00000103657 17.7521358038389
ENSG00000103671 29.605068387708
ENSG00000103707 36.8554896251797
ENSG00000103710 0
ENSG00000103723 0
ENSG00000103740 25.5685813272651
ENSG00000103742 0
ENSG00000103769 18.0790415697429
ENSG00000103811 0
ENSG00000103832 0
ENSG00000103852 17.4062888921767
ENSG00000103855 0
ENSG00000103876 87.0650375830746
ENSG00000103888 0
ENSG00000103932 73.8170812726065
ENSG00000103942 27.6197315362095
ENSG00000103966 27.0903598954312
ENSG00000103978 31.6796553253501
ENSG00000103994 51.0849159014572
ENSG00000103995 0
ENSG00000104043 9.24271366073079
ENSG00000104044 0
ENSG00000104047 0
ENSG00000104055 29.1860023932522
ENSG00000104059 0
ENSG00000104064 25.5698888988327
ENSG00000104067 29.6848214086932
ENSG00000104081 0
ENSG00000104093 11.4205444173524
ENSG00000104112 0
ENSG00000104129 0
ENSG00000104131 346.513687290648
ENSG00000104133 89.123911945575
ENSG00000104140 0
ENSG00000104142 0
ENSG00000104147 85.6384345294168
ENSG00000104154 0
ENSG00000104164 0
ENSG00000104177 51.1639805576874
ENSG00000104205 6.6842685739113
ENSG00000104213 59.1374798562959
ENSG00000104218 14.9434390830706
ENSG00000104219 0
ENSG00000104221 0
ENSG00000104228 0
ENSG00000104231 126.702565726956
ENSG00000104237 0
ENSG00000104267 0
ENSG00000104290 24.9853211238397
ENSG00000104299 16.3156091432674
ENSG00000104312 30.0147072065312
ENSG00000104313 0
ENSG00000104320 28.6151689010344
ENSG00000104321 0
ENSG00000104324 0
ENSG00000104325 39.4570707070707
ENSG00000104327 0
ENSG00000104331 83.537536199599
ENSG00000104332 0
ENSG00000104341 0
ENSG00000104343 10.1200234784545
ENSG00000104356 47.0167849922422
ENSG00000104361 0
ENSG00000104365 16.3521601203519
ENSG00000104368 0
ENSG00000104369 0
ENSG00000104371 315.955766192733
ENSG00000104375 3.69395576487972
ENSG00000104381 0
ENSG00000104388 131.121746541664
ENSG00000104408 17.0854013787919
ENSG00000104412 0
ENSG00000104413 75.3091440362689
ENSG00000104415 25.441408436371
ENSG00000104419 61.6788996484303
ENSG00000104427 0
ENSG00000104432 0
ENSG00000104435 0
ENSG00000104442 31.4970550253551
ENSG00000104447 9.97068618262309
ENSG00000104450 39.4582383869472
ENSG00000104472 0
ENSG00000104490 0
ENSG00000104497 23.1021577415331
ENSG00000104499 12.156576707999
ENSG00000104517 93.8497153225302
ENSG00000104518 202.922077922078
ENSG00000104522 0
ENSG00000104524 0
ENSG00000104529 151.171579743008
ENSG00000104537 17.6634754654326
ENSG00000104549 42.0397696220625
ENSG00000104611 12.106244400862
ENSG00000104613 0
ENSG00000104626 0
ENSG00000104635 44.8557886395239
ENSG00000104643 22.8717807968528
ENSG00000104660 12.2232951559081
ENSG00000104671 0
ENSG00000104679 0
ENSG00000104687 100.278774994485
ENSG00000104689 0
ENSG00000104691 143.847636583331
ENSG00000104695 75.2671985548698
ENSG00000104714 16.2125793403101
ENSG00000104722 0
ENSG00000104723 8.5852876786813
ENSG00000104725 162.416761409777
ENSG00000104728 7.42577933554127
ENSG00000104731 0
ENSG00000104738 0
ENSG00000104755 0
ENSG00000104756 0
ENSG00000104760 0
ENSG00000104763 140.05111865831
ENSG00000104765 32.5894784868705
ENSG00000104774 49.4266508501384
ENSG00000104783 0
ENSG00000104804 0
ENSG00000104805 0
ENSG00000104808 0
ENSG00000104812 0
ENSG00000104814 0
ENSG00000104818 0
ENSG00000104823 241.196333815726
ENSG00000104824 250.62656641604
ENSG00000104825 0
ENSG00000104826 0
ENSG00000104827 0
ENSG00000104833 117.233294255569
ENSG00000104835 0
ENSG00000104848 543.08472121651
ENSG00000104852 258.765687669815
ENSG00000104853 51.6022498580938
ENSG00000104856 54.3995648034816
ENSG00000104859 62.6625309396247
ENSG00000104863 1450.32632342277
ENSG00000104866 105.853710172542
ENSG00000104870 51.2347576595963
ENSG00000104872 138.888888888889
ENSG00000104879 60.3718908476213
ENSG00000104880 77.5544496865508
ENSG00000104881 0
ENSG00000104883 48.6026731470231
ENSG00000104884 47.4338298074187
ENSG00000104885 87.6808417360807
ENSG00000104886 779.01843676967
ENSG00000104888 0
ENSG00000104889 283.326250177079
ENSG00000104892 55.2883286338254
ENSG00000104894 244.947948560931
ENSG00000104897 246.730816679003
ENSG00000104899 723.327305605787
ENSG00000104901 74.9962501874906
ENSG00000104903 1453.13635262776
ENSG00000104904 499.625281039221
ENSG00000104907 394.757618822043
ENSG00000104915 158.077774264938
ENSG00000104918 0
ENSG00000104921 0
ENSG00000104936 0
ENSG00000104938 0
ENSG00000104941 101.988781234064
ENSG00000104946 176.616036736136
ENSG00000104951 75.2143609286466
ENSG00000104953 56.3888575617458
ENSG00000104957 0
ENSG00000104960 0
ENSG00000104964 98.0584428319278
ENSG00000104967 25.117423956999
ENSG00000104969 34.8942703608068
ENSG00000104970 0
ENSG00000104972 0
ENSG00000104973 0
ENSG00000104974 0
ENSG00000104976 681.431005110732
ENSG00000104979 0
ENSG00000104980 116.25879207115
ENSG00000104983 38.1126610259928
ENSG00000104998 0
ENSG00000105011 57.3131591013297
ENSG00000105048 0
ENSG00000105053 0
ENSG00000105058 0
ENSG00000105063 34.2278203723987
ENSG00000105072 39.9329127066528
ENSG00000105085 73.8606987222099
ENSG00000105088 0
ENSG00000105122 0
ENSG00000105127 227.152267736806
ENSG00000105131 153.444836581249
ENSG00000105135 0
ENSG00000105136 0
ENSG00000105137 0
ENSG00000105141 0
ENSG00000105143 0
ENSG00000105146 0
ENSG00000105171 0
ENSG00000105173 0
ENSG00000105176 43.4494519937867
ENSG00000105185 156.617071260767
ENSG00000105186 12.5642346496463
ENSG00000105193 729.394602479942
ENSG00000105197 74.7887218607434
ENSG00000105198 0
ENSG00000105202 0
ENSG00000105204 0
ENSG00000105205 0
ENSG00000105219 0
ENSG00000105220 23.4318251048574
ENSG00000105221 235.421948569359
ENSG00000105223 31.2656328164082
ENSG00000105227 0
ENSG00000105229 31.5049935414763
ENSG00000105245 0
ENSG00000105246 124.470998257406
ENSG00000105248 0
ENSG00000105251 0
ENSG00000105254 0
ENSG00000105255 0
ENSG00000105258 0
ENSG00000105261 0
ENSG00000105270 53.5217298223079
ENSG00000105278 15.3824855020074
ENSG00000105281 0
ENSG00000105287 0
ENSG00000105289 23.4164617726262
ENSG00000105290 0
ENSG00000105298 0
ENSG00000105321 0
ENSG00000105323 133.02884508791
ENSG00000105325 0
ENSG00000105327 0
ENSG00000105329 152.890587673196
ENSG00000105339 25.4676497179458
ENSG00000105341 0
ENSG00000105352 0
ENSG00000105355 0
ENSG00000105357 0
ENSG00000105364 0
ENSG00000105366 0
ENSG00000105369 0
ENSG00000105370 0
ENSG00000105371 0
ENSG00000105372 0
ENSG00000105373 86.6776458351391
ENSG00000105374 0
ENSG00000105376 294.204177699323
ENSG00000105379 94.1176470588235
ENSG00000105383 0
ENSG00000105388 0
ENSG00000105392 0
ENSG00000105393 0
ENSG00000105397 33.1740976645435
ENSG00000105398 0
ENSG00000105401 68.9940665102801
ENSG00000105402 0
ENSG00000105404 0
ENSG00000105409 0
ENSG00000105419 0
ENSG00000105426 10.9703854444926
ENSG00000105427 0
ENSG00000105428 0
ENSG00000105429 0
ENSG00000105438 0
ENSG00000105443 0
ENSG00000105447 0
ENSG00000105464 0
ENSG00000105467 0
ENSG00000105472 0
ENSG00000105479 0
ENSG00000105483 0
ENSG00000105486 0
ENSG00000105492 0
ENSG00000105497 0
ENSG00000105499 15.8793171893609
ENSG00000105501 0
ENSG00000105507 0
ENSG00000105509 91.8864283745291
ENSG00000105514 0
ENSG00000105516 0
ENSG00000105518 0
ENSG00000105519 0
ENSG00000105520 0
ENSG00000105523 0
ENSG00000105538 49.6647628507574
ENSG00000105549 0
ENSG00000105550 0
ENSG00000105552 0
ENSG00000105556 0
ENSG00000105559 31.7097919837646
ENSG00000105568 133.704139480158
ENSG00000105576 201.466677411556
ENSG00000105583 304.321363359708
ENSG00000105605 0
ENSG00000105607 129.41074971961
ENSG00000105609 0
ENSG00000105610 362.450163102573
ENSG00000105612 159.795461808885
ENSG00000105613 48.7792980659008
ENSG00000105617 423.549343498518
ENSG00000105618 122.669283611384
ENSG00000105619 114.468864468864
ENSG00000105639 0
ENSG00000105640 0
ENSG00000105641 0
ENSG00000105642 0
ENSG00000105643 0
ENSG00000105647 0
ENSG00000105649 0
ENSG00000105650 0
ENSG00000105655 510.986203372509
ENSG00000105656 251.683130938149
ENSG00000105662 10.1504293631621
ENSG00000105663 143.822810297713
ENSG00000105664 117.082308863131
ENSG00000105668 85.8148116364885
ENSG00000105669 100.583383625025
ENSG00000105671 111.694404110354
ENSG00000105672 319.795330988168
ENSG00000105675 0
ENSG00000105676 38.1970970206264
ENSG00000105677 0
ENSG00000105679 0
ENSG00000105694 0
ENSG00000105695 0
ENSG00000105696 0
ENSG00000105697 0
ENSG00000105698 276.650682405017
ENSG00000105699 305.576776165011
ENSG00000105700 1376.22570101497
ENSG00000105701 1297.96381925854
ENSG00000105705 245.387824302318
ENSG00000105707 0
ENSG00000105708 88.3899765766562
ENSG00000105711 0
ENSG00000105717 17.4812950143347
ENSG00000105722 0
ENSG00000105723 0
ENSG00000105726 0
ENSG00000105732 76.493536296183
ENSG00000105737 14.049284891399
ENSG00000105738 6.64131896594664
ENSG00000105750 0
ENSG00000105755 0
ENSG00000105767 0
ENSG00000105771 0
ENSG00000105778 14.7199799808272
ENSG00000105784 0
ENSG00000105792 0
ENSG00000105793 0
ENSG00000105808 0
ENSG00000105810 0
ENSG00000105819 62.3247117482082
ENSG00000105821 92.5925925925926
ENSG00000105825 0
ENSG00000105829 0
ENSG00000105835 26.2867357131591
ENSG00000105849 73.3891090562161
ENSG00000105851 23.8845896627496
ENSG00000105852 0
ENSG00000105854 32.964135021097
ENSG00000105855 47.0294992534067
ENSG00000105856 208.525723137418
ENSG00000105865 133.529176124983
ENSG00000105866 11.5221975135098
ENSG00000105875 0
ENSG00000105877 0
ENSG00000105879 55.6452061654888
ENSG00000105880 212.494687632809
ENSG00000105887 177.890221967466
ENSG00000105889 0
ENSG00000105894 17.1638460746284
ENSG00000105926 24.8085606073136
ENSG00000105928 0
ENSG00000105929 0
ENSG00000105939 30.2114803625378
ENSG00000105948 17.1694452552238
ENSG00000105953 58.5394409483389
ENSG00000105954 0
ENSG00000105963 34.7801892042293
ENSG00000105967 0
ENSG00000105968 187.855163668811
ENSG00000105971 4.52157242202548
ENSG00000105974 27.4763016897926
ENSG00000105976 47.6201814328913
ENSG00000105982 0
ENSG00000105983 0
ENSG00000105988 8658.00865800866
ENSG00000105989 0
ENSG00000105991 0
ENSG00000105993 85.3044760477218
ENSG00000105996 0
ENSG00000105997 0
ENSG00000106003 0
ENSG00000106004 0
ENSG00000106006 0
ENSG00000106009 0
ENSG00000106012 0
ENSG00000106013 35.6391888520617
ENSG00000106018 8.5628168242225
ENSG00000106025 28.136914224617
ENSG00000106028 20.1604774001048
ENSG00000106031 0
ENSG00000106034 6.47735516633848
ENSG00000106038 0
ENSG00000106049 21.8096165869404
ENSG00000106052 133.036851207785
ENSG00000106066 9.98896219677257
ENSG00000106069 10.2026501383734
ENSG00000106070 4.91642084562439
ENSG00000106077 360.490266762797
ENSG00000106078 0
ENSG00000106080 0
ENSG00000106086 19.4029705947981
ENSG00000106089 0
ENSG00000106100 18.4304618673744
ENSG00000106105 25.4110233019084
ENSG00000106113 0
ENSG00000106123 0
ENSG00000106125 0
ENSG00000106128 0
ENSG00000106133 0
ENSG00000106144 102.658864592958
ENSG00000106153 199.680511182109
ENSG00000106178 85.5285665412248
ENSG00000106211 0
ENSG00000106236 0
ENSG00000106244 0
ENSG00000106245 182.215743440233
ENSG00000106246 101.161332092421
ENSG00000106258 0
ENSG00000106261 76.6019380290321
ENSG00000106263 37.5093773443361
ENSG00000106266 9.75143589893612
ENSG00000106268 0
ENSG00000106278 5.29246141795626
ENSG00000106290 0
ENSG00000106299 89.3748231123293
ENSG00000106302 0
ENSG00000106304 21.6529891951584
ENSG00000106305 0
ENSG00000106327 44.7147200858523
ENSG00000106328 0
ENSG00000106330 304.599451720987
ENSG00000106331 177.399325882562
ENSG00000106333 166.694449074846
ENSG00000106336 175.070028011204
ENSG00000106341 0
ENSG00000106344 0
ENSG00000106346 17.6425962844692
ENSG00000106348 55.6297285269248
ENSG00000106351 68.9441207900996
ENSG00000106355 100.553041729512
ENSG00000106366 82.1152898669732
ENSG00000106367 0
ENSG00000106384 166.251039068994
ENSG00000106392 43.611940949432
ENSG00000106397 80.360012857602
ENSG00000106399 24.3635034717992
ENSG00000106400 306.607389238081
ENSG00000106404 297.220983801456
ENSG00000106410 0
ENSG00000106415 7.96952453816605
ENSG00000106436 0
ENSG00000106443 25.5425231926111
ENSG00000106459 20.6372791811128
ENSG00000106460 31.1264668347496
ENSG00000106462 90.981166898452
ENSG00000106477 20.5494934549863
ENSG00000106479 0
ENSG00000106483 8.35038202997787
ENSG00000106484 49.6968492197595
ENSG00000106511 0
ENSG00000106524 0
ENSG00000106526 0
ENSG00000106536 0
ENSG00000106537 0
ENSG00000106538 297.973778307509
ENSG00000106540 0
ENSG00000106541 0
ENSG00000106546 63.1167027834466
ENSG00000106554 26.9160890922549
ENSG00000106560 0
ENSG00000106565 0
ENSG00000106571 10.8333754631268
ENSG00000106588 65.0914534921565
ENSG00000106591 59.6694313503192
ENSG00000106603 0
ENSG00000106605 0
ENSG00000106608 59.384773744012
ENSG00000106609 133.951295309026
ENSG00000106610 0
ENSG00000106615 92.4060692306271
ENSG00000106617 6.23025787037325
ENSG00000106624 98.0199960792002
ENSG00000106628 0
ENSG00000106631 0
ENSG00000106633 0
ENSG00000106635 46.1957777059177
ENSG00000106636 0
ENSG00000106638 101.419878296146
ENSG00000106648 0
ENSG00000106665 42.9298783367248
ENSG00000106682 218.751367196045
ENSG00000106683 25.2569898719471
ENSG00000106686 17.6539646391088
ENSG00000106688 20.6130315585513
ENSG00000106689 0
ENSG00000106692 0
ENSG00000106701 9.55675758328714
ENSG00000106714 0
ENSG00000106723 66.462847268377
ENSG00000106733 36.1729064930367
ENSG00000106771 38.1701242437544
ENSG00000106772 3.39314313635006
ENSG00000106780 26.3949743968748
ENSG00000106785 0
ENSG00000106789 0
ENSG00000106799 59.814574818064
ENSG00000106803 0
ENSG00000106804 71.4730597616884
ENSG00000106809 96.4785335262904
ENSG00000106819 38.0199224393582
ENSG00000106823 46.9781316797031
ENSG00000106829 32.2641010253531
ENSG00000106852 0
ENSG00000106853 19.9465432640523
ENSG00000106868 7.42809603042548
ENSG00000106927 0
ENSG00000106948 0
ENSG00000106952 0
ENSG00000106976 19.2789666473877
ENSG00000106991 25.160397534281
ENSG00000106992 0
ENSG00000106993 173.370319001387
ENSG00000107014 392.003136025088
ENSG00000107018 203.873598369011
ENSG00000107020 25.0294095562286
ENSG00000107021 43.0496362305739
ENSG00000107036 33.8907227535534
ENSG00000107077 4.39767275157986
ENSG00000107099 3.99351453239938
ENSG00000107104 7.25123724235448
ENSG00000107105 0
ENSG00000107130 15.449503298469
ENSG00000107140 0
ENSG00000107147 0
ENSG00000107159 136.911281489595
ENSG00000107164 117.868929750118
ENSG00000107165 0
ENSG00000107175 642.398286937902
ENSG00000107185 0
ENSG00000107186 5.75086119146342
ENSG00000107187 0
ENSG00000107201 0
ENSG00000107223 239.923224568138
ENSG00000107242 26.3575801105701
ENSG00000107249 7.62971468681929
ENSG00000107262 0
ENSG00000107263 6.12351122133431
ENSG00000107281 0
ENSG00000107282 4.08535115635865
ENSG00000107290 10.680337498665
ENSG00000107295 0
ENSG00000107317 126.071608673727
ENSG00000107331 46.1212065307628
ENSG00000107338 26.6524520255864
ENSG00000107341 87.5162877535541
ENSG00000107362 61.8811881188119
ENSG00000107371 116.076610562972
ENSG00000107372 217.029588367214
ENSG00000107404 0
ENSG00000107438 74.8320954857538
ENSG00000107443 57.2180580191108
ENSG00000107447 29.2081666033823
ENSG00000107485 46.3070155128502
ENSG00000107518 3.50721316841638
ENSG00000107521 32.5414904002603
ENSG00000107537 81.2446683186416
ENSG00000107551 0
ENSG00000107554 37.218165442189
ENSG00000107560 23.9877182882364
ENSG00000107562 11.2480878250697
ENSG00000107566 104.599775110484
ENSG00000107581 217.575770762168
ENSG00000107593 23.6177700101556
ENSG00000107611 3.26938417879608
ENSG00000107614 16.7221283925018
ENSG00000107618 0
ENSG00000107623 0
ENSG00000107625 87.7770463023919
ENSG00000107643 75.354543125405
ENSG00000107651 60.2506426735219
ENSG00000107669 10.6169510240049
ENSG00000107672 0
ENSG00000107679 52.0327459414458
ENSG00000107719 22.314206339466
ENSG00000107731 0
ENSG00000107736 2.38656649451567
ENSG00000107738 38.550501156515
ENSG00000107742 0
ENSG00000107745 0
ENSG00000107758 100.676208533987
ENSG00000107771 31.5902533538319
ENSG00000107779 68.1086787483895
ENSG00000107789 20.5820606759149
ENSG00000107796 53.2698829838237
ENSG00000107798 34.827776644493
ENSG00000107807 0
ENSG00000107815 142.146410803127
ENSG00000107816 178.269007932971
ENSG00000107819 0
ENSG00000107821 158.957240502305
ENSG00000107829 35.4484225451967
ENSG00000107831 0
ENSG00000107833 1436.09382479655
ENSG00000107854 179.198088553722
ENSG00000107859 88.5818052971919
ENSG00000107862 29.1188631995807
ENSG00000107863 85.6775667571041
ENSG00000107864 20.4585999770864
ENSG00000107872 253.292806484296
ENSG00000107874 0
ENSG00000107882 15.4381739727825
ENSG00000107890 0
ENSG00000107897 42.6311975103381
ENSG00000107902 6.40799718048124
ENSG00000107929 131.060525388881
ENSG00000107937 95.1203272139256
ENSG00000107938 44.8139102377378
ENSG00000107949 99.502487562189
ENSG00000107951 77.3419131295632
ENSG00000107954 20.2893257857041
ENSG00000107957 14.9803196051188
ENSG00000107959 28.5030213202599
ENSG00000107960 56.0789591745177
ENSG00000107968 71.6922966627236
ENSG00000107984 0
ENSG00000108001 0
ENSG00000108010 41.5601687342851
ENSG00000108018 5.0772417714835
ENSG00000108021 177.433050707831
ENSG00000108039 51.0308226168606
ENSG00000108055 81.1995885887512
ENSG00000108061 53.1208499335989
ENSG00000108064 0
ENSG00000108091 16.9643917417341
ENSG00000108094 36.5443648589387
ENSG00000108100 30.7787011388119
ENSG00000108106 0
ENSG00000108107 0
ENSG00000108175 101.016223205447
ENSG00000108176 24.0975468697287
ENSG00000108179 0
ENSG00000108187 79.3808295296686
ENSG00000108219 63.3248055928468
ENSG00000108231 24.7825332705509
ENSG00000108239 7.49473494869854
ENSG00000108242 0
ENSG00000108244 0
ENSG00000108255 524.109014675052
ENSG00000108256 130.606274325419
ENSG00000108262 48.5767026134266
ENSG00000108264 0
ENSG00000108270 9.25951646805004
ENSG00000108272 333.03730017762
ENSG00000108278 157.703832203123
ENSG00000108292 41.2167175006183
ENSG00000108294 0
ENSG00000108296 39.923347173427
ENSG00000108298 0
ENSG00000108306 13.9476822439031
ENSG00000108309 97.4753874646652
ENSG00000108312 120.525491141376
ENSG00000108342 407.66408479413
ENSG00000108344 116.522955022139
ENSG00000108349 219.669867570451
ENSG00000108352 107.261611069398
ENSG00000108370 0
ENSG00000108375 168.981197001352
ENSG00000108379 42.4634460501918
ENSG00000108381 0
ENSG00000108384 23.9406272444338
ENSG00000108387 0
ENSG00000108389 35.2497444393528
ENSG00000108395 16.0921759840366
ENSG00000108405 0
ENSG00000108406 70.0590831601317
ENSG00000108417 0
ENSG00000108423 29.8917917139953
ENSG00000108424 222.037191229531
ENSG00000108433 38.2698213756087
ENSG00000108439 0
ENSG00000108442 1626.0162601626
ENSG00000108443 52.1929748255885
ENSG00000108448 0
ENSG00000108452 0
ENSG00000108465 71.6075904045829
ENSG00000108468 95.3288846520496
ENSG00000108469 123.931094311563
ENSG00000108474 91.1777890905775
ENSG00000108479 0
ENSG00000108506 15.9624563027759
ENSG00000108509 50.8285046253939
ENSG00000108510 73.3627871337974
ENSG00000108511 0
ENSG00000108515 0
ENSG00000108516 0
ENSG00000108518 0
ENSG00000108523 0
ENSG00000108528 0
ENSG00000108551 1531.39356814701
ENSG00000108556 565.930956423316
ENSG00000108557 76.9343211700172
ENSG00000108559 135.082653698732
ENSG00000108561 186.869316058303
ENSG00000108576 0
ENSG00000108578 22.8013772031831
ENSG00000108582 21.9575122138662
ENSG00000108587 59.7240747745416
ENSG00000108588 353.675004822841
ENSG00000108590 120.192307692308
ENSG00000108591 49.7859205416708
ENSG00000108592 94.5179584120983
ENSG00000108599 54.0233921287918
ENSG00000108602 0
ENSG00000108604 91.0580950646512
ENSG00000108622 55.4292999279419
ENSG00000108639 0
ENSG00000108641 0
ENSG00000108651 24.4726151436543
ENSG00000108654 582.479030754893
ENSG00000108666 235.673042931773
ENSG00000108669 36.9515011547344
ENSG00000108671 102.411797839111
ENSG00000108679 112.714156898106
ENSG00000108684 0.860674820699918
ENSG00000108688 0
ENSG00000108691 0
ENSG00000108700 0
ENSG00000108702 0
ENSG00000108733 491.521258294421
ENSG00000108753 68.0237402853596
ENSG00000108759 0
ENSG00000108771 176.522506619594
ENSG00000108773 121.197430614471
ENSG00000108774 99.8601957259836
ENSG00000108784 0
ENSG00000108785 0
ENSG00000108786 0
ENSG00000108788 0
ENSG00000108797 0
ENSG00000108798 76.9289945380414
ENSG00000108799 44.6637932959646
ENSG00000108813 0
ENSG00000108819 0
ENSG00000108821 0
ENSG00000108823 0
ENSG00000108825 66.6600006666
ENSG00000108826 0
ENSG00000108828 190.132141838578
ENSG00000108829 0
ENSG00000108830 147.058823529412
ENSG00000108839 0
ENSG00000108840 63.8882381753519
ENSG00000108846 17.3985663581321
ENSG00000108848 245.432233433324
ENSG00000108849 0
ENSG00000108852 0
ENSG00000108854 58.4434017399436
ENSG00000108861 0
ENSG00000108878 0
ENSG00000108883 0
ENSG00000108924 16.6516801545276
ENSG00000108932 0
ENSG00000108946 151.745068285281
ENSG00000108947 0
ENSG00000108950 30.1763809466331
ENSG00000108953 231.700144367013
ENSG00000108958 2450.98039215686
ENSG00000108960 34.0367597004765
ENSG00000108961 1253.1328320802
ENSG00000108963 0
ENSG00000108984 0
ENSG00000109016 0
ENSG00000109046 102.270402945388
ENSG00000109047 0
ENSG00000109061 0
ENSG00000109062 0
ENSG00000109063 0
ENSG00000109065 0
ENSG00000109066 0
ENSG00000109072 113.365831538374
ENSG00000109079 87.6577840112202
ENSG00000109083 0
ENSG00000109084 104.307916970898
ENSG00000109089 0
ENSG00000109099 28.1301865031365
ENSG00000109101 0
ENSG00000109103 0
ENSG00000109107 0
ENSG00000109111 147.82330187982
ENSG00000109113 0
ENSG00000109118 171.961652551481
ENSG00000109132 0
ENSG00000109133 0
ENSG00000109158 0
ENSG00000109163 0
ENSG00000109171 47.1192470344324
ENSG00000109180 88.329859025545
ENSG00000109181 0
ENSG00000109182 13.1865233731127
ENSG00000109184 0
ENSG00000109189 29.2547356103269
ENSG00000109193 0
ENSG00000109205 0
ENSG00000109208 0
ENSG00000109220 72.8570908163637
ENSG00000109255 0
ENSG00000109265 0
ENSG00000109270 0
ENSG00000109272 0
ENSG00000109320 103.47146774277
ENSG00000109321 0
ENSG00000109323 15.4449695734099
ENSG00000109332 214.724749711464
ENSG00000109339 1.72708887081203
ENSG00000109381 93.8923055255622
ENSG00000109390 364.431486880466
ENSG00000109424 0
ENSG00000109436 0
ENSG00000109445 0
ENSG00000109452 0
ENSG00000109458 79.8217797354271
ENSG00000109466 8.65508616138274
ENSG00000109471 0
ENSG00000109472 0
ENSG00000109475 0
ENSG00000109501 29.9248885297902
ENSG00000109511 0
ENSG00000109519 215.238915195867
ENSG00000109534 0
ENSG00000109536 0
ENSG00000109572 36.0227303428463
ENSG00000109576 0
ENSG00000109586 45.0987340141095
ENSG00000109606 208.612725376248
ENSG00000109610 0
ENSG00000109618 73.9316871211001
ENSG00000109625 0
ENSG00000109654 10.6963883644687
ENSG00000109667 0
ENSG00000109670 93.0908007670682
ENSG00000109674 0
ENSG00000109680 16.7677388704133
ENSG00000109684 0
ENSG00000109685 99.2923165800116
ENSG00000109686 44.8667904990084
ENSG00000109689 47.7030959309259
ENSG00000109705 0
ENSG00000109736 0
ENSG00000109738 0
ENSG00000109743 0
ENSG00000109756 42.9700928154005
ENSG00000109758 0
ENSG00000109762 6.02594773092938
ENSG00000109771 0
ENSG00000109775 0
ENSG00000109787 217.114011995549
ENSG00000109790 0
ENSG00000109794 0
ENSG00000109805 29.4455404728954
ENSG00000109814 135.331731907839
ENSG00000109819 0
ENSG00000109832 100.563153660499
ENSG00000109846 131.943528169943
ENSG00000109851 0
ENSG00000109854 0
ENSG00000109861 22.6264820345733
ENSG00000109881 151.322559167121
ENSG00000109906 10.4666010759666
ENSG00000109911 0
ENSG00000109917 96.7960507211306
ENSG00000109919 39.5116361768541
ENSG00000109920 58.9113188280575
ENSG00000109927 0
ENSG00000109929 61.56877231868
ENSG00000109943 0
ENSG00000109944 0
ENSG00000109956 0
ENSG00000109971 0
ENSG00000109991 0
ENSG00000110002 0
ENSG00000110011 249.438762783737
ENSG00000110013 0
ENSG00000110025 75.9589821496392
ENSG00000110031 77.8967867575463
ENSG00000110042 53.8242101297163
ENSG00000110046 0
ENSG00000110047 81.8442231619152
ENSG00000110048 95.8152681629818
ENSG00000110057 72.0564922899553
ENSG00000110060 205.423171733772
ENSG00000110063 23.8106576503643
ENSG00000110066 118.71247837737
ENSG00000110074 0
ENSG00000110075 109.949100034278
ENSG00000110076 8.54591291714737
ENSG00000110077 0
ENSG00000110079 70.3432751828925
ENSG00000110080 59.028392656868
ENSG00000110090 44.5478945551336
ENSG00000110092 0
ENSG00000110104 221.950948840306
ENSG00000110107 189.167034491456
ENSG00000110108 104.493207941484
ENSG00000110148 0
ENSG00000110169 86.4378943728931
ENSG00000110171 0
ENSG00000110172 0
ENSG00000110195 148.279952550415
ENSG00000110200 156.17679212869
ENSG00000110203 39.9648309487651
ENSG00000110218 18.8519181826751
ENSG00000110237 32.8931138266204
ENSG00000110243 327.439423706614
ENSG00000110244 384.024577572965
ENSG00000110245 297.000297000297
ENSG00000110274 10.1304805899992
ENSG00000110315 33.8375122660982
ENSG00000110318 11.6219608572358
ENSG00000110321 663.294917502695
ENSG00000110324 0
ENSG00000110328 0
ENSG00000110330 95.3591862682772
ENSG00000110344 75.7059580588992
ENSG00000110347 0
ENSG00000110367 167.364016736402
ENSG00000110375 29.9428092343624
ENSG00000110395 235.045246209895
ENSG00000110400 18.9259522119707
ENSG00000110422 69.7544642857143
ENSG00000110427 7.57397883830313
ENSG00000110429 89.2724296979616
ENSG00000110435 0
ENSG00000110436 5.92213575904014
ENSG00000110442 0
ENSG00000110446 64.737489480158
ENSG00000110448 39.2803833765417
ENSG00000110455 0
ENSG00000110484 0
ENSG00000110492 0
ENSG00000110497 80.9257910496075
ENSG00000110514 16.4281841928012
ENSG00000110536 498.00796812749
ENSG00000110583 54.4365813826892
ENSG00000110619 17.6391730755662
ENSG00000110628 39.1757423803181
ENSG00000110651 47.0743303676505
ENSG00000110660 7.28316205763895
ENSG00000110665 270.087778528022
ENSG00000110675 0
ENSG00000110680 175.839634253561
ENSG00000110693 12.9342011320013
ENSG00000110696 6.95652173913043
ENSG00000110697 68.9845474613686
ENSG00000110700 588.408355398647
ENSG00000110711 248.04663276696
ENSG00000110713 63.1362954778628
ENSG00000110717 0
ENSG00000110719 168.350168350168
ENSG00000110721 116.64188026711
ENSG00000110723 22.648004710785
ENSG00000110756 22.9763573283092
ENSG00000110768 44.6927374301676
ENSG00000110777 9.67314444906606
ENSG00000110786 0
ENSG00000110799 5.68514528388773
ENSG00000110801 0
ENSG00000110811 0
ENSG00000110841 58.0942753901031
ENSG00000110844 13.0806158353935
ENSG00000110848 0
ENSG00000110851 35.202590910691
ENSG00000110852 0
ENSG00000110871 160.456981483264
ENSG00000110876 0
ENSG00000110880 11.562297659791
ENSG00000110881 0
ENSG00000110887 23.7462006079027
ENSG00000110888 22.0264317180617
ENSG00000110900 0
ENSG00000110906 0
ENSG00000110911 40.6785176748159
ENSG00000110917 133.368898372899
ENSG00000110921 0
ENSG00000110925 44.5275625612254
ENSG00000110931 16.4975666089252
ENSG00000110934 22.9194838532236
ENSG00000110944 0
ENSG00000110955 1275.51020408163
ENSG00000110958 319.57815683298
ENSG00000110975 0
ENSG00000110987 0
ENSG00000111011 313.087038196619
ENSG00000111012 300.616263339847
ENSG00000111046 0
ENSG00000111049 0
ENSG00000111052 0
ENSG00000111057 248.077400148846
ENSG00000111058 0
ENSG00000111077 459.664444955183
ENSG00000111087 0
ENSG00000111110 3.43576493870595
ENSG00000111142 141.776937618147
ENSG00000111144 0
ENSG00000111145 0
ENSG00000111181 0
ENSG00000111186 17.0425979736351
ENSG00000111196 0
ENSG00000111199 0
ENSG00000111203 63.5997456010176
ENSG00000111206 0
ENSG00000111215 0
ENSG00000111218 0
ENSG00000111224 0
ENSG00000111229 0
ENSG00000111231 119.15400655347
ENSG00000111237 90.7358678885764
ENSG00000111241 0
ENSG00000111245 0
ENSG00000111247 47.0256289677874
ENSG00000111249 3.15924822529231
ENSG00000111252 175.14668534898
ENSG00000111254 0
ENSG00000111261 46.9968982047185
ENSG00000111262 46.604837582141
ENSG00000111266 46.248655898438
ENSG00000111269 30.0462712577369
ENSG00000111271 14.0751896631807
ENSG00000111275 46.4123271140815
ENSG00000111276 136.724090784796
ENSG00000111291 0
ENSG00000111300 121.466833481118
ENSG00000111305 0
ENSG00000111319 0
ENSG00000111321 60.5216970283847
ENSG00000111325 0
ENSG00000111328 176.14937466972
ENSG00000111331 0
ENSG00000111335 0
ENSG00000111339 0
ENSG00000111341 0
ENSG00000111344 0
ENSG00000111348 0
ENSG00000111358 0
ENSG00000111361 149.689394506399
ENSG00000111364 106.016432547045
ENSG00000111371 11.5002012535219
ENSG00000111404 4.17992049791213
ENSG00000111405 0
ENSG00000111412 0
ENSG00000111424 19.7021041847269
ENSG00000111432 0
ENSG00000111445 51.1692165992939
ENSG00000111450 0
ENSG00000111452 0
ENSG00000111481 157.952930026852
ENSG00000111490 0
ENSG00000111530 98.6757711511516
ENSG00000111536 0
ENSG00000111537 200.803212851406
ENSG00000111540 96.1815908435126
ENSG00000111554 0
ENSG00000111581 0
ENSG00000111596 151.785714285714
ENSG00000111602 0
ENSG00000111605 258.457297111022
ENSG00000111615 0
ENSG00000111639 0
ENSG00000111640 0
ENSG00000111641 338.151999323696
ENSG00000111642 240.680323046478
ENSG00000111644 426.166631152781
ENSG00000111647 0
ENSG00000111652 0
ENSG00000111653 310.82446188515
ENSG00000111664 0
ENSG00000111665 0
ENSG00000111666 63.5674026359283
ENSG00000111667 0
ENSG00000111669 0
ENSG00000111670 11.7038458837574
ENSG00000111671 0
ENSG00000111674 100.472219431327
ENSG00000111676 55.994176605633
ENSG00000111678 0
ENSG00000111679 67.3446023301232
ENSG00000111684 148.268959893246
ENSG00000111696 0
ENSG00000111700 7.1580680374367
ENSG00000111701 0
ENSG00000111704 0
ENSG00000111707 48.0122911465335
ENSG00000111711 0
ENSG00000111713 0
ENSG00000111716 0
ENSG00000111725 0
ENSG00000111726 51.2794215681247
ENSG00000111727 24.7494122014602
ENSG00000111728 8.03709925013864
ENSG00000111729 0
ENSG00000111731 20.8411487641199
ENSG00000111732 0
ENSG00000111737 0
ENSG00000111752 0
ENSG00000111775 0
ENSG00000111780 45.8526296483103
ENSG00000111783 5.55873638804427
ENSG00000111785 8.71702784218693
ENSG00000111786 0
ENSG00000111788 54.2681934118413
ENSG00000111790 389.132588085468
ENSG00000111796 0
ENSG00000111799 0
ENSG00000111801 0
ENSG00000111802 117.253913349358
ENSG00000111816 15.4309081089422
ENSG00000111817 0
ENSG00000111832 0
ENSG00000111834 0
ENSG00000111837 0
ENSG00000111843 0
ENSG00000111845 0
ENSG00000111846 14.5829991396031
ENSG00000111850 0
ENSG00000111859 25.1191905592034
ENSG00000111860 48.1340050701152
ENSG00000111863 0
ENSG00000111875 133.788213258412
ENSG00000111877 16.430748502748
ENSG00000111879 0
ENSG00000111880 2.8299430615456
ENSG00000111885 28.9766042896965
ENSG00000111886 0
ENSG00000111897 70.25185289262
ENSG00000111906 0
ENSG00000111907 0
ENSG00000111911 0
ENSG00000111912 0
ENSG00000111913 16.3506895903335
ENSG00000111961 10.7239755922316
ENSG00000111962 3.03340077594392
ENSG00000111981 0
ENSG00000112029 0
ENSG00000112031 0
ENSG00000112033 11.677604689726
ENSG00000112038 4.2306374301416
ENSG00000112039 0
ENSG00000112041 0
ENSG00000112053 12.2918075102944
ENSG00000112062 107.75087996552
ENSG00000112077 0
ENSG00000112078 20.6709800111623
ENSG00000112079 74.656115269042
ENSG00000112081 534.140478945963
ENSG00000112096 96.2844885688915
ENSG00000112110 115.942028985507
ENSG00000112115 0
ENSG00000112116 0
ENSG00000112118 0
ENSG00000112130 0
ENSG00000112137 0
ENSG00000112139 0
ENSG00000112144 0
ENSG00000112146 61.3710287830125
ENSG00000112149 0
ENSG00000112159 5.64254478769925
ENSG00000112164 25.6765778257074
ENSG00000112167 0
ENSG00000112175 0
ENSG00000112182 32.3991576219018
ENSG00000112183 0
ENSG00000112186 0
ENSG00000112195 0
ENSG00000112200 23.9624269145979
ENSG00000112208 0
ENSG00000112210 0
ENSG00000112212 0
ENSG00000112214 0
ENSG00000112218 0
ENSG00000112232 0
ENSG00000112234 12.5897016240715
ENSG00000112237 37.602466721817
ENSG00000112238 0
ENSG00000112242 43.694835270471
ENSG00000112245 0
ENSG00000112246 0
ENSG00000112249 8.03903756642255
ENSG00000112273 0
ENSG00000112276 0
ENSG00000112280 0
ENSG00000112282 18.4284240011794
ENSG00000112290 0
ENSG00000112293 28.3121699862686
ENSG00000112294 23.6094059873454
ENSG00000112297 0
ENSG00000112299 0
ENSG00000112303 0
ENSG00000112304 157.766032973101
ENSG00000112305 15.4448105436573
ENSG00000112306 0
ENSG00000112308 375.563345017526
ENSG00000112309 19.9282582702272
ENSG00000112312 89.5335303071
ENSG00000112319 0
ENSG00000112320 17.626736233519
ENSG00000112333 0
ENSG00000112335 99.9220607925818
ENSG00000112337 0
ENSG00000112339 49.0611792905754
ENSG00000112343 0
ENSG00000112357 21.8916581836491
ENSG00000112365 0
ENSG00000112367 0
ENSG00000112378 0
ENSG00000112379 0
ENSG00000112394 27.8518559780527
ENSG00000112406 43.7722965135366
ENSG00000112414 6.92458435182428
ENSG00000112419 0
ENSG00000112425 0
ENSG00000112462 0
ENSG00000112473 250.312891113892
ENSG00000112486 0
ENSG00000112494 0
ENSG00000112499 0
ENSG00000112511 0
ENSG00000112514 0
ENSG00000112530 6.79854715047394
ENSG00000112531 78.9807833678621
ENSG00000112539 0
ENSG00000112541 0
ENSG00000112559 0
ENSG00000112561 19.1270418117134
ENSG00000112562 12.922456645158
ENSG00000112576 51.9818063677713
ENSG00000112578 84.3241420018551
ENSG00000112584 17.1875939946547
ENSG00000112592 161.559588561581
ENSG00000112599 0
ENSG00000112619 77.003041620144
ENSG00000112624 11.5561513393579
ENSG00000112640 35.9143801177992
ENSG00000112651 0
ENSG00000112655 11.7024762439732
ENSG00000112658 0
ENSG00000112659 23.5776766557423
ENSG00000112667 0
ENSG00000112679 66.972507785554
ENSG00000112685 24.0401952063851
ENSG00000112695 79.0576330144675
ENSG00000112697 62.4122327976283
ENSG00000112699 17.6881293356017
ENSG00000112701 119.890728164901
ENSG00000112706 0
ENSG00000112715 245.338567222767
ENSG00000112739 45.7487933755747
ENSG00000112742 25.8792474314847
ENSG00000112759 68.2733665597051
ENSG00000112761 0
ENSG00000112763 53.475935828877
ENSG00000112769 13.6818558069217
ENSG00000112773 0
ENSG00000112782 0
ENSG00000112787 10.4560948576925
ENSG00000112796 0
ENSG00000112799 0
ENSG00000112812 112.057373375168
ENSG00000112818 0
ENSG00000112837 0
ENSG00000112851 134.550696780394
ENSG00000112852 365.497076023392
ENSG00000112855 253.839319710623
ENSG00000112874 0
ENSG00000112877 0
ENSG00000112893 22.1901697547986
ENSG00000112902 1.95675569905097
ENSG00000112936 13.5707306481381
ENSG00000112941 94.2418245217227
ENSG00000112964 30.1911097245564
ENSG00000112972 0
ENSG00000112977 24.3774605999293
ENSG00000112981 41.2082251617423
ENSG00000112983 229.468906963107
ENSG00000112984 444.592641991775
ENSG00000112992 9.54982141833948
ENSG00000112996 0
ENSG00000113013 291.786217964305
ENSG00000113048 0
ENSG00000113068 68.8669662379698
ENSG00000113070 0
ENSG00000113073 66.9254450542096
ENSG00000113083 0
ENSG00000113088 0
ENSG00000113100 0
ENSG00000113108 56.3618430322672
ENSG00000113119 0
ENSG00000113140 0
ENSG00000113141 0
ENSG00000113161 271.570453134699
ENSG00000113163 62.6509714381182
ENSG00000113194 96.0814770925745
ENSG00000113196 0
ENSG00000113205 315.159155373464
ENSG00000113209 344.35261707989
ENSG00000113211 313.873195229127
ENSG00000113212 269.179004037685
ENSG00000113231 4.55873704748836
ENSG00000113240 143.102461362335
ENSG00000113248 376.931775348662
ENSG00000113249 0
ENSG00000113262 0
ENSG00000113263 8.90805109658109
ENSG00000113269 31.1588603335244
ENSG00000113272 0
ENSG00000113273 4.78746068297914
ENSG00000113282 136.178557324364
ENSG00000113296 10.8722832882134
ENSG00000113300 107.150510750768
ENSG00000113302 0
ENSG00000113303 0
ENSG00000113312 17.7207563218798
ENSG00000113318 0
ENSG00000113319 0
ENSG00000113327 0
ENSG00000113328 0
ENSG00000113356 0
ENSG00000113360 7.59301442672741
ENSG00000113361 0
ENSG00000113368 49.670518891354
ENSG00000113369 204.974036622028
ENSG00000113384 161.137631679658
ENSG00000113387 27.6063881182106
ENSG00000113389 0
ENSG00000113391 2.02580880416506
ENSG00000113396 0
ENSG00000113407 0
ENSG00000113430 0
ENSG00000113441 78.3376745461311
ENSG00000113448 3.21940295528314
ENSG00000113456 72.8544368352033
ENSG00000113460 94.1530929291027
ENSG00000113492 20.0028003920549
ENSG00000113494 21.9859949212352
ENSG00000113504 64.8802958541491
ENSG00000113520 115.061557933494
ENSG00000113522 22.5725991219259
ENSG00000113525 64.9561545956479
ENSG00000113532 10.3807665157995
ENSG00000113552 0
ENSG00000113555 38.2336073408526
ENSG00000113558 213.545930170481
ENSG00000113569 12.0416641579866
ENSG00000113575 282.938790908234
ENSG00000113578 18.8902007083825
ENSG00000113580 95.1885367618129
ENSG00000113583 0
ENSG00000113593 0
ENSG00000113594 22.4901043540842
ENSG00000113595 55.1024906325766
ENSG00000113597 24.0859386290284
ENSG00000113600 21.3360643495701
ENSG00000113615 50.6104890238502
ENSG00000113621 0
ENSG00000113638 48.1916098407267
ENSG00000113643 60.8735352305585
ENSG00000113645 22.1418963427123
ENSG00000113648 90.8884344467167
ENSG00000113649 123.741318773105
ENSG00000113657 0
ENSG00000113658 71.553790562055
ENSG00000113712 253.173102889549
ENSG00000113716 38.0930613488753
ENSG00000113719 33.78064537923
ENSG00000113721 47.5782662479779
ENSG00000113722 56.2967967122671
ENSG00000113732 19.3464760393894
ENSG00000113734 100.270730973629
ENSG00000113739 0
ENSG00000113742 40.7072201039391
ENSG00000113749 35.4446531740687
ENSG00000113758 0
ENSG00000113761 17.0957705063767
ENSG00000113763 14.2005112184039
ENSG00000113790 10.9448706863528
ENSG00000113805 0
ENSG00000113810 0
ENSG00000113811 0
ENSG00000113812 66.063288630508
ENSG00000113838 0
ENSG00000113845 37.6520200308747
ENSG00000113851 97.6594290178717
ENSG00000113889 74.9653285355523
ENSG00000113905 0
ENSG00000113916 0
ENSG00000113924 36.7653817165757
ENSG00000113946 0
ENSG00000113966 0
ENSG00000113971 36.5145632249662
ENSG00000114013 30.4085387176719
ENSG00000114019 0
ENSG00000114021 225.570693855454
ENSG00000114023 35.5126247380944
ENSG00000114026 26.1260319782631
ENSG00000114030 53.765175220706
ENSG00000114054 68.500188375518
ENSG00000114062 137.59484215906
ENSG00000114098 8.99903710302998
ENSG00000114107 9.98053795099556
ENSG00000114113 0
ENSG00000114115 0
ENSG00000114120 52.4879277766114
ENSG00000114124 0
ENSG00000114125 0
ENSG00000114126 4.87543269465165
ENSG00000114127 7.06933604795838
ENSG00000114166 17.485268661153
ENSG00000114200 0
ENSG00000114204 0
ENSG00000114209 116.184500987568
ENSG00000114248 0
ENSG00000114251 0
ENSG00000114268 22.5570693855454
ENSG00000114270 0
ENSG00000114279 0
ENSG00000114302 19.3704600484262
ENSG00000114315 0
ENSG00000114316 31.8056041474508
ENSG00000114331 29.7012646798501
ENSG00000114346 0
ENSG00000114349 0
ENSG00000114353 30.2443745463344
ENSG00000114354 75.7460990758976
ENSG00000114374 6.26546787381348
ENSG00000114378 0
ENSG00000114383 0
ENSG00000114388 531.632110579479
ENSG00000114391 175.685172171469
ENSG00000114395 257.532835436518
ENSG00000114405 58.0012760280726
ENSG00000114416 122.150192386553
ENSG00000114423 46.7088915045868
ENSG00000114439 3.46753863704926
ENSG00000114446 16.1919720202723
ENSG00000114450 0
ENSG00000114455 0
ENSG00000114473 28.1420611245568
ENSG00000114480 7.34044622572606
ENSG00000114487 0
ENSG00000114491 0
ENSG00000114503 0
ENSG00000114520 13.5967476579602
ENSG00000114529 179.091112603537
ENSG00000114541 5.36777296467469
ENSG00000114544 0
ENSG00000114547 0
ENSG00000114554 0
ENSG00000114573 153.756265567822
ENSG00000114626 0
ENSG00000114631 0
ENSG00000114638 0
ENSG00000114646 0
ENSG00000114648 15.6494522691706
ENSG00000114650 15.7693884631154
ENSG00000114654 51.1325867975661
ENSG00000114656 21.545919741449
ENSG00000114670 0
ENSG00000114686 0
ENSG00000114698 0
ENSG00000114735 0
ENSG00000114737 0
ENSG00000114738 0
ENSG00000114739 0
ENSG00000114742 0
ENSG00000114744 71.2758374910905
ENSG00000114745 85.4335753951303
ENSG00000114757 0
ENSG00000114767 0
ENSG00000114770 20.3911013233825
ENSG00000114771 0
ENSG00000114779 0
ENSG00000114784 0
ENSG00000114786 0
ENSG00000114790 51.1602411839942
ENSG00000114796 40.8914332447352
ENSG00000114805 5.4128956826744
ENSG00000114812 0
ENSG00000114841 11.8802941560833
ENSG00000114850 132.934529744101
ENSG00000114853 0
ENSG00000114854 1010.44122600202
ENSG00000114857 83.1220647520884
ENSG00000114859 969.80668520075
ENSG00000114861 41.3159446175653
ENSG00000114867 287.576687116564
ENSG00000114902 0
ENSG00000114904 16.6206827776485
ENSG00000114923 0
ENSG00000114933 64.8067139755679
ENSG00000114942 0
ENSG00000114948 11.2619587924928
ENSG00000114956 31.1177495643515
ENSG00000114978 113.76132873232
ENSG00000114982 40.3079527590794
ENSG00000114988 0
ENSG00000114993 0
ENSG00000114999 0
ENSG00000115008 187.336080929187
ENSG00000115009 0
ENSG00000115020 10.8125641995999
ENSG00000115041 11.2645594430802
ENSG00000115042 0
ENSG00000115053 33.2104546511242
ENSG00000115073 245.700245700246
ENSG00000115084 38.6003512631965
ENSG00000115085 38.0184769798122
ENSG00000115091 96.3696187893222
ENSG00000115107 23.8977177679532
ENSG00000115109 6.01992595491075
ENSG00000115112 0
ENSG00000115128 0
ENSG00000115129 0
ENSG00000115137 0
ENSG00000115138 0
ENSG00000115145 0
ENSG00000115155 0
ENSG00000115159 5.60393620479024
ENSG00000115163 0
ENSG00000115165 0
ENSG00000115170 28.6909057001657
ENSG00000115183 18.9376006060032
ENSG00000115194 0
ENSG00000115204 0
ENSG00000115207 0
ENSG00000115211 0
ENSG00000115216 69.1085003455425
ENSG00000115221 5.80642539033695
ENSG00000115226 0
ENSG00000115232 12.6604714759578
ENSG00000115233 57.8703703703704
ENSG00000115234 151.35462388376
ENSG00000115239 3.05473162655295
ENSG00000115241 105.285323225942
ENSG00000115252 0
ENSG00000115255 0
ENSG00000115257 0
ENSG00000115263 105.008925758689
ENSG00000115266 0
ENSG00000115267 0
ENSG00000115268 0
ENSG00000115271 0
ENSG00000115274 0
ENSG00000115275 0
ENSG00000115282 0
ENSG00000115286 0
ENSG00000115289 0
ENSG00000115290 0
ENSG00000115295 0
ENSG00000115297 0
ENSG00000115306 65.6072655360348
ENSG00000115307 606.980273141123
ENSG00000115310 64.0875008010938
ENSG00000115317 1007.81053162006
ENSG00000115318 214.80431327061
ENSG00000115325 468.988158049009
ENSG00000115339 0
ENSG00000115350 0
ENSG00000115353 0
ENSG00000115355 7.57116898849182
ENSG00000115361 26.629030969563
ENSG00000115363 19.9161529958873
ENSG00000115364 0
ENSG00000115365 0
ENSG00000115368 0
ENSG00000115380 0
ENSG00000115386 0
ENSG00000115392 0
ENSG00000115414 0
ENSG00000115415 35.3338162288218
ENSG00000115419 35.4082572055803
ENSG00000115421 0
ENSG00000115423 0
ENSG00000115425 0
ENSG00000115446 0
ENSG00000115457 0
ENSG00000115459 26.7673117588801
ENSG00000115461 0
ENSG00000115464 38.8271380516542
ENSG00000115468 13.0335614206582
ENSG00000115474 692.726373082632
ENSG00000115484 193.087468623286
ENSG00000115486 59.4353640416047
ENSG00000115488 419.111483654652
ENSG00000115504 8.05073033542026
ENSG00000115507 0
ENSG00000115514 92.0767920445652
ENSG00000115520 137.073928538792
ENSG00000115523 0
ENSG00000115524 66.213472234484
ENSG00000115525 60.1552004170761
ENSG00000115526 38.7717121588089
ENSG00000115539 0
ENSG00000115540 52.4535130740381
ENSG00000115541 577.367205542725
ENSG00000115548 57.6147493758402
ENSG00000115556 135.961930659415
ENSG00000115561 32.1555224813039
ENSG00000115568 137.994480220791
ENSG00000115590 0
ENSG00000115592 103.050288540808
ENSG00000115593 0
ENSG00000115594 0
ENSG00000115596 69.3866222592284
ENSG00000115598 0
ENSG00000115602 0
ENSG00000115604 0
ENSG00000115607 0
ENSG00000115616 0
ENSG00000115641 24.751862577659
ENSG00000115648 0
ENSG00000115649 0
ENSG00000115652 9.89736433187842
ENSG00000115657 0
ENSG00000115661 0
ENSG00000115665 0
ENSG00000115677 66.8166328871467
ENSG00000115685 0
ENSG00000115687 0
ENSG00000115694 175.880870024037
ENSG00000115705 5.90008791130988
ENSG00000115718 0
ENSG00000115738 0
ENSG00000115750 0
ENSG00000115756 24.0521450504694
ENSG00000115758 0
ENSG00000115760 45.8240889598314
ENSG00000115761 0
ENSG00000115762 12.0548253456721
ENSG00000115806 103.450059483784
ENSG00000115808 8.14113471135607
ENSG00000115816 33.2203840276394
ENSG00000115825 53.8307292718048
ENSG00000115827 0
ENSG00000115828 0
ENSG00000115839 16.1121404978651
ENSG00000115840 8.9330778473069
ENSG00000115841 0
ENSG00000115844 0
ENSG00000115850 20.2671206501692
ENSG00000115866 12.5906526994359
ENSG00000115875 379.939209726444
ENSG00000115884 162.357429881885
ENSG00000115896 0
ENSG00000115902 0
ENSG00000115904 76.9499825113676
ENSG00000115919 12.1341552201136
ENSG00000115934 0
ENSG00000115935 24.3220235923629
ENSG00000115942 18.278862323609
ENSG00000115944 0
ENSG00000115946 380.538189725469
ENSG00000115947 142.57512612415
ENSG00000115956 185.8678479601
ENSG00000115963 14.1209031729669
ENSG00000115966 62.4135312535758
ENSG00000115970 9.31562743079653
ENSG00000115977 23.4796900680911
ENSG00000115993 13.4457397173706
ENSG00000115998 50.6400907470426
ENSG00000116001 76.4974373358493
ENSG00000116005 126.018650760313
ENSG00000116014 0
ENSG00000116016 32.247315410992
ENSG00000116017 19.9366016068901
ENSG00000116030 30.8365968731691
ENSG00000116031 0
ENSG00000116032 0
ENSG00000116035 0
ENSG00000116039 0
ENSG00000116044 42.397775933811
ENSG00000116062 78.5532241734455
ENSG00000116095 0
ENSG00000116096 0
ENSG00000116106 0
ENSG00000116117 0.930777171014482
ENSG00000116120 69.9284398965059
ENSG00000116127 0
ENSG00000116128 35.3623461737941
ENSG00000116132 0
ENSG00000116133 53.2113020805619
ENSG00000116138 15.2515747250904
ENSG00000116141 0
ENSG00000116147 2.33330300039433
ENSG00000116151 56.7738272656305
ENSG00000116157 149.700598802395
ENSG00000116161 239.005736137667
ENSG00000116171 16.0674834304077
ENSG00000116176 0
ENSG00000116183 2.61486445850079
ENSG00000116191 0
ENSG00000116194 0
ENSG00000116198 0
ENSG00000116199 0
ENSG00000116205 50.9052653012743
ENSG00000116209 320.64495442261
ENSG00000116212 135.795763172189
ENSG00000116213 0
ENSG00000116218 0
ENSG00000116221 144.843568945539
ENSG00000116237 67.65899864682
ENSG00000116251 71.1212261299385
ENSG00000116254 0
ENSG00000116260 0
ENSG00000116266 0
ENSG00000116273 0
ENSG00000116285 228.258388495777
ENSG00000116288 0
ENSG00000116299 21.4820463797381
ENSG00000116329 19.3967607409563
ENSG00000116337 62.7037873087534
ENSG00000116350 262.81208935611
ENSG00000116353 26.267402153927
ENSG00000116396 0
ENSG00000116406 15.4600126772104
ENSG00000116455 527.036997997259
ENSG00000116459 359.453630481668
ENSG00000116473 40.1205910336211
ENSG00000116478 0
ENSG00000116489 171.601807539039
ENSG00000116497 47.4957847491035
ENSG00000116514 35.4095109946532
ENSG00000116521 309.981401115933
ENSG00000116525 0
ENSG00000116539 79.1069702030412
ENSG00000116544 0
ENSG00000116560 477.013893029635
ENSG00000116574 0
ENSG00000116580 27.3513000984647
ENSG00000116584 49.8074113428078
ENSG00000116586 532.056397978186
ENSG00000116604 80.8581747614684
ENSG00000116641 21.4067671072179
ENSG00000116649 0
ENSG00000116652 2444.98777506112
ENSG00000116661 0
ENSG00000116663 0
ENSG00000116667 8.26572657803053
ENSG00000116668 14.8493533106633
ENSG00000116670 0
ENSG00000116675 5.96477205623587
ENSG00000116678 0
ENSG00000116679 95.5018622863146
ENSG00000116685 0
ENSG00000116688 59.9988000239995
ENSG00000116690 109.349371241115
ENSG00000116691 0
ENSG00000116698 23.8036673516833
ENSG00000116701 0
ENSG00000116703 0
ENSG00000116704 73.0353491089687
ENSG00000116711 12.4977347855701
ENSG00000116717 305.064063453325
ENSG00000116721 0
ENSG00000116726 0
ENSG00000116729 22.277999732664
ENSG00000116731 72.068032222418
ENSG00000116741 309.119010819165
ENSG00000116745 0
ENSG00000116747 61.8123377426134
ENSG00000116748 488.433018072022
ENSG00000116750 41.7902962932007
ENSG00000116752 142.015195625932
ENSG00000116754 147.769732536784
ENSG00000116761 69.8470349933645
ENSG00000116771 0
ENSG00000116774 710.732054015636
ENSG00000116783 0
ENSG00000116785 0
ENSG00000116786 39.6526428486459
ENSG00000116791 0
ENSG00000116793 31.9187985764216
ENSG00000116809 29.1851505953771
ENSG00000116815 0
ENSG00000116819 91.0788287262626
ENSG00000116824 0
ENSG00000116830 0
ENSG00000116833 6.67454262696649
ENSG00000116852 0
ENSG00000116857 27.1716979594055
ENSG00000116863 0
ENSG00000116871 39.5710498199517
ENSG00000116874 0
ENSG00000116882 0
ENSG00000116883 182.215743440233
ENSG00000116885 0
ENSG00000116898 0
ENSG00000116903 0
ENSG00000116906 0
ENSG00000116918 0
ENSG00000116922 0
ENSG00000116954 138.721908813465
ENSG00000116957 36.7606513987428
ENSG00000116962 0
ENSG00000116977 114.344520038877
ENSG00000116981 77.4113639882335
ENSG00000116983 0
ENSG00000116984 27.6060070671378
ENSG00000116985 0
ENSG00000116990 146.391450739277
ENSG00000116991 12.2253872391408
ENSG00000116996 0
ENSG00000117000 150.850419238457
ENSG00000117009 0
ENSG00000117010 0
ENSG00000117013 17.7176166262114
ENSG00000117016 22.2325974343583
ENSG00000117020 8.2679476473555
ENSG00000117036 0
ENSG00000117054 47.4495848161329
ENSG00000117069 0
ENSG00000117090 0
ENSG00000117091 0
ENSG00000117114 8.74283815840857
ENSG00000117115 0
ENSG00000117118 0
ENSG00000117122 0
ENSG00000117133 53.9607165983164
ENSG00000117139 12.1842749747176
ENSG00000117143 0
ENSG00000117148 0
ENSG00000117151 40.2010050251256
ENSG00000117152 0
ENSG00000117153 26.6403814902629
ENSG00000117154 0
ENSG00000117155 0
ENSG00000117174 0
ENSG00000117215 0
ENSG00000117222 27.875341472933
ENSG00000117226 0
ENSG00000117228 0
ENSG00000117242 104.854776135053
ENSG00000117245 18.517146878009
ENSG00000117262 0
ENSG00000117266 0
ENSG00000117280 0
ENSG00000117281 0
ENSG00000117289 239.980801535877
ENSG00000117298 31.1871384241139
ENSG00000117305 54.4425087108014
ENSG00000117308 192.93845263361
ENSG00000117318 0
ENSG00000117322 0
ENSG00000117335 0
ENSG00000117360 62.998078558604
ENSG00000117362 239.406272444338
ENSG00000117385 0
ENSG00000117394 29.8694704142896
ENSG00000117395 0
ENSG00000117399 0
ENSG00000117400 66.8181210744354
ENSG00000117407 0
ENSG00000117408 0
ENSG00000117410 0
ENSG00000117411 0
ENSG00000117419 37.2603229724795
ENSG00000117425 43.0663221360896
ENSG00000117448 256.31824473266
ENSG00000117450 666.000666000666
ENSG00000117461 22.0023615868103
ENSG00000117472 275.583318023149
ENSG00000117475 0
ENSG00000117477 0
ENSG00000117479 90.5182167911292
ENSG00000117480 0
ENSG00000117481 80.0768737988469
ENSG00000117500 32.2715977668054
ENSG00000117501 0
ENSG00000117505 42.353140485367
ENSG00000117507 0
ENSG00000117519 164.864151938802
ENSG00000117523 37.037037037037
ENSG00000117525 0
ENSG00000117528 39.8843354272609
ENSG00000117533 23.7597414940125
ENSG00000117543 27.4228048044754
ENSG00000117560 127.21027859051
ENSG00000117569 58.7808844563748
ENSG00000117586 42.4088210347752
ENSG00000117592 0
ENSG00000117593 29.3737516155563
ENSG00000117594 0
ENSG00000117595 48.9476260401371
ENSG00000117597 0
ENSG00000117598 0
ENSG00000117600 0
ENSG00000117601 0
ENSG00000117602 0
ENSG00000117614 0
ENSG00000117616 0
ENSG00000117620 244.793761256142
ENSG00000117625 34.4774086779638
ENSG00000117632 87.6769979395905
ENSG00000117640 69.92029086841
ENSG00000117643 5.92627711271779
ENSG00000117650 0
ENSG00000117676 44.1793682350342
ENSG00000117682 25.6324814805321
ENSG00000117691 74.150971377725
ENSG00000117697 0
ENSG00000117707 0
ENSG00000117713 151.036341667441
ENSG00000117724 0
ENSG00000117748 43.0607587305688
ENSG00000117751 47.8491793865735
ENSG00000117758 39.0091671542813
ENSG00000117791 0
ENSG00000117834 0
ENSG00000117859 23.5805677257486
ENSG00000117862 55.4923559279709
ENSG00000117868 40.2986127202571
ENSG00000117877 0
ENSG00000117899 0
ENSG00000117906 0
ENSG00000117971 0
ENSG00000117983 25.5682544552683
ENSG00000117984 88.9600569344364
ENSG00000118004 20.1519456703545
ENSG00000118007 21.6271290707063
ENSG00000118017 0
ENSG00000118046 128.129564615739
ENSG00000118058 88.5592516743233
ENSG00000118094 44.6947349602217
ENSG00000118096 351.580353689836
ENSG00000118113 0
ENSG00000118137 909.090909090909
ENSG00000118156 28.4317070396907
ENSG00000118160 0
ENSG00000118162 0
ENSG00000118181 0
ENSG00000118193 14.4435617823355
ENSG00000118194 53.3191149026926
ENSG00000118197 0
ENSG00000118200 16.5088693900798
ENSG00000118217 5.05619965921214
ENSG00000118231 0
ENSG00000118242 0
ENSG00000118245 0
ENSG00000118246 0
ENSG00000118257 0
ENSG00000118260 81.4166497048647
ENSG00000118263 21.4751264348069
ENSG00000118271 137.249519626681
ENSG00000118276 78.6287152067935
ENSG00000118292 78.5669390320553
ENSG00000118298 252.365930599369
ENSG00000118307 11.528307759704
ENSG00000118308 11.450425383303
ENSG00000118322 3.45907054774382
ENSG00000118363 100.721839852275
ENSG00000118369 0
ENSG00000118402 0
ENSG00000118407 0
ENSG00000118412 22.4502166445906
ENSG00000118418 0
ENSG00000118420 0
ENSG00000118432 0
ENSG00000118434 0
ENSG00000118454 63.7301241675252
ENSG00000118473 0
ENSG00000118482 20.9051949409428
ENSG00000118491 0
ENSG00000118492 0
ENSG00000118495 0
ENSG00000118496 94.1087897609637
ENSG00000118503 0
ENSG00000118507 13.5253939270981
ENSG00000118508 0
ENSG00000118513 343.379381388838
ENSG00000118514 61.100418537867
ENSG00000118515 0
ENSG00000118518 318.790418070863
ENSG00000118520 89.3734918223255
ENSG00000118523 0
ENSG00000118526 0
ENSG00000118557 0
ENSG00000118564 12.9632750418066
ENSG00000118579 51.3478818998716
ENSG00000118596 0
ENSG00000118600 33.6066675628445
ENSG00000118620 0
ENSG00000118640 48.8519785051295
ENSG00000118655 0
ENSG00000118680 366.389838788471
ENSG00000118689 40.0192092204258
ENSG00000118690 0
ENSG00000118702 0
ENSG00000118705 31.640563202025
ENSG00000118707 195.474759321703
ENSG00000118729 0
ENSG00000118733 15.4275752479983
ENSG00000118762 14.2633005277421
ENSG00000118777 0
ENSG00000118785 0
ENSG00000118804 0
ENSG00000118816 103.993344425957
ENSG00000118849 0
ENSG00000118855 0
ENSG00000118873 0
ENSG00000118894 0
ENSG00000118898 12.7820029398607
ENSG00000118900 336.172120125504
ENSG00000118903 0
ENSG00000118922 2.23130113863297
ENSG00000118939 17.7094586218499
ENSG00000118946 0
ENSG00000118960 0
ENSG00000118961 7.1893310327474
ENSG00000118965 25.0400641025641
ENSG00000118971 31.6666138889769
ENSG00000118972 0
ENSG00000118976 0
ENSG00000118985 51.9655987736119
ENSG00000118990 0
ENSG00000118997 3.02014436290055
ENSG00000119004 0
ENSG00000119013 0
ENSG00000119041 0
ENSG00000119042 0
ENSG00000119048 96.0891707504564
ENSG00000119121 6.03864734299517
ENSG00000119125 7.0126718981199
ENSG00000119138 99.8734935748053
ENSG00000119139 67.2063084321515
ENSG00000119147 0
ENSG00000119185 99.6363274049719
ENSG00000119203 0
ENSG00000119227 0
ENSG00000119231 29.9136989784472
ENSG00000119242 18.4597208890202
ENSG00000119280 30.7967109112747
ENSG00000119283 16.8222726890403
ENSG00000119285 72.0720720720721
ENSG00000119314 78.1026268516831
ENSG00000119318 101.920176118064
ENSG00000119321 66.2734442308967
ENSG00000119326 0
ENSG00000119328 0
ENSG00000119333 86.4790072209971
ENSG00000119335 77.0594128072744
ENSG00000119383 26.3178672000421
ENSG00000119392 0
ENSG00000119396 267.391594990864
ENSG00000119397 38.9301981547086
ENSG00000119401 142.867347667691
ENSG00000119402 72.4025582237239
ENSG00000119403 46.2320850670365
ENSG00000119408 83.5928193768155
ENSG00000119411 138.293458719403
ENSG00000119414 138.354048008855
ENSG00000119421 109.673173941654
ENSG00000119431 837.754817090198
ENSG00000119440 0
ENSG00000119446 36.7430922986479
ENSG00000119457 0
ENSG00000119471 43.2554015182646
ENSG00000119487 14.8234893011466
ENSG00000119508 0
ENSG00000119509 9.91350467173908
ENSG00000119514 0
ENSG00000119522 3.63306745334687
ENSG00000119523 0
ENSG00000119535 58.0181016477141
ENSG00000119537 25.1351011687822
ENSG00000119541 60.0708836426984
ENSG00000119547 89.9070361246471
ENSG00000119559 0
ENSG00000119574 39.3979985816721
ENSG00000119596 108.488109703177
ENSG00000119599 29.9652403212274
ENSG00000119608 462.877244954638
ENSG00000119614 0
ENSG00000119616 42.4664515033124
ENSG00000119630 71.6794495018278
ENSG00000119632 404.040404040404
ENSG00000119636 31.490607926186
ENSG00000119638 88.4446999513554
ENSG00000119640 0
ENSG00000119650 5.48095368594135
ENSG00000119655 0
ENSG00000119660 0
ENSG00000119661 16.9900438343131
ENSG00000119669 0
ENSG00000119673 0
ENSG00000119681 8.7386615865914
ENSG00000119682 33.512625881801
ENSG00000119684 26.4767401837486
ENSG00000119685 9.33259502137164
ENSG00000119686 35.4618312489657
ENSG00000119688 56.7086310536464
ENSG00000119689 228.78059940517
ENSG00000119698 14.9691635231423
ENSG00000119699 40.1719358855903
ENSG00000119703 0
ENSG00000119705 75.4233133461553
ENSG00000119707 111.148160497944
ENSG00000119711 72.3484300390681
ENSG00000119714 140.226231653735
ENSG00000119715 0
ENSG00000119718 0
ENSG00000119720 17.8884476405138
ENSG00000119723 218.261185885777
ENSG00000119725 65.3665976685913
ENSG00000119729 96.8147933004163
ENSG00000119737 0
ENSG00000119760 0
ENSG00000119771 3.0922033185526
ENSG00000119772 63.8598731925375
ENSG00000119777 0
ENSG00000119778 67.2453502642182
ENSG00000119782 0
ENSG00000119787 109.215348396961
ENSG00000119801 73.5672772750681
ENSG00000119812 0
ENSG00000119820 51.6996251777175
ENSG00000119844 101.92937750273
ENSG00000119862 134.898151895319
ENSG00000119865 167.219419748613
ENSG00000119866 19.5310592669993
ENSG00000119878 214.431221185805
ENSG00000119888 70.6813683912921
ENSG00000119899 0
ENSG00000119900 0
ENSG00000119906 190.229797595495
ENSG00000119912 16.3408038041391
ENSG00000119913 0
ENSG00000119915 306.560392397302
ENSG00000119917 76.4642911760208
ENSG00000119919 0
ENSG00000119922 136.574706364381
ENSG00000119927 30.5287580901209
ENSG00000119929 55.994176605633
ENSG00000119938 0
ENSG00000119943 0
ENSG00000119946 0
ENSG00000119950 12.5374556487506
ENSG00000119953 70.3135986499789
ENSG00000119965 42.5513807923067
ENSG00000119969 14.6808385694991
ENSG00000119973 0
ENSG00000119977 65.055459779462
ENSG00000119979 29.4993952623971
ENSG00000119986 0
ENSG00000120008 0
ENSG00000120029 4.74845081792065
ENSG00000120049 111.439237755614
ENSG00000120051 9.8690378674983
ENSG00000120053 29.6252407050807
ENSG00000120054 75.5953130905884
ENSG00000120055 1171.64616285882
ENSG00000120057 0
ENSG00000120063 173.441734417344
ENSG00000120068 0
ENSG00000120071 81.8615312199415
ENSG00000120075 0
ENSG00000120088 4.67446991511163
ENSG00000120093 0
ENSG00000120094 0
ENSG00000120129 0
ENSG00000120137 192.888831736642
ENSG00000120149 0
ENSG00000120156 0
ENSG00000120158 42.988103042483
ENSG00000120159 76.7459708365311
ENSG00000120160 0
ENSG00000120162 29.3293836430027
ENSG00000120210 37.2508847085118
ENSG00000120211 257.334019557385
ENSG00000120215 50.4922999242616
ENSG00000120217 49.8405103668262
ENSG00000120235 0
ENSG00000120242 0
ENSG00000120251 0
ENSG00000120253 670.584986785531
ENSG00000120254 4.23121025306869
ENSG00000120256 21.6141442960273
ENSG00000120262 0
ENSG00000120265 161.347574945949
ENSG00000120278 8.20341179896719
ENSG00000120279 0
ENSG00000120280 0
ENSG00000120289 0
ENSG00000120306 65.1702339611399
ENSG00000120314 317.493914699968
ENSG00000120318 0
ENSG00000120322 368.867576540022
ENSG00000120324 305.43677458766
ENSG00000120327 341.530054644809
ENSG00000120328 291.71528588098
ENSG00000120329 705.716302046577
ENSG00000120332 12.4674288421499
ENSG00000120333 237.398116641608
ENSG00000120334 39.7282587104207
ENSG00000120337 0
ENSG00000120341 0
ENSG00000120370 0
ENSG00000120436 0
ENSG00000120437 266.169816342827
ENSG00000120438 622.111624600071
ENSG00000120440 0
ENSG00000120451 24.3463017967571
ENSG00000120457 33.6927223719677
ENSG00000120458 0
ENSG00000120471 118.83541295306
ENSG00000120498 5.26604035893331
ENSG00000120500 0
ENSG00000120509 0
ENSG00000120519 0
ENSG00000120526 10.6989632704591
ENSG00000120533 85.9845227858985
ENSG00000120539 155.758387589172
ENSG00000120549 2.34439654060846
ENSG00000120555 0
ENSG00000120563 0
ENSG00000120586 0
ENSG00000120594 6.33421871634946
ENSG00000120616 117.06649376846
ENSG00000120645 0
ENSG00000120647 131.152455361325
ENSG00000120656 55.800457563752
ENSG00000120658 3.48802126297762
ENSG00000120659 0
ENSG00000120662 42.3387950378932
ENSG00000120664 0
ENSG00000120669 0
ENSG00000120675 11.6676584176322
ENSG00000120685 0
ENSG00000120686 0
ENSG00000120688 175.994368180218
ENSG00000120690 77.2075570756866
ENSG00000120693 0
ENSG00000120694 0
ENSG00000120696 0
ENSG00000120697 0
ENSG00000120699 0
ENSG00000120705 215.019082943611
ENSG00000120708 28.6336043981216
ENSG00000120709 56.2018771426966
ENSG00000120725 23.0655233855575
ENSG00000120727 391.027691870179
ENSG00000120729 0
ENSG00000120733 59.2185519879668
ENSG00000120738 261.369576581286
ENSG00000120742 16.3305299256961
ENSG00000120756 17.0534968195228
ENSG00000120784 0
ENSG00000120798 18.700327255727
ENSG00000120800 0
ENSG00000120802 172.077549615693
ENSG00000120805 0
ENSG00000120820 13.2978723404255
ENSG00000120832 0
ENSG00000120833 0
ENSG00000120837 141.422712487625
ENSG00000120860 20.3157060723645
ENSG00000120868 0
ENSG00000120875 0
ENSG00000120885 55.2028705492686
ENSG00000120889 20.3886068464942
ENSG00000120896 32.464370353537
ENSG00000120899 6.76109664987661
ENSG00000120903 0
ENSG00000120907 8.39461401564756
ENSG00000120910 9.96800271129674
ENSG00000120913 0
ENSG00000120915 36.5056766327164
ENSG00000120925 104.922986527889
ENSG00000120937 0
ENSG00000120942 0
ENSG00000120948 373.608309048793
ENSG00000120949 0
ENSG00000120952 0
ENSG00000120963 211.894335358101
ENSG00000120992 17.9726815240834
ENSG00000121005 0
ENSG00000121022 24.5670065102567
ENSG00000121039 0
ENSG00000121053 0
ENSG00000121057 82.7403607479729
ENSG00000121058 43.7292286164072
ENSG00000121060 76.5403750478377
ENSG00000121064 0
ENSG00000121067 63.0111781830097
ENSG00000121068 0
ENSG00000121073 0
ENSG00000121075 0
ENSG00000121089 0
ENSG00000121101 7.38672457858736
ENSG00000121104 101.459752184555
ENSG00000121152 0
ENSG00000121207 0
ENSG00000121210 11.7394315767231
ENSG00000121211 14.1904356463743
ENSG00000121236 0
ENSG00000121270 37.1936175752241
ENSG00000121274 72.8217202917724
ENSG00000121281 13.8890817928027
ENSG00000121289 10.7531506731472
ENSG00000121297 0
ENSG00000121310 32.0215184604054
ENSG00000121314 0
ENSG00000121316 15.4585787382708
ENSG00000121318 0
ENSG00000121335 0
ENSG00000121350 0
ENSG00000121351 0
ENSG00000121361 0
ENSG00000121377 0
ENSG00000121380 49.6151723196954
ENSG00000121381 0
ENSG00000121388 0
ENSG00000121390 129.333838351178
ENSG00000121406 0
ENSG00000121410 0
ENSG00000121413 0
ENSG00000121417 0
ENSG00000121440 0
ENSG00000121446 9.05149394907629
ENSG00000121454 0
ENSG00000121481 0
ENSG00000121486 0
ENSG00000121542 13.8496482189352
ENSG00000121552 0
ENSG00000121570 0
ENSG00000121577 0
ENSG00000121578 34.0460302328748
ENSG00000121579 368.620354545759
ENSG00000121594 28.3205890682526
ENSG00000121621 0
ENSG00000121634 0
ENSG00000121644 17.8256296903688
ENSG00000121653 48.0422772039395
ENSG00000121671 83.0334901743703
ENSG00000121680 109.361329833771
ENSG00000121690 169.309780461651
ENSG00000121691 60.3536725209729
ENSG00000121716 0
ENSG00000121741 97.6276481499561
ENSG00000121742 0
ENSG00000121743 0
ENSG00000121749 45.9015640957966
ENSG00000121753 0
ENSG00000121764 67.4172453313558
ENSG00000121766 14.7184363133261
ENSG00000121769 89.078923926599
ENSG00000121774 212.666411466973
ENSG00000121775 64.8592554157478
ENSG00000121797 0
ENSG00000121807 138.985406532314
ENSG00000121848 58.6971578836153
ENSG00000121851 70.6563979368332
ENSG00000121853 0
ENSG00000121858 0
ENSG00000121864 0
ENSG00000121871 0
ENSG00000121879 54.3596434007393
ENSG00000121892 103.163242936542
ENSG00000121895 0
ENSG00000121897 0
ENSG00000121898 0
ENSG00000121900 0
ENSG00000121903 0
ENSG00000121904 0
ENSG00000121905 0
ENSG00000121931 0
ENSG00000121933 12.4046393351113
ENSG00000121940 58.8546877758813
ENSG00000121957 33.7860666261234
ENSG00000121964 5.0696956408222
ENSG00000121966 0
ENSG00000121988 5.07200985998717
ENSG00000121989 196.968994762942
ENSG00000122008 33.5611764311045
ENSG00000122012 0
ENSG00000122025 61.6529146415397
ENSG00000122026 185.770016719302
ENSG00000122033 0
ENSG00000122034 0
ENSG00000122035 297.265160523187
ENSG00000122042 69.5136362583127
ENSG00000122043 0
ENSG00000122068 59.5025586100202
ENSG00000122085 0
ENSG00000122121 32.7171601504989
ENSG00000122122 65.6900742297839
ENSG00000122126 0
ENSG00000122133 0
ENSG00000122136 0
ENSG00000122140 0
ENSG00000122145 0
ENSG00000122176 0
ENSG00000122180 0
ENSG00000122188 0
ENSG00000122194 0
ENSG00000122203 62.8614533568016
ENSG00000122218 36.9494531480934
ENSG00000122223 30.5408789664967
ENSG00000122224 31.0674785634398
ENSG00000122254 0
ENSG00000122257 312.757669671036
ENSG00000122299 107.107664624481
ENSG00000122304 0
ENSG00000122335 34.0269152899944
ENSG00000122359 18.2868846463317
ENSG00000122367 0
ENSG00000122375 0
ENSG00000122376 51.3832367328483
ENSG00000122378 0
ENSG00000122386 0
ENSG00000122390 46.1329089105714
ENSG00000122406 505.050505050505
ENSG00000122417 0
ENSG00000122420 0
ENSG00000122432 50.0801282051282
ENSG00000122435 115.28706479133
ENSG00000122477 68.1129312399959
ENSG00000122481 0
ENSG00000122482 84.1349524637519
ENSG00000122483 20.2404566247015
ENSG00000122484 19.4001474411206
ENSG00000122490 40.6132602294649
ENSG00000122497 0
ENSG00000122507 4.19441094741257
ENSG00000122512 0
ENSG00000122515 140.858296553667
ENSG00000122543 0
ENSG00000122545 86.2267187859278
ENSG00000122547 20.2163145658546
ENSG00000122548 0
ENSG00000122550 13.8540613180754
ENSG00000122557 63.5798642569898
ENSG00000122565 574.005740057401
ENSG00000122566 1206.58450400758
ENSG00000122574 0
ENSG00000122584 0
ENSG00000122585 0
ENSG00000122591 13.722691843232
ENSG00000122592 0
ENSG00000122641 0
ENSG00000122642 20.1910069255154
ENSG00000122643 61.6421467904989
ENSG00000122644 245.15812699191
ENSG00000122674 0
ENSG00000122678 0
ENSG00000122679 0
ENSG00000122687 0
ENSG00000122691 0
ENSG00000122692 85.9500343800138
ENSG00000122694 0
ENSG00000122696 80.1571079315458
ENSG00000122705 43.8881379140846
ENSG00000122707 22.7223667617219
ENSG00000122711 0
ENSG00000122718 0
ENSG00000122728 0
ENSG00000122729 42.7655024946543
ENSG00000122733 0
ENSG00000122735 0
ENSG00000122741 59.5548276632174
ENSG00000122756 25.8451359454151
ENSG00000122778 0
ENSG00000122779 46.2748727441
ENSG00000122783 12.7497354429896
ENSG00000122786 8.83091881294789
ENSG00000122787 8.6458072157907
ENSG00000122824 0
ENSG00000122852 0
ENSG00000122859 0
ENSG00000122861 120.177863237592
ENSG00000122862 0
ENSG00000122863 60.9756097560976
ENSG00000122870 15.7086485535476
ENSG00000122872 0
ENSG00000122873 0
ENSG00000122877 0
ENSG00000122882 25.7062800442148
ENSG00000122884 11.1410682056196
ENSG00000122912 0
ENSG00000122952 0
ENSG00000122958 60.790273556231
ENSG00000122965 6.68297312108211
ENSG00000122966 0
ENSG00000122970 10.586155425934
ENSG00000122971 70.0574471066274
ENSG00000122986 12.9684865776164
ENSG00000123009 0
ENSG00000123064 0
ENSG00000123066 37.5665632542661
ENSG00000123080 0
ENSG00000123091 188.247949441979
ENSG00000123094 8.27376224516812
ENSG00000123095 0
ENSG00000123096 0
ENSG00000123104 6.05094899050001
ENSG00000123106 2.23862888458077
ENSG00000123119 0
ENSG00000123124 88.4414407110692
ENSG00000123130 15.5707456830108
ENSG00000123131 0
ENSG00000123136 284.03711418292
ENSG00000123143 51.5264717248486
ENSG00000123144 725.338491295938
ENSG00000123146 70.859167404783
ENSG00000123154 110.705192073508
ENSG00000123159 54.4276928101018
ENSG00000123165 0
ENSG00000123171 0
ENSG00000123178 0
ENSG00000123179 0
ENSG00000123191 12.6868133262287
ENSG00000123200 20.3469148990284
ENSG00000123201 11.5805076894571
ENSG00000123213 6.68757648915609
ENSG00000123219 22.0235211205568
ENSG00000123240 77.2339932548979
ENSG00000123243 0
ENSG00000123268 69.6706320868096
ENSG00000123297 117.725542518542
ENSG00000123307 0
ENSG00000123329 0
ENSG00000123338 21.6300397992732
ENSG00000123342 530.926466684364
ENSG00000123349 0
ENSG00000123352 6.21739752174535
ENSG00000123353 1767.23049734915
ENSG00000123358 27.2657868906097
ENSG00000123360 33.4560053529609
ENSG00000123364 0
ENSG00000123374 166.223404255319
ENSG00000123384 23.5685077599312
ENSG00000123388 0
ENSG00000123395 0
ENSG00000123405 443.901897680613
ENSG00000123407 0
ENSG00000123411 64.9835916431101
ENSG00000123415 0
ENSG00000123416 276.548672566372
ENSG00000123427 180.995475113122
ENSG00000123444 733.245343892066
ENSG00000123447 0
ENSG00000123453 39.2690716791455
ENSG00000123454 0
ENSG00000123472 24.3125623009409
ENSG00000123473 15.622803043322
ENSG00000123485 236.395442295873
ENSG00000123496 0
ENSG00000123500 0
ENSG00000123505 429.717341482047
ENSG00000123545 0
ENSG00000123552 22.3676116982609
ENSG00000123560 0
ENSG00000123561 0
ENSG00000123562 78.9702282239596
ENSG00000123569 0
ENSG00000123570 0
ENSG00000123572 0
ENSG00000123575 0
ENSG00000123576 0
ENSG00000123584 0
ENSG00000123594 0
ENSG00000123595 140.304929379852
ENSG00000123600 0
ENSG00000123607 0
ENSG00000123609 0
ENSG00000123610 0
ENSG00000123612 0
ENSG00000123636 13.4357134699745
ENSG00000123643 18.0714182449039
ENSG00000123684 11.4526547253653
ENSG00000123685 0
ENSG00000123689 0
ENSG00000123700 0
ENSG00000123728 0
ENSG00000123737 0
ENSG00000123739 0
ENSG00000123810 0
ENSG00000123815 74.9653285355523
ENSG00000123836 63.3532896195635
ENSG00000123838 0
ENSG00000123843 0
ENSG00000123870 0
ENSG00000123892 0
ENSG00000123901 0
ENSG00000123908 95.7350055047628
ENSG00000123933 0
ENSG00000123965 0
ENSG00000123975 0
ENSG00000123977 0
ENSG00000123983 0
ENSG00000123989 0
ENSG00000123992 0
ENSG00000123999 0
ENSG00000124003 0
ENSG00000124006 0
ENSG00000124019 0
ENSG00000124067 0
ENSG00000124074 0
ENSG00000124089 0
ENSG00000124091 0
ENSG00000124092 0
ENSG00000124097 0
ENSG00000124098 0
ENSG00000124102 0
ENSG00000124103 0
ENSG00000124104 0
ENSG00000124107 0
ENSG00000124116 0
ENSG00000124120 267.108285699022
ENSG00000124126 4.91084363382785
ENSG00000124134 0
ENSG00000124140 26.0220146243722
ENSG00000124143 0
ENSG00000124145 129.662445433721
ENSG00000124151 32.2536946607234
ENSG00000124155 0
ENSG00000124157 0
ENSG00000124159 0
ENSG00000124160 276.166804750069
ENSG00000124164 32.2684737011939
ENSG00000124171 39.6008236971329
ENSG00000124172 0
ENSG00000124177 36.9697725896864
ENSG00000124181 108.624809906583
ENSG00000124191 6.46191026991399
ENSG00000124193 704.473406128919
ENSG00000124194 0
ENSG00000124196 0
ENSG00000124198 43.5524894602976
ENSG00000124201 123.514735307922
ENSG00000124203 0
ENSG00000124205 0
ENSG00000124207 78.9873817657629
ENSG00000124208 55.161761866674
ENSG00000124209 34.5948937936761
ENSG00000124212 15.5586327073577
ENSG00000124214 93.2997454249803
ENSG00000124215 0
ENSG00000124216 0
ENSG00000124217 1220.50447518308
ENSG00000124222 0
ENSG00000124224 0
ENSG00000124225 31.6731332647082
ENSG00000124226 171.605079510354
ENSG00000124227 0
ENSG00000124228 40.4350814766892
ENSG00000124232 0
ENSG00000124233 360.230547550432
ENSG00000124237 0
ENSG00000124243 24.3060619318458
ENSG00000124249 190.294957183635
ENSG00000124251 29.4083049053053
ENSG00000124253 0
ENSG00000124256 0
ENSG00000124257 0
ENSG00000124260 0
ENSG00000124275 0
ENSG00000124279 0
ENSG00000124299 14.8318439690014
ENSG00000124302 0
ENSG00000124313 11.30390549935
ENSG00000124333 0
ENSG00000124334 0
ENSG00000124343 0
ENSG00000124356 0
ENSG00000124357 0
ENSG00000124370 0
ENSG00000124374 45.1009132934942
ENSG00000124380 83.2223701731025
ENSG00000124383 0
ENSG00000124391 0
ENSG00000124399 0
ENSG00000124406 4.02037526182694
ENSG00000124422 22.642876551037
ENSG00000124429 0
ENSG00000124440 0
ENSG00000124444 0
ENSG00000124449 0
ENSG00000124459 0
ENSG00000124466 0
ENSG00000124467 0
ENSG00000124469 0
ENSG00000124479 0
ENSG00000124486 59.624366491106
ENSG00000124490 0
ENSG00000124491 0
ENSG00000124493 0
ENSG00000124496 4.40293940234501
ENSG00000124507 43.4209954986901
ENSG00000124508 0
ENSG00000124523 50.0312695434647
ENSG00000124529 2801.12044817927
ENSG00000124532 0
ENSG00000124535 0
ENSG00000124541 0
ENSG00000124549 0
ENSG00000124557 108.672027820039
ENSG00000124562 0
ENSG00000124564 20.3165315617318
ENSG00000124568 20.3404999694893
ENSG00000124570 84.3953076208963
ENSG00000124571 37.215533763793
ENSG00000124574 0
ENSG00000124575 1287.00128700129
ENSG00000124578 0
ENSG00000124587 65.1423360041691
ENSG00000124588 62.9405840886203
ENSG00000124593 102.113754722761
ENSG00000124596 0
ENSG00000124602 0
ENSG00000124608 0
ENSG00000124610 1280.40973111396
ENSG00000124613 0
ENSG00000124614 115.313653136531
ENSG00000124615 0
ENSG00000124635 145.645208272648
ENSG00000124641 0
ENSG00000124657 0
ENSG00000124659 427.350427350427
ENSG00000124664 107.921433196633
ENSG00000124678 0
ENSG00000124688 87.6193814071673
ENSG00000124693 0
ENSG00000124701 0
ENSG00000124702 0
ENSG00000124713 0
ENSG00000124721 3.1727398194711
ENSG00000124731 0
ENSG00000124733 533.333333333333
ENSG00000124743 0
ENSG00000124749 0
ENSG00000124762 0
ENSG00000124766 0
ENSG00000124767 73.4834845868391
ENSG00000124772 10.0779021838814
ENSG00000124780 0
ENSG00000124782 110.815602836879
ENSG00000124783 12.6356755663942
ENSG00000124784 0
ENSG00000124785 0
ENSG00000124786 44.4562994576331
ENSG00000124787 0
ENSG00000124788 12.9763398070851
ENSG00000124789 120.365912373616
ENSG00000124795 48.8328938372888
ENSG00000124802 102.672918306581
ENSG00000124812 0
ENSG00000124813 14.8724095980583
ENSG00000124818 0
ENSG00000124827 0
ENSG00000124831 5.37325302111151
ENSG00000124835 0
ENSG00000124839 0
ENSG00000124875 0
ENSG00000124882 0
ENSG00000124900 0
ENSG00000124915 358.326614709308
ENSG00000124920 83.619031691613
ENSG00000124935 0
ENSG00000124939 0
ENSG00000124942 24.4514719786131
ENSG00000125037 20.5846027171676
ENSG00000125046 0
ENSG00000125084 0
ENSG00000125089 0
ENSG00000125107 154.635424246835
ENSG00000125122 0
ENSG00000125124 0
ENSG00000125144 0
ENSG00000125148 0
ENSG00000125149 129.594111243585
ENSG00000125166 73.4564953906049
ENSG00000125170 0
ENSG00000125207 0
ENSG00000125245 568.909116768596
ENSG00000125246 3.44270817195639
ENSG00000125247 14.0514564334593
ENSG00000125249 28.6475492021658
ENSG00000125255 0
ENSG00000125257 3.55107331190852
ENSG00000125266 88.1367882954345
ENSG00000125285 0
ENSG00000125304 95.8619587793577
ENSG00000125319 48.6121238636916
ENSG00000125337 0
ENSG00000125347 0
ENSG00000125351 0
ENSG00000125352 0
ENSG00000125354 0
ENSG00000125355 0
ENSG00000125356 0
ENSG00000125363 544.29174037284
ENSG00000125375 43.0422244221581
ENSG00000125378 0
ENSG00000125384 0
ENSG00000125385 0
ENSG00000125386 111.830762778994
ENSG00000125388 12.9634430904848
ENSG00000125398 0
ENSG00000125409 0
ENSG00000125414 0
ENSG00000125430 0
ENSG00000125434 263.817438332674
ENSG00000125445 0
ENSG00000125447 0
ENSG00000125449 246.135669981294
ENSG00000125450 33.2225913621262
ENSG00000125454 0
ENSG00000125457 0
ENSG00000125458 3182.68618714195
ENSG00000125459 72.3719920390809
ENSG00000125462 0
ENSG00000125482 0
ENSG00000125484 120.380402070543
ENSG00000125485 12.9190620760933
ENSG00000125492 0
ENSG00000125498 0
ENSG00000125503 37.5276766615379
ENSG00000125505 60.143140674806
ENSG00000125508 298.730395817774
ENSG00000125510 97.6991842118118
ENSG00000125514 0
ENSG00000125520 274.348422496571
ENSG00000125522 0
ENSG00000125531 0
ENSG00000125533 0
ENSG00000125534 674.308833445718
ENSG00000125538 0
ENSG00000125551 0
ENSG00000125571 0
ENSG00000125611 0
ENSG00000125618 15.884614162722
ENSG00000125629 0
ENSG00000125630 0
ENSG00000125631 0
ENSG00000125633 0
ENSG00000125637 19.2041788293133
ENSG00000125648 34.3347639484979
ENSG00000125650 0
ENSG00000125651 69.3818080899188
ENSG00000125652 0
ENSG00000125656 0
ENSG00000125657 0
ENSG00000125675 6.51973360368495
ENSG00000125676 7.54745462092909
ENSG00000125686 106.378451980767
ENSG00000125691 0
ENSG00000125695 142.123322437212
ENSG00000125703 0
ENSG00000125726 0
ENSG00000125730 56.7547626705008
ENSG00000125731 0
ENSG00000125733 73.5186002058521
ENSG00000125734 0
ENSG00000125735 402.576489533011
ENSG00000125740 0
ENSG00000125741 40.1144599256545
ENSG00000125743 0
ENSG00000125744 0
ENSG00000125746 0
ENSG00000125753 49.0075961774075
ENSG00000125755 104.425555021825
ENSG00000125772 30.0354418213492
ENSG00000125775 0
ENSG00000125779 183.630640083945
ENSG00000125780 0
ENSG00000125787 940.733772342427
ENSG00000125788 0
ENSG00000125798 0
ENSG00000125804 0
ENSG00000125810 0
ENSG00000125812 0
ENSG00000125813 0
ENSG00000125814 21.2915451274299
ENSG00000125815 0
ENSG00000125816 0
ENSG00000125817 704.225352112676
ENSG00000125818 0
ENSG00000125820 0
ENSG00000125821 5.68101121999716
ENSG00000125823 0
ENSG00000125826 0
ENSG00000125827 23.5393813850572
ENSG00000125831 0
ENSG00000125834 53.0307047780665
ENSG00000125835 216.919739696312
ENSG00000125841 77.6457799518596
ENSG00000125843 419.111483654652
ENSG00000125844 145.734355416946
ENSG00000125845 0
ENSG00000125846 0
ENSG00000125848 136.714744685214
ENSG00000125850 48.9188924762743
ENSG00000125851 3.86889102107772
ENSG00000125861 243.427458617332
ENSG00000125863 0
ENSG00000125864 39.8321737744968
ENSG00000125868 124.822128466935
ENSG00000125869 61.8543947547473
ENSG00000125870 0
ENSG00000125871 135.074290859973
ENSG00000125872 0
ENSG00000125875 147.743222279678
ENSG00000125877 133.306671998934
ENSG00000125878 0
ENSG00000125879 0
ENSG00000125885 0
ENSG00000125888 71.0900473933649
ENSG00000125895 0
ENSG00000125898 0
ENSG00000125899 0
ENSG00000125900 0
ENSG00000125901 1298.7012987013
ENSG00000125903 0
ENSG00000125910 0
ENSG00000125912 0
ENSG00000125931 0
ENSG00000125944 123.255928610166
ENSG00000125945 200.100050025013
ENSG00000125952 41.4413294378484
ENSG00000125954 13.5759813737536
ENSG00000125962 0
ENSG00000125965 0
ENSG00000125966 39.7258913496872
ENSG00000125967 0
ENSG00000125968 0
ENSG00000125970 156.981763951754
ENSG00000125971 40.7348568169783
ENSG00000125975 0
ENSG00000125977 249.635947576451
ENSG00000125991 0
ENSG00000125995 4670.16929363689
ENSG00000125997 0
ENSG00000125998 0
ENSG00000125999 0
ENSG00000126001 0
ENSG00000126003 261.626005624959
ENSG00000126005 32.4306794227339
ENSG00000126010 0
ENSG00000126012 175.942759955428
ENSG00000126016 15.0799993968
ENSG00000126062 0
ENSG00000126067 74.5137974714985
ENSG00000126070 14.1060634913918
ENSG00000126088 291.630212890055
ENSG00000126091 22.188988049011
ENSG00000126106 50.8672872475711
ENSG00000126107 0
ENSG00000126214 42.9627083691356
ENSG00000126215 111.756817165847
ENSG00000126216 0
ENSG00000126217 4.869450044312
ENSG00000126218 37.4307531067525
ENSG00000126226 32.114069173705
ENSG00000126231 145.698258905806
ENSG00000126233 0
ENSG00000126243 0
ENSG00000126246 0
ENSG00000126247 0
ENSG00000126249 0
ENSG00000126251 0
ENSG00000126254 0
ENSG00000126259 0
ENSG00000126261 0
ENSG00000126262 127.21027859051
ENSG00000126264 526.870389884088
ENSG00000126266 0
ENSG00000126267 93.993796409437
ENSG00000126337 0
ENSG00000126351 56.2145145876665
ENSG00000126353 170.881749829118
ENSG00000126368 251.920896838393
ENSG00000126391 37.1374456864857
ENSG00000126432 805.585392051558
ENSG00000126453 0
ENSG00000126456 0
ENSG00000126457 0
ENSG00000126458 0
ENSG00000126460 0
ENSG00000126461 0
ENSG00000126464 0
ENSG00000126467 0
ENSG00000126500 125.109470786939
ENSG00000126522 112.60627216936
ENSG00000126524 0
ENSG00000126542 0
ENSG00000126545 0
ENSG00000126549 0
ENSG00000126550 0
ENSG00000126561 450.875107595196
ENSG00000126562 0
ENSG00000126581 86.1474844934528
ENSG00000126583 0
ENSG00000126602 15.1609333070544
ENSG00000126603 0
ENSG00000126653 84.5606370234656
ENSG00000126698 89.3655049151028
ENSG00000126705 85.2309047260537
ENSG00000126709 162.39038648912
ENSG00000126733 5.8467052354322
ENSG00000126746 173.190162798753
ENSG00000126749 271.79657536315
ENSG00000126752 0
ENSG00000126756 0
ENSG00000126759 0
ENSG00000126767 0
ENSG00000126768 3832.23334043006
ENSG00000126773 12.9495098610518
ENSG00000126775 21.9939736512196
ENSG00000126777 42.1185637569759
ENSG00000126778 0
ENSG00000126785 11.2225888267906
ENSG00000126787 22.9531526155117
ENSG00000126790 0
ENSG00000126803 0
ENSG00000126804 66.7133660228827
ENSG00000126814 0
ENSG00000126821 22.8175055902889
ENSG00000126822 186.955200859994
ENSG00000126838 0
ENSG00000126856 0
ENSG00000126858 45.0771269642358
ENSG00000126860 5549.13294797688
ENSG00000126861 979.355192541231
ENSG00000126870 0
ENSG00000126878 0
ENSG00000126882 0
ENSG00000126883 9.16506278068005
ENSG00000126890 0
ENSG00000126895 0
ENSG00000126903 0
ENSG00000126934 59.1575958353053
ENSG00000126945 0
ENSG00000126947 0
ENSG00000126950 0
ENSG00000126952 0
ENSG00000126953 0
ENSG00000126970 0
ENSG00000127022 191.21190102872
ENSG00000127054 0
ENSG00000127074 41.4662464753691
ENSG00000127080 52.5559721102975
ENSG00000127081 0
ENSG00000127083 97.8760888714887
ENSG00000127084 11.2630369652873
ENSG00000127124 3.77671316430024
ENSG00000127125 115.814465226707
ENSG00000127129 0
ENSG00000127152 39.1243960171365
ENSG00000127184 0
ENSG00000127191 44.7467334884553
ENSG00000127220 0
ENSG00000127241 0
ENSG00000127249 0
ENSG00000127252 27.3119571748511
ENSG00000127311 0
ENSG00000127314 140.692205651807
ENSG00000127318 0
ENSG00000127324 6.31285233607101
ENSG00000127325 0
ENSG00000127328 11.8309592541763
ENSG00000127329 0
ENSG00000127334 0
ENSG00000127337 0
ENSG00000127362 908.265213442325
ENSG00000127364 1006.03621730382
ENSG00000127366 0
ENSG00000127377 0
ENSG00000127399 0
ENSG00000127412 0
ENSG00000127415 114.077116130504
ENSG00000127418 0
ENSG00000127419 38.0662352493338
ENSG00000127423 72.7537286285922
ENSG00000127445 0
ENSG00000127452 0
ENSG00000127463 83.5910724734598
ENSG00000127472 0
ENSG00000127481 51.5574018015629
ENSG00000127483 67.1696930345028
ENSG00000127507 0
ENSG00000127511 39.2510892177258
ENSG00000127515 0
ENSG00000127526 88.6839304717985
ENSG00000127527 25.6746001181032
ENSG00000127528 0
ENSG00000127529 0
ENSG00000127530 0
ENSG00000127533 266.880170803309
ENSG00000127540 240.673886883273
ENSG00000127554 0
ENSG00000127561 0
ENSG00000127564 239.693192713327
ENSG00000127578 820.008200082001
ENSG00000127580 0
ENSG00000127585 0
ENSG00000127586 0
ENSG00000127588 0
ENSG00000127589 0
ENSG00000127603 9.85556667044463
ENSG00000127616 76.5740758466221
ENSG00000127663 5.42058303791156
ENSG00000127666 63.399480124263
ENSG00000127720 16.5645188007288
ENSG00000127743 0
ENSG00000127774 0
ENSG00000127780 0
ENSG00000127804 9.40468353239913
ENSG00000127824 0
ENSG00000127831 58.4726932522512
ENSG00000127837 0
ENSG00000127838 13.0886626004555
ENSG00000127863 0
ENSG00000127870 0
ENSG00000127884 89.2060660124888
ENSG00000127903 0
ENSG00000127914 23.556154928831
ENSG00000127920 0
ENSG00000127922 17.5234156641813
ENSG00000127928 0
ENSG00000127946 14.5871827287756
ENSG00000127947 97.2791034757824
ENSG00000127948 34.224696541024
ENSG00000127951 464.684014869888
ENSG00000127952 38.7094276811117
ENSG00000127954 32.8267078094738
ENSG00000127955 0
ENSG00000127957 0
ENSG00000127980 24.0894199267682
ENSG00000127989 10.5981601593963
ENSG00000127990 0
ENSG00000127993 108.307159103217
ENSG00000127995 20.9200644337985
ENSG00000128000 0
ENSG00000128011 114.038088721633
ENSG00000128016 0
ENSG00000128039 0
ENSG00000128040 0
ENSG00000128045 0
ENSG00000128050 39.0198220696114
ENSG00000128052 0
ENSG00000128059 0
ENSG00000128159 0
ENSG00000128165 0
ENSG00000128185 0
ENSG00000128191 126.398280983379
ENSG00000128203 0
ENSG00000128218 579.374275782155
ENSG00000128228 490.677134445535
ENSG00000128242 50.1177767754222
ENSG00000128245 0
ENSG00000128250 0
ENSG00000128253 0
ENSG00000128254 83.3472245374229
ENSG00000128262 73.0033581544751
ENSG00000128266 0
ENSG00000128268 143.467906229376
ENSG00000128271 0
ENSG00000128272 334.224598930481
ENSG00000128274 34.272397011447
ENSG00000128276 0
ENSG00000128283 0
ENSG00000128284 0
ENSG00000128285 246.0024600246
ENSG00000128294 0
ENSG00000128298 0
ENSG00000128309 98.1546917942678
ENSG00000128310 946.073793755913
ENSG00000128311 227.738556137554
ENSG00000128313 0
ENSG00000128322 139.198218262806
ENSG00000128335 0
ENSG00000128340 0
ENSG00000128342 0
ENSG00000128346 98.5318750615824
ENSG00000128383 0
ENSG00000128394 0
ENSG00000128408 53.1773464504121
ENSG00000128422 0
ENSG00000128438 0
ENSG00000128463 193.87359441644
ENSG00000128482 0
ENSG00000128487 9.68732542632305
ENSG00000128510 0
ENSG00000128512 2.08202772844529
ENSG00000128513 0
ENSG00000128519 0
ENSG00000128524 0
ENSG00000128534 0
ENSG00000128536 0
ENSG00000128563 0
ENSG00000128564 0
ENSG00000128567 0
ENSG00000128573 4.93871060143618
ENSG00000128578 18.5298423110419
ENSG00000128581 0
ENSG00000128585 56.9150491151003
ENSG00000128590 0
ENSG00000128591 34.60447089764
ENSG00000128594 2183.83958705579
ENSG00000128595 92.2622708820273
ENSG00000128596 31.8714941356451
ENSG00000128602 0
ENSG00000128604 80.4893754024469
ENSG00000128606 31.2900904283613
ENSG00000128607 30.6696722945515
ENSG00000128609 0
ENSG00000128610 0
ENSG00000128617 0
ENSG00000128626 0
ENSG00000128641 11.0984711855942
ENSG00000128645 0
ENSG00000128652 0
ENSG00000128654 58.282700237502
ENSG00000128655 0
ENSG00000128656 4.85420398335979
ENSG00000128683 0
ENSG00000128692 0
ENSG00000128694 0
ENSG00000128699 71.1794433767528
ENSG00000128708 14.3591510869877
ENSG00000128709 0
ENSG00000128710 0
ENSG00000128713 0
ENSG00000128714 0
ENSG00000128731 9.47359944674179
ENSG00000128739 0
ENSG00000128789 0
ENSG00000128791 0
ENSG00000128802 0
ENSG00000128805 9.51320909082261
ENSG00000128815 3.35479282476911
ENSG00000128829 0
ENSG00000128833 9.66398330063686
ENSG00000128849 22.8884018745601
ENSG00000128872 0
ENSG00000128881 5.49221204332257
ENSG00000128886 0
ENSG00000128891 0
ENSG00000128908 50.9183487906892
ENSG00000128915 16.7920472864052
ENSG00000128917 0
ENSG00000128918 7.34694477301614
ENSG00000128923 44.0970576238301
ENSG00000128928 0
ENSG00000128944 0
ENSG00000128951 0
ENSG00000128965 0
ENSG00000128973 0
ENSG00000128989 175.139016594422
ENSG00000129003 4.80572842828652
ENSG00000129007 0
ENSG00000129009 0
ENSG00000129028 87.3820342537574
ENSG00000129038 38.242380205744
ENSG00000129048 184.068841746813
ENSG00000129055 0
ENSG00000129071 0
ENSG00000129083 106.029546900403
ENSG00000129084 40.0392384536846
ENSG00000129103 0
ENSG00000129116 2.31807729396929
ENSG00000129128 81.4199641752158
ENSG00000129151 22.9660676350692
ENSG00000129152 390.015600624025
ENSG00000129158 4.44217399995558
ENSG00000129159 0
ENSG00000129167 40.2204078349354
ENSG00000129170 70.0697193707739
ENSG00000129173 56.9540949994305
ENSG00000129187 35.8718656957348
ENSG00000129194 1003.51229302559
ENSG00000129195 0
ENSG00000129197 377.75763070414
ENSG00000129204 0
ENSG00000129214 207.050054350639
ENSG00000129219 122.40651202644
ENSG00000129221 0
ENSG00000129226 378.071833648393
ENSG00000129235 528.541226215645
ENSG00000129244 179.50098725543
ENSG00000129245 126.892817866509
ENSG00000129250 98.5092270309319
ENSG00000129255 431.918799265738
ENSG00000129270 76.057195010648
ENSG00000129277 492.125984251968
ENSG00000129282 270.014850816795
ENSG00000129292 27.2349697010962
ENSG00000129295 9.66006240400313
ENSG00000129315 246.175487954985
ENSG00000129317 0
ENSG00000129347 231.606577626805
ENSG00000129351 104.830044290694
ENSG00000129353 47.5025532622378
ENSG00000129354 136.565380675999
ENSG00000129355 384.911470361817
ENSG00000129422 63.6444059749368
ENSG00000129437 0
ENSG00000129450 0
ENSG00000129451 0
ENSG00000129455 0
ENSG00000129460 0
ENSG00000129465 0
ENSG00000129467 59.7193191997611
ENSG00000129472 55.6978946195834
ENSG00000129473 154.20200462606
ENSG00000129474 174.383119714012
ENSG00000129480 0
ENSG00000129484 0
ENSG00000129493 15.5285531270624
ENSG00000129514 0
ENSG00000129515 14.4738746562455
ENSG00000129518 0
ENSG00000129521 3.713716985056
ENSG00000129534 39.7211574745288
ENSG00000129535 85.940185630801
ENSG00000129538 0
ENSG00000129559 0
ENSG00000129562 0
ENSG00000129566 0
ENSG00000129595 0
ENSG00000129596 163.639338897071
ENSG00000129625 195.003575065543
ENSG00000129636 9.68482355865613
ENSG00000129646 0
ENSG00000129654 0
ENSG00000129657 0
ENSG00000129667 64.7249190938511
ENSG00000129673 0
ENSG00000129675 0
ENSG00000129680 0
ENSG00000129682 3.38292132170736
ENSG00000129691 51.4999356250805
ENSG00000129696 0
ENSG00000129744 51.8430193374462
ENSG00000129749 172.47326664367
ENSG00000129757 0
ENSG00000129810 38.9105058365759
ENSG00000129816 0
ENSG00000129824 0
ENSG00000129845 0
ENSG00000129862 0
ENSG00000129864 0
ENSG00000129873 0
ENSG00000129910 0
ENSG00000129911 0
ENSG00000129925 0
ENSG00000129932 0
ENSG00000129933 288.911067920366
ENSG00000129946 0
ENSG00000129951 105.820105820106
ENSG00000129965 0
ENSG00000129968 228.885328450446
ENSG00000129988 0
ENSG00000129990 0
ENSG00000129991 0
ENSG00000129993 78.1654567305344
ENSG00000130005 446.528242911364
ENSG00000130021 0
ENSG00000130023 0
ENSG00000130024 0
ENSG00000130032 0
ENSG00000130035 0
ENSG00000130037 0
ENSG00000130038 6.32163199251519
ENSG00000130045 0
ENSG00000130052 0
ENSG00000130054 0
ENSG00000130055 0
ENSG00000130066 327.439423706614
ENSG00000130119 0
ENSG00000130147 0
ENSG00000130150 0
ENSG00000130158 15.8260401664899
ENSG00000130159 0
ENSG00000130164 89.9786300753571
ENSG00000130165 0
ENSG00000130167 0
ENSG00000130173 225.123818099955
ENSG00000130175 63.7958532695375
ENSG00000130176 0
ENSG00000130177 0
ENSG00000130182 0
ENSG00000130193 102.827763496144
ENSG00000130201 0
ENSG00000130202 69.6799368235239
ENSG00000130203 549.450549450549
ENSG00000130204 228.641109671519
ENSG00000130208 391.926317852244
ENSG00000130222 0
ENSG00000130224 0
ENSG00000130226 0.907594203740377
ENSG00000130227 126.557520393019
ENSG00000130234 0
ENSG00000130244 167.954316425932
ENSG00000130254 323.904124379184
ENSG00000130255 472.533963378618
ENSG00000130270 0
ENSG00000130283 0
ENSG00000130287 49.675864980999
ENSG00000130294 0
ENSG00000130299 0
ENSG00000130300 0
ENSG00000130303 0
ENSG00000130304 0
ENSG00000130305 0
ENSG00000130307 0
ENSG00000130309 0
ENSG00000130311 0
ENSG00000130312 0
ENSG00000130313 0
ENSG00000130332 0
ENSG00000130338 10.0417233605631
ENSG00000130340 0
ENSG00000130347 0
ENSG00000130348 0
ENSG00000130349 0
ENSG00000130363 0
ENSG00000130368 0
ENSG00000130377 0
ENSG00000130382 14.9267098546138
ENSG00000130383 26.3421316052895
ENSG00000130385 0
ENSG00000130396 41.3502226020317
ENSG00000130402 95.311848454161
ENSG00000130413 0
ENSG00000130414 0
ENSG00000130427 1034.12616339193
ENSG00000130429 0
ENSG00000130433 0
ENSG00000130449 32.7258786898428
ENSG00000130475 24.4792049154243
ENSG00000130477 0
ENSG00000130479 0
ENSG00000130487 0
ENSG00000130489 0
ENSG00000130508 8.85222102225448
ENSG00000130511 63.6983247340595
ENSG00000130513 0
ENSG00000130517 34.0553058166462
ENSG00000130518 0
ENSG00000130520 0
ENSG00000130522 0
ENSG00000130528 0
ENSG00000130529 0
ENSG00000130538 0
ENSG00000130540 0
ENSG00000130544 0
ENSG00000130545 290.275761973875
ENSG00000130558 21.8541020149482
ENSG00000130559 30.3822081788904
ENSG00000130560 35.196395889061
ENSG00000130561 25.4841997961264
ENSG00000130584 22.8365247376654
ENSG00000130589 61.9041723412158
ENSG00000130590 508.819538670285
ENSG00000130592 25.4465876126011
ENSG00000130595 52.2329589971272
ENSG00000130598 371.47102526003
ENSG00000130600 0
ENSG00000130612 0
ENSG00000130635 19.6979322095663
ENSG00000130638 28.8167828943577
ENSG00000130640 0
ENSG00000130643 0
ENSG00000130649 0
ENSG00000130653 11.0395990417628
ENSG00000130656 0
ENSG00000130669 35.0588111557137
ENSG00000130675 0
ENSG00000130684 0
ENSG00000130695 44.8340021071981
ENSG00000130699 26.7041711915401
ENSG00000130700 0
ENSG00000130701 57.8134936694224
ENSG00000130702 33.6938576097577
ENSG00000130703 17.334327168091
ENSG00000130706 147.710487444609
ENSG00000130707 35.4949774606893
ENSG00000130711 0
ENSG00000130713 179.51709900368
ENSG00000130714 47.8354460655346
ENSG00000130717 133.904659882164
ENSG00000130720 0
ENSG00000130723 56.5477592950379
ENSG00000130724 0
ENSG00000130725 0
ENSG00000130726 150.784077201448
ENSG00000130731 518.134715025907
ENSG00000130733 1014.54176530267
ENSG00000130734 314.993700125998
ENSG00000130741 42.999656002752
ENSG00000130748 0
ENSG00000130749 100.875600209821
ENSG00000130751 0
ENSG00000130755 142.65335235378
ENSG00000130758 0
ENSG00000130762 0
ENSG00000130764 0
ENSG00000130766 87.0890485521446
ENSG00000130768 41.3821642871922
ENSG00000130770 277.829227634747
ENSG00000130772 143.595634692705
ENSG00000130775 0
ENSG00000130779 13.2274257445387
ENSG00000130783 18.7962858539153
ENSG00000130787 0
ENSG00000130803 0
ENSG00000130810 0
ENSG00000130811 0
ENSG00000130812 0
ENSG00000130813 0
ENSG00000130816 10.2101243593147
ENSG00000130818 0
ENSG00000130821 117.716303708064
ENSG00000130822 0
ENSG00000130826 66.9612963706977
ENSG00000130827 0
ENSG00000130829 0
ENSG00000130830 23.6272564029865
ENSG00000130844 0
ENSG00000130856 20.253711492631
ENSG00000130876 58.1835107930413
ENSG00000130881 0
ENSG00000130921 39.9297236863121
ENSG00000130935 0
ENSG00000130939 40.4290873807342
ENSG00000130940 31.2408230082413
ENSG00000130943 0
ENSG00000130948 0
ENSG00000130950 0
ENSG00000130956 0
ENSG00000130957 0
ENSG00000130958 31.7435124196492
ENSG00000130962 0
ENSG00000130985 41.2065271138948
ENSG00000130988 0
ENSG00000130997 11.7506051561655
ENSG00000131002 0
ENSG00000131007 0
ENSG00000131013 193.676463467777
ENSG00000131015 0
ENSG00000131016 0
ENSG00000131018 1.93754141494774
ENSG00000131019 0
ENSG00000131023 349.394383069346
ENSG00000131037 0
ENSG00000131042 0
ENSG00000131043 0
ENSG00000131044 0
ENSG00000131050 0
ENSG00000131051 232.534105002067
ENSG00000131055 0
ENSG00000131059 0
ENSG00000131061 0
ENSG00000131067 35.5353398955261
ENSG00000131068 0
ENSG00000131069 71.6576198921553
ENSG00000131080 0
ENSG00000131089 0
ENSG00000131094 119.345984007638
ENSG00000131095 0
ENSG00000131096 0
ENSG00000131097 0
ENSG00000131100 54.5211678434152
ENSG00000131115 0
ENSG00000131116 0
ENSG00000131126 0
ENSG00000131127 0
ENSG00000131142 404.694455685957
ENSG00000131143 237.755587256301
ENSG00000131148 35.9053534882051
ENSG00000131149 30.8661028458547
ENSG00000131152 0
ENSG00000131153 72.0668780628423
ENSG00000131165 0
ENSG00000131171 0
ENSG00000131174 378.024193548387
ENSG00000131183 0
ENSG00000131187 0
ENSG00000131188 0
ENSG00000131196 0
ENSG00000131203 0
ENSG00000131233 58.428279287175
ENSG00000131236 215.936082919456
ENSG00000131238 80.0096011521383
ENSG00000131242 6.82151505849449
ENSG00000131263 136.049794224686
ENSG00000131264 0
ENSG00000131269 9.6662252423806
ENSG00000131323 52.2290617422123
ENSG00000131351 0
ENSG00000131355 0
ENSG00000131368 305.997552019584
ENSG00000131370 34.6756669286606
ENSG00000131373 97.2573429293912
ENSG00000131374 3.88302465875979
ENSG00000131375 64.1477965231894
ENSG00000131378 0
ENSG00000131379 0
ENSG00000131381 68.7497851569214
ENSG00000131386 0
ENSG00000131389 57.6156345785992
ENSG00000131398 0
ENSG00000131400 0
ENSG00000131401 0
ENSG00000131408 18.7511719482468
ENSG00000131409 0
ENSG00000131435 63.3552965027876
ENSG00000131437 44.4335829019573
ENSG00000131446 79.6431984708506
ENSG00000131459 18.9760522220957
ENSG00000131462 719.55387659651
ENSG00000131467 51.6182315593868
ENSG00000131469 213.356091316407
ENSG00000131470 0
ENSG00000131471 0
ENSG00000131473 47.1438673685865
ENSG00000131475 162.232316677482
ENSG00000131477 217.627856365615
ENSG00000131480 163.719711853307
ENSG00000131482 238.606537819136
ENSG00000131484 0
ENSG00000131495 0
ENSG00000131503 94.745034345075
ENSG00000131504 57.6701268742791
ENSG00000131507 87.0776732845698
ENSG00000131508 117.643598717685
ENSG00000131538 0
ENSG00000131548 0
ENSG00000131558 1.22923514530789
ENSG00000131584 0
ENSG00000131591 0
ENSG00000131620 17.98124556088
ENSG00000131626 52.7685921339619
ENSG00000131634 148.737589707359
ENSG00000131650 0
ENSG00000131652 268.16840976133
ENSG00000131653 89.1583452211127
ENSG00000131668 0
ENSG00000131669 78.125
ENSG00000131686 34.2161089440909
ENSG00000131697 0
ENSG00000131711 9.7718278203938
ENSG00000131721 0
ENSG00000131724 0
ENSG00000131725 0
ENSG00000131730 0
ENSG00000131732 0
ENSG00000131737 0
ENSG00000131738 0
ENSG00000131746 38.8048117966628
ENSG00000131747 33.9731612026499
ENSG00000131748 75.7002271006813
ENSG00000131759 41.9718368974418
ENSG00000131771 101.142914938809
ENSG00000131773 5.01841759256471
ENSG00000131778 0
ENSG00000131779 267.415429870304
ENSG00000131781 29.5111478360951
ENSG00000131788 88.386070355312
ENSG00000131791 0
ENSG00000131795 168.378514901499
ENSG00000131797 0
ENSG00000131808 0
ENSG00000131828 0
ENSG00000131831 0
ENSG00000131844 28.0045367349511
ENSG00000131845 0
ENSG00000131848 0
ENSG00000131849 0
ENSG00000131864 0
ENSG00000131871 149.611011370437
ENSG00000131873 39.3649127411101
ENSG00000131876 0
ENSG00000131885 0
ENSG00000131899 0
ENSG00000131910 403.551251008878
ENSG00000131914 52.7843758247559
ENSG00000131931 150.330727600722
ENSG00000131941 34.7640678594605
ENSG00000131943 68.2873531821907
ENSG00000131944 166.27868307283
ENSG00000131951 0
ENSG00000131966 0
ENSG00000131969 30.4775837371613
ENSG00000131979 49.3056126222368
ENSG00000131981 46.9505610592047
ENSG00000131982 0
ENSG00000132000 45.034902049088
ENSG00000132002 199.986667555496
ENSG00000132003 27.1953441570803
ENSG00000132004 116.400884646723
ENSG00000132005 21.9770559535845
ENSG00000132010 0
ENSG00000132016 41.4851690520639
ENSG00000132017 0
ENSG00000132024 0
ENSG00000132026 200.984825645664
ENSG00000132031 97.1628449280995
ENSG00000132109 0
ENSG00000132122 0
ENSG00000132128 259.354443213166
ENSG00000132130 0
ENSG00000132139 0
ENSG00000132141 56.369785794814
ENSG00000132142 15.3852307938471
ENSG00000132153 0
ENSG00000132155 260.461885744053
ENSG00000132164 0
ENSG00000132170 27.2129206947459
ENSG00000132182 9.60864008916818
ENSG00000132185 0
ENSG00000132196 0
ENSG00000132199 0
ENSG00000132204 0
ENSG00000132205 14.5003190070182
ENSG00000132207 0
ENSG00000132254 173.701580684384
ENSG00000132256 3.63075247345012
ENSG00000132259 0
ENSG00000132274 0
ENSG00000132275 0
ENSG00000132286 0
ENSG00000132294 18.2556706677012
ENSG00000132297 0
ENSG00000132300 138.981543251056
ENSG00000132305 77.1619822913251
ENSG00000132313 138.504155124654
ENSG00000132321 0
ENSG00000132323 60.0078010141318
ENSG00000132326 0
ENSG00000132329 18.7895755434885
ENSG00000132330 25.9571706683971
ENSG00000132334 0
ENSG00000132341 0
ENSG00000132356 51.2873115191302
ENSG00000132357 105.318588730911
ENSG00000132359 3.83606205213976
ENSG00000132361 386.631153879199
ENSG00000132376 44.806882337127
ENSG00000132382 59.7550044816253
ENSG00000132383 28.416760205169
ENSG00000132386 64.0368852459016
ENSG00000132388 143.781452192667
ENSG00000132394 3.91866420574555
ENSG00000132405 8.07252355158746
ENSG00000132406 78.8519161015613
ENSG00000132423 0
ENSG00000132424 219.933286902973
ENSG00000132429 0
ENSG00000132432 0
ENSG00000132434 14.6423603484882
ENSG00000132436 319.590923617769
ENSG00000132437 28.0318815933321
ENSG00000132446 0
ENSG00000132463 124.151630524748
ENSG00000132464 0
ENSG00000132465 0
ENSG00000132466 70.1099647832254
ENSG00000132467 0
ENSG00000132470 0
ENSG00000132471 92.5154963456379
ENSG00000132475 0
ENSG00000132478 0
ENSG00000132481 226.500566251416
ENSG00000132485 222.135836063753
ENSG00000132498 0
ENSG00000132507 183.250870441635
ENSG00000132510 0
ENSG00000132514 0
ENSG00000132517 0
ENSG00000132518 56.3507269243773
ENSG00000132522 471.586889884461
ENSG00000132530 0
ENSG00000132535 0
ENSG00000132541 67.1231037723184
ENSG00000132549 5.7849279487224
ENSG00000132554 0
ENSG00000132561 0
ENSG00000132563 0
ENSG00000132570 0
ENSG00000132581 361.428364898077
ENSG00000132589 109.021531752521
ENSG00000132591 163.132137030995
ENSG00000132600 63.0384534566085
ENSG00000132603 271.591526344378
ENSG00000132604 37.7280187130973
ENSG00000132612 73.0406836607991
ENSG00000132613 80.4408156698709
ENSG00000132622 48.9117143555882
ENSG00000132623 14.1568866174951
ENSG00000132631 0
ENSG00000132635 680.619363620895
ENSG00000132639 11.2880831705968
ENSG00000132640 55.730487363112
ENSG00000132646 85.6604420078808
ENSG00000132661 0
ENSG00000132664 0
ENSG00000132669 17.2507482512054
ENSG00000132670 51.4600355646024
ENSG00000132671 794.912559618442
ENSG00000132676 176.294293941353
ENSG00000132677 0
ENSG00000132680 327.746043637045
ENSG00000132681 0
ENSG00000132688 0
ENSG00000132692 0
ENSG00000132693 0
ENSG00000132694 45.2361780857859
ENSG00000132698 107.009095773141
ENSG00000132702 0
ENSG00000132703 0
ENSG00000132704 0
ENSG00000132716 57.6236026276363
ENSG00000132718 0
ENSG00000132740 0
ENSG00000132744 0
ENSG00000132746 0
ENSG00000132749 45.3257790368272
ENSG00000132763 635.497049477985
ENSG00000132768 0
ENSG00000132773 464.468183929401
ENSG00000132780 142.657422465691
ENSG00000132781 88.4329678103997
ENSG00000132792 5.6140666052862
ENSG00000132793 101.71387885877
ENSG00000132801 0
ENSG00000132819 0
ENSG00000132821 0
ENSG00000132823 69.9496362618914
ENSG00000132824 540.770211286647
ENSG00000132825 0
ENSG00000132832 0
ENSG00000132837 20.9710431835721
ENSG00000132840 0
ENSG00000132842 16.9934507240909
ENSG00000132846 131.1303435615
ENSG00000132849 7.11838346257154
ENSG00000132854 12.1307696973373
ENSG00000132855 576.50178715554
ENSG00000132872 0
ENSG00000132874 0
ENSG00000132879 0
ENSG00000132881 0
ENSG00000132906 28.0088507968518
ENSG00000132911 0
ENSG00000132912 19.7355437142293
ENSG00000132915 11.5156958935028
ENSG00000132932 1.52956418127783
ENSG00000132938 0
ENSG00000132950 149.420993649608
ENSG00000132952 23.8908665217287
ENSG00000132953 71.5882245324891
ENSG00000132958 0
ENSG00000132963 0
ENSG00000132964 39.7088021178028
ENSG00000132965 0
ENSG00000132967 0
ENSG00000132970 0
ENSG00000132972 8.63781636002419
ENSG00000132975 0
ENSG00000133019 1.8907666302379
ENSG00000133020 0
ENSG00000133026 6.38744993836111
ENSG00000133027 34.8246000975089
ENSG00000133028 0
ENSG00000133030 62.8086904388044
ENSG00000133048 0
ENSG00000133055 0
ENSG00000133056 27.7404052873212
ENSG00000133059 14.4726178071089
ENSG00000133063 16.443311682973
ENSG00000133065 0
ENSG00000133067 7.94401061319818
ENSG00000133069 0
ENSG00000133083 0
ENSG00000133101 0
ENSG00000133103 0
ENSG00000133104 0
ENSG00000133105 15.7888088922572
ENSG00000133106 9.44429753314948
ENSG00000133107 0
ENSG00000133110 0
ENSG00000133111 0
ENSG00000133112 0
ENSG00000133114 22.6963231956423
ENSG00000133115 0
ENSG00000133116 0
ENSG00000133119 0
ENSG00000133121 32.3237547273491
ENSG00000133124 0
ENSG00000133131 5.36555528131606
ENSG00000133134 0
ENSG00000133135 29.0697674418605
ENSG00000133136 0
ENSG00000133138 13.6117387635097
ENSG00000133142 0
ENSG00000133149 2860.4118993135
ENSG00000133169 628.930817610063
ENSG00000133193 136.049794224686
ENSG00000133195 0
ENSG00000133216 39.1222913926069
ENSG00000133226 120.331151328456
ENSG00000133243 60.686976574827
ENSG00000133246 306.349084782109
ENSG00000133247 0
ENSG00000133250 278.784499581823
ENSG00000133256 22.124383282816
ENSG00000133265 55.0933832846675
ENSG00000133275 24.906600249066
ENSG00000133302 33.0332810306384
ENSG00000133313 0
ENSG00000133315 11.9368065461447
ENSG00000133316 422.47570764681
ENSG00000133317 0
ENSG00000133318 114.728603115519
ENSG00000133321 0
ENSG00000133328 0
ENSG00000133392 6.4993305689514
ENSG00000133393 0
ENSG00000133398 0
ENSG00000133401 4.24159263320191
ENSG00000133422 92.6612305411416
ENSG00000133424 3.94416119523861
ENSG00000133433 265.041081367612
ENSG00000133454 0
ENSG00000133460 33.7757962643969
ENSG00000133466 104.06368697643
ENSG00000133475 0
ENSG00000133477 20.5841790000206
ENSG00000133488 0
ENSG00000133519 82.5014437752661
ENSG00000133561 0
ENSG00000133574 0
ENSG00000133597 43.273183608118
ENSG00000133606 0
ENSG00000133612 17.0630993413644
ENSG00000133619 0
ENSG00000133624 0
ENSG00000133627 10.4569695702186
ENSG00000133636 0
ENSG00000133639 0
ENSG00000133640 0
ENSG00000133641 122.586576769844
ENSG00000133657 94.0507665137471
ENSG00000133661 0
ENSG00000133665 0
ENSG00000133678 0
ENSG00000133687 7.04423781346858
ENSG00000133703 195.024703129063
ENSG00000133704 29.851191808833
ENSG00000133706 0
ENSG00000133710 0
ENSG00000133731 34.8031879720182
ENSG00000133739 0
ENSG00000133740 0
ENSG00000133742 0
ENSG00000133773 14.8011100832562
ENSG00000133789 22.4933925659338
ENSG00000133794 9.04036523075532
ENSG00000133800 36.5470360353775
ENSG00000133805 5.01839240817596
ENSG00000133808 0
ENSG00000133812 5.81912980732861
ENSG00000133816 5.88955898982284
ENSG00000133818 57.7493907439276
ENSG00000133835 10.8250296335186
ENSG00000133858 137.329625433447
ENSG00000133863 0
ENSG00000133872 0
ENSG00000133874 0
ENSG00000133878 0
ENSG00000133884 205.170291341814
ENSG00000133895 128.452151573539
ENSG00000133935 175.453987191859
ENSG00000133937 497.512437810945
ENSG00000133943 18.1488203266788
ENSG00000133958 2.66910088667531
ENSG00000133961 42.4326646652593
ENSG00000133962 4.99970001799892
ENSG00000133980 0
ENSG00000133983 57.7183919655998
ENSG00000133985 29.7849526419253
ENSG00000133997 0
ENSG00000134001 263.95173453997
ENSG00000134007 0
ENSG00000134013 7.80396441392227
ENSG00000134014 0
ENSG00000134020 6.97483827093759
ENSG00000134028 46.0214459938331
ENSG00000134030 12.3391286107375
ENSG00000134042 0
ENSG00000134046 97.1143174250832
ENSG00000134049 0
ENSG00000134056 80.8407437348424
ENSG00000134057 0
ENSG00000134058 46.9670995467675
ENSG00000134061 0
ENSG00000134070 50.7105820307053
ENSG00000134072 79.0451347719548
ENSG00000134077 417.536534446764
ENSG00000134086 89.1821992330331
ENSG00000134107 161.082474226804
ENSG00000134108 85.1904859265317
ENSG00000134109 92.8447635553355
ENSG00000134115 0
ENSG00000134121 23.4949157002425
ENSG00000134138 18.8591176761795
ENSG00000134146 3.04090935353308
ENSG00000134152 0
ENSG00000134153 0
ENSG00000134160 0
ENSG00000134183 204.269226840976
ENSG00000134184 0
ENSG00000134186 316.422318320852
ENSG00000134193 0
ENSG00000134198 0
ENSG00000134200 0
ENSG00000134201 31.6520803329799
ENSG00000134202 127.697612054655
ENSG00000134207 0
ENSG00000134215 0
ENSG00000134216 0
ENSG00000134222 275.406224180667
ENSG00000134240 95.6480153036825
ENSG00000134242 51.7696595282058
ENSG00000134243 67.8871263379421
ENSG00000134245 15.7170923379175
ENSG00000134247 12.4529899628901
ENSG00000134248 0
ENSG00000134249 0
ENSG00000134250 69.5916236991111
ENSG00000134253 0
ENSG00000134255 153.92734629255
ENSG00000134256 0
ENSG00000134258 14.8482508760468
ENSG00000134259 0
ENSG00000134262 0
ENSG00000134265 0
ENSG00000134278 14.1761528756326
ENSG00000134283 13.5581577175293
ENSG00000134285 0
ENSG00000134287 91.6212378029227
ENSG00000134291 0
ENSG00000134294 68.1245316438449
ENSG00000134297 0
ENSG00000134308 127.542886295517
ENSG00000134313 17.8010378005038
ENSG00000134317 0
ENSG00000134318 71.1870439579996
ENSG00000134321 0
ENSG00000134323 155.183116076971
ENSG00000134324 13.349798084304
ENSG00000134326 0
ENSG00000134330 87.3896705409421
ENSG00000134333 284.940874768486
ENSG00000134339 0
ENSG00000134343 0
ENSG00000134352 50.08430858612
ENSG00000134363 0
ENSG00000134365 0
ENSG00000134369 9.8187459497673
ENSG00000134371 30.3294536907154
ENSG00000134375 65.9152330103487
ENSG00000134376 3.61018650223471
ENSG00000134389 0
ENSG00000134398 43.1499460625674
ENSG00000134419 220.046209704038
ENSG00000134438 0
ENSG00000134440 92.7729845069116
ENSG00000134443 0
ENSG00000134444 16.6854377841739
ENSG00000134452 0
ENSG00000134453 70.2469179164764
ENSG00000134460 19.3659585181169
ENSG00000134461 0
ENSG00000134463 46.072333563695
ENSG00000134470 102.403058438012
ENSG00000134480 511.009941466134
ENSG00000134489 0
ENSG00000134490 8.30502703286299
ENSG00000134504 4.93846670485748
ENSG00000134508 23.8276782310332
ENSG00000134516 4.48293793820718
ENSG00000134531 0
ENSG00000134532 4.74465455356359
ENSG00000134533 0
ENSG00000134538 0
ENSG00000134539 0
ENSG00000134545 0
ENSG00000134548 0
ENSG00000134551 0
ENSG00000134569 48.5633346823149
ENSG00000134571 0
ENSG00000134574 41.1946446961895
ENSG00000134575 104.112441436752
ENSG00000134588 0
ENSG00000134590 0
ENSG00000134594 0
ENSG00000134595 0
ENSG00000134597 0
ENSG00000134602 0
ENSG00000134612 0
ENSG00000134627 0
ENSG00000134640 0
ENSG00000134644 163.585800752495
ENSG00000134668 0
ENSG00000134684 93.2075032040079
ENSG00000134686 0
ENSG00000134690 0
ENSG00000134697 34.3406593406593
ENSG00000134698 0
ENSG00000134709 64.9424447583329
ENSG00000134716 89.5977062987187
ENSG00000134717 86.7252543940796
ENSG00000134744 34.4338388220872
ENSG00000134748 0
ENSG00000134755 0
ENSG00000134757 32.3540830852854
ENSG00000134758 25.1844762888156
ENSG00000134759 20.6172814052739
ENSG00000134760 0
ENSG00000134762 0
ENSG00000134765 0
ENSG00000134769 2.50906399367716
ENSG00000134775 2.07321775835403
ENSG00000134779 40.6735540551533
ENSG00000134780 15.0220072406075
ENSG00000134802 0
ENSG00000134809 0
ENSG00000134812 61.5991129727732
ENSG00000134815 0
ENSG00000134817 0
ENSG00000134824 80.672268907563
ENSG00000134825 123.446629907004
ENSG00000134827 0
ENSG00000134830 89.2618048736945
ENSG00000134851 121.864173673857
ENSG00000134852 50.3203730416988
ENSG00000134853 43.3833205593556
ENSG00000134864 155.244682869612
ENSG00000134871 9.65176434252181
ENSG00000134873 6.84200443361887
ENSG00000134874 15.0373678591299
ENSG00000134882 37.7031255891113
ENSG00000134884 301.977955609241
ENSG00000134897 0
ENSG00000134899 0
ENSG00000134900 48.6801591841205
ENSG00000134901 0
ENSG00000134905 0
ENSG00000134909 12.728111625539
ENSG00000134910 59.694364851958
ENSG00000134917 0
ENSG00000134940 0
ENSG00000134954 46.5845742946319
ENSG00000134955 0
ENSG00000134962 22.3793751678453
ENSG00000134970 205.286117526302
ENSG00000134982 79.283850600395
ENSG00000134986 0
ENSG00000134987 25.7818341196793
ENSG00000134996 34.0582054731536
ENSG00000135002 111.098766803688
ENSG00000135018 228.021807176468
ENSG00000135040 12.3224033615516
ENSG00000135045 158.579130986362
ENSG00000135046 53.6567044052154
ENSG00000135047 170.212765957447
ENSG00000135048 7.50046877929871
ENSG00000135049 5.11535116885774
ENSG00000135052 13.5084022261847
ENSG00000135063 0
ENSG00000135069 0
ENSG00000135070 54.8967940272288
ENSG00000135074 5.54809644810865
ENSG00000135077 0
ENSG00000135083 0
ENSG00000135090 35.8511281901902
ENSG00000135093 0
ENSG00000135094 0
ENSG00000135097 71.8107069764102
ENSG00000135100 166.875260742595
ENSG00000135108 0
ENSG00000135111 0
ENSG00000135114 52.7676639755158
ENSG00000135116 0
ENSG00000135119 8.66994390546293
ENSG00000135124 41.2371134020619
ENSG00000135127 9.55785368837574
ENSG00000135144 0
ENSG00000135148 142.333558694801
ENSG00000135164 113.695795529481
ENSG00000135175 0
ENSG00000135185 204.69990993204
ENSG00000135205 14.4857556735876
ENSG00000135211 206.058108386565
ENSG00000135213 0
ENSG00000135218 0
ENSG00000135220 0
ENSG00000135222 0
ENSG00000135226 0
ENSG00000135241 40.3042974457152
ENSG00000135245 389.105058365759
ENSG00000135248 0
ENSG00000135249 0
ENSG00000135250 41.5793212175811
ENSG00000135253 0
ENSG00000135269 0
ENSG00000135272 20.6083587503091
ENSG00000135297 20.982395769949
ENSG00000135298 2.6520098919969
ENSG00000135299 0
ENSG00000135312 0
ENSG00000135314 0
ENSG00000135315 0
ENSG00000135316 282.023802808957
ENSG00000135317 33.8367489651594
ENSG00000135318 21.8856692637661
ENSG00000135324 0
ENSG00000135333 0
ENSG00000135334 184.243496204584
ENSG00000135336 51.725698620217
ENSG00000135338 0
ENSG00000135341 0
ENSG00000135346 208.138203767301
ENSG00000135355 605.326876513317
ENSG00000135362 5.92006725196398
ENSG00000135363 29.66038855109
ENSG00000135365 26.0260781302865
ENSG00000135372 213.934250873565
ENSG00000135373 125.109470786939
ENSG00000135374 0
ENSG00000135378 0
ENSG00000135387 262.764280227999
ENSG00000135390 44.7597520309737
ENSG00000135392 709.579320831221
ENSG00000135404 228.050171037628
ENSG00000135406 0
ENSG00000135407 140.653570256458
ENSG00000135409 260.416666666667
ENSG00000135413 0
ENSG00000135414 72.212593876372
ENSG00000135423 114.527858901678
ENSG00000135424 63.5404752827551
ENSG00000135426 0
ENSG00000135436 0
ENSG00000135437 460.935699469924
ENSG00000135439 176.876363421968
ENSG00000135441 493.583415597236
ENSG00000135443 0
ENSG00000135446 362.01279111862
ENSG00000135447 75.340917652377
ENSG00000135451 0
ENSG00000135452 327.895729158128
ENSG00000135454 0
ENSG00000135457 0
ENSG00000135469 973.472864443904
ENSG00000135472 0
ENSG00000135473 112.164208401099
ENSG00000135476 39.4555139080687
ENSG00000135477 0
ENSG00000135480 0
ENSG00000135482 0
ENSG00000135486 580.046403712297
ENSG00000135502 0
ENSG00000135503 154.144279045186
ENSG00000135506 0
ENSG00000135517 50.8517670989067
ENSG00000135519 52.2138680033417
ENSG00000135521 0
ENSG00000135525 52.8635208066012
ENSG00000135535 311.604138102954
ENSG00000135537 0
ENSG00000135540 11.0893841325699
ENSG00000135541 4.66755350183201
ENSG00000135547 0
ENSG00000135549 0
ENSG00000135569 0
ENSG00000135577 0
ENSG00000135587 0
ENSG00000135596 0
ENSG00000135597 35.3902959808421
ENSG00000135604 0
ENSG00000135605 14.9162452827374
ENSG00000135617 955.474871010892
ENSG00000135622 71.8597298074159
ENSG00000135624 510.15202530354
ENSG00000135625 360.230547550432
ENSG00000135631 0
ENSG00000135632 76.8285187461586
ENSG00000135636 8.58195986217373
ENSG00000135637 87.5426770550643
ENSG00000135638 0
ENSG00000135643 14.7022068012409
ENSG00000135655 50.9252481014431
ENSG00000135677 0
ENSG00000135678 0
ENSG00000135679 80.5174588689981
ENSG00000135686 0
ENSG00000135697 18.9771325552709
ENSG00000135698 0
ENSG00000135702 0
ENSG00000135709 15.0461918088532
ENSG00000135720 0
ENSG00000135722 431.034482758621
ENSG00000135723 109.457092819615
ENSG00000135736 0
ENSG00000135740 86.9363625825895
ENSG00000135744 0
ENSG00000135747 0
ENSG00000135749 3.20226464155451
ENSG00000135750 51.2741629492899
ENSG00000135763 29.4412059117941
ENSG00000135766 16.3148105850491
ENSG00000135773 0
ENSG00000135775 0
ENSG00000135776 0
ENSG00000135778 0
ENSG00000135801 60.72198439445
ENSG00000135821 0
ENSG00000135823 19.925478709626
ENSG00000135824 0
ENSG00000135828 0
ENSG00000135829 82.6736663704194
ENSG00000135835 0
ENSG00000135837 18.7332571514209
ENSG00000135838 24.3356371069795
ENSG00000135842 5.43995648034816
ENSG00000135845 27.0628670401342
ENSG00000135847 4.39415577282215
ENSG00000135862 16.375590544734
ENSG00000135870 87.8310131307365
ENSG00000135898 0
ENSG00000135899 0
ENSG00000135900 0
ENSG00000135902 0
ENSG00000135903 0
ENSG00000135905 3.60547455256061
ENSG00000135912 22.4356097998744
ENSG00000135913 25.3998357477288
ENSG00000135914 118.420273550832
ENSG00000135916 0
ENSG00000135917 0
ENSG00000135919 0
ENSG00000135924 0
ENSG00000135925 0
ENSG00000135926 54.3625985322098
ENSG00000135929 0
ENSG00000135930 59.5362129014973
ENSG00000135931 5.67250367294613
ENSG00000135932 18.4789940035664
ENSG00000135940 426.621160409556
ENSG00000135945 89.3255917820456
ENSG00000135951 6.34099325318318
ENSG00000135953 0
ENSG00000135956 0
ENSG00000135960 0
ENSG00000135966 15.2390240928971
ENSG00000135968 32.865006983814
ENSG00000135972 0
ENSG00000135973 0
ENSG00000135974 84.3668269636379
ENSG00000135976 6.62137645173679
ENSG00000135999 104.805690250276
ENSG00000136002 9.50805332116302
ENSG00000136003 0
ENSG00000136010 0
ENSG00000136011 5.57242762809618
ENSG00000136014 114.511465460479
ENSG00000136021 26.8150432392572
ENSG00000136026 15.0595605620228
ENSG00000136040 12.5823356589684
ENSG00000136044 47.6621705352462
ENSG00000136045 0
ENSG00000136048 0
ENSG00000136051 32.3567002637071
ENSG00000136052 6.40237656217988
ENSG00000136059 0
ENSG00000136068 30.5145981837711
ENSG00000136098 0
ENSG00000136099 0
ENSG00000136100 0
ENSG00000136104 0
ENSG00000136108 0
ENSG00000136110 0
ENSG00000136111 0
ENSG00000136114 0
ENSG00000136122 0
ENSG00000136141 40.0254161392484
ENSG00000136143 9.85182849936948
ENSG00000136144 55.9304970356837
ENSG00000136146 0
ENSG00000136147 0
ENSG00000136149 0
ENSG00000136152 69.7291718963546
ENSG00000136153 16.7059953640863
ENSG00000136155 0
ENSG00000136156 100.772589855559
ENSG00000136158 0
ENSG00000136159 0
ENSG00000136160 0
ENSG00000136161 67.7583286278938
ENSG00000136167 23.2688011913626
ENSG00000136169 19.7199763360284
ENSG00000136193 0
ENSG00000136197 837.988826815642
ENSG00000136205 22.7712626665149
ENSG00000136206 0
ENSG00000136213 0
ENSG00000136231 6.23989916322952
ENSG00000136235 0
ENSG00000136237 4.18571165469553
ENSG00000136238 169.750466813784
ENSG00000136240 130.582397492818
ENSG00000136243 52.1240552514986
ENSG00000136244 163.425396306586
ENSG00000136247 0
ENSG00000136250 0
ENSG00000136261 0
ENSG00000136267 1.20521278634349
ENSG00000136270 167.39203213927
ENSG00000136271 207.576543850545
ENSG00000136273 3.52297508199725
ENSG00000136274 117.966261649168
ENSG00000136275 0
ENSG00000136279 80.589918201233
ENSG00000136280 12.9878563543087
ENSG00000136286 60.8383524974144
ENSG00000136295 30.4395470595398
ENSG00000136297 18.7881634570221
ENSG00000136305 0
ENSG00000136315 0
ENSG00000136319 20.2277646297308
ENSG00000136327 0
ENSG00000136352 0
ENSG00000136367 0
ENSG00000136371 31.3504193118583
ENSG00000136378 0
ENSG00000136379 144.855013300324
ENSG00000136381 124.949239371505
ENSG00000136383 17.6047039769026
ENSG00000136404 53.4073915829951
ENSG00000136425 0
ENSG00000136436 28.1412691712396
ENSG00000136444 0
ENSG00000136448 104.516870764889
ENSG00000136449 0
ENSG00000136450 752.445447705041
ENSG00000136451 239.36329363892
ENSG00000136457 0
ENSG00000136463 133.422281521014
ENSG00000136478 25.8453586043506
ENSG00000136485 0
ENSG00000136487 0
ENSG00000136488 0
ENSG00000136490 189.717321191425
ENSG00000136492 5.48678781494162
ENSG00000136504 246.657786986335
ENSG00000136514 0
ENSG00000136518 0
ENSG00000136521 43.5578012021953
ENSG00000136522 0
ENSG00000136527 494.80455220188
ENSG00000136531 0
ENSG00000136535 102.280863250486
ENSG00000136536 119.578400724303
ENSG00000136541 220.046209704038
ENSG00000136542 17.6634754654326
ENSG00000136546 11.0283981251723
ENSG00000136560 40.2762953863504
ENSG00000136573 14.1635034842219
ENSG00000136574 72.2508549684505
ENSG00000136603 25.5375657592318
ENSG00000136628 0
ENSG00000136630 0
ENSG00000136631 12.7980342219435
ENSG00000136634 0
ENSG00000136636 0
ENSG00000136643 4.47371246555241
ENSG00000136653 24.4684234994739
ENSG00000136682 0
ENSG00000136688 0
ENSG00000136689 0
ENSG00000136694 0
ENSG00000136695 0
ENSG00000136696 0
ENSG00000136697 0
ENSG00000136698 0
ENSG00000136699 31.9050505695052
ENSG00000136709 163.389793584227
ENSG00000136710 0
ENSG00000136715 34.5208505937586
ENSG00000136717 0
ENSG00000136718 0
ENSG00000136720 12.2156800469082
ENSG00000136731 19.1427860410804
ENSG00000136732 24.5471058962148
ENSG00000136738 55.7180665830896
ENSG00000136750 11.3311879617459
ENSG00000136754 122.276081924975
ENSG00000136758 133.889719501038
ENSG00000136770 36.4029073788693
ENSG00000136783 0
ENSG00000136802 0
ENSG00000136807 0
ENSG00000136810 77.9423226812159
ENSG00000136811 43.3773613551088
ENSG00000136813 96.7320682928402
ENSG00000136816 123.016361176036
ENSG00000136819 116.631677163518
ENSG00000136824 0
ENSG00000136826 0
ENSG00000136827 0
ENSG00000136828 9.72784725982756
ENSG00000136830 54.3101926654085
ENSG00000136834 0
ENSG00000136839 0
ENSG00000136840 0
ENSG00000136842 0
ENSG00000136848 9.15440738943765
ENSG00000136854 36.1807590723253
ENSG00000136856 88.6289107506869
ENSG00000136859 84.3834383438344
ENSG00000136861 5.22733688095263
ENSG00000136866 0
ENSG00000136867 75.7805395574417
ENSG00000136868 66.8642877838946
ENSG00000136869 0
ENSG00000136870 254.496097726502
ENSG00000136872 131.181949363768
ENSG00000136874 15.6976014065051
ENSG00000136875 0
ENSG00000136877 152.045005321575
ENSG00000136878 21.2174577242155
ENSG00000136881 43.284421936545
ENSG00000136883 0
ENSG00000136888 0
ENSG00000136891 58.9819711774768
ENSG00000136895 17.7099813454863
ENSG00000136897 182.116190129302
ENSG00000136908 0
ENSG00000136918 0
ENSG00000136925 29.7610190172912
ENSG00000136928 2.37479487709249
ENSG00000136929 55.3525960367541
ENSG00000136930 129.075977347166
ENSG00000136931 76.3533633656563
ENSG00000136932 55.3036168565424
ENSG00000136933 148.734271350805
ENSG00000136935 28.5200924050994
ENSG00000136936 0
ENSG00000136937 24.9233606659522
ENSG00000136938 30.6908510572998
ENSG00000136939 0
ENSG00000136940 0
ENSG00000136942 0
ENSG00000136943 286.286859433152
ENSG00000136944 11.5486776764061
ENSG00000136950 0
ENSG00000136960 0
ENSG00000136982 0
ENSG00000136986 170.881749829118
ENSG00000136997 667.222685571309
ENSG00000136999 0
ENSG00000137033 47.4169610469665
ENSG00000137038 10.882458565039
ENSG00000137040 655.594405594406
ENSG00000137054 0
ENSG00000137055 138.309398123603
ENSG00000137070 0
ENSG00000137073 62.8649111640224
ENSG00000137074 57.0743679013755
ENSG00000137075 59.5423180485998
ENSG00000137076 56.4206725344166
ENSG00000137077 0
ENSG00000137078 0
ENSG00000137080 0
ENSG00000137090 0
ENSG00000137094 0
ENSG00000137098 0
ENSG00000137100 0
ENSG00000137101 0
ENSG00000137103 0
ENSG00000137106 0
ENSG00000137124 166.722240746916
ENSG00000137133 0
ENSG00000137135 58.8512241054614
ENSG00000137142 0
ENSG00000137145 55.6688261532145
ENSG00000137154 440.528634361234
ENSG00000137161 99.1276764472641
ENSG00000137166 89.3511320788434
ENSG00000137168 0
ENSG00000137171 0
ENSG00000137177 13.1324937292342
ENSG00000137185 0
ENSG00000137193 191.424196018377
ENSG00000137198 17.5530981218185
ENSG00000137200 40.3152653752343
ENSG00000137203 0
ENSG00000137204 101.574403250381
ENSG00000137207 0
ENSG00000137210 19.0485261202914
ENSG00000137216 69.9154023631406
ENSG00000137218 0
ENSG00000137221 34.4423779017703
ENSG00000137225 0
ENSG00000137251 0
ENSG00000137252 0
ENSG00000137259 0
ENSG00000137261 9.79892603770627
ENSG00000137265 101.476482825105
ENSG00000137266 37.2219652134148
ENSG00000137267 259.201658890617
ENSG00000137269 15.4291224686596
ENSG00000137270 0
ENSG00000137273 520.471894517696
ENSG00000137274 85.2151682999574
ENSG00000137275 58.5971834287165
ENSG00000137285 0
ENSG00000137288 0
ENSG00000137309 0
ENSG00000137310 0
ENSG00000137312 0
ENSG00000137331 0
ENSG00000137337 55.3005585356412
ENSG00000137338 0
ENSG00000137343 50.0450405364828
ENSG00000137364 37.3636227768644
ENSG00000137392 0
ENSG00000137393 29.9022197414455
ENSG00000137404 296.3841138115
ENSG00000137409 0
ENSG00000137411 0
ENSG00000137413 0
ENSG00000137414 175.978882534096
ENSG00000137434 0
ENSG00000137440 0
ENSG00000137441 0
ENSG00000137449 74.0960284528749
ENSG00000137460 23.0707117314569
ENSG00000137462 0
ENSG00000137463 282.16704288939
ENSG00000137473 0
ENSG00000137474 0
ENSG00000137478 36.0045431187135
ENSG00000137486 11.4092734574662
ENSG00000137491 0
ENSG00000137492 96.7242713438225
ENSG00000137494 59.7407252524046
ENSG00000137496 836.236933797909
ENSG00000137497 102.788127971219
ENSG00000137500 73.227885178676
ENSG00000137501 0
ENSG00000137502 0
ENSG00000137504 86.2068965517241
ENSG00000137507 0
ENSG00000137509 0
ENSG00000137513 21.5962508908453
ENSG00000137522 58.0576803053834
ENSG00000137547 0
ENSG00000137558 0
ENSG00000137561 79.997866723554
ENSG00000137563 83.011663138671
ENSG00000137571 0
ENSG00000137573 0
ENSG00000137574 19.1179000898541
ENSG00000137575 200.420883856098
ENSG00000137601 4.5588201773381
ENSG00000137628 0
ENSG00000137634 0
ENSG00000137642 0
ENSG00000137648 44.5901054555994
ENSG00000137656 40.2917119948427
ENSG00000137672 0
ENSG00000137673 0
ENSG00000137674 0
ENSG00000137675 0
ENSG00000137691 0
ENSG00000137692 33.178500331785
ENSG00000137693 56.9276936964778
ENSG00000137699 0
ENSG00000137700 0
ENSG00000137707 22.3069887795846
ENSG00000137709 0
ENSG00000137710 41.0364157153058
ENSG00000137713 101.214574898785
ENSG00000137714 85.7167347638504
ENSG00000137720 284.050560999858
ENSG00000137726 0
ENSG00000137727 0
ENSG00000137731 0
ENSG00000137745 0
ENSG00000137747 0
ENSG00000137752 13.1597994446565
ENSG00000137757 0
ENSG00000137760 0
ENSG00000137764 11.3458011081066
ENSG00000137766 0
ENSG00000137767 33.2518662609939
ENSG00000137770 49.1135013015078
ENSG00000137776 183.11999853504
ENSG00000137801 0
ENSG00000137802 18.718879862229
ENSG00000137804 20.6795293339124
ENSG00000137806 0
ENSG00000137807 29.2568753657109
ENSG00000137808 0
ENSG00000137809 7.66565480023304
ENSG00000137812 14.2200986874849
ENSG00000137814 47.2032098182676
ENSG00000137815 26.6113151311938
ENSG00000137817 31.4277632860869
ENSG00000137818 0
ENSG00000137819 18.3766102504732
ENSG00000137821 10.1606913334383
ENSG00000137822 79.2079207920792
ENSG00000137824 50.0801282051282
ENSG00000137825 98.4542679925175
ENSG00000137831 18.3418928833456
ENSG00000137834 0
ENSG00000137841 0
ENSG00000137842 16.1634447533458
ENSG00000137843 0
ENSG00000137845 32.3049588111775
ENSG00000137857 28.055212658512
ENSG00000137860 0
ENSG00000137868 91.4578379367112
ENSG00000137869 0
ENSG00000137871 24.2726021269734
ENSG00000137872 3.38912396229261
ENSG00000137875 0
ENSG00000137876 0
ENSG00000137877 0
ENSG00000137878 8.14080333447305
ENSG00000137880 0
ENSG00000137936 21.0260723296888
ENSG00000137941 0
ENSG00000137942 112.643268156687
ENSG00000137944 52.4649796260996
ENSG00000137947 76.8974444415964
ENSG00000137948 15.371372356124
ENSG00000137955 225.073148773351
ENSG00000137959 0
ENSG00000137960 44.0506456566063
ENSG00000137962 15.8628183469357
ENSG00000137965 0
ENSG00000137968 0
ENSG00000137970 0
ENSG00000137975 30.7948141532966
ENSG00000137976 242.615393946746
ENSG00000137992 0
ENSG00000137996 0
ENSG00000138002 22.0172174640569
ENSG00000138018 22.8977045051234
ENSG00000138028 0
ENSG00000138029 211.420960274002
ENSG00000138030 0
ENSG00000138031 19.8666944800389
ENSG00000138032 170.121440536013
ENSG00000138035 16.7655836099655
ENSG00000138036 27.7993995329701
ENSG00000138039 0
ENSG00000138041 125.719394311896
ENSG00000138050 0
ENSG00000138061 0
ENSG00000138068 69.4951179679627
ENSG00000138069 201.999798000202
ENSG00000138071 137.927863727271
ENSG00000138073 0
ENSG00000138074 0
ENSG00000138075 113.662195953626
ENSG00000138078 43.8769689789829
ENSG00000138079 86.8904094710546
ENSG00000138080 127.599846880184
ENSG00000138081 103.023746973677
ENSG00000138083 0
ENSG00000138085 0
ENSG00000138092 68.3971136418043
ENSG00000138095 27.397760689693
ENSG00000138100 0
ENSG00000138101 6.7467961151948
ENSG00000138107 42.558624505256
ENSG00000138109 0
ENSG00000138111 63.8814360546825
ENSG00000138115 0
ENSG00000138119 11.3708077253268
ENSG00000138131 0
ENSG00000138134 20.9599664640537
ENSG00000138135 0
ENSG00000138136 0
ENSG00000138138 89.0551251224508
ENSG00000138152 0
ENSG00000138160 16.1009853803053
ENSG00000138161 0
ENSG00000138162 15.0731802903095
ENSG00000138166 0
ENSG00000138172 163.4521085322
ENSG00000138175 24.5839172013669
ENSG00000138180 30.8061982070793
ENSG00000138182 13.6362396705484
ENSG00000138185 6.04273421637823
ENSG00000138190 17.5195781285587
ENSG00000138193 8.8538669263801
ENSG00000138207 0
ENSG00000138231 71.7463050652891
ENSG00000138246 8.22997851975606
ENSG00000138271 43.7636761487965
ENSG00000138279 128.284072249589
ENSG00000138286 13.0994642319129
ENSG00000138293 117.064034026613
ENSG00000138294 153.609831029186
ENSG00000138297 31.9631784184619
ENSG00000138303 8.29084276416698
ENSG00000138308 101.993982355041
ENSG00000138311 0
ENSG00000138315 25.3466149595722
ENSG00000138316 0
ENSG00000138326 0
ENSG00000138336 7.47233368453302
ENSG00000138346 0
ENSG00000138347 0
ENSG00000138356 0
ENSG00000138363 0
ENSG00000138375 0
ENSG00000138376 0
ENSG00000138378 8.19531064324993
ENSG00000138379 0
ENSG00000138380 26.7201068804275
ENSG00000138381 0
ENSG00000138382 202.00659888223
ENSG00000138385 149.016491158355
ENSG00000138386 0
ENSG00000138395 9.51565324959558
ENSG00000138398 0
ENSG00000138399 0
ENSG00000138400 0
ENSG00000138411 2.50423842353183
ENSG00000138413 33.5030822835701
ENSG00000138430 11.347388965799
ENSG00000138433 20.9669979452342
ENSG00000138434 128.514882023338
ENSG00000138435 0
ENSG00000138439 29.7220983801456
ENSG00000138442 14.2839798024526
ENSG00000138443 8.3678507175432
ENSG00000138448 11.0087299228288
ENSG00000138449 0
ENSG00000138459 251.372072562738
ENSG00000138463 23.1628930453414
ENSG00000138468 5.28996968847368
ENSG00000138472 0
ENSG00000138483 0
ENSG00000138495 0
ENSG00000138496 54.5643040323021
ENSG00000138587 0
ENSG00000138592 39.1113892365457
ENSG00000138593 0
ENSG00000138594 8.49848726926607
ENSG00000138600 34.1880341880342
ENSG00000138604 17.9156887686547
ENSG00000138606 0
ENSG00000138613 30.2032679935969
ENSG00000138614 30.7342410179181
ENSG00000138615 64.5577792123951
ENSG00000138617 15.1151014979066
ENSG00000138621 10.6487200238531
ENSG00000138622 0
ENSG00000138623 39.7156360459113
ENSG00000138629 65.7635144022097
ENSG00000138639 0
ENSG00000138640 0
ENSG00000138641 0
ENSG00000138642 0
ENSG00000138646 0
ENSG00000138650 16.9816767707643
ENSG00000138653 0
ENSG00000138658 10.2396067990989
ENSG00000138660 26.1021638693848
ENSG00000138663 169.19655805859
ENSG00000138668 408.979369262928
ENSG00000138669 0
ENSG00000138670 3.23702640280585
ENSG00000138674 60.6016532130997
ENSG00000138675 14.268999172398
ENSG00000138678 0
ENSG00000138684 118.455342335939
ENSG00000138685 13.9803436368466
ENSG00000138686 0
ENSG00000138688 9.50452890802467
ENSG00000138696 4.99399472134758
ENSG00000138698 27.4005633555826
ENSG00000138709 12.3713380839272
ENSG00000138722 0
ENSG00000138735 0
ENSG00000138738 4.20252824098978
ENSG00000138741 0
ENSG00000138744 0
ENSG00000138750 29.5359896033317
ENSG00000138755 160.926939169617
ENSG00000138756 7.14127586034521
ENSG00000138757 73.3998825601879
ENSG00000138758 22.0550936238724
ENSG00000138759 0
ENSG00000138760 18.1300650869337
ENSG00000138764 0
ENSG00000138767 112.963503374785
ENSG00000138768 58.4071209961919
ENSG00000138769 37.9607485859621
ENSG00000138771 22.9783371726305
ENSG00000138772 33.9414509970301
ENSG00000138777 0
ENSG00000138778 0
ENSG00000138780 7.19678159926881
ENSG00000138785 4.68691413573303
ENSG00000138792 0
ENSG00000138794 0
ENSG00000138795 8.23641814647646
ENSG00000138796 43.99278518323
ENSG00000138798 0
ENSG00000138801 0
ENSG00000138802 46.6744457409568
ENSG00000138813 0
ENSG00000138814 27.7033890479269
ENSG00000138821 5.54883529947064
ENSG00000138823 33.2010823552848
ENSG00000138829 0
ENSG00000138834 31.1842207842832
ENSG00000138835 6.53560598138659
ENSG00000138867 193.573364305072
ENSG00000138892 0
ENSG00000138942 85.400742986464
ENSG00000138944 0
ENSG00000138964 21.4693632186869
ENSG00000139044 29.0849863300564
ENSG00000139053 0
ENSG00000139055 0
ENSG00000139083 57.0150967831268
ENSG00000139112 0
ENSG00000139116 19.9782902579197
ENSG00000139117 0
ENSG00000139131 246.366100024637
ENSG00000139132 12.1692992917468
ENSG00000139133 0
ENSG00000139144 2.49500375498065
ENSG00000139146 107.584722969338
ENSG00000139151 0
ENSG00000139154 18.9419649763068
ENSG00000139155 0
ENSG00000139160 77.0564438451165
ENSG00000139163 60.9839764601851
ENSG00000139168 71.2199985756
ENSG00000139173 0
ENSG00000139174 7.57472465875865
ENSG00000139178 0
ENSG00000139180 0
ENSG00000139182 34.1903719912473
ENSG00000139187 0
ENSG00000139190 0
ENSG00000139192 67.4399784192069
ENSG00000139193 145.942790426153
ENSG00000139194 0
ENSG00000139197 66.9120107059217
ENSG00000139200 0
ENSG00000139209 29.565680158472
ENSG00000139211 235.571260306243
ENSG00000139218 123.304562268804
ENSG00000139219 0
ENSG00000139220 0
ENSG00000139223 0
ENSG00000139233 0
ENSG00000139239 0
ENSG00000139263 20.6726893101524
ENSG00000139266 564.971751412429
ENSG00000139269 0
ENSG00000139278 0
ENSG00000139287 0
ENSG00000139289 235.682300259251
ENSG00000139291 0
ENSG00000139292 6.8240287701053
ENSG00000139304 3.66261459405411
ENSG00000139318 0
ENSG00000139323 28.2201548345829
ENSG00000139324 0
ENSG00000139329 0
ENSG00000139330 0
ENSG00000139343 0
ENSG00000139344 0
ENSG00000139350 0
ENSG00000139351 184.757505773672
ENSG00000139352 0
ENSG00000139354 36.62735330745
ENSG00000139364 2.1028902123078
ENSG00000139370 64.9561545956479
ENSG00000139372 0
ENSG00000139405 0
ENSG00000139410 0
ENSG00000139428 0
ENSG00000139433 0
ENSG00000139436 0
ENSG00000139437 0
ENSG00000139438 0
ENSG00000139445 32.008194097689
ENSG00000139496 41.4275949209769
ENSG00000139505 50.1328520579536
ENSG00000139508 52.890463849368
ENSG00000139514 11.5903058681719
ENSG00000139515 0
ENSG00000139517 53.6970412930248
ENSG00000139531 105.68590150074
ENSG00000139537 0
ENSG00000139540 769.428058476532
ENSG00000139546 362.910542551261
ENSG00000139547 0
ENSG00000139549 370.438970179663
ENSG00000139567 60.7754953202869
ENSG00000139572 489.476260401371
ENSG00000139574 2107.48155953635
ENSG00000139579 765.30612244898
ENSG00000139597 0
ENSG00000139610 0
ENSG00000139613 225.691179236412
ENSG00000139618 0
ENSG00000139620 208.058811290658
ENSG00000139624 53.0307047780665
ENSG00000139625 613.058138346787
ENSG00000139626 0
ENSG00000139629 24.0263328608155
ENSG00000139631 42.2136856768965
ENSG00000139636 217.944061024337
ENSG00000139637 0
ENSG00000139641 0
ENSG00000139644 104.87676979549
ENSG00000139645 291.474374544571
ENSG00000139648 0
ENSG00000139651 0
ENSG00000139656 56.4493367202935
ENSG00000139668 22.5316569780542
ENSG00000139675 0
ENSG00000139679 108.825769942322
ENSG00000139684 153.982369018747
ENSG00000139687 50.4948495253484
ENSG00000139697 105.631478180498
ENSG00000139714 46.4813609742493
ENSG00000139718 0
ENSG00000139719 0
ENSG00000139722 96.4320154291225
ENSG00000139725 0
ENSG00000139726 0
ENSG00000139734 4.01280083466257
ENSG00000139737 0
ENSG00000139746 126.781544833124
ENSG00000139767 5.50791211575428
ENSG00000139780 114.142221207625
ENSG00000139793 63.699062465617
ENSG00000139797 0
ENSG00000139800 0
ENSG00000139826 125.968381936134
ENSG00000139832 0
ENSG00000139835 25.0363026388263
ENSG00000139842 105.544610188573
ENSG00000139865 0
ENSG00000139874 0
ENSG00000139880 1336.26037987974
ENSG00000139890 663.423264042459
ENSG00000139899 0
ENSG00000139908 375.093773443361
ENSG00000139910 0
ENSG00000139914 0
ENSG00000139915 1.19712880627104
ENSG00000139921 0
ENSG00000139926 16.554372837585
ENSG00000139946 0
ENSG00000139970 0
ENSG00000139971 33.5115028233441
ENSG00000139973 8.72379589807117
ENSG00000139974 0
ENSG00000139977 197.052100575392
ENSG00000139985 0
ENSG00000139988 61.4118586299014
ENSG00000139990 39.1121541018872
ENSG00000139998 37.0878611430479
ENSG00000140006 44.619949579457
ENSG00000140009 7.87770648453409
ENSG00000140015 0
ENSG00000140022 0
ENSG00000140025 6.24574508616005
ENSG00000140030 0
ENSG00000140043 85.7534873084839
ENSG00000140044 64.6607466160876
ENSG00000140057 20.5513938982912
ENSG00000140067 93.3271115258983
ENSG00000140090 11.5159611221153
ENSG00000140092 12.7265322744858
ENSG00000140093 200.823375840948
ENSG00000140104 40.472721385786
ENSG00000140105 116.230415175043
ENSG00000140107 284.010224368077
ENSG00000140153 93.7371843693245
ENSG00000140157 100.860677783755
ENSG00000140181 0
ENSG00000140199 9.54180263735425
ENSG00000140254 0
ENSG00000140259 49.2344050022156
ENSG00000140262 57.7945089962407
ENSG00000140263 36.9808808845827
ENSG00000140264 78.4221464141473
ENSG00000140265 77.7967947720554
ENSG00000140274 0
ENSG00000140279 0
ENSG00000140280 0
ENSG00000140284 36.90036900369
ENSG00000140285 15.2253349573691
ENSG00000140287 41.5282392026578
ENSG00000140297 66.1302766449906
ENSG00000140299 197.439863108362
ENSG00000140307 154.004106776181
ENSG00000140319 0
ENSG00000140320 35.0606549330342
ENSG00000140323 0
ENSG00000140326 0
ENSG00000140332 39.6927778990613
ENSG00000140350 70.8165144111607
ENSG00000140365 0
ENSG00000140367 17.3016367348351
ENSG00000140368 22.7407104197935
ENSG00000140374 41.6155142637175
ENSG00000140379 284.144724379617
ENSG00000140382 15.3383643168293
ENSG00000140386 3.58898898180383
ENSG00000140391 0
ENSG00000140395 0
ENSG00000140396 23.8059610126376
ENSG00000140398 0
ENSG00000140400 311.550743827401
ENSG00000140403 0
ENSG00000140406 0
ENSG00000140416 68.296680781314
ENSG00000140443 12.675877804538
ENSG00000140450 0
ENSG00000140451 0
ENSG00000140455 99.9478050351483
ENSG00000140459 0
ENSG00000140463 0
ENSG00000140464 18.8182160331201
ENSG00000140465 0
ENSG00000140470 0
ENSG00000140471 0
ENSG00000140474 138.293458719403
ENSG00000140478 0
ENSG00000140479 0
ENSG00000140481 33.556765463377
ENSG00000140488 0
ENSG00000140497 67.4854906195168
ENSG00000140505 0
ENSG00000140506 76.6694778808556
ENSG00000140511 0
ENSG00000140519 0
ENSG00000140521 53.8822134813298
ENSG00000140522 84.1538332071026
ENSG00000140525 27.2802913535117
ENSG00000140526 69.6245496161947
ENSG00000140527 37.8486809734681
ENSG00000140534 17.9937022042285
ENSG00000140538 0
ENSG00000140543 0
ENSG00000140545 0
ENSG00000140548 24.7478809626926
ENSG00000140553 0
ENSG00000140557 0
ENSG00000140563 8.03645335240652
ENSG00000140564 134.526131701083
ENSG00000140575 52.6195779909845
ENSG00000140577 34.6557385571083
ENSG00000140598 15.0904673517739
ENSG00000140600 0
ENSG00000140612 84.7942679074894
ENSG00000140623 0
ENSG00000140632 181.241504304486
ENSG00000140650 0
ENSG00000140675 0
ENSG00000140678 0
ENSG00000140682 0
ENSG00000140688 0
ENSG00000140691 0
ENSG00000140694 10.1508415047607
ENSG00000140718 7.17739407960687
ENSG00000140740 96.7710719009064
ENSG00000140743 21.9226131754905
ENSG00000140749 87.9275477006946
ENSG00000140750 31.1584719885337
ENSG00000140795 0
ENSG00000140798 0
ENSG00000140807 0
ENSG00000140829 0
ENSG00000140830 0
ENSG00000140832 0
ENSG00000140835 0
ENSG00000140836 21.6752042888004
ENSG00000140839 0
ENSG00000140848 18.0407721450478
ENSG00000140853 10.6329813816496
ENSG00000140854 0
ENSG00000140859 9.53934502857034
ENSG00000140873 0
ENSG00000140876 50.6406036359953
ENSG00000140905 0
ENSG00000140931 0
ENSG00000140932 0
ENSG00000140937 10.9673173941654
ENSG00000140939 0
ENSG00000140941 48.1116189559779
ENSG00000140943 110.85772203218
ENSG00000140945 0.854849174685864
ENSG00000140948 46.6200466200466
ENSG00000140950 0
ENSG00000140955 0
ENSG00000140961 0
ENSG00000140968 0
ENSG00000140983 0
ENSG00000140986 0
ENSG00000140987 0
ENSG00000140988 0
ENSG00000140990 0
ENSG00000140992 91.9892679187428
ENSG00000140993 0
ENSG00000140995 99.3245927691696
ENSG00000141002 79.3797793242135
ENSG00000141012 23.1283391539654
ENSG00000141013 0
ENSG00000141026 61.5725632658088
ENSG00000141027 100.513677795471
ENSG00000141028 0
ENSG00000141030 116.053036237561
ENSG00000141034 34.348916291691
ENSG00000141040 0
ENSG00000141052 0
ENSG00000141068 11.7791179796457
ENSG00000141076 90.1442307692308
ENSG00000141084 47.8749506289572
ENSG00000141086 209.424083769634
ENSG00000141096 0
ENSG00000141098 44.5523601612795
ENSG00000141101 76.4876854826373
ENSG00000141127 0
ENSG00000141140 125.502008032129
ENSG00000141141 0
ENSG00000141150 0
ENSG00000141161 48.1591177249633
ENSG00000141179 0
ENSG00000141194 0
ENSG00000141198 0
ENSG00000141200 0
ENSG00000141219 239.234449760766
ENSG00000141232 173.731758165393
ENSG00000141252 18.7749354611594
ENSG00000141255 0
ENSG00000141258 22.9563141342026
ENSG00000141279 0
ENSG00000141293 3.36886361492541
ENSG00000141294 0
ENSG00000141295 0
ENSG00000141298 9.85742872257581
ENSG00000141314 51.2943268474507
ENSG00000141316 0
ENSG00000141337 12.2286762457964
ENSG00000141338 0
ENSG00000141349 713.393971820938
ENSG00000141367 209.278903378546
ENSG00000141371 25.6456287025876
ENSG00000141376 1.39784675685574
ENSG00000141378 394.046861265194
ENSG00000141380 40.2123210551713
ENSG00000141384 0
ENSG00000141385 41.3470881313184
ENSG00000141391 41.0795711292774
ENSG00000141401 0
ENSG00000141404 0
ENSG00000141424 0
ENSG00000141425 12.0206755619666
ENSG00000141428 0
ENSG00000141429 22.950167536223
ENSG00000141431 11.5889626719512
ENSG00000141433 0
ENSG00000141434 0
ENSG00000141437 0
ENSG00000141441 14.467257702368
ENSG00000141446 55.8628009608402
ENSG00000141447 12.7206502796423
ENSG00000141448 181.334622823985
ENSG00000141449 3.53137271520185
ENSG00000141452 70.7363655655372
ENSG00000141456 0
ENSG00000141458 24.7785417828161
ENSG00000141469 0
ENSG00000141480 0
ENSG00000141485 34.6560388147635
ENSG00000141497 164.122763827343
ENSG00000141499 516.291877007802
ENSG00000141503 77.3108204224263
ENSG00000141504 608.642726719416
ENSG00000141505 0
ENSG00000141506 92.1690841849373
ENSG00000141510 271.739130434783
ENSG00000141519 0
ENSG00000141522 813.890396093326
ENSG00000141524 0
ENSG00000141526 305.502092689335
ENSG00000141527 25.419420437214
ENSG00000141540 0
ENSG00000141542 22.8540085931072
ENSG00000141543 0
ENSG00000141551 288.109712178398
ENSG00000141552 294.0599882376
ENSG00000141556 10.4830044290694
ENSG00000141560 0
ENSG00000141562 30.904258606836
ENSG00000141564 9.48872383780924
ENSG00000141568 32.0128051220488
ENSG00000141569 119.983202351671
ENSG00000141570 0
ENSG00000141574 0
ENSG00000141576 10.2123140082311
ENSG00000141577 0
ENSG00000141579 89.7343862167983
ENSG00000141580 58.837373499647
ENSG00000141582 0
ENSG00000141622 0
ENSG00000141627 2.39418309275784
ENSG00000141639 0
ENSG00000141642 49.6746311658636
ENSG00000141644 0
ENSG00000141646 136.745124181666
ENSG00000141655 30.304407776111
ENSG00000141664 15.4552339149653
ENSG00000141665 0
ENSG00000141668 0
ENSG00000141682 0
ENSG00000141696 93.8262338149747
ENSG00000141698 0
ENSG00000141699 192.857831635113
ENSG00000141720 0
ENSG00000141736 70.566650201115
ENSG00000141738 0
ENSG00000141741 872.60034904014
ENSG00000141744 400.801603206413
ENSG00000141748 0
ENSG00000141750 0
ENSG00000141753 0
ENSG00000141756 0
ENSG00000141759 16.3711671005026
ENSG00000141837 2.39492849940965
ENSG00000141854 0
ENSG00000141858 0
ENSG00000141867 198.516351478424
ENSG00000141873 0
ENSG00000141905 9.11951119419999
ENSG00000141933 0
ENSG00000141934 0
ENSG00000141946 0
ENSG00000141956 0
ENSG00000141959 0
ENSG00000141965 0
ENSG00000141968 47.2517217346107
ENSG00000141971 0
ENSG00000141977 0
ENSG00000141979 46.93639448028
ENSG00000141985 24.8892428692319
ENSG00000141994 0
ENSG00000142002 0
ENSG00000142025 0
ENSG00000142039 204.151071793127
ENSG00000142046 0
ENSG00000142065 23.2883092687471
ENSG00000142082 186.271770513179
ENSG00000142089 0
ENSG00000142102 0
ENSG00000142149 0
ENSG00000142156 0
ENSG00000142163 0
ENSG00000142166 28.220685762664
ENSG00000142168 429.645542427497
ENSG00000142173 0
ENSG00000142178 0
ENSG00000142182 0
ENSG00000142185 0
ENSG00000142186 73.3783387144115
ENSG00000142188 63.1220148547142
ENSG00000142192 51.6198302739981
ENSG00000142197 14.5461950790222
ENSG00000142207 0
ENSG00000142208 113.623451880468
ENSG00000142224 0
ENSG00000142227 0
ENSG00000142230 30.8147417724639
ENSG00000142233 0
ENSG00000142235 35.8179017873133
ENSG00000142252 162.20600162206
ENSG00000142273 43.9251515417728
ENSG00000142279 0
ENSG00000142303 32.7922610263978
ENSG00000142319 0
ENSG00000142327 0
ENSG00000142330 0
ENSG00000142347 17.609354088892
ENSG00000142396 0
ENSG00000142405 0
ENSG00000142408 0
ENSG00000142409 147.414352261336
ENSG00000142444 624.609618988132
ENSG00000142449 0
ENSG00000142453 117.038915439384
ENSG00000142459 28.7819479622381
ENSG00000142484 88.2768361581921
ENSG00000142494 0
ENSG00000142507 0
ENSG00000142511 0
ENSG00000142512 0
ENSG00000142513 0
ENSG00000142515 0
ENSG00000142528 0
ENSG00000142530 0
ENSG00000142534 0
ENSG00000142538 0
ENSG00000142539 0
ENSG00000142541 0
ENSG00000142544 0
ENSG00000142546 0
ENSG00000142549 0
ENSG00000142552 0
ENSG00000142556 0
ENSG00000142583 0
ENSG00000142599 30.091607450682
ENSG00000142606 23.5826808791623
ENSG00000142609 24.4256909417325
ENSG00000142611 35.1870598234151
ENSG00000142615 0
ENSG00000142619 0
ENSG00000142621 6.53543512927091
ENSG00000142623 0
ENSG00000142627 125.980284085541
ENSG00000142632 0
ENSG00000142634 48.9021468042447
ENSG00000142655 31.5515141571644
ENSG00000142657 46.3972532826057
ENSG00000142661 17.8122940453501
ENSG00000142669 0
ENSG00000142675 80.1025312399872
ENSG00000142676 430.385194749301
ENSG00000142677 0
ENSG00000142684 0
ENSG00000142686 178.635226866738
ENSG00000142687 24.103936172777
ENSG00000142694 470.809792843691
ENSG00000142698 0
ENSG00000142700 0
ENSG00000142731 0
ENSG00000142733 85.404389785635
ENSG00000142748 175.039383861369
ENSG00000142751 70.5965407695023
ENSG00000142765 83.9701066420354
ENSG00000142784 40.4836446075785
ENSG00000142789 0
ENSG00000142794 0
ENSG00000142798 8.69164645858865
ENSG00000142856 32.689994246561
ENSG00000142864 353.888348226135
ENSG00000142867 0
ENSG00000142871 0
ENSG00000142875 6.232976183798
ENSG00000142892 0
ENSG00000142910 0
ENSG00000142920 0
ENSG00000142937 0
ENSG00000142945 35.778175313059
ENSG00000142949 40.6149097333631
ENSG00000142959 0
ENSG00000142961 217.9361447096
ENSG00000142973 0
ENSG00000143001 0
ENSG00000143006 0
ENSG00000143013 0
ENSG00000143028 0
ENSG00000143032 0
ENSG00000143033 100.255651912377
ENSG00000143036 13.3502436419465
ENSG00000143061 0
ENSG00000143067 0
ENSG00000143079 59.4565669778227
ENSG00000143093 162.544990131197
ENSG00000143105 0
ENSG00000143106 72.9660707770886
ENSG00000143107 0
ENSG00000143110 211.819529760644
ENSG00000143119 74.6937556020317
ENSG00000143125 0
ENSG00000143126 38.8621172081455
ENSG00000143127 105.385182843292
ENSG00000143140 0
ENSG00000143147 0
ENSG00000143149 0
ENSG00000143153 37.00140605343
ENSG00000143155 91.8273645546373
ENSG00000143156 0
ENSG00000143157 0
ENSG00000143158 0
ENSG00000143162 0
ENSG00000143164 0
ENSG00000143167 26.4578262249974
ENSG00000143171 0
ENSG00000143178 0
ENSG00000143179 11.8923033013034
ENSG00000143183 0
ENSG00000143184 0
ENSG00000143185 0
ENSG00000143190 24.2110818964056
ENSG00000143194 30.2060049537848
ENSG00000143195 0
ENSG00000143196 0
ENSG00000143198 0
ENSG00000143199 0
ENSG00000143207 41.878757190773
ENSG00000143217 107.497984412792
ENSG00000143222 0
ENSG00000143224 0
ENSG00000143226 0
ENSG00000143228 0
ENSG00000143248 0
ENSG00000143252 0
ENSG00000143256 56.9605832763727
ENSG00000143257 0
ENSG00000143258 0
ENSG00000143278 0
ENSG00000143294 79.6717523801936
ENSG00000143297 0
ENSG00000143303 117.384669562155
ENSG00000143314 233.208955223881
ENSG00000143315 0
ENSG00000143318 87.7808988764045
ENSG00000143319 0
ENSG00000143320 0
ENSG00000143321 80.5834239896853
ENSG00000143322 30.6847297442428
ENSG00000143324 11.6167404975063
ENSG00000143333 0
ENSG00000143337 23.2780092646477
ENSG00000143340 0
ENSG00000143341 0
ENSG00000143344 3.41943469905555
ENSG00000143353 0
ENSG00000143355 0
ENSG00000143363 109.91426687184
ENSG00000143365 0
ENSG00000143367 23.1058943136394
ENSG00000143368 397.772474144789
ENSG00000143369 0
ENSG00000143373 284.010224368077
ENSG00000143374 99.0491283676704
ENSG00000143375 70.9647659936841
ENSG00000143376 22.9813735966999
ENSG00000143379 77.9727095516569
ENSG00000143382 86.7302688638335
ENSG00000143384 198.609731876862
ENSG00000143387 330.141961043249
ENSG00000143390 297.707651086633
ENSG00000143393 83.5212561596926
ENSG00000143398 58.1530588508956
ENSG00000143401 56.2176748369687
ENSG00000143409 338.209182379302
ENSG00000143412 146.864444118079
ENSG00000143416 118.595825426945
ENSG00000143418 138.686637542473
ENSG00000143420 0
ENSG00000143429 0
ENSG00000143434 66.9164882226981
ENSG00000143436 0
ENSG00000143437 89.4667780031015
ENSG00000143442 123.365408339502
ENSG00000143443 235.460324935248
ENSG00000143450 0
ENSG00000143452 43.8039335932367
ENSG00000143457 19.6347928529354
ENSG00000143458 36.3867915946511
ENSG00000143466 0
ENSG00000143469 0
ENSG00000143473 2.21777189328969
ENSG00000143476 27.8458453998663
ENSG00000143479 20.4565911136568
ENSG00000143486 48.4437447014654
ENSG00000143493 10.5103842596485
ENSG00000143494 0
ENSG00000143498 0
ENSG00000143499 17.8475816526861
ENSG00000143502 0
ENSG00000143507 0
ENSG00000143512 0
ENSG00000143514 15.134546114962
ENSG00000143515 0
ENSG00000143520 0
ENSG00000143536 0
ENSG00000143537 0
ENSG00000143543 292.397660818713
ENSG00000143545 424.808836023789
ENSG00000143546 0
ENSG00000143549 76.2563229201088
ENSG00000143552 12.3128447596533
ENSG00000143553 0
ENSG00000143554 0
ENSG00000143556 0
ENSG00000143569 214.291280292995
ENSG00000143570 0
ENSG00000143575 297.176820208024
ENSG00000143578 146.412884333821
ENSG00000143590 42.0327014417217
ENSG00000143595 0
ENSG00000143603 5.78616643329129
ENSG00000143612 215.470803706098
ENSG00000143614 84.5658810496317
ENSG00000143621 0
ENSG00000143622 294.182540266235
ENSG00000143624 21.7329885032491
ENSG00000143627 86.2366333218351
ENSG00000143630 0
ENSG00000143631 0
ENSG00000143632 0
ENSG00000143633 0
ENSG00000143641 4.45761918559297
ENSG00000143643 0
ENSG00000143653 22.6803656074936
ENSG00000143669 22.4618149146451
ENSG00000143674 69.7094857182691
ENSG00000143702 22.9145820762139
ENSG00000143727 70.7013574660634
ENSG00000143740 18.9796538111145
ENSG00000143742 0
ENSG00000143748 9.70365051332311
ENSG00000143751 0
ENSG00000143753 0
ENSG00000143756 20.8502741811055
ENSG00000143761 241.662638956017
ENSG00000143768 204.415372035977
ENSG00000143771 44.2282176028306
ENSG00000143772 9.29074456026906
ENSG00000143774 0
ENSG00000143776 6.08624204984632
ENSG00000143786 3.26914904050476
ENSG00000143793 213.401621852326
ENSG00000143797 0
ENSG00000143799 0
ENSG00000143801 38.5772702723555
ENSG00000143811 227.221086116792
ENSG00000143815 72.928821470245
ENSG00000143816 0
ENSG00000143819 0
ENSG00000143839 86.7904877625412
ENSG00000143842 18.3079767854854
ENSG00000143845 47.3529690311583
ENSG00000143847 19.141320368279
ENSG00000143850 31.4831722444354
ENSG00000143851 0
ENSG00000143858 8.34571280733087
ENSG00000143862 0
ENSG00000143867 0
ENSG00000143869 0
ENSG00000143870 0
ENSG00000143878 0
ENSG00000143882 0
ENSG00000143889 120.16631017328
ENSG00000143891 26.5505522514868
ENSG00000143919 0
ENSG00000143921 50.6290661468749
ENSG00000143924 85.7848393678883
ENSG00000143933 363.19612590799
ENSG00000143942 0
ENSG00000143947 253.100480890914
ENSG00000143951 5.6620332361351
ENSG00000143952 47.2712661608641
ENSG00000143954 0
ENSG00000143970 96.7091265784311
ENSG00000143971 0
ENSG00000143977 161.16035455278
ENSG00000143994 0
ENSG00000143995 14.2431881952456
ENSG00000144010 0
ENSG00000144015 0
ENSG00000144021 0
ENSG00000144026 0
ENSG00000144028 0
ENSG00000144029 0
ENSG00000144031 0
ENSG00000144034 120.525491141376
ENSG00000144035 1280.40973111396
ENSG00000144036 6.15329709041347
ENSG00000144040 14.9719649955458
ENSG00000144043 0
ENSG00000144045 121.862052156958
ENSG00000144048 166.907755647046
ENSG00000144057 0
ENSG00000144061 0
ENSG00000144063 0
ENSG00000144115 0
ENSG00000144118 0
ENSG00000144119 0
ENSG00000144120 136.221223266585
ENSG00000144130 46.7420772179116
ENSG00000144134 0
ENSG00000144136 55.6452061654888
ENSG00000144140 0
ENSG00000144152 0
ENSG00000144158 0
ENSG00000144161 0
ENSG00000144182 243.813239058881
ENSG00000144188 176.803394625177
ENSG00000144191 0
ENSG00000144199 88.4955752212389
ENSG00000144214 48.7685930260912
ENSG00000144218 3.35076288493983
ENSG00000144224 23.0218477334991
ENSG00000144227 9.12600271954881
ENSG00000144228 27.8757299956793
ENSG00000144229 3.28884981248075
ENSG00000144230 147.60147601476
ENSG00000144231 504.540867810293
ENSG00000144233 205.820606759149
ENSG00000144278 1.71840202359022
ENSG00000144283 39.837815825351
ENSG00000144285 0
ENSG00000144290 1.78269007932971
ENSG00000144306 29.5455888435857
ENSG00000144320 12.666565334144
ENSG00000144331 4.76730771064349
ENSG00000144339 0
ENSG00000144354 70.5318098462406
ENSG00000144355 0
ENSG00000144357 23.3759554921807
ENSG00000144362 0
ENSG00000144366 3.28668432711712
ENSG00000144369 0
ENSG00000144381 99.479391186126
ENSG00000144395 0
ENSG00000144401 132.456179080754
ENSG00000144406 8.79863445193306
ENSG00000144407 2.02105943935811
ENSG00000144410 0
ENSG00000144426 4.72813238770686
ENSG00000144445 20.0052013523516
ENSG00000144451 1.77602070129729
ENSG00000144452 0
ENSG00000144455 1.30468590991405
ENSG00000144460 3.94678159694677
ENSG00000144468 0
ENSG00000144476 0
ENSG00000144481 9.79201754729544
ENSG00000144485 0
ENSG00000144488 0
ENSG00000144504 0
ENSG00000144524 0
ENSG00000144535 2.61024364014137
ENSG00000144550 38.311240517968
ENSG00000144554 26.4841029172239
ENSG00000144559 0
ENSG00000144560 72.8699211183104
ENSG00000144566 131.243929968239
ENSG00000144567 0
ENSG00000144579 0
ENSG00000144580 105.25946458019
ENSG00000144583 8.75940541156066
ENSG00000144589 0
ENSG00000144591 0
ENSG00000144596 37.7572210685294
ENSG00000144597 0
ENSG00000144619 2.08518176008107
ENSG00000144635 44.5394619632995
ENSG00000144642 2.7419270811912
ENSG00000144644 0
ENSG00000144645 0
ENSG00000144647 0
ENSG00000144648 0
ENSG00000144649 0
ENSG00000144655 0
ENSG00000144659 0
ENSG00000144668 2.69251480883145
ENSG00000144671 0
ENSG00000144674 56.6457616831883
ENSG00000144677 16.3251979430251
ENSG00000144681 0
ENSG00000144711 11.3701612857378
ENSG00000144712 13.2546888461793
ENSG00000144713 140.765765765766
ENSG00000144724 5.4344429560109
ENSG00000144730 12.4494242141301
ENSG00000144736 8.87799854400824
ENSG00000144741 25.0582604555592
ENSG00000144744 155.76930565832
ENSG00000144746 236.708800833215
ENSG00000144747 61.525209954779
ENSG00000144749 106.151044771244
ENSG00000144771 20.469990993204
ENSG00000144785 232.218683651805
ENSG00000144791 15.2735881476956
ENSG00000144792 0
ENSG00000144802 181.642044078469
ENSG00000144810 0
ENSG00000144815 40.7930162356205
ENSG00000144820 0
ENSG00000144821 0
ENSG00000144824 8.19601591666291
ENSG00000144827 0
ENSG00000144834 65.6857593273778
ENSG00000144837 0
ENSG00000144840 35.5157778843251
ENSG00000144843 0
ENSG00000144847 8.14624132425299
ENSG00000144848 203.128173877717
ENSG00000144852 157.886427030156
ENSG00000144857 0
ENSG00000144867 23.9578342117873
ENSG00000144868 0
ENSG00000144891 0
ENSG00000144893 8.53783827626737
ENSG00000144895 0
ENSG00000144908 21.1806070361977
ENSG00000144909 30.1964277625957
ENSG00000144935 11.9310385969099
ENSG00000144959 0
ENSG00000144962 0
ENSG00000145002 0
ENSG00000145012 16.2736357607721
ENSG00000145014 0
ENSG00000145016 38.2970575094147
ENSG00000145020 334.672021419009
ENSG00000145022 1873.53629976581
ENSG00000145029 313.430496787337
ENSG00000145040 0
ENSG00000145041 9.92920476998997
ENSG00000145050 229.832222477591
ENSG00000145063 0
ENSG00000145075 3.72928382833361
ENSG00000145087 1.93539646596605
ENSG00000145088 19.4764724213151
ENSG00000145103 0
ENSG00000145107 52.1866193507985
ENSG00000145113 15.2641460473494
ENSG00000145147 0
ENSG00000145191 43.658510408007
ENSG00000145192 0
ENSG00000145194 0
ENSG00000145198 0
ENSG00000145214 107.108429433396
ENSG00000145216 23.9748046598302
ENSG00000145217 139.198218262806
ENSG00000145220 0
ENSG00000145241 13.5494011164707
ENSG00000145242 0
ENSG00000145244 0
ENSG00000145246 0
ENSG00000145247 91.2450385510288
ENSG00000145248 170.82336863683
ENSG00000145283 0
ENSG00000145284 0
ENSG00000145287 127.58356723654
ENSG00000145293 65.5093350802489
ENSG00000145309 0
ENSG00000145321 32.0774992381594
ENSG00000145331 57.7233895174325
ENSG00000145332 0
ENSG00000145335 0
ENSG00000145337 0
ENSG00000145348 3.57274283039833
ENSG00000145349 22.5155679069528
ENSG00000145354 49.3461633358006
ENSG00000145358 0
ENSG00000145362 0
ENSG00000145365 88.0126738250308
ENSG00000145375 17.6599550428002
ENSG00000145384 194.514685858782
ENSG00000145386 0
ENSG00000145388 0
ENSG00000145390 0
ENSG00000145391 9.02861167038345
ENSG00000145414 17.5904589350736
ENSG00000145416 4.65249903169864
ENSG00000145423 0
ENSG00000145425 393.700787401575
ENSG00000145428 0
ENSG00000145431 0
ENSG00000145439 6.82565901737813
ENSG00000145451 0
ENSG00000145476 0
ENSG00000145491 32.780436635416
ENSG00000145494 0
ENSG00000145495 115.358881480285
ENSG00000145506 66.412086999834
ENSG00000145526 0.906681608779579
ENSG00000145536 0
ENSG00000145545 0
ENSG00000145555 22.1420189092841
ENSG00000145569 0
ENSG00000145592 99.265435775263
ENSG00000145604 30.9300671182456
ENSG00000145623 60.1570097955664
ENSG00000145626 19.992402886903
ENSG00000145632 0
ENSG00000145642 0
ENSG00000145649 0
ENSG00000145675 162.59784906274
ENSG00000145681 23.8637855122958
ENSG00000145685 7.02229931146355
ENSG00000145687 5.90358849626746
ENSG00000145692 97.5276734773492
ENSG00000145700 0
ENSG00000145703 19.6796158538985
ENSG00000145708 0
ENSG00000145715 112.863177582148
ENSG00000145721 0
ENSG00000145723 58.5617240571562
ENSG00000145725 21.5870822899577
ENSG00000145730 0
ENSG00000145734 35.6480821331812
ENSG00000145736 0
ENSG00000145740 0
ENSG00000145741 415.052573325955
ENSG00000145743 7.64724775553278
ENSG00000145757 21.4910489781006
ENSG00000145777 125.580811252041
ENSG00000145779 0
ENSG00000145780 250.166777851901
ENSG00000145781 0
ENSG00000145782 0
ENSG00000145794 0
ENSG00000145808 0
ENSG00000145817 0
ENSG00000145819 6.54124911693137
ENSG00000145824 116.319646388275
ENSG00000145826 30.5287580901209
ENSG00000145832 18.522291577914
ENSG00000145833 20.7565772404131
ENSG00000145835 0
ENSG00000145839 279.173646007817
ENSG00000145850 0
ENSG00000145860 18.99515623516
ENSG00000145861 0
ENSG00000145863 0
ENSG00000145864 0
ENSG00000145868 33.954704424298
ENSG00000145879 285.388127853881
ENSG00000145882 0
ENSG00000145888 9.77230528681716
ENSG00000145901 15.7151163704367
ENSG00000145907 167.700821734027
ENSG00000145908 0
ENSG00000145911 0
ENSG00000145912 221.827861579414
ENSG00000145916 102.197240674502
ENSG00000145919 0
ENSG00000145920 11.4010785420301
ENSG00000145934 2.04215206068459
ENSG00000145936 66.6355700673019
ENSG00000145945 0
ENSG00000145949 11.4497698596258
ENSG00000145965 0
ENSG00000145975 52.7551370314684
ENSG00000145979 0
ENSG00000145982 5.87616568436764
ENSG00000145990 15.4044041191377
ENSG00000145996 7.16385747935376
ENSG00000146001 316.055625790139
ENSG00000146005 0
ENSG00000146006 2482.15947874651
ENSG00000146007 250.501002004008
ENSG00000146013 0
ENSG00000146021 0
ENSG00000146038 0
ENSG00000146039 37.7458196504737
ENSG00000146047 0
ENSG00000146049 0
ENSG00000146054 0
ENSG00000146063 75.125835774923
ENSG00000146066 0
ENSG00000146067 28.7736663405651
ENSG00000146070 0
ENSG00000146072 0
ENSG00000146083 353.076176185012
ENSG00000146085 0
ENSG00000146090 9.22858276654454
ENSG00000146094 0
ENSG00000146109 0
ENSG00000146112 0
ENSG00000146122 0
ENSG00000146143 2.99604821240783
ENSG00000146147 0
ENSG00000146151 0
ENSG00000146166 0
ENSG00000146192 0
ENSG00000146197 0
ENSG00000146205 0
ENSG00000146215 110.035211267606
ENSG00000146216 0
ENSG00000146221 0
ENSG00000146223 97.012029491657
ENSG00000146232 0
ENSG00000146233 0
ENSG00000146242 0
ENSG00000146243 37.9895908521065
ENSG00000146247 21.0718550256374
ENSG00000146250 0
ENSG00000146263 7.08933268111473
ENSG00000146267 12.6752351256116
ENSG00000146276 0
ENSG00000146278 226.757369614512
ENSG00000146281 0
ENSG00000146282 13.2229656467353
ENSG00000146285 16.6369973547174
ENSG00000146350 0
ENSG00000146352 0
ENSG00000146360 0
ENSG00000146373 23.0611350690681
ENSG00000146374 0
ENSG00000146376 29.8298208719257
ENSG00000146378 0
ENSG00000146383 0
ENSG00000146385 0
ENSG00000146386 0
ENSG00000146399 0
ENSG00000146409 0
ENSG00000146410 155.343827671914
ENSG00000146411 46.9189865498905
ENSG00000146414 9.98213198374909
ENSG00000146416 3.5738664589059
ENSG00000146425 241.954996370675
ENSG00000146426 28.2335004599708
ENSG00000146433 20.203448728698
ENSG00000146453 48.926072704144
ENSG00000146457 162.680982593135
ENSG00000146463 19.596059885559
ENSG00000146469 0
ENSG00000146476 56.1324726354196
ENSG00000146477 9.37075387714942
ENSG00000146521 0
ENSG00000146530 0
ENSG00000146535 51.6293357885951
ENSG00000146540 21.2351796142276
ENSG00000146555 1.03353511383873
ENSG00000146556 0
ENSG00000146574 0
ENSG00000146576 106.894708711919
ENSG00000146587 0
ENSG00000146592 3.79815106006396
ENSG00000146618 0
ENSG00000146648 21.043771043771
ENSG00000146666 0
ENSG00000146670 0
ENSG00000146674 0
ENSG00000146676 441.257584114727
ENSG00000146677 4008.01603206413
ENSG00000146678 0
ENSG00000146700 0
ENSG00000146701 51.3927433446397
ENSG00000146707 0
ENSG00000146722 0
ENSG00000146729 20.6658538097501
ENSG00000146731 0
ENSG00000146733 0
ENSG00000146755 0
ENSG00000146757 0
ENSG00000146776 11.0482181065564
ENSG00000146802 0
ENSG00000146809 0
ENSG00000146826 0
ENSG00000146828 74.6454341876089
ENSG00000146830 502.916918125126
ENSG00000146833 0
ENSG00000146834 0
ENSG00000146839 77.9168160072307
ENSG00000146842 46.4511334076551
ENSG00000146856 18.5807986027239
ENSG00000146857 0
ENSG00000146858 0
ENSG00000146859 0
ENSG00000146872 63.7657501402847
ENSG00000146904 53.7518813158461
ENSG00000146909 85.2514919011083
ENSG00000146910 16.7624922473473
ENSG00000146918 0
ENSG00000146926 0
ENSG00000146938 0
ENSG00000146950 18.4062630377697
ENSG00000146955 0
ENSG00000146963 156.449322454088
ENSG00000146966 19.2834278221297
ENSG00000147003 0
ENSG00000147010 8.48351511621002
ENSG00000147027 0
ENSG00000147036 0
ENSG00000147041 0
ENSG00000147044 19.5824052089198
ENSG00000147050 100.38018996951
ENSG00000147059 0
ENSG00000147065 19.5395186765233
ENSG00000147081 0
ENSG00000147082 0
ENSG00000147099 0
ENSG00000147100 8.87563460787446
ENSG00000147113 0
ENSG00000147117 0
ENSG00000147118 0
ENSG00000147119 0
ENSG00000147121 0
ENSG00000147123 1520.21891152326
ENSG00000147124 0
ENSG00000147127 0
ENSG00000147130 128.841074534562
ENSG00000147133 12.0401418328708
ENSG00000147138 0
ENSG00000147140 278.133170161873
ENSG00000147144 0
ENSG00000147145 0
ENSG00000147155 0
ENSG00000147160 0
ENSG00000147162 140.137802172136
ENSG00000147164 0
ENSG00000147166 1099.50522264981
ENSG00000147168 0
ENSG00000147174 28.4308987007079
ENSG00000147180 0
ENSG00000147183 0
ENSG00000147202 2.17312174371289
ENSG00000147206 57.4052812858783
ENSG00000147223 305.530094714329
ENSG00000147224 0
ENSG00000147231 14.8119621406248
ENSG00000147234 0
ENSG00000147246 6.13357704079442
ENSG00000147251 0
ENSG00000147255 0
ENSG00000147256 0
ENSG00000147257 2.22148172831278
ENSG00000147262 0
ENSG00000147274 0
ENSG00000147316 4.21883965034257
ENSG00000147324 9.06684075000907
ENSG00000147364 0
ENSG00000147378 0
ENSG00000147380 0
ENSG00000147381 0
ENSG00000147382 0
ENSG00000147383 0
ENSG00000147394 0
ENSG00000147400 0
ENSG00000147402 0
ENSG00000147403 0
ENSG00000147408 2.82590450138328
ENSG00000147416 101.857196210912
ENSG00000147419 50.8440105755542
ENSG00000147421 34.4093914699119
ENSG00000147432 0
ENSG00000147434 0
ENSG00000147437 0
ENSG00000147439 20.5208183702366
ENSG00000147443 601.443464314354
ENSG00000147454 42.864184830365
ENSG00000147457 0
ENSG00000147459 8.57041236539096
ENSG00000147465 262.570565839569
ENSG00000147471 0
ENSG00000147475 0
ENSG00000147481 0
ENSG00000147485 0
ENSG00000147488 0
ENSG00000147509 9.30267172732009
ENSG00000147526 8.01006063615901
ENSG00000147533 48.5790624240952
ENSG00000147535 327.118089630357
ENSG00000147536 0
ENSG00000147548 79.9459920409324
ENSG00000147570 0
ENSG00000147571 0
ENSG00000147573 0
ENSG00000147576 24.1446748919526
ENSG00000147586 0
ENSG00000147588 0
ENSG00000147592 0
ENSG00000147596 0
ENSG00000147601 25.4718663236455
ENSG00000147604 0
ENSG00000147606 0
ENSG00000147613 0
ENSG00000147614 0
ENSG00000147642 8.48795559101635
ENSG00000147647 7.31368390258173
ENSG00000147649 82.750141857386
ENSG00000147650 10.0206425235986
ENSG00000147654 0
ENSG00000147655 16.2716277051581
ENSG00000147669 0
ENSG00000147676 37.2019196190523
ENSG00000147677 80.1307734222251
ENSG00000147679 24.1077132628585
ENSG00000147684 238.030467899891
ENSG00000147687 156.942755130066
ENSG00000147689 0
ENSG00000147697 0
ENSG00000147724 2.72628135223555
ENSG00000147753 0
ENSG00000147761 0
ENSG00000147789 0
ENSG00000147799 12.7687828796159
ENSG00000147804 139.78194017333
ENSG00000147813 258.732212160414
ENSG00000147852 0
ENSG00000147853 258.991874129949
ENSG00000147854 127.790083489521
ENSG00000147862 50.4507458827462
ENSG00000147869 0
ENSG00000147872 48.8806334930101
ENSG00000147873 1428.57142857143
ENSG00000147874 40.0184084678952
ENSG00000147883 154.774802662127
ENSG00000147885 1064.96272630458
ENSG00000147889 399.274047186933
ENSG00000147894 0
ENSG00000147896 1830.66361556064
ENSG00000147905 54.7112717845554
ENSG00000147912 12.8233076439737
ENSG00000147926 0
ENSG00000147955 323.834196891192
ENSG00000147996 0
ENSG00000148019 0
ENSG00000148053 0
ENSG00000148057 0
ENSG00000148082 0
ENSG00000148090 6.75224005563846
ENSG00000148110 11.5617629376127
ENSG00000148120 30.5166468308462
ENSG00000148123 0
ENSG00000148136 0
ENSG00000148143 6.64284101024326
ENSG00000148153 29.1451721022413
ENSG00000148154 51.8081027872759
ENSG00000148156 0
ENSG00000148158 0
ENSG00000148175 32.074927029541
ENSG00000148180 23.9904038384646
ENSG00000148187 16.9888892664198
ENSG00000148200 31.4915996158025
ENSG00000148204 82.7985924239288
ENSG00000148215 0
ENSG00000148218 199.773589931411
ENSG00000148219 3.03077754597942
ENSG00000148225 36.9317132621782
ENSG00000148229 290.86678301338
ENSG00000148248 341.390140652738
ENSG00000148288 90.9669789866279
ENSG00000148290 809.225166902691
ENSG00000148291 1082.7197921178
ENSG00000148296 175.932441942294
ENSG00000148297 203.520911773685
ENSG00000148300 0
ENSG00000148303 0
ENSG00000148308 0
ENSG00000148331 0
ENSG00000148334 128.700128700129
ENSG00000148335 36.9726771915554
ENSG00000148337 26.0960334029228
ENSG00000148339 170.544524302595
ENSG00000148341 47.0189956742524
ENSG00000148343 28.1991991427443
ENSG00000148344 0
ENSG00000148346 0
ENSG00000148356 38.4497077822209
ENSG00000148357 0
ENSG00000148358 23.0563497187125
ENSG00000148362 638.162093171666
ENSG00000148377 143.822810297713
ENSG00000148384 446.269189575152
ENSG00000148386 0
ENSG00000148396 239.406272444338
ENSG00000148399 41.6111850865513
ENSG00000148400 505.649662576091
ENSG00000148408 4.05127290994831
ENSG00000148411 11.2677325941701
ENSG00000148426 40.8672020270132
ENSG00000148429 63.3677420172487
ENSG00000148444 230.786983614124
ENSG00000148450 0
ENSG00000148459 223.850223850224
ENSG00000148468 0
ENSG00000148481 12.1431433740938
ENSG00000148482 0
ENSG00000148483 0
ENSG00000148484 0
ENSG00000148488 0
ENSG00000148498 19.8366030667388
ENSG00000148513 0
ENSG00000148516 28.3930929069322
ENSG00000148541 0
ENSG00000148572 138.032575687862
ENSG00000148584 34.7757543440713
ENSG00000148600 0
ENSG00000148602 0
ENSG00000148604 0
ENSG00000148606 0
ENSG00000148634 45.6201406403764
ENSG00000148655 4.17132464585454
ENSG00000148660 64.4278005959572
ENSG00000148671 0
ENSG00000148672 90.1286586602375
ENSG00000148677 0
ENSG00000148680 0
ENSG00000148688 0
ENSG00000148690 28.8267512251369
ENSG00000148700 50.2880788517076
ENSG00000148702 77.3874013310633
ENSG00000148704 0
ENSG00000148719 0
ENSG00000148730 165.016501650165
ENSG00000148734 0
ENSG00000148735 31.2734550913185
ENSG00000148737 59.7896324777284
ENSG00000148773 67.2789046994315
ENSG00000148795 142.795944595173
ENSG00000148798 303.28303889605
ENSG00000148803 348.189415041783
ENSG00000148814 0
ENSG00000148824 0
ENSG00000148826 0
ENSG00000148832 0
ENSG00000148834 62.2975330176925
ENSG00000148835 236.97805583203
ENSG00000148840 115.633672525439
ENSG00000148841 38.0676843427614
ENSG00000148842 23.2654177014931
ENSG00000148843 80.5720616376272
ENSG00000148848 2.65904407365552
ENSG00000148908 0
ENSG00000148925 13.2807415966108
ENSG00000148926 0
ENSG00000148935 5.33578067807101
ENSG00000148942 0
ENSG00000148943 163.961305131989
ENSG00000148948 0
ENSG00000148950 0
ENSG00000148965 0
ENSG00000148985 104.719352136275
ENSG00000149016 175.100682892663
ENSG00000149021 55.2699939203007
ENSG00000149043 0
ENSG00000149050 0
ENSG00000149054 0
ENSG00000149084 29.981811034639
ENSG00000149089 0
ENSG00000149090 0
ENSG00000149091 20.9863588667366
ENSG00000149100 89.0273759180948
ENSG00000149115 0
ENSG00000149124 21.8462244262635
ENSG00000149131 0
ENSG00000149133 0
ENSG00000149136 0
ENSG00000149150 31.9969282948837
ENSG00000149177 42.653472525832
ENSG00000149179 17.5672055406966
ENSG00000149182 233.845194481253
ENSG00000149187 160.600646417602
ENSG00000149196 0
ENSG00000149201 0
ENSG00000149212 29.8498552282021
ENSG00000149218 23.3448501260622
ENSG00000149231 0
ENSG00000149243 0
ENSG00000149256 0
ENSG00000149257 93.214019388516
ENSG00000149260 0
ENSG00000149262 0
ENSG00000149269 32.6949107101989
ENSG00000149273 43.8692695766615
ENSG00000149289 12.7420998980632
ENSG00000149292 0
ENSG00000149294 6.30592567835995
ENSG00000149295 15.1295085935609
ENSG00000149300 113.109376767334
ENSG00000149305 0
ENSG00000149308 15.2839762792688
ENSG00000149311 13.6407968953546
ENSG00000149313 86.1697544161999
ENSG00000149328 0
ENSG00000149346 4.9621142576429
ENSG00000149357 171.49717029669
ENSG00000149380 39.5480970773956
ENSG00000149403 2.09579457859858
ENSG00000149418 39.3584571484798
ENSG00000149428 0
ENSG00000149435 0
ENSG00000149443 0
ENSG00000149451 70.0182047332306
ENSG00000149452 0
ENSG00000149474 0
ENSG00000149476 199.143682166683
ENSG00000149480 347.745450330358
ENSG00000149483 0
ENSG00000149485 134.716421931834
ENSG00000149488 9.50769172260359
ENSG00000149489 294.204177699323
ENSG00000149499 94.8047023132347
ENSG00000149503 34.2571340481655
ENSG00000149506 122.970978848992
ENSG00000149507 128.700128700129
ENSG00000149516 68.7663320038509
ENSG00000149527 25.1411044487184
ENSG00000149531 0
ENSG00000149532 438.228097724866
ENSG00000149534 0
ENSG00000149541 290.697674418605
ENSG00000149547 129.332643559234
ENSG00000149548 11.4457072874818
ENSG00000149554 19.5637288467182
ENSG00000149557 0
ENSG00000149564 0
ENSG00000149571 1.72383477388459
ENSG00000149573 0
ENSG00000149575 0
ENSG00000149577 53.4416417272339
ENSG00000149582 307.881773399015
ENSG00000149591 0
ENSG00000149596 0
ENSG00000149599 0
ENSG00000149600 24.2066277746847
ENSG00000149609 0
ENSG00000149633 19.8866461171323
ENSG00000149634 0
ENSG00000149635 0
ENSG00000149636 0
ENSG00000149639 11.5948750652212
ENSG00000149646 0
ENSG00000149651 0
ENSG00000149654 0
ENSG00000149656 0
ENSG00000149657 0
ENSG00000149658 240.315293665289
ENSG00000149679 160.823415889353
ENSG00000149716 0
ENSG00000149735 0
ENSG00000149742 0
ENSG00000149743 407.166123778502
ENSG00000149761 210.703750526759
ENSG00000149781 58.1226387678001
ENSG00000149782 56.7279328341275
ENSG00000149792 770.861437656581
ENSG00000149798 131.371518654756
ENSG00000149806 1083.42361863489
ENSG00000149809 440.528634361234
ENSG00000149823 88.7429560278653
ENSG00000149922 164.068908941756
ENSG00000149923 0
ENSG00000149925 0
ENSG00000149926 0
ENSG00000149927 112.599932440041
ENSG00000149929 243.131534159981
ENSG00000149930 53.7028086568928
ENSG00000149932 62.1735886595374
ENSG00000149948 7.03408011817255
ENSG00000149968 0
ENSG00000149970 0
ENSG00000149972 1.49484204751505
ENSG00000150045 0
ENSG00000150048 23.7676474782526
ENSG00000150051 0
ENSG00000150054 3.52741151488215
ENSG00000150076 2.94545604495944
ENSG00000150093 75.8480763031648
ENSG00000150165 0
ENSG00000150175 0
ENSG00000150201 639.11376224968
ENSG00000150244 0
ENSG00000150261 0
ENSG00000150269 1071.81136120043
ENSG00000150275 0.547893568386979
ENSG00000150276 0
ENSG00000150281 0
ENSG00000150316 0
ENSG00000150337 101.543460601137
ENSG00000150347 25.5564926269519
ENSG00000150361 0
ENSG00000150394 0
ENSG00000150401 0
ENSG00000150403 0
ENSG00000150433 0
ENSG00000150455 63.3673404727204
ENSG00000150456 0
ENSG00000150457 79.0817479325772
ENSG00000150459 350.099194771852
ENSG00000150471 4.56059780316004
ENSG00000150477 2.48097710802422
ENSG00000150510 16.1616161616162
ENSG00000150526 42.6894343649947
ENSG00000150527 8.21902045714192
ENSG00000150540 0
ENSG00000150551 37.4153477756576
ENSG00000150556 0
ENSG00000150593 319.148936170213
ENSG00000150594 258.464719565779
ENSG00000150625 0
ENSG00000150627 0
ENSG00000150628 0
ENSG00000150630 9.15809621495883
ENSG00000150636 0
ENSG00000150637 7.65427184911899
ENSG00000150656 0
ENSG00000150667 0
ENSG00000150672 1.38063575515253
ENSG00000150676 15.4033363626561
ENSG00000150681 0
ENSG00000150687 0
ENSG00000150712 46.5029761904762
ENSG00000150722 0
ENSG00000150732 0
ENSG00000150750 0
ENSG00000150753 242.541838467136
ENSG00000150756 84.8608282416836
ENSG00000150760 9.13514534016236
ENSG00000150764 20.9553546169885
ENSG00000150768 0
ENSG00000150773 0
ENSG00000150776 0
ENSG00000150779 0
ENSG00000150782 47.9225571476494
ENSG00000150783 0
ENSG00000150787 0
ENSG00000150867 16.693840529306
ENSG00000150873 0
ENSG00000150893 0
ENSG00000150907 63.1022888101613
ENSG00000150938 10.2453767737309
ENSG00000150961 43.1551600624887
ENSG00000150967 0
ENSG00000150977 93.7690468376389
ENSG00000150990 0
ENSG00000150991 173.460537727667
ENSG00000150995 14.1046508675771
ENSG00000151005 0
ENSG00000151006 644.745325596389
ENSG00000151012 0
ENSG00000151014 66.7467627820051
ENSG00000151023 0
ENSG00000151025 2.34101576674119
ENSG00000151033 0
ENSG00000151062 0
ENSG00000151065 0
ENSG00000151067 0
ENSG00000151079 0
ENSG00000151090 5.28928417472621
ENSG00000151092 56.2619556655789
ENSG00000151093 258.220003442933
ENSG00000151116 84.546576709109
ENSG00000151117 0
ENSG00000151131 0
ENSG00000151135 43.3651344319167
ENSG00000151136 0
ENSG00000151148 0
ENSG00000151150 5.65616458307704
ENSG00000151151 0
ENSG00000151164 65.720294426919
ENSG00000151176 0
ENSG00000151208 7.36214385629095
ENSG00000151224 0
ENSG00000151229 0
ENSG00000151233 31.7284048544459
ENSG00000151239 0
ENSG00000151240 9.62570448124672
ENSG00000151247 152.661397021407
ENSG00000151276 13.1327428463031
ENSG00000151287 0
ENSG00000151292 95.286192077906
ENSG00000151303 0
ENSG00000151304 17.6040841475222
ENSG00000151320 5.97503629834551
ENSG00000151322 2.30084993396561
ENSG00000151327 14.6575984990619
ENSG00000151332 0
ENSG00000151338 5.6425607069
ENSG00000151348 6.67195975473876
ENSG00000151353 0
ENSG00000151360 0
ENSG00000151364 0
ENSG00000151365 0
ENSG00000151366 0
ENSG00000151376 0
ENSG00000151379 0
ENSG00000151388 2.71254116281215
ENSG00000151413 2.69346484624356
ENSG00000151414 12.0876597082039
ENSG00000151418 0
ENSG00000151422 6.68121687229968
ENSG00000151445 63.9427073342285
ENSG00000151458 82.1675807810029
ENSG00000151461 8.1202445817668
ENSG00000151465 0
ENSG00000151466 8.74550153264914
ENSG00000151468 0
ENSG00000151470 0
ENSG00000151474 1.22184263644317
ENSG00000151475 0
ENSG00000151490 0
ENSG00000151491 19.0714492775735
ENSG00000151498 0
ENSG00000151500 196.386488609584
ENSG00000151502 43.2002764817695
ENSG00000151503 26.5480852193536
ENSG00000151532 8.06998289163627
ENSG00000151552 0
ENSG00000151553 51.2236038366479
ENSG00000151572 0
ENSG00000151575 0
ENSG00000151576 0
ENSG00000151577 0
ENSG00000151611 0
ENSG00000151612 0
ENSG00000151615 0
ENSG00000151617 0
ENSG00000151623 8.19811006236029
ENSG00000151631 0
ENSG00000151632 0
ENSG00000151640 0
ENSG00000151650 0
ENSG00000151651 0
ENSG00000151655 43.2413733460175
ENSG00000151657 134.894512491232
ENSG00000151665 82.9118646878368
ENSG00000151687 11.5069501979195
ENSG00000151689 0
ENSG00000151690 9.91561809005364
ENSG00000151692 6.62712482189602
ENSG00000151693 10.054343727849
ENSG00000151694 59.4291827001649
ENSG00000151702 55.2342325992441
ENSG00000151704 32.1967867606813
ENSG00000151715 0
ENSG00000151718 9.02995688195589
ENSG00000151725 25.306205081486
ENSG00000151726 28.0804223295518
ENSG00000151729 0
ENSG00000151743 17.2300906302767
ENSG00000151746 3.61272981477534
ENSG00000151748 165.407730054585
ENSG00000151773 17.9266084649445
ENSG00000151778 83.1600831600832
ENSG00000151779 5.07069820979
ENSG00000151789 0
ENSG00000151790 30.4557706071358
ENSG00000151806 0
ENSG00000151812 0
ENSG00000151834 0
ENSG00000151835 0
ENSG00000151838 0
ENSG00000151846 323.624595469256
ENSG00000151849 25.0953623770327
ENSG00000151876 60.6428138265616
ENSG00000151881 0
ENSG00000151882 27.9743754720676
ENSG00000151883 11.072725662149
ENSG00000151892 4.61816972697381
ENSG00000151893 73.9982487081139
ENSG00000151914 8.05409127701644
ENSG00000151917 0
ENSG00000151923 358.053976636978
ENSG00000151929 37.8071833648393
ENSG00000151948 7.60236585625447
ENSG00000151952 0
ENSG00000151962 0
ENSG00000151963 0
ENSG00000151967 17.3913043478261
ENSG00000152022 162.700833841773
ENSG00000152034 0
ENSG00000152042 0
ENSG00000152049 0
ENSG00000152056 0
ENSG00000152061 10.7668638996624
ENSG00000152076 0
ENSG00000152078 24.9159088077738
ENSG00000152082 111.19759813188
ENSG00000152086 0
ENSG00000152092 3.25021451415793
ENSG00000152093 0
ENSG00000152102 131.622244159263
ENSG00000152104 9.81575821824357
ENSG00000152117 0
ENSG00000152127 5.97658969815234
ENSG00000152128 0
ENSG00000152133 135.189941868325
ENSG00000152137 23.5349493998588
ENSG00000152147 89.6405414288702
ENSG00000152154 0
ENSG00000152192 193.162062970833
ENSG00000152193 0
ENSG00000152207 392.464678178964
ENSG00000152208 2.04059699705746
ENSG00000152213 0
ENSG00000152214 0
ENSG00000152217 7.72522905304142
ENSG00000152219 0
ENSG00000152223 0
ENSG00000152229 11.269256341774
ENSG00000152234 148.5810509633
ENSG00000152240 124.989584201317
ENSG00000152242 107.030856996072
ENSG00000152253 0
ENSG00000152254 0
ENSG00000152256 14.3424694863962
ENSG00000152266 0
ENSG00000152268 0
ENSG00000152270 17.6147823253274
ENSG00000152284 11.3007757982586
ENSG00000152291 0
ENSG00000152292 0
ENSG00000152315 0
ENSG00000152332 30.8842150776738
ENSG00000152348 6.56096944884576
ENSG00000152359 0
ENSG00000152377 0
ENSG00000152380 0
ENSG00000152382 0
ENSG00000152402 0
ENSG00000152404 0
ENSG00000152409 32.95725444099
ENSG00000152413 21.1891342119761
ENSG00000152422 18.0969271417713
ENSG00000152430 0
ENSG00000152433 186.462800671266
ENSG00000152439 0
ENSG00000152443 0
ENSG00000152454 0
ENSG00000152455 78.4436774395984
ENSG00000152457 35.042225882188
ENSG00000152463 0
ENSG00000152464 23.4527076150942
ENSG00000152465 15.1263046437755
ENSG00000152467 0
ENSG00000152475 0
ENSG00000152484 28.3712088972111
ENSG00000152487 124.688279301746
ENSG00000152492 57.4762192143001
ENSG00000152495 0
ENSG00000152503 17.9259657614054
ENSG00000152518 237.642585551331
ENSG00000152520 89.2669272410781
ENSG00000152527 15.3004628390009
ENSG00000152556 48.4660495323026
ENSG00000152558 0
ENSG00000152578 2.68745683272462
ENSG00000152580 30.0066014523195
ENSG00000152582 5.08212717515043
ENSG00000152583 0
ENSG00000152591 0
ENSG00000152592 0
ENSG00000152595 0
ENSG00000152601 76.5927921677112
ENSG00000152611 28.998115122517
ENSG00000152620 60.3767509257768
ENSG00000152642 0
ENSG00000152661 0
ENSG00000152669 0
ENSG00000152670 12.6356755663942
ENSG00000152672 0
ENSG00000152683 51.2680292569554
ENSG00000152684 124.169615695039
ENSG00000152689 7.78652464045723
ENSG00000152700 145.445478723404
ENSG00000152705 0
ENSG00000152726 0
ENSG00000152749 0
ENSG00000152760 0
ENSG00000152763 8.92833227681401
ENSG00000152766 33.6847778488901
ENSG00000152767 19.530487090348
ENSG00000152778 0
ENSG00000152779 23.74394529395
ENSG00000152782 96.0445646780106
ENSG00000152784 0
ENSG00000152785 0
ENSG00000152795 0
ENSG00000152804 134.066228716986
ENSG00000152818 14.1010410093525
ENSG00000152822 2.43930401777765
ENSG00000152894 23.5529860656911
ENSG00000152904 581.970552290054
ENSG00000152910 0
ENSG00000152926 0
ENSG00000152931 0
ENSG00000152932 7.21589228116003
ENSG00000152936 0
ENSG00000152939 0
ENSG00000152942 0
ENSG00000152944 114.160463948125
ENSG00000152952 0
ENSG00000152953 0
ENSG00000152954 0
ENSG00000152969 0
ENSG00000152977 0
ENSG00000152990 17.5455013334581
ENSG00000153002 0
ENSG00000153006 0
ENSG00000153012 0
ENSG00000153015 4.0026577647558
ENSG00000153029 35.7040845472722
ENSG00000153037 700.361853624373
ENSG00000153044 0
ENSG00000153046 8.01947127625876
ENSG00000153048 62.235499128703
ENSG00000153060 0
ENSG00000153064 1.50709767650751
ENSG00000153066 109.719588081318
ENSG00000153071 22.0694525672291
ENSG00000153086 0
ENSG00000153093 2.59302476338649
ENSG00000153094 0
ENSG00000153107 25.3335585205202
ENSG00000153113 3.93191496054323
ENSG00000153130 0
ENSG00000153132 0
ENSG00000153140 0
ENSG00000153147 249.863710703253
ENSG00000153157 8.6383013644197
ENSG00000153162 0
ENSG00000153165 0
ENSG00000153179 103.382918844409
ENSG00000153187 299.020707183972
ENSG00000153201 120.607257541723
ENSG00000153207 21.5329292320281
ENSG00000153208 7.62875430071024
ENSG00000153214 15.6015976035946
ENSG00000153230 0
ENSG00000153233 3.53643053919956
ENSG00000153234 0
ENSG00000153237 0
ENSG00000153246 0
ENSG00000153250 27.0704372777968
ENSG00000153253 0
ENSG00000153266 215.331610680448
ENSG00000153283 0
ENSG00000153291 0
ENSG00000153292 0
ENSG00000153294 0
ENSG00000153303 0
ENSG00000153310 28.1631434574201
ENSG00000153317 17.8774830547
ENSG00000153339 48.4011487205963
ENSG00000153347 0
ENSG00000153363 0
ENSG00000153391 21.852191774835
ENSG00000153395 0
ENSG00000153404 0
ENSG00000153406 88.0178382818918
ENSG00000153443 650.93572009764
ENSG00000153446 0
ENSG00000153485 935.016362786349
ENSG00000153487 0
ENSG00000153495 0
ENSG00000153498 0
ENSG00000153531 0
ENSG00000153551 21.8825563202293
ENSG00000153558 15.7930479003143
ENSG00000153560 75.4204691153179
ENSG00000153561 34.5608184001797
ENSG00000153563 0
ENSG00000153574 0
ENSG00000153575 24.6925774112302
ENSG00000153666 0
ENSG00000153684 0
ENSG00000153707 1.74028204751144
ENSG00000153714 106.132325783787
ENSG00000153721 0
ENSG00000153767 24.7322731432246
ENSG00000153774 7.15368987323662
ENSG00000153779 0
ENSG00000153786 0
ENSG00000153789 70.6713780918728
ENSG00000153790 21.9010074463425
ENSG00000153802 0
ENSG00000153814 14.2787381022415
ENSG00000153815 37.5103622375681
ENSG00000153820 0
ENSG00000153822 0
ENSG00000153823 0
ENSG00000153827 56.4610230737381
ENSG00000153832 44.048982468505
ENSG00000153879 1068.71860639094
ENSG00000153885 0
ENSG00000153896 0
ENSG00000153898 0
ENSG00000153902 55.7444673616144
ENSG00000153904 0
ENSG00000153914 45.8242639477603
ENSG00000153922 154.206328066954
ENSG00000153923 0
ENSG00000153930 0
ENSG00000153933 28.9209590190011
ENSG00000153936 22.5221167186177
ENSG00000153944 13.9913952918955
ENSG00000153956 0
ENSG00000153975 0
ENSG00000153976 0
ENSG00000153982 18.0176933748941
ENSG00000153989 28.4584080366544
ENSG00000153993 0
ENSG00000154001 93.0135218407376
ENSG00000154007 0
ENSG00000154016 37.0851103282032
ENSG00000154025 27.6812777677818
ENSG00000154027 0
ENSG00000154035 0
ENSG00000154040 88.3938831432865
ENSG00000154059 0
ENSG00000154065 0
ENSG00000154079 0
ENSG00000154080 0
ENSG00000154096 0
ENSG00000154099 29.8427288191232
ENSG00000154102 0
ENSG00000154114 14.9916047013672
ENSG00000154118 0
ENSG00000154122 0
ENSG00000154124 85.5968956859165
ENSG00000154127 18.8918066234674
ENSG00000154133 0
ENSG00000154134 0
ENSG00000154143 0
ENSG00000154144 0
ENSG00000154146 135.777325186694
ENSG00000154153 6.94343186063144
ENSG00000154162 0.906659413391359
ENSG00000154165 0
ENSG00000154174 184.365781710914
ENSG00000154175 0
ENSG00000154188 4.02312492205195
ENSG00000154198 0
ENSG00000154217 3.12697390227581
ENSG00000154222 48.8495921059059
ENSG00000154227 6.91558149667015
ENSG00000154229 21.6489407763704
ENSG00000154237 19.8809792044958
ENSG00000154240 1.79679344242265
ENSG00000154252 0
ENSG00000154258 0
ENSG00000154262 31.6520803329799
ENSG00000154263 0
ENSG00000154265 0
ENSG00000154269 0
ENSG00000154274 29.4889563858335
ENSG00000154277 83.0357884248111
ENSG00000154305 40.0584853886674
ENSG00000154309 10.4749334841724
ENSG00000154310 5.01165209111184
ENSG00000154316 34.7029428095503
ENSG00000154319 0
ENSG00000154328 56.471651231082
ENSG00000154330 4.93208518697535
ENSG00000154342 0
ENSG00000154358 5.85661827147768
ENSG00000154359 0
ENSG00000154370 0
ENSG00000154380 6.01293984654977
ENSG00000154415 0
ENSG00000154429 0
ENSG00000154438 0
ENSG00000154447 22.6180378852135
ENSG00000154451 0
ENSG00000154473 0
ENSG00000154478 0
ENSG00000154479 20.4044155155176
ENSG00000154485 106.73497705198
ENSG00000154493 4.07308748177293
ENSG00000154511 25.1395243601991
ENSG00000154518 119.760479041916
ENSG00000154529 0
ENSG00000154537 0
ENSG00000154545 0
ENSG00000154548 0
ENSG00000154553 0
ENSG00000154556 16.1634012106388
ENSG00000154582 60.3882967480902
ENSG00000154589 0
ENSG00000154608 0
ENSG00000154611 16.8055929013176
ENSG00000154620 0
ENSG00000154639 36.9467228256854
ENSG00000154640 0
ENSG00000154642 32.8731097961867
ENSG00000154645 0
ENSG00000154646 0
ENSG00000154654 3.66960357272604
ENSG00000154655 4.34280354025345
ENSG00000154678 1.82432148923012
ENSG00000154710 30.9355689437823
ENSG00000154719 45.7414692159912
ENSG00000154721 25.5457204531811
ENSG00000154723 260.824204486176
ENSG00000154727 131.95745691589
ENSG00000154734 0
ENSG00000154736 0
ENSG00000154743 0
ENSG00000154760 0
ENSG00000154764 0
ENSG00000154767 29.7291672860243
ENSG00000154768 239.06287353574
ENSG00000154781 0
ENSG00000154783 0
ENSG00000154803 40.0368338871762
ENSG00000154813 285.918513223731
ENSG00000154814 11.7507432345096
ENSG00000154822 3.47309049484593
ENSG00000154832 0
ENSG00000154839 0
ENSG00000154845 116.873630387144
ENSG00000154856 28.3117692024575
ENSG00000154864 0
ENSG00000154874 0
ENSG00000154889 0
ENSG00000154898 0
ENSG00000154914 11.7655363908041
ENSG00000154917 0
ENSG00000154920 0
ENSG00000154928 1.50905356687446
ENSG00000154930 0
ENSG00000154945 339.328130302002
ENSG00000154957 49.820645675568
ENSG00000154975 0
ENSG00000154978 14.605683071283
ENSG00000154997 0
ENSG00000155008 0
ENSG00000155011 0
ENSG00000155016 0
ENSG00000155026 0
ENSG00000155034 0
ENSG00000155052 1.12359424315254
ENSG00000155066 0
ENSG00000155070 0
ENSG00000155085 0
ENSG00000155087 0
ENSG00000155090 0
ENSG00000155093 0.953533365562761
ENSG00000155096 103.691414350892
ENSG00000155097 57.7045144165112
ENSG00000155099 63.4665425543168
ENSG00000155100 0
ENSG00000155111 19.419266825581
ENSG00000155115 107.169649555246
ENSG00000155130 0
ENSG00000155158 6.95705410500977
ENSG00000155189 19.4905178630596
ENSG00000155229 123.54525462677
ENSG00000155249 0
ENSG00000155252 32.58708899534
ENSG00000155254 0
ENSG00000155256 42.0397696220625
ENSG00000155265 0
ENSG00000155269 0
ENSG00000155275 0
ENSG00000155282 0
ENSG00000155287 99.1571641051066
ENSG00000155304 161.681487469685
ENSG00000155307 20.3717850776674
ENSG00000155313 33.3257794899823
ENSG00000155324 14.6667351114305
ENSG00000155329 33.7609723160027
ENSG00000155330 57.4630081884787
ENSG00000155363 108.672027820039
ENSG00000155366 0
ENSG00000155367 0
ENSG00000155368 0
ENSG00000155380 22.140058006952
ENSG00000155393 24.7237125126709
ENSG00000155428 0
ENSG00000155438 0
ENSG00000155463 379.003221527383
ENSG00000155465 35.3363133624269
ENSG00000155495 0
ENSG00000155506 85.954959601169
ENSG00000155508 0
ENSG00000155511 0
ENSG00000155530 0
ENSG00000155542 0
ENSG00000155545 0
ENSG00000155561 11.0084875438963
ENSG00000155592 0
ENSG00000155621 13.4147159433899
ENSG00000155622 0
ENSG00000155629 31.4457992342948
ENSG00000155636 0
ENSG00000155640 0
ENSG00000155657 3.28068920718865
ENSG00000155659 0
ENSG00000155660 703.674745895231
ENSG00000155666 0
ENSG00000155714 57.9777365491651
ENSG00000155719 12.1630826116571
ENSG00000155729 0
ENSG00000155744 0
ENSG00000155749 0
ENSG00000155754 0
ENSG00000155755 0
ENSG00000155760 0
ENSG00000155761 0
ENSG00000155792 22.5738729993905
ENSG00000155816 0
ENSG00000155827 0
ENSG00000155833 0
ENSG00000155846 24.0529164161155
ENSG00000155849 6.72390954996873
ENSG00000155850 0
ENSG00000155858 0
ENSG00000155868 0
ENSG00000155875 9.47005568392742
ENSG00000155876 606.796116504854
ENSG00000155886 0
ENSG00000155890 0
ENSG00000155893 15.1100769102915
ENSG00000155897 0
ENSG00000155903 46.7668516555465
ENSG00000155906 63.4638573332487
ENSG00000155918 0
ENSG00000155926 30.1540873865452
ENSG00000155957 0
ENSG00000155959 0
ENSG00000155961 0
ENSG00000155962 0
ENSG00000155966 1.99978002419734
ENSG00000155970 0
ENSG00000155974 2.18935273975602
ENSG00000155975 53.7085772597884
ENSG00000155980 54.5926027023338
ENSG00000155984 0
ENSG00000156006 0
ENSG00000156009 0
ENSG00000156011 12.5576305545091
ENSG00000156017 21.0952662222597
ENSG00000156026 35.7939088993884
ENSG00000156030 66.5212069607791
ENSG00000156042 28.5439719888488
ENSG00000156049 0
ENSG00000156050 211.483557153431
ENSG00000156052 28.5377268749287
ENSG00000156076 0
ENSG00000156096 21.8102508178844
ENSG00000156097 234.329232571763
ENSG00000156103 3.37817294894229
ENSG00000156110 12.5425101504743
ENSG00000156113 0
ENSG00000156127 40.6652840470091
ENSG00000156136 0
ENSG00000156140 0
ENSG00000156150 560.381059120202
ENSG00000156162 13.4890873283514
ENSG00000156170 18.1250538087535
ENSG00000156171 218.493270407271
ENSG00000156172 0
ENSG00000156194 0
ENSG00000156206 0
ENSG00000156218 0
ENSG00000156219 9.84067940050581
ENSG00000156222 10.9899771408475
ENSG00000156232 39.6322130627774
ENSG00000156234 0
ENSG00000156239 0
ENSG00000156253 133.377792597533
ENSG00000156256 133.958472873409
ENSG00000156261 0
ENSG00000156265 0
ENSG00000156269 0
ENSG00000156273 11.4500320600898
ENSG00000156282 0
ENSG00000156284 0
ENSG00000156298 7.84024712458937
ENSG00000156299 2.2647132759757
ENSG00000156304 114.673263109611
ENSG00000156313 0
ENSG00000156345 0
ENSG00000156374 41.3744595461222
ENSG00000156381 676.132521974307
ENSG00000156384 231.053604436229
ENSG00000156395 1.60221746897706
ENSG00000156398 69.072699015714
ENSG00000156411 62.570391690652
ENSG00000156413 0
ENSG00000156414 8.05114084665797
ENSG00000156427 26.3379688158449
ENSG00000156453 77.2976733400325
ENSG00000156463 0
ENSG00000156466 0
ENSG00000156467 308.800823468863
ENSG00000156469 45.0186827533426
ENSG00000156471 13.2835642459585
ENSG00000156475 0
ENSG00000156482 92.5112169850594
ENSG00000156486 0
ENSG00000156500 0
ENSG00000156502 0
ENSG00000156504 0
ENSG00000156508 248.508946322068
ENSG00000156509 0
ENSG00000156510 0
ENSG00000156515 7.58155861682045
ENSG00000156521 229.990800367985
ENSG00000156531 18.0056897979762
ENSG00000156535 0
ENSG00000156564 0
ENSG00000156574 63.9508857197672
ENSG00000156575 0
ENSG00000156587 0
ENSG00000156599 119.613647917227
ENSG00000156603 235.072872590503
ENSG00000156639 44.7592845675955
ENSG00000156642 80.948718986522
ENSG00000156650 24.1498060770572
ENSG00000156671 60.5781579393734
ENSG00000156675 48.9596083231334
ENSG00000156687 0
ENSG00000156689 0
ENSG00000156697 42.2993951186498
ENSG00000156709 0
ENSG00000156711 163.172064942482
ENSG00000156735 108.787293644102
ENSG00000156738 66.6266906522753
ENSG00000156750 0
ENSG00000156755 0
ENSG00000156787 45.3778156934638
ENSG00000156795 0
ENSG00000156802 0
ENSG00000156804 0
ENSG00000156831 7.26105677420292
ENSG00000156853 46.6091820088557
ENSG00000156858 349.406009783368
ENSG00000156860 242.248062015504
ENSG00000156869 0
ENSG00000156873 232.558139534884
ENSG00000156875 198.758861332568
ENSG00000156876 60.7373514465613
ENSG00000156885 1091.70305676856
ENSG00000156886 30.1259263722359
ENSG00000156920 0
ENSG00000156925 0
ENSG00000156928 76.9763682549457
ENSG00000156931 8.31697661266177
ENSG00000156958 18.8488978107005
ENSG00000156959 57.6856516555782
ENSG00000156966 0
ENSG00000156968 0
ENSG00000156970 0
ENSG00000156973 18.5707918585648
ENSG00000156976 298.68578255675
ENSG00000156983 61.3873542050338
ENSG00000156990 296.120817293456
ENSG00000157005 0
ENSG00000157014 90.3723340161465
ENSG00000157017 549.979375773408
ENSG00000157020 71.3063320022818
ENSG00000157021 824.402308326463
ENSG00000157036 0
ENSG00000157045 274.544256534153
ENSG00000157060 0
ENSG00000157064 23.4788631534461
ENSG00000157077 4.89445116071909
ENSG00000157087 0
ENSG00000157093 0
ENSG00000157103 21.4942825208495
ENSG00000157106 82.2354895478693
ENSG00000157107 74.3262327005693
ENSG00000157110 31.9429286341736
ENSG00000157111 86.7603678639597
ENSG00000157119 0
ENSG00000157131 0
ENSG00000157150 158.704967465482
ENSG00000157152 5.34687875952413
ENSG00000157168 0
ENSG00000157181 0
ENSG00000157184 168.833361472227
ENSG00000157191 51.5277992476941
ENSG00000157193 12.1173933063519
ENSG00000157211 48.3161810890467
ENSG00000157212 16.8355836896865
ENSG00000157214 0
ENSG00000157216 58.4957032247086
ENSG00000157219 0
ENSG00000157224 0
ENSG00000157227 160.372063186593
ENSG00000157240 0
ENSG00000157259 87.8425860857344
ENSG00000157303 37.8329297820823
ENSG00000157306 0
ENSG00000157315 0
ENSG00000157322 0
ENSG00000157326 0
ENSG00000157330 0
ENSG00000157335 71.2250712250712
ENSG00000157343 83.0013280212483
ENSG00000157349 21.919729948927
ENSG00000157350 33.4431383040985
ENSG00000157353 77.3574688636188
ENSG00000157358 0
ENSG00000157368 24.7561519037481
ENSG00000157379 108.27197921178
ENSG00000157388 9.40208977115313
ENSG00000157399 0
ENSG00000157404 24.1554645699723
ENSG00000157423 2.3621396260733
ENSG00000157426 0
ENSG00000157429 0
ENSG00000157445 1.05040803099964
ENSG00000157450 77.5043596202286
ENSG00000157456 100.160256410256
ENSG00000157470 13.2575883121101
ENSG00000157483 21.0095509418582
ENSG00000157500 43.7330534417913
ENSG00000157502 0
ENSG00000157510 14.2996053308929
ENSG00000157514 0
ENSG00000157538 44.9014413362669
ENSG00000157540 151.653017895056
ENSG00000157542 3.23549205363152
ENSG00000157551 6.65991794981086
ENSG00000157554 49.6883828560882
ENSG00000157557 101.786350450405
ENSG00000157570 0
ENSG00000157578 0
ENSG00000157593 0
ENSG00000157600 16.6570425976103
ENSG00000157601 25.6996736141451
ENSG00000157613 45.7027947258975
ENSG00000157617 101.775251166781
ENSG00000157625 20.3192836775194
ENSG00000157637 19.7831763868007
ENSG00000157653 101.879680097804
ENSG00000157654 0
ENSG00000157657 0
ENSG00000157680 2.14566489863879
ENSG00000157693 0
ENSG00000157703 0
ENSG00000157734 0
ENSG00000157741 64.2005110360679
ENSG00000157764 24.3382431682551
ENSG00000157765 0
ENSG00000157766 0
ENSG00000157778 0
ENSG00000157782 0
ENSG00000157796 9.67052520622395
ENSG00000157800 0
ENSG00000157823 15.6877510040161
ENSG00000157827 22.2506182493214
ENSG00000157828 0
ENSG00000157833 181.017317323357
ENSG00000157837 77.5401446476153
ENSG00000157851 9.74611373714731
ENSG00000157856 0
ENSG00000157869 8.12928819952525
ENSG00000157870 200.843542880096
ENSG00000157873 102.627257799672
ENSG00000157881 55.3464688952845
ENSG00000157884 0
ENSG00000157890 2.7880859511137
ENSG00000157895 213.053050209502
ENSG00000157911 222.197533607377
ENSG00000157916 220.312844238819
ENSG00000157927 0
ENSG00000157933 98.2499232422475
ENSG00000157950 0
ENSG00000157954 0
ENSG00000157965 0
ENSG00000157978 39.5147587623978
ENSG00000157985 4.70431793662343
ENSG00000157992 242.954324586978
ENSG00000157999 0
ENSG00000158006 0
ENSG00000158008 0
ENSG00000158014 0
ENSG00000158019 8.90945984172345
ENSG00000158022 0
ENSG00000158023 0
ENSG00000158042 381.679389312977
ENSG00000158050 0
ENSG00000158055 44.285998981422
ENSG00000158062 0
ENSG00000158077 0
ENSG00000158079 12.6481413556278
ENSG00000158089 0
ENSG00000158092 102.720964207451
ENSG00000158104 41.5454923140839
ENSG00000158106 0
ENSG00000158109 0
ENSG00000158113 27.9845525270051
ENSG00000158122 0
ENSG00000158125 37.3157534672554
ENSG00000158156 115.807759119861
ENSG00000158158 58.8350656991567
ENSG00000158161 33.7971999019881
ENSG00000158163 0
ENSG00000158164 0
ENSG00000158169 22.8669691204449
ENSG00000158186 17.2899700883517
ENSG00000158195 116.360251338143
ENSG00000158201 18.549778330149
ENSG00000158220 0
ENSG00000158234 40.3697872512212
ENSG00000158246 127.926314442881
ENSG00000158258 0
ENSG00000158270 0
ENSG00000158286 63.1911532385466
ENSG00000158290 58.6097761106553
ENSG00000158292 0
ENSG00000158296 0
ENSG00000158301 0
ENSG00000158315 0
ENSG00000158321 4.18707867520831
ENSG00000158352 4.49123311296349
ENSG00000158373 75.5915035150049
ENSG00000158402 18.8355841856435
ENSG00000158406 223.214285714286
ENSG00000158411 101.874490627547
ENSG00000158417 125.050801888267
ENSG00000158423 118.750742192139
ENSG00000158427 0
ENSG00000158428 0
ENSG00000158435 114.187838995147
ENSG00000158445 16.8391273964183
ENSG00000158457 41.7362270450751
ENSG00000158458 0
ENSG00000158467 14.6206667998772
ENSG00000158470 37.0672399733116
ENSG00000158473 0
ENSG00000158477 0
ENSG00000158480 246.852628980499
ENSG00000158481 0
ENSG00000158482 0
ENSG00000158483 0
ENSG00000158485 0
ENSG00000158486 4.41832722131401
ENSG00000158488 0
ENSG00000158497 0
ENSG00000158516 0
ENSG00000158517 0
ENSG00000158525 0
ENSG00000158526 0
ENSG00000158528 0
ENSG00000158545 48.7123696944111
ENSG00000158552 0
ENSG00000158553 38.0691335465205
ENSG00000158555 10.9572230014025
ENSG00000158560 0
ENSG00000158571 0
ENSG00000158578 0
ENSG00000158604 227.583067819754
ENSG00000158615 237.953599048186
ENSG00000158623 19.2761794612308
ENSG00000158636 27.7513112494565
ENSG00000158639 0
ENSG00000158669 104.569695702186
ENSG00000158683 0
ENSG00000158691 48.1231953801732
ENSG00000158710 0
ENSG00000158711 124.895920066611
ENSG00000158714 0
ENSG00000158715 0
ENSG00000158716 0
ENSG00000158717 0
ENSG00000158731 0
ENSG00000158747 167.616493462957
ENSG00000158748 0
ENSG00000158764 0
ENSG00000158769 114.77542275614
ENSG00000158773 148.654675189535
ENSG00000158786 0
ENSG00000158792 186.462800671266
ENSG00000158793 135.869565217391
ENSG00000158796 85.3606487409304
ENSG00000158805 0
ENSG00000158806 78.2901432709622
ENSG00000158813 2.36178257901934
ENSG00000158815 0
ENSG00000158816 15.6308615730899
ENSG00000158825 33.3767230733287
ENSG00000158828 55.3801849698178
ENSG00000158850 0
ENSG00000158856 59.642739987475
ENSG00000158859 0
ENSG00000158863 63.5324015247776
ENSG00000158864 0
ENSG00000158865 0
ENSG00000158869 0
ENSG00000158874 0
ENSG00000158882 0
ENSG00000158887 0
ENSG00000158901 0
ENSG00000158941 118.462358585559
ENSG00000158955 74.7244535774332
ENSG00000158966 4.49814226724363
ENSG00000158985 32.6893530777026
ENSG00000158987 37.8579946620227
ENSG00000159023 21.4637413018188
ENSG00000159055 0
ENSG00000159063 0
ENSG00000159069 0
ENSG00000159079 0
ENSG00000159082 20.1428125409151
ENSG00000159086 79.0305584826133
ENSG00000159110 0
ENSG00000159111 0
ENSG00000159123 0
ENSG00000159128 39.2392811363696
ENSG00000159131 328.614762386249
ENSG00000159140 372.610278311216
ENSG00000159147 445.70919189495
ENSG00000159164 68.6577411603158
ENSG00000159166 37.9290726341741
ENSG00000159167 0
ENSG00000159173 39.4166338194718
ENSG00000159176 0
ENSG00000159182 0
ENSG00000159184 226.449275362319
ENSG00000159186 0
ENSG00000159189 0
ENSG00000159197 0
ENSG00000159199 321.853878339234
ENSG00000159200 0
ENSG00000159202 96.6744006187162
ENSG00000159208 219.635405227323
ENSG00000159210 189.849386153651
ENSG00000159212 20.4758589622835
ENSG00000159214 0
ENSG00000159216 6.57425456171088
ENSG00000159217 0
ENSG00000159224 199.143682166683
ENSG00000159228 0
ENSG00000159231 0
ENSG00000159239 0
ENSG00000159247 0
ENSG00000159248 0
ENSG00000159251 0
ENSG00000159256 106.124924196483
ENSG00000159259 29.7282834889113
ENSG00000159261 8.62448145305264
ENSG00000159263 0
ENSG00000159267 4.17801694603673
ENSG00000159289 0
ENSG00000159307 0
ENSG00000159314 49.3668698936144
ENSG00000159322 0
ENSG00000159335 0
ENSG00000159337 36.3029114935018
ENSG00000159339 0
ENSG00000159346 0
ENSG00000159348 0
ENSG00000159352 313.062534241215
ENSG00000159363 0
ENSG00000159374 11.0550986114796
ENSG00000159377 1659.06262961427
ENSG00000159387 0
ENSG00000159388 0
ENSG00000159398 0
ENSG00000159399 33.6819414271039
ENSG00000159403 0
ENSG00000159409 0
ENSG00000159423 63.7958532695375
ENSG00000159433 6.88122320623714
ENSG00000159445 0
ENSG00000159450 0
ENSG00000159455 0
ENSG00000159459 12.2536255414571
ENSG00000159461 93.6227315992323
ENSG00000159479 0
ENSG00000159495 38.4970742223591
ENSG00000159496 90.5715062041482
ENSG00000159516 0
ENSG00000159527 0
ENSG00000159556 0
ENSG00000159579 73.611954581424
ENSG00000159588 1993.02441454908
ENSG00000159592 148.001973359645
ENSG00000159593 14.2081782273877
ENSG00000159596 276.625172890733
ENSG00000159618 0
ENSG00000159625 27.0175343798125
ENSG00000159640 0
ENSG00000159648 0
ENSG00000159650 27.4025155509276
ENSG00000159658 33.0802692733919
ENSG00000159674 0
ENSG00000159685 3.90339868923872
ENSG00000159692 0
ENSG00000159708 17.1215286100743
ENSG00000159712 0
ENSG00000159713 0
ENSG00000159714 44.612982377872
ENSG00000159720 46.2705904127337
ENSG00000159723 0
ENSG00000159733 6.70771790021599
ENSG00000159753 79.0451347719548
ENSG00000159761 0
ENSG00000159763 0
ENSG00000159784 106.71219720414
ENSG00000159788 6.80800076249608
ENSG00000159792 27.4672453099679
ENSG00000159840 0
ENSG00000159842 8.86689897941993
ENSG00000159860 0
ENSG00000159871 0
ENSG00000159873 240.644928408134
ENSG00000159882 0
ENSG00000159884 0
ENSG00000159885 0
ENSG00000159899 0
ENSG00000159904 0
ENSG00000159905 0
ENSG00000159915 0
ENSG00000159917 0
ENSG00000159921 47.9110770410119
ENSG00000159958 0
ENSG00000159961 0
ENSG00000160007 150.459480104627
ENSG00000160013 0
ENSG00000160014 0
ENSG00000160049 0
ENSG00000160050 0
ENSG00000160051 0
ENSG00000160055 0
ENSG00000160058 0
ENSG00000160062 30.0693097589945
ENSG00000160072 0
ENSG00000160075 60.2464078079345
ENSG00000160087 150.172698603394
ENSG00000160094 0
ENSG00000160097 0
ENSG00000160111 0
ENSG00000160113 0
ENSG00000160117 0
ENSG00000160124 84.5987902372996
ENSG00000160131 0
ENSG00000160145 3.0945237759998
ENSG00000160161 118.87779362815
ENSG00000160172 0
ENSG00000160179 10.2505227766616
ENSG00000160180 0
ENSG00000160181 0
ENSG00000160182 0
ENSG00000160183 0
ENSG00000160185 22.8393933857117
ENSG00000160188 0
ENSG00000160190 23.4101576674119
ENSG00000160191 16.4103910596189
ENSG00000160193 0
ENSG00000160194 0
ENSG00000160199 16.9284940411701
ENSG00000160200 84.1998905401423
ENSG00000160201 136.686714051394
ENSG00000160202 263.296471827278
ENSG00000160207 23.0232611682003
ENSG00000160208 54.7495209416918
ENSG00000160209 0
ENSG00000160211 61.7970584600173
ENSG00000160213 0
ENSG00000160214 0
ENSG00000160216 32.9622335209434
ENSG00000160218 31.8356431861112
ENSG00000160219 13.1010087776759
ENSG00000160221 82.5150589982672
ENSG00000160223 0
ENSG00000160224 0
ENSG00000160226 0
ENSG00000160229 0
ENSG00000160233 0
ENSG00000160255 0
ENSG00000160256 27.0416441319632
ENSG00000160271 45.3206435531385
ENSG00000160282 0
ENSG00000160284 0
ENSG00000160285 0
ENSG00000160293 13.0032811612797
ENSG00000160294 19.5446105736343
ENSG00000160298 42.2029964127453
ENSG00000160299 8.220506876454
ENSG00000160305 17.9993700220492
ENSG00000160307 160.076836881703
ENSG00000160310 0
ENSG00000160318 0
ENSG00000160321 38.4654836393476
ENSG00000160323 22.2069241189403
ENSG00000160325 0
ENSG00000160326 0
ENSG00000160336 0
ENSG00000160339 0
ENSG00000160345 0
ENSG00000160349 0
ENSG00000160352 0
ENSG00000160360 31.1274357218452
ENSG00000160392 137.969094922737
ENSG00000160396 0
ENSG00000160401 110.938540048813
ENSG00000160404 263.019463440295
ENSG00000160408 0
ENSG00000160410 0
ENSG00000160439 0
ENSG00000160445 46.9164184006193
ENSG00000160446 306.842589751458
ENSG00000160447 54.3596434007393
ENSG00000160460 9.07251662538672
ENSG00000160469 0
ENSG00000160471 0
ENSG00000160472 0
ENSG00000160505 0
ENSG00000160539 0
ENSG00000160551 111.495840585725
ENSG00000160563 4.54954913968026
ENSG00000160570 0
ENSG00000160584 35.2891356514374
ENSG00000160588 38.9757181276065
ENSG00000160593 31.8928400574071
ENSG00000160602 0
ENSG00000160606 0
ENSG00000160613 141.899322430735
ENSG00000160633 198.045946659625
ENSG00000160654 92.4385283786282
ENSG00000160678 243.190661478599
ENSG00000160679 0
ENSG00000160683 213.766566908935
ENSG00000160685 126.008064516129
ENSG00000160688 0
ENSG00000160691 0
ENSG00000160695 0
ENSG00000160703 1031.57774084475
ENSG00000160710 65.3054116417781
ENSG00000160712 15.5622646207476
ENSG00000160714 191.350937619594
ENSG00000160716 163.318634656214
ENSG00000160741 0
ENSG00000160746 5.93937090183408
ENSG00000160752 167.799312022821
ENSG00000160753 97.8569331637147
ENSG00000160766 73.5348187366718
ENSG00000160767 0
ENSG00000160781 0
ENSG00000160783 0
ENSG00000160785 53.453068206115
ENSG00000160789 17.3861640906167
ENSG00000160791 164.880461665293
ENSG00000160796 66.620032643816
ENSG00000160799 33.1757485278262
ENSG00000160801 0
ENSG00000160803 108.143181572402
ENSG00000160808 0
ENSG00000160813 0
ENSG00000160818 142.65335235378
ENSG00000160828 15.4299557160271
ENSG00000160838 80.3535556448373
ENSG00000160844 0
ENSG00000160856 0
ENSG00000160862 0
ENSG00000160867 0
ENSG00000160868 0
ENSG00000160870 0
ENSG00000160877 260.427969963974
ENSG00000160882 0
ENSG00000160883 54.159445407279
ENSG00000160886 0
ENSG00000160888 667.556742323097
ENSG00000160908 0
ENSG00000160917 108.40108401084
ENSG00000160932 0
ENSG00000160948 202.757502027575
ENSG00000160949 127.68945923514
ENSG00000160951 345.184673800483
ENSG00000160953 0
ENSG00000160957 152.36934328813
ENSG00000160959 0
ENSG00000160961 0
ENSG00000160963 5.09673605023343
ENSG00000160972 41.4027242992589
ENSG00000160973 1709.98632010944
ENSG00000160991 0
ENSG00000160993 0
ENSG00000160994 0
ENSG00000160999 0
ENSG00000161010 108.154877784988
ENSG00000161011 126.218800290303
ENSG00000161013 213.766566908935
ENSG00000161016 0
ENSG00000161021 62.8318306053847
ENSG00000161031 32.9902348904724
ENSG00000161036 0
ENSG00000161040 3.81709984388062
ENSG00000161048 20.0863713970071
ENSG00000161055 695.410292072323
ENSG00000161057 79.5481664147641
ENSG00000161082 0
ENSG00000161091 0
ENSG00000161103 0
ENSG00000161132 0
ENSG00000161133 0
ENSG00000161149 0
ENSG00000161179 506.072874493927
ENSG00000161180 216.825672159584
ENSG00000161202 0
ENSG00000161203 0
ENSG00000161204 0
ENSG00000161217 40.6856894868178
ENSG00000161243 23.7687773340939
ENSG00000161249 0
ENSG00000161265 0
ENSG00000161267 15.7378700366692
ENSG00000161270 0
ENSG00000161277 0
ENSG00000161281 0
ENSG00000161298 42.0503763508683
ENSG00000161326 0
ENSG00000161328 115.008625646924
ENSG00000161381 10.9779124401704
ENSG00000161395 38.9468764605079
ENSG00000161405 0
ENSG00000161509 0
ENSG00000161513 189.789333839438
ENSG00000161526 146.530881383252
ENSG00000161533 105.462982493145
ENSG00000161542 26.653872807719
ENSG00000161544 0
ENSG00000161547 1226.99386503067
ENSG00000161551 0
ENSG00000161558 0
ENSG00000161570 214.984413630012
ENSG00000161572 0
ENSG00000161573 0
ENSG00000161574 0
ENSG00000161583 0
ENSG00000161594 78.740157480315
ENSG00000161609 0
ENSG00000161610 0
ENSG00000161618 55.9284116331096
ENSG00000161634 0
ENSG00000161638 41.3223140495868
ENSG00000161640 0
ENSG00000161642 45.1141387710909
ENSG00000161643 0
ENSG00000161647 30.8908933646361
ENSG00000161649 0
ENSG00000161652 0
ENSG00000161653 0
ENSG00000161654 181.900864029104
ENSG00000161664 115.780942456872
ENSG00000161671 0
ENSG00000161677 0
ENSG00000161681 17.3538803276413
ENSG00000161682 93.7998311603039
ENSG00000161692 0
ENSG00000161714 164.021814901382
ENSG00000161791 28.4798860804557
ENSG00000161798 0
ENSG00000161800 17.7891628419967
ENSG00000161807 0
ENSG00000161813 136.951907055306
ENSG00000161835 111.731843575419
ENSG00000161847 114.751276607952
ENSG00000161849 0
ENSG00000161850 0
ENSG00000161860 146.405739104973
ENSG00000161888 164.683601630368
ENSG00000161896 39.4960306489198
ENSG00000161904 0
ENSG00000161905 0
ENSG00000161911 0
ENSG00000161912 25.1186857903595
ENSG00000161914 0
ENSG00000161920 0
ENSG00000161921 312.646553071752
ENSG00000161929 38.6100386100386
ENSG00000161939 0
ENSG00000161940 0
ENSG00000161944 0
ENSG00000161955 301.477238468496
ENSG00000161956 99.0491283676704
ENSG00000161958 0
ENSG00000161960 158.730158730159
ENSG00000161970 0
ENSG00000161973 0
ENSG00000161980 0
ENSG00000161981 0
ENSG00000161992 0
ENSG00000161996 0
ENSG00000161999 0
ENSG00000162004 0
ENSG00000162006 71.7205766334361
ENSG00000162009 0
ENSG00000162032 0
ENSG00000162039 19.8759739227222
ENSG00000162040 0
ENSG00000162062 0
ENSG00000162063 0
ENSG00000162065 98.0744712151427
ENSG00000162066 271.100668714983
ENSG00000162068 0
ENSG00000162069 108.166576527853
ENSG00000162073 706.713780918728
ENSG00000162076 0
ENSG00000162078 0
ENSG00000162086 0
ENSG00000162104 6.14254387311961
ENSG00000162105 6.15703834141701
ENSG00000162129 7.03116211047362
ENSG00000162139 32.5097529258778
ENSG00000162144 73.7735153080044
ENSG00000162148 101.916021198532
ENSG00000162174 17.8689491271018
ENSG00000162188 2590.67357512953
ENSG00000162191 769.822940723634
ENSG00000162194 423.683931786887
ENSG00000162222 490.79754601227
ENSG00000162227 62.3441396508728
ENSG00000162231 352.609308885755
ENSG00000162236 238.170847888219
ENSG00000162241 117.508813160987
ENSG00000162244 0
ENSG00000162267 70.2148574638394
ENSG00000162290 93.4462995265387
ENSG00000162298 313.651689798479
ENSG00000162300 239.463601532567
ENSG00000162302 76.5228037955311
ENSG00000162337 43.9023319455318
ENSG00000162341 47.9524311882613
ENSG00000162344 0
ENSG00000162365 0
ENSG00000162366 0
ENSG00000162367 62.7706986378758
ENSG00000162368 66.6030237772795
ENSG00000162373 40.4473476651769
ENSG00000162374 0
ENSG00000162377 0
ENSG00000162378 9.91188335695666
ENSG00000162383 0
ENSG00000162384 460.193281178095
ENSG00000162385 0
ENSG00000162390 30.9482545184452
ENSG00000162391 139.130434782609
ENSG00000162396 131.285282919785
ENSG00000162398 0
ENSG00000162399 0
ENSG00000162402 33.6123155524184
ENSG00000162407 33.2102340657297
ENSG00000162408 0
ENSG00000162409 57.1314308566858
ENSG00000162413 0
ENSG00000162415 3.45052465227338
ENSG00000162419 19.7542570423926
ENSG00000162426 37.9621896590995
ENSG00000162430 0
ENSG00000162433 11.8207501448042
ENSG00000162434 127.554848584892
ENSG00000162437 79.4209081213551
ENSG00000162438 0
ENSG00000162441 0
ENSG00000162444 53.1490831783152
ENSG00000162456 0
ENSG00000162458 0
ENSG00000162460 0
ENSG00000162461 0
ENSG00000162482 0
ENSG00000162490 29.3005948020745
ENSG00000162493 0
ENSG00000162494 0
ENSG00000162496 40.1614490250808
ENSG00000162510 0
ENSG00000162511 0
ENSG00000162512 101.79412138949
ENSG00000162517 66.511473229132
ENSG00000162520 168.84048794901
ENSG00000162521 171.086398631309
ENSG00000162522 181.345584235024
ENSG00000162526 0
ENSG00000162542 0
ENSG00000162543 0
ENSG00000162545 261.096605744125
ENSG00000162551 0
ENSG00000162552 37.5023438964935
ENSG00000162571 41.576584067853
ENSG00000162572 0
ENSG00000162576 0
ENSG00000162585 70.7789220370174
ENSG00000162591 0
ENSG00000162592 0
ENSG00000162594 0
ENSG00000162595 0
ENSG00000162598 0
ENSG00000162599 26.7766741697139
ENSG00000162600 0
ENSG00000162601 22.0487718834061
ENSG00000162604 0
ENSG00000162607 0
ENSG00000162613 399.372414776779
ENSG00000162614 180.560821912861
ENSG00000162616 154.679040989946
ENSG00000162618 0
ENSG00000162620 0
ENSG00000162621 0
ENSG00000162623 0
ENSG00000162624 0
ENSG00000162627 0
ENSG00000162630 525.624178712221
ENSG00000162631 0
ENSG00000162636 11.7907843229732
ENSG00000162639 0
ENSG00000162641 13.5513290465962
ENSG00000162642 0
ENSG00000162643 0
ENSG00000162645 22.5606316976875
ENSG00000162650 0
ENSG00000162654 0
ENSG00000162664 173.181593270658
ENSG00000162669 6.93943263198801
ENSG00000162670 2.6318005726798
ENSG00000162676 82.5423029302518
ENSG00000162685 0
ENSG00000162687 0
ENSG00000162688 40.57343792264
ENSG00000162692 0
ENSG00000162694 0
ENSG00000162695 11.6716076472373
ENSG00000162699 1060.44538706257
ENSG00000162702 0
ENSG00000162704 0
ENSG00000162706 31.5407664406245
ENSG00000162711 30.3462507207235
ENSG00000162714 0
ENSG00000162722 0
ENSG00000162723 0
ENSG00000162727 0
ENSG00000162728 0
ENSG00000162729 131.509731720147
ENSG00000162733 6.40910605788705
ENSG00000162734 99.601593625498
ENSG00000162735 104.854776135053
ENSG00000162736 0
ENSG00000162738 0
ENSG00000162739 0
ENSG00000162745 0
ENSG00000162746 0
ENSG00000162747 0
ENSG00000162753 0
ENSG00000162755 503.524672708963
ENSG00000162757 445.632798573975
ENSG00000162761 0
ENSG00000162763 0
ENSG00000162769 0
ENSG00000162771 0
ENSG00000162772 0
ENSG00000162775 367.107195301028
ENSG00000162777 57.5970510309872
ENSG00000162779 0
ENSG00000162782 0
ENSG00000162783 427.350427350427
ENSG00000162804 0
ENSG00000162813 30.3204875534399
ENSG00000162814 0
ENSG00000162817 0
ENSG00000162819 88.3236177353824
ENSG00000162825 0
ENSG00000162836 24.2918913666618
ENSG00000162840 0
ENSG00000162843 0
ENSG00000162849 1.80359890124755
ENSG00000162851 77.6246846497186
ENSG00000162852 9.79038779726065
ENSG00000162869 0
ENSG00000162873 47.6213153007286
ENSG00000162877 45.2263579213966
ENSG00000162878 0
ENSG00000162881 0
ENSG00000162882 0
ENSG00000162885 18.3338222352596
ENSG00000162888 0
ENSG00000162889 40.5350628293474
ENSG00000162891 0
ENSG00000162892 0
ENSG00000162894 0
ENSG00000162896 55.7134102178394
ENSG00000162897 0
ENSG00000162909 13.4361647811249
ENSG00000162910 379.650721336371
ENSG00000162913 98.4348853233586
ENSG00000162923 0
ENSG00000162924 19.9640646835696
ENSG00000162927 51.257079884159
ENSG00000162928 143.818673416556
ENSG00000162929 10.1056035571725
ENSG00000162931 0
ENSG00000162944 0
ENSG00000162946 2.41278971572512
ENSG00000162947 0
ENSG00000162949 0
ENSG00000162951 122.010736944851
ENSG00000162959 47.8891161721545
ENSG00000162961 46.5105462663659
ENSG00000162971 0
ENSG00000162972 0
ENSG00000162975 0
ENSG00000162976 126.705241373485
ENSG00000162980 75.9320661115189
ENSG00000162981 55.175457956301
ENSG00000162989 0
ENSG00000162992 0
ENSG00000162994 17.3091236390702
ENSG00000162997 453.720508166969
ENSG00000162998 0
ENSG00000162999 0
ENSG00000163001 76.1150860100472
ENSG00000163002 0
ENSG00000163006 0
ENSG00000163009 0
ENSG00000163012 0
ENSG00000163013 67.2268907563025
ENSG00000163016 0
ENSG00000163017 36.2950058072009
ENSG00000163026 0
ENSG00000163029 14.6594249107608
ENSG00000163032 8.48226781912412
ENSG00000163040 0
ENSG00000163041 295.537385479263
ENSG00000163046 0
ENSG00000163050 0
ENSG00000163053 0
ENSG00000163060 0
ENSG00000163064 0
ENSG00000163067 0
ENSG00000163069 0
ENSG00000163071 21.7571036943562
ENSG00000163072 0
ENSG00000163075 8.48752334068919
ENSG00000163081 0
ENSG00000163082 21.9889761932684
ENSG00000163083 176.491351923756
ENSG00000163092 0
ENSG00000163093 0
ENSG00000163098 0
ENSG00000163104 71.7000071700007
ENSG00000163106 0
ENSG00000163110 46.2233233645033
ENSG00000163113 95.9942951961712
ENSG00000163114 0
ENSG00000163116 1.04259196703741
ENSG00000163121 0
ENSG00000163125 70.4994888787056
ENSG00000163126 59.8641084737646
ENSG00000163131 55.9252838208154
ENSG00000163132 0
ENSG00000163138 17.6597322784587
ENSG00000163141 90.65361254646
ENSG00000163145 0
ENSG00000163154 640.820249919897
ENSG00000163155 483.792936623125
ENSG00000163156 293.384186592343
ENSG00000163157 158.755357993332
ENSG00000163159 78.9421748569173
ENSG00000163161 27.1098218884702
ENSG00000163162 80.0362831150121
ENSG00000163166 22.0555800617556
ENSG00000163170 238.151940938319
ENSG00000163171 0
ENSG00000163191 0
ENSG00000163202 0
ENSG00000163206 0
ENSG00000163207 0
ENSG00000163209 0
ENSG00000163214 25.5738124160859
ENSG00000163216 0
ENSG00000163217 0
ENSG00000163218 0
ENSG00000163219 6.79195560777815
ENSG00000163220 315.059861373661
ENSG00000163221 0
ENSG00000163235 9.35331200778196
ENSG00000163239 21.7727361797557
ENSG00000163249 0
ENSG00000163251 0
ENSG00000163254 0
ENSG00000163257 0
ENSG00000163263 430.910657856938
ENSG00000163273 218.150087260035
ENSG00000163281 0
ENSG00000163283 0
ENSG00000163285 0
ENSG00000163286 0
ENSG00000163288 2.31095252841316
ENSG00000163291 19.1160727940052
ENSG00000163293 15.8692374831389
ENSG00000163295 0
ENSG00000163297 4.4581955007891
ENSG00000163312 20.6126066702395
ENSG00000163319 72.4427702115329
ENSG00000163320 91.8911192338323
ENSG00000163322 16.0230732254446
ENSG00000163328 18.2292141385785
ENSG00000163331 0
ENSG00000163344 0
ENSG00000163346 0
ENSG00000163347 0
ENSG00000163348 0
ENSG00000163349 82.2825170221957
ENSG00000163352 0
ENSG00000163354 65.5222120298781
ENSG00000163357 0
ENSG00000163359 11.0652517898045
ENSG00000163362 40.5055087491899
ENSG00000163364 0
ENSG00000163374 304.517002199289
ENSG00000163376 0
ENSG00000163377 0
ENSG00000163378 25.8077836275421
ENSG00000163380 123.754718148629
ENSG00000163382 394.011032308905
ENSG00000163386 0
ENSG00000163389 0
ENSG00000163393 0
ENSG00000163394 331.01621979477
ENSG00000163395 26.2274443978179
ENSG00000163399 186.19992552003
ENSG00000163406 0
ENSG00000163412 25.2022480405252
ENSG00000163421 0
ENSG00000163424 0
ENSG00000163428 161.088961378922
ENSG00000163430 16.9603636301962
ENSG00000163431 0
ENSG00000163435 108.178277801817
ENSG00000163440 56.041246357319
ENSG00000163444 57.2639294508389
ENSG00000163449 0
ENSG00000163453 0
ENSG00000163462 172.786177105832
ENSG00000163463 491.642084562439
ENSG00000163464 0
ENSG00000163466 107.345087620428
ENSG00000163467 309.853336087585
ENSG00000163468 67.9047974739415
ENSG00000163472 195.102916788606
ENSG00000163479 0
ENSG00000163481 116.986429574169
ENSG00000163482 0
ENSG00000163485 0
ENSG00000163486 8.22476641663377
ENSG00000163491 0
ENSG00000163492 0
ENSG00000163497 0
ENSG00000163499 0
ENSG00000163501 0
ENSG00000163507 50.2815768302494
ENSG00000163508 0
ENSG00000163510 0
ENSG00000163512 0
ENSG00000163513 22.8203694617816
ENSG00000163515 0
ENSG00000163516 0
ENSG00000163517 0
ENSG00000163518 0
ENSG00000163519 0
ENSG00000163520 0
ENSG00000163521 0
ENSG00000163527 57.1521103416744
ENSG00000163528 0
ENSG00000163530 0
ENSG00000163531 0
ENSG00000163534 0
ENSG00000163535 0
ENSG00000163536 11.0710094546421
ENSG00000163539 18.0089324304855
ENSG00000163541 54.7600142376037
ENSG00000163545 0
ENSG00000163554 0
ENSG00000163558 47.8371622995324
ENSG00000163563 0
ENSG00000163564 0
ENSG00000163565 0
ENSG00000163568 11.8185148854195
ENSG00000163576 14.8029724368653
ENSG00000163577 0
ENSG00000163581 32.8914909712857
ENSG00000163584 0
ENSG00000163586 0
ENSG00000163590 0
ENSG00000163596 10.4146054426728
ENSG00000163597 0
ENSG00000163599 0
ENSG00000163600 0
ENSG00000163602 119.849788265374
ENSG00000163605 82.8557619277774
ENSG00000163606 0
ENSG00000163607 0
ENSG00000163608 0
ENSG00000163611 0
ENSG00000163612 0
ENSG00000163617 75.6944970100674
ENSG00000163618 2.09629103227659
ENSG00000163623 0
ENSG00000163624 0
ENSG00000163625 23.5816480876968
ENSG00000163626 146.241591108511
ENSG00000163629 13.5834499246119
ENSG00000163630 0
ENSG00000163631 123.461870858883
ENSG00000163632 0
ENSG00000163633 50.0025001250063
ENSG00000163634 0
ENSG00000163635 28.7964522770795
ENSG00000163636 0
ENSG00000163637 2.84406018031342
ENSG00000163638 0
ENSG00000163644 36.8324125230203
ENSG00000163645 0
ENSG00000163646 0
ENSG00000163655 27.2142167068076
ENSG00000163659 0
ENSG00000163660 280.642671718235
ENSG00000163661 0
ENSG00000163666 34.9577011815703
ENSG00000163673 0
ENSG00000163681 63.3206500152545
ENSG00000163682 207.253886010363
ENSG00000163683 32.3411778656979
ENSG00000163684 54.2034798634072
ENSG00000163686 17.1856740221351
ENSG00000163687 44.5612940599795
ENSG00000163689 0
ENSG00000163694 38.5317477519133
ENSG00000163697 2.45888740262806
ENSG00000163701 145.022115872671
ENSG00000163702 120.794829981277
ENSG00000163703 86.2663906142167
ENSG00000163704 145.921494236101
ENSG00000163705 74.3080066877206
ENSG00000163710 0
ENSG00000163714 20.7837554167663
ENSG00000163719 18.8818186967769
ENSG00000163728 63.6983247340595
ENSG00000163734 0
ENSG00000163735 0
ENSG00000163736 0
ENSG00000163737 0
ENSG00000163738 0
ENSG00000163739 0
ENSG00000163743 55.9785042543663
ENSG00000163746 0
ENSG00000163749 0
ENSG00000163751 31.3077236154159
ENSG00000163754 0
ENSG00000163755 45.301139323654
ENSG00000163762 0
ENSG00000163781 31.3878121125567
ENSG00000163785 10.7791724829285
ENSG00000163788 36.1655804937325
ENSG00000163792 443.754160195252
ENSG00000163793 0
ENSG00000163794 0
ENSG00000163795 0
ENSG00000163798 0
ENSG00000163803 5.35782215245147
ENSG00000163806 88.1121961964902
ENSG00000163807 41.6631947337722
ENSG00000163808 17.9115171054988
ENSG00000163810 99.0515811108635
ENSG00000163811 55.9910414333707
ENSG00000163812 65.6501829998851
ENSG00000163814 31.1793592641671
ENSG00000163815 28.9653574325107
ENSG00000163817 48.6783819305846
ENSG00000163818 21.5686908883065
ENSG00000163820 12.8335108635669
ENSG00000163823 299.043062200957
ENSG00000163825 0
ENSG00000163827 0
ENSG00000163832 55.181547290586
ENSG00000163833 0
ENSG00000163840 182.381907714755
ENSG00000163848 113.489191823438
ENSG00000163864 8.48622685381626
ENSG00000163866 0
ENSG00000163867 0
ENSG00000163870 0
ENSG00000163872 17.4203888230785
ENSG00000163873 4.19106214087836
ENSG00000163874 0
ENSG00000163875 0
ENSG00000163877 50.3676840938854
ENSG00000163879 100.613743837408
ENSG00000163882 1744.43959877889
ENSG00000163884 0
ENSG00000163885 0
ENSG00000163888 0
ENSG00000163898 0
ENSG00000163900 88.6446237035724
ENSG00000163902 49.0982291905339
ENSG00000163904 19.5863365716076
ENSG00000163909 0
ENSG00000163913 12.4640101706323
ENSG00000163914 0
ENSG00000163915 57.9374275782155
ENSG00000163918 116.421211944816
ENSG00000163923 0
ENSG00000163930 0
ENSG00000163931 127.607988260065
ENSG00000163932 81.7238279441009
ENSG00000163933 47.6417341591234
ENSG00000163935 34.9213222609461
ENSG00000163938 524.85566469221
ENSG00000163939 49.7986710868916
ENSG00000163945 49.0388387602982
ENSG00000163946 47.5398145947231
ENSG00000163947 8.52485848734911
ENSG00000163950 50.6175339137477
ENSG00000163956 0
ENSG00000163958 0
ENSG00000163959 94.6611132146914
ENSG00000163960 58.9532265100869
ENSG00000163961 0
ENSG00000163964 31.1743372855465
ENSG00000163975 0
ENSG00000163982 26.2556777903222
ENSG00000163993 0
ENSG00000163995 0
ENSG00000164002 0
ENSG00000164007 0
ENSG00000164008 32.2279158206839
ENSG00000164010 71.7720519629656
ENSG00000164011 170.386777986028
ENSG00000164022 29.6885669328741
ENSG00000164023 0
ENSG00000164024 44.6468434681668
ENSG00000164031 19.8102181105014
ENSG00000164032 434.216239687364
ENSG00000164035 2.06276583894749
ENSG00000164037 14.8486918302498
ENSG00000164038 0
ENSG00000164039 0
ENSG00000164040 51.0516642842557
ENSG00000164045 31.9928336052724
ENSG00000164047 0
ENSG00000164048 0
ENSG00000164049 0
ENSG00000164050 0
ENSG00000164051 241.16724948752
ENSG00000164053 52.6260393642774
ENSG00000164054 0
ENSG00000164056 0
ENSG00000164061 8.54284664735983
ENSG00000164062 100.381449508131
ENSG00000164066 9.66491731663236
ENSG00000164068 31.2197558615092
ENSG00000164070 16.9741822687692
ENSG00000164073 0
ENSG00000164074 0
ENSG00000164076 0
ENSG00000164077 46.9373386528984
ENSG00000164078 59.2943966795138
ENSG00000164080 23.5249835325115
ENSG00000164081 72.0616848021907
ENSG00000164082 0
ENSG00000164086 0
ENSG00000164087 0
ENSG00000164088 209.511837418814
ENSG00000164089 0
ENSG00000164091 208.333333333333
ENSG00000164093 0
ENSG00000164096 135.244793075467
ENSG00000164099 13.7050132938629
ENSG00000164100 0
ENSG00000164104 291.46021568056
ENSG00000164105 132.205182443152
ENSG00000164106 0
ENSG00000164107 0
ENSG00000164109 174.413534490276
ENSG00000164111 68.5894578003361
ENSG00000164112 0
ENSG00000164113 0
ENSG00000164114 0
ENSG00000164116 45.7045354133975
ENSG00000164117 63.0159430335875
ENSG00000164118 20.1191051022051
ENSG00000164120 0
ENSG00000164122 0
ENSG00000164123 13.7337169618271
ENSG00000164124 0
ENSG00000164125 0
ENSG00000164128 0
ENSG00000164129 0
ENSG00000164134 118.064750082224
ENSG00000164136 0
ENSG00000164142 15.7222198202164
ENSG00000164144 57.7504746367134
ENSG00000164151 71.8690258872231
ENSG00000164161 0
ENSG00000164162 15.2172258997185
ENSG00000164163 128.008192524322
ENSG00000164164 100.975131267671
ENSG00000164167 0
ENSG00000164168 18.2942446306392
ENSG00000164169 21.5303793652844
ENSG00000164171 28.4484230090845
ENSG00000164172 139.033715676051
ENSG00000164175 0
ENSG00000164176 4.50208108698246
ENSG00000164180 37.5732678723511
ENSG00000164181 21.5985053834275
ENSG00000164182 4.8100510827425
ENSG00000164185 0
ENSG00000164187 74.6965452847806
ENSG00000164188 18.6285650416348
ENSG00000164190 68.5455168595608
ENSG00000164197 0
ENSG00000164199 4.72531730505704
ENSG00000164209 111.02475852115
ENSG00000164211 60.3937673632081
ENSG00000164219 19.2148800030744
ENSG00000164220 754.432289701999
ENSG00000164221 33.7336391849953
ENSG00000164236 11.6459175236121
ENSG00000164237 31.102264244837
ENSG00000164241 32.3258445126879
ENSG00000164244 26.6801846268776
ENSG00000164251 0
ENSG00000164252 55.5802578923966
ENSG00000164253 10.2752746067139
ENSG00000164256 0
ENSG00000164258 65.1964859094095
ENSG00000164265 0
ENSG00000164266 0
ENSG00000164270 4.42078831497233
ENSG00000164283 0
ENSG00000164284 109.24186148132
ENSG00000164287 16.609364359626
ENSG00000164291 0
ENSG00000164292 18.0404466814598
ENSG00000164294 143.802128271498
ENSG00000164296 124.223602484472
ENSG00000164299 0
ENSG00000164300 27.6149645492893
ENSG00000164303 0
ENSG00000164304 0
ENSG00000164305 45.8421197396168
ENSG00000164306 44.1004608498159
ENSG00000164307 21.1492502590783
ENSG00000164308 0
ENSG00000164309 9.06092566416585
ENSG00000164318 4.83996650743177
ENSG00000164323 20.0642054574639
ENSG00000164325 0
ENSG00000164326 0
ENSG00000164327 43.9592644149755
ENSG00000164329 107.340766681426
ENSG00000164330 2.4762159458402
ENSG00000164331 0
ENSG00000164332 0
ENSG00000164334 0
ENSG00000164338 0
ENSG00000164342 0
ENSG00000164344 20.2048774574182
ENSG00000164346 302.388872089507
ENSG00000164347 64.9800727776815
ENSG00000164362 23.8532547766143
ENSG00000164363 0
ENSG00000164366 46.849379245725
ENSG00000164379 0
ENSG00000164385 0
ENSG00000164393 0
ENSG00000164398 9.74402447698949
ENSG00000164399 1121.07623318386
ENSG00000164400 2524.19015565839
ENSG00000164402 17.7226406734603
ENSG00000164403 114.181319936058
ENSG00000164404 876.577840112202
ENSG00000164405 1358.69565217391
ENSG00000164406 366.97247706422
ENSG00000164411 0
ENSG00000164414 0
ENSG00000164418 2.97931609798971
ENSG00000164430 51.5969248232805
ENSG00000164434 0
ENSG00000164438 0
ENSG00000164440 0
ENSG00000164442 0
ENSG00000164451 0
ENSG00000164458 0
ENSG00000164463 36.1720341946297
ENSG00000164465 43.0878475034901
ENSG00000164466 75.9287029479319
ENSG00000164483 0
ENSG00000164484 0
ENSG00000164485 0
ENSG00000164488 0
ENSG00000164494 6.5144882218053
ENSG00000164500 15.6752096559291
ENSG00000164506 22.0621490739413
ENSG00000164508 2000
ENSG00000164509 13.9914931721513
ENSG00000164512 0
ENSG00000164520 0
ENSG00000164530 96.1076405574243
ENSG00000164532 0
ENSG00000164535 79.9307267035236
ENSG00000164542 45.5200667627646
ENSG00000164543 0
ENSG00000164548 183.405472819309
ENSG00000164556 0
ENSG00000164574 4.34301100953291
ENSG00000164576 0
ENSG00000164587 152.276534186082
ENSG00000164588 4.57765418111489
ENSG00000164591 54.0774388924941
ENSG00000164597 22.0409962530306
ENSG00000164600 291.20559114735
ENSG00000164603 16.5604040738594
ENSG00000164604 0
ENSG00000164609 0
ENSG00000164610 0
ENSG00000164611 0
ENSG00000164615 0
ENSG00000164616 47.0035252643948
ENSG00000164619 0
ENSG00000164620 242.248062015504
ENSG00000164621 742.942050520059
ENSG00000164626 74.1143337121399
ENSG00000164627 0
ENSG00000164631 0
ENSG00000164638 30.7673373946219
ENSG00000164645 618.811881188119
ENSG00000164647 0
ENSG00000164649 0
ENSG00000164651 0
ENSG00000164654 0
ENSG00000164659 5.47063908005733
ENSG00000164663 37.9269148351127
ENSG00000164669 0
ENSG00000164674 8.70602369779651
ENSG00000164675 0
ENSG00000164683 0
ENSG00000164684 0
ENSG00000164687 0
ENSG00000164690 0
ENSG00000164691 0
ENSG00000164692 0
ENSG00000164694 0
ENSG00000164695 147.6995790562
ENSG00000164707 0
ENSG00000164708 349.52813701503
ENSG00000164713 90.1355638880877
ENSG00000164715 38.929819268314
ENSG00000164729 533.617929562433
ENSG00000164733 111.42061281337
ENSG00000164736 0
ENSG00000164740 0
ENSG00000164741 9.2528764879782
ENSG00000164742 0
ENSG00000164743 0
ENSG00000164744 0
ENSG00000164746 0
ENSG00000164749 0
ENSG00000164751 96.2139798912782
ENSG00000164754 138.255219134522
ENSG00000164756 4.41614188180638
ENSG00000164758 0
ENSG00000164761 0
ENSG00000164764 0
ENSG00000164776 0
ENSG00000164778 298.373862449649
ENSG00000164794 0
ENSG00000164796 4.11803270047407
ENSG00000164808 2.10215639202694
ENSG00000164815 0
ENSG00000164816 0
ENSG00000164818 15.9101395319237
ENSG00000164821 0
ENSG00000164822 0
ENSG00000164823 38.4172109104879
ENSG00000164825 0
ENSG00000164828 12.4154199515799
ENSG00000164830 2.07275365322831
ENSG00000164841 5.53201376365024
ENSG00000164845 0
ENSG00000164849 204.276181397249
ENSG00000164850 86.1474844934528
ENSG00000164853 0
ENSG00000164855 0
ENSG00000164867 0
ENSG00000164871 0
ENSG00000164877 64.4371415684
ENSG00000164879 0
ENSG00000164880 28.1080473339517
ENSG00000164885 0
ENSG00000164889 0
ENSG00000164893 0
ENSG00000164896 0
ENSG00000164897 0
ENSG00000164898 145.708873670407
ENSG00000164900 0
ENSG00000164902 0
ENSG00000164904 0
ENSG00000164916 39.1582541683962
ENSG00000164919 191.72698077937
ENSG00000164920 0
ENSG00000164924 135.633680555556
ENSG00000164929 0
ENSG00000164930 0
ENSG00000164932 0
ENSG00000164933 0
ENSG00000164934 0
ENSG00000164935 0
ENSG00000164938 127.986348122867
ENSG00000164941 58.4487696533988
ENSG00000164944 15.1890274465726
ENSG00000164946 0
ENSG00000164949 0
ENSG00000164951 0
ENSG00000164953 0
ENSG00000164961 29.5941166896021
ENSG00000164967 0
ENSG00000164970 0
ENSG00000164972 0
ENSG00000164975 46.242774566474
ENSG00000164976 0
ENSG00000164978 0
ENSG00000164983 16.4736503961913
ENSG00000164985 21.2974400477063
ENSG00000164989 0
ENSG00000165006 54.4077041309049
ENSG00000165023 0
ENSG00000165025 20.6690573876378
ENSG00000165028 0
ENSG00000165029 27.16726887446
ENSG00000165030 67.4854906195168
ENSG00000165046 85.7596157969212
ENSG00000165055 0
ENSG00000165059 636.53723742839
ENSG00000165060 15.4035736290819
ENSG00000165061 0
ENSG00000165066 162.364020133138
ENSG00000165071 13.2089926822181
ENSG00000165072 5.45286002508316
ENSG00000165076 0
ENSG00000165078 3.08393547173419
ENSG00000165084 2.04791716584648
ENSG00000165091 0
ENSG00000165092 11.124646097196
ENSG00000165097 14.5932141554177
ENSG00000165102 0
ENSG00000165105 47.8508966061752
ENSG00000165113 11.0992718877642
ENSG00000165115 0
ENSG00000165118 160.633968729921
ENSG00000165119 556.792873051225
ENSG00000165120 111.308993766696
ENSG00000165121 29.8098133905682
ENSG00000165124 0
ENSG00000165125 0
ENSG00000165131 0
ENSG00000165138 0
ENSG00000165140 53.8836651669047
ENSG00000165152 0
ENSG00000165156 36.9194417780403
ENSG00000165164 0
ENSG00000165168 0
ENSG00000165169 0
ENSG00000165171 0
ENSG00000165175 0
ENSG00000165178 0
ENSG00000165181 0
ENSG00000165182 0
ENSG00000165185 27.3896061922422
ENSG00000165186 0
ENSG00000165188 159.134309357097
ENSG00000165192 0
ENSG00000165194 0
ENSG00000165195 62.0963735717834
ENSG00000165197 0
ENSG00000165202 0
ENSG00000165204 0
ENSG00000165209 31.4313194239268
ENSG00000165215 1571.09190887667
ENSG00000165219 56.918435881382
ENSG00000165233 58.5960389077698
ENSG00000165238 7.37153261534606
ENSG00000165240 14.3164947494256
ENSG00000165244 0
ENSG00000165246 0
ENSG00000165259 0
ENSG00000165264 99.1866693116445
ENSG00000165269 55.9315397952906
ENSG00000165271 160.128102481986
ENSG00000165272 309.693403530505
ENSG00000165275 0
ENSG00000165280 349.121377865705
ENSG00000165282 0
ENSG00000165283 0
ENSG00000165288 14.405589368675
ENSG00000165300 0
ENSG00000165304 9.54016409082236
ENSG00000165309 0
ENSG00000165312 0
ENSG00000165322 40.5258636061535
ENSG00000165323 0
ENSG00000165325 0
ENSG00000165338 19.1404044367457
ENSG00000165349 0
ENSG00000165355 0
ENSG00000165359 0
ENSG00000165370 0
ENSG00000165376 32.5754120789628
ENSG00000165379 0
ENSG00000165383 38.8878086719813
ENSG00000165388 0
ENSG00000165389 67.6406926406926
ENSG00000165390 0
ENSG00000165392 7.14443912580643
ENSG00000165406 7.12656784492588
ENSG00000165409 0
ENSG00000165410 225.377507324769
ENSG00000165416 0
ENSG00000165417 65.3224752863302
ENSG00000165424 0
ENSG00000165434 44.0166676448148
ENSG00000165443 0
ENSG00000165449 0
ENSG00000165457 186.915887850467
ENSG00000165458 64.9139889646219
ENSG00000165462 151.791135397693
ENSG00000165471 0
ENSG00000165474 0
ENSG00000165475 8.18390879852035
ENSG00000165476 77.1002592496217
ENSG00000165478 0
ENSG00000165480 86.9262865090403
ENSG00000165487 0
ENSG00000165490 0
ENSG00000165494 295.430672268908
ENSG00000165495 0
ENSG00000165496 0
ENSG00000165501 62.5938908362544
ENSG00000165502 0
ENSG00000165506 0
ENSG00000165507 0
ENSG00000165509 0
ENSG00000165511 0
ENSG00000165512 0
ENSG00000165516 128.336755646817
ENSG00000165521 11.0912700613347
ENSG00000165525 71.5051841258491
ENSG00000165526 104.220948410631
ENSG00000165527 1189.76799524093
ENSG00000165533 0
ENSG00000165548 13.9930594425165
ENSG00000165553 0
ENSG00000165555 0
ENSG00000165556 0
ENSG00000165566 0
ENSG00000165568 0
ENSG00000165572 0
ENSG00000165583 0
ENSG00000165584 0
ENSG00000165588 0
ENSG00000165591 0
ENSG00000165606 31.9887399635328
ENSG00000165609 97.3393900064893
ENSG00000165617 0
ENSG00000165621 0
ENSG00000165623 0
ENSG00000165626 11.0508227337525
ENSG00000165629 253.97470411947
ENSG00000165630 0
ENSG00000165632 5.04734408754114
ENSG00000165633 0
ENSG00000165637 187.837520544729
ENSG00000165643 163.345311989546
ENSG00000165644 1454.898157129
ENSG00000165646 26.083781104909
ENSG00000165650 52.643215868771
ENSG00000165655 0
ENSG00000165659 2.32973699599052
ENSG00000165660 28.6647939001319
ENSG00000165661 0
ENSG00000165669 0
ENSG00000165671 89.7177479649024
ENSG00000165672 89.8391878537418
ENSG00000165675 3.57322794693042
ENSG00000165678 72.4322758221063
ENSG00000165682 35.9932332721448
ENSG00000165684 0
ENSG00000165685 0
ENSG00000165688 152.625152625153
ENSG00000165689 0
ENSG00000165694 0
ENSG00000165695 13.0548302872063
ENSG00000165698 164.271047227926
ENSG00000165699 18.7666554066734
ENSG00000165702 21.6675333680014
ENSG00000165704 33.1339772369576
ENSG00000165714 9.10514622864843
ENSG00000165716 0
ENSG00000165724 118.87779362815
ENSG00000165730 0
ENSG00000165731 0
ENSG00000165732 34.5470876805085
ENSG00000165733 0
ENSG00000165752 0
ENSG00000165757 0
ENSG00000165762 0
ENSG00000165775 0
ENSG00000165782 0
ENSG00000165792 0
ENSG00000165794 0
ENSG00000165795 55.4426168915173
ENSG00000165799 0
ENSG00000165801 0
ENSG00000165802 0
ENSG00000165804 0
ENSG00000165805 18.5188614603974
ENSG00000165806 19.3345062933818
ENSG00000165807 0
ENSG00000165810 46.9505610592047
ENSG00000165813 18.7409809029405
ENSG00000165816 0
ENSG00000165819 75.5229967525111
ENSG00000165821 62.0385880017371
ENSG00000165828 0
ENSG00000165832 25.3299222371387
ENSG00000165837 36.9376246644832
ENSG00000165841 0
ENSG00000165861 86.5620996502891
ENSG00000165862 0
ENSG00000165863 0
ENSG00000165868 14.008937702254
ENSG00000165874 0
ENSG00000165879 377.216144851
ENSG00000165886 27.6464571065218
ENSG00000165887 87.3820342537574
ENSG00000165891 0
ENSG00000165895 9.85917807318797
ENSG00000165898 0
ENSG00000165899 5.89490562256098
ENSG00000165905 0
ENSG00000165912 112.120192846732
ENSG00000165914 3.62460673016978
ENSG00000165915 106.780565936999
ENSG00000165916 0
ENSG00000165917 0
ENSG00000165923 35.8429362533379
ENSG00000165929 11.3913380265646
ENSG00000165934 23.5432607416127
ENSG00000165935 226.142017186793
ENSG00000165943 731.796560556165
ENSG00000165948 44.3164192333259
ENSG00000165949 84.3739453256834
ENSG00000165953 32.7107389355926
ENSG00000165959 14.4962201106062
ENSG00000165966 0
ENSG00000165970 0
ENSG00000165972 0
ENSG00000165973 1.10361754796046
ENSG00000165983 26.0433621980598
ENSG00000165985 0
ENSG00000165995 2.49256592213723
ENSG00000165996 36.4710602137204
ENSG00000165997 44.974139869575
ENSG00000166002 0
ENSG00000166004 43.6566838382956
ENSG00000166006 0
ENSG00000166007 0
ENSG00000166008 0
ENSG00000166012 91.8374843876277
ENSG00000166013 0
ENSG00000166016 24.152139154965
ENSG00000166024 63.4816991330214
ENSG00000166025 17.6136964103287
ENSG00000166033 0
ENSG00000166035 6.31376906758258
ENSG00000166037 0
ENSG00000166046 0
ENSG00000166049 0
ENSG00000166068 114.36849529183
ENSG00000166069 0
ENSG00000166073 0
ENSG00000166086 0
ENSG00000166090 0
ENSG00000166091 0
ENSG00000166104 0
ENSG00000166105 0
ENSG00000166106 0
ENSG00000166111 0
ENSG00000166118 0
ENSG00000166123 63.9386189258312
ENSG00000166126 365.59729458002
ENSG00000166128 12.769108971576
ENSG00000166130 31.5367876628087
ENSG00000166133 0
ENSG00000166135 97.0026190707149
ENSG00000166136 44.3360673908224
ENSG00000166140 0
ENSG00000166143 0
ENSG00000166145 70.4721634954193
ENSG00000166147 0
ENSG00000166148 0
ENSG00000166152 0
ENSG00000166153 0
ENSG00000166157 0
ENSG00000166159 0
ENSG00000166160 0
ENSG00000166164 36.06983119319
ENSG00000166165 579.206487112656
ENSG00000166166 253.485424588086
ENSG00000166167 4.91983134818138
ENSG00000166169 106.507615294494
ENSG00000166170 636.132315521629
ENSG00000166171 51.1391239868061
ENSG00000166173 44.1774165046828
ENSG00000166181 61.4118586299014
ENSG00000166183 36.9235313665399
ENSG00000166188 172.830971310059
ENSG00000166189 377.928949357521
ENSG00000166192 112.304870287875
ENSG00000166197 0
ENSG00000166199 0
ENSG00000166200 60.4948478554576
ENSG00000166206 0
ENSG00000166211 518.268981601451
ENSG00000166220 0
ENSG00000166224 46.0023921243905
ENSG00000166225 118.793062485151
ENSG00000166226 123.175463447681
ENSG00000166228 153.727901614143
ENSG00000166233 159.255392564543
ENSG00000166246 0
ENSG00000166250 0
ENSG00000166257 0
ENSG00000166260 59.2276711679697
ENSG00000166261 0
ENSG00000166262 3.40170765724394
ENSG00000166263 5.11354629549139
ENSG00000166265 0
ENSG00000166266 20.1928416376395
ENSG00000166268 0
ENSG00000166272 96.8255066048828
ENSG00000166275 93.1185399012944
ENSG00000166278 41.7641162712997
ENSG00000166289 0
ENSG00000166292 0
ENSG00000166295 50.4235578862445
ENSG00000166311 0
ENSG00000166313 41.1692054343351
ENSG00000166317 105.691486550758
ENSG00000166321 46.7945718296678
ENSG00000166323 12.57758799595
ENSG00000166326 55.0119307124733
ENSG00000166329 0
ENSG00000166333 0
ENSG00000166337 0
ENSG00000166340 0
ENSG00000166341 28.9603243556328
ENSG00000166342 0
ENSG00000166343 400.761446748823
ENSG00000166347 51.6502246784774
ENSG00000166348 31.1487665088463
ENSG00000166349 0
ENSG00000166351 0
ENSG00000166352 0
ENSG00000166359 0
ENSG00000166363 0
ENSG00000166368 0
ENSG00000166377 16.1812821400717
ENSG00000166387 20.857957310714
ENSG00000166391 0
ENSG00000166394 0
ENSG00000166396 19.0708673430468
ENSG00000166398 59.3765462642256
ENSG00000166401 0
ENSG00000166402 0
ENSG00000166405 0
ENSG00000166407 0
ENSG00000166408 0
ENSG00000166411 49.4413131612776
ENSG00000166415 0
ENSG00000166426 0
ENSG00000166428 0
ENSG00000166432 0
ENSG00000166435 49.4832534532242
ENSG00000166436 16.7140230653518
ENSG00000166439 53.4496397494281
ENSG00000166441 123.651426628335
ENSG00000166444 36.7645369276796
ENSG00000166446 0
ENSG00000166448 0
ENSG00000166450 0
ENSG00000166451 37.5699740767179
ENSG00000166452 111.781801922647
ENSG00000166454 0
ENSG00000166455 0
ENSG00000166471 87.9069358572391
ENSG00000166473 0
ENSG00000166477 0
ENSG00000166478 102.630267131924
ENSG00000166479 72.0963206844344
ENSG00000166482 0
ENSG00000166483 202.255144865248
ENSG00000166484 0
ENSG00000166492 0
ENSG00000166501 2.6000296403379
ENSG00000166503 21.6330813079361
ENSG00000166507 201.592581393005
ENSG00000166508 108.542277216976
ENSG00000166509 0
ENSG00000166510 0
ENSG00000166523 0
ENSG00000166526 108.01468999784
ENSG00000166527 77.5674837108284
ENSG00000166529 65.4793085385018
ENSG00000166530 0
ENSG00000166532 0
ENSG00000166535 0
ENSG00000166546 0
ENSG00000166548 0
ENSG00000166557 0
ENSG00000166558 30.3306035790112
ENSG00000166562 0
ENSG00000166569 0
ENSG00000166573 0
ENSG00000166575 17.4877148802966
ENSG00000166578 0
ENSG00000166579 64.6989557588541
ENSG00000166582 179.807605861728
ENSG00000166589 92.0556015833563
ENSG00000166592 252.143217347453
ENSG00000166595 422.297297297297
ENSG00000166596 14.9626681429833
ENSG00000166598 127.448064913548
ENSG00000166603 0
ENSG00000166619 84.6023688663283
ENSG00000166634 0
ENSG00000166664 0
ENSG00000166667 0
ENSG00000166669 0
ENSG00000166670 98.755678451511
ENSG00000166676 0
ENSG00000166681 0
ENSG00000166682 0
ENSG00000166685 193.323881943549
ENSG00000166689 12.7038437596602
ENSG00000166693 0
ENSG00000166704 0
ENSG00000166707 0
ENSG00000166710 270.233752195649
ENSG00000166716 138.422673633941
ENSG00000166734 7.87215618357868
ENSG00000166736 0
ENSG00000166741 0
ENSG00000166743 26.4361434953869
ENSG00000166747 112.230646448524
ENSG00000166748 1.1273232723489
ENSG00000166750 32.6583932070542
ENSG00000166762 0
ENSG00000166763 0
ENSG00000166770 0
ENSG00000166780 10.4858074596034
ENSG00000166783 20.4997847522601
ENSG00000166787 0
ENSG00000166788 0
ENSG00000166793 205.846027171676
ENSG00000166794 0
ENSG00000166796 150.935801972228
ENSG00000166797 46.5983224603914
ENSG00000166800 210.28725238676
ENSG00000166801 162.707452001302
ENSG00000166803 88.1290208865779
ENSG00000166813 21.4302552343398
ENSG00000166816 0
ENSG00000166819 66.3878377481246
ENSG00000166821 153.609831029186
ENSG00000166822 0
ENSG00000166823 0
ENSG00000166825 0
ENSG00000166828 29.2662940091896
ENSG00000166831 56.028686687584
ENSG00000166833 2.59445771941978
ENSG00000166839 0
ENSG00000166840 0
ENSG00000166845 36.62735330745
ENSG00000166847 35.1086613067444
ENSG00000166848 0
ENSG00000166851 0
ENSG00000166855 80.810257515354
ENSG00000166856 446.627958910228
ENSG00000166860 131.354262445816
ENSG00000166862 0
ENSG00000166863 0
ENSG00000166866 0
ENSG00000166869 0
ENSG00000166881 30.8442059159187
ENSG00000166884 0
ENSG00000166886 0
ENSG00000166887 0
ENSG00000166888 54.4484373298486
ENSG00000166889 92.9800092980009
ENSG00000166896 0
ENSG00000166897 0
ENSG00000166900 32.4583991517538
ENSG00000166902 211.059518784297
ENSG00000166908 0
ENSG00000166912 18.9872215998633
ENSG00000166913 350.002187513672
ENSG00000166917 0
ENSG00000166920 0
ENSG00000166922 0
ENSG00000166923 0
ENSG00000166924 183.9418743677
ENSG00000166925 125.620249984297
ENSG00000166926 0
ENSG00000166927 0
ENSG00000166928 0
ENSG00000166930 39.0228674002966
ENSG00000166938 0
ENSG00000166946 198.393016565817
ENSG00000166947 17.3823864278327
ENSG00000166948 19.2878910619913
ENSG00000166949 68.4759535276529
ENSG00000166959 0
ENSG00000166960 0
ENSG00000166961 50.5561172901921
ENSG00000166963 0
ENSG00000166965 0
ENSG00000166971 74.7831289261143
ENSG00000166974 12.0089106116739
ENSG00000166979 19.3434822136681
ENSG00000166984 0
ENSG00000166986 47.4777448071217
ENSG00000166987 317.830278631211
ENSG00000166997 0
ENSG00000167004 148.765248437965
ENSG00000167005 0
ENSG00000167011 0
ENSG00000167014 44.3892045454545
ENSG00000167034 0
ENSG00000167037 0
ENSG00000167046 0
ENSG00000167065 0
ENSG00000167074 62.5117209476777
ENSG00000167077 10.0042017647412
ENSG00000167080 53.2907007727152
ENSG00000167081 4.54477282953012
ENSG00000167083 0
ENSG00000167085 92.3105326317733
ENSG00000167088 109.950522264981
ENSG00000167094 64.3707756678468
ENSG00000167098 48.4003678427956
ENSG00000167100 50.3956055032001
ENSG00000167103 0
ENSG00000167104 0
ENSG00000167105 99.2260369120857
ENSG00000167106 50.08138224615
ENSG00000167107 0
ENSG00000167110 99.1719145138097
ENSG00000167112 73.3137829912023
ENSG00000167113 86.6776458351391
ENSG00000167114 48.0192076830732
ENSG00000167117 459.488436207689
ENSG00000167118 51.4986095375425
ENSG00000167123 39.0670781732234
ENSG00000167130 0
ENSG00000167131 0
ENSG00000167136 0
ENSG00000167139 0
ENSG00000167157 0
ENSG00000167165 134.648811418219
ENSG00000167173 60.5070490712168
ENSG00000167178 0
ENSG00000167182 0
ENSG00000167183 169.14749661705
ENSG00000167186 0
ENSG00000167191 0
ENSG00000167193 141.262890238734
ENSG00000167194 227.117874176698
ENSG00000167195 0
ENSG00000167196 127.347978350844
ENSG00000167202 10.6736116299672
ENSG00000167207 25.3324889170361
ENSG00000167208 0
ENSG00000167210 0
ENSG00000167216 15.3605111978127
ENSG00000167220 0
ENSG00000167230 179.265013444876
ENSG00000167232 22.082367229767
ENSG00000167236 203.665987780041
ENSG00000167244 0
ENSG00000167257 92.9005406811468
ENSG00000167258 125.728986334226
ENSG00000167261 0
ENSG00000167264 32.7600327600328
ENSG00000167272 0
ENSG00000167280 73.201083376034
ENSG00000167281 1.89349470957578
ENSG00000167283 98.8695910094585
ENSG00000167286 0
ENSG00000167291 9.66127567484011
ENSG00000167302 0
ENSG00000167306 5.3722859882723
ENSG00000167311 262.191924488726
ENSG00000167315 65.6555708751888
ENSG00000167323 16.7586296468538
ENSG00000167325 0
ENSG00000167332 0
ENSG00000167333 0
ENSG00000167346 0
ENSG00000167355 0
ENSG00000167359 0
ENSG00000167360 0
ENSG00000167363 64.0081930487102
ENSG00000167371 0
ENSG00000167377 0
ENSG00000167378 0
ENSG00000167380 0
ENSG00000167383 0
ENSG00000167384 40.4481656756866
ENSG00000167390 0
ENSG00000167393 0
ENSG00000167394 222.58495325716
ENSG00000167395 409.20716112532
ENSG00000167397 778.361548939482
ENSG00000167414 0
ENSG00000167419 0
ENSG00000167434 0
ENSG00000167447 0
ENSG00000167459 0
ENSG00000167460 0
ENSG00000167461 0
ENSG00000167468 1051.89340813464
ENSG00000167470 0
ENSG00000167476 114.233493260224
ENSG00000167483 0
ENSG00000167487 0
ENSG00000167491 89.3538901434536
ENSG00000167494 0
ENSG00000167508 89.0709895786942
ENSG00000167513 0
ENSG00000167515 154.631204577084
ENSG00000167522 85.2277824628138
ENSG00000167523 0
ENSG00000167524 0
ENSG00000167525 0
ENSG00000167526 0
ENSG00000167528 87.6654685719295
ENSG00000167531 0
ENSG00000167535 66.0153155532083
ENSG00000167536 567.000567000567
ENSG00000167543 140.726146918097
ENSG00000167548 73.5294117647059
ENSG00000167549 122.669283611384
ENSG00000167550 0
ENSG00000167552 441.598586884522
ENSG00000167553 59.1044493829495
ENSG00000167554 0
ENSG00000167555 0
ENSG00000167562 0
ENSG00000167565 0
ENSG00000167566 26.5922084829145
ENSG00000167578 0
ENSG00000167580 0
ENSG00000167588 133.31555792561
ENSG00000167595 0
ENSG00000167600 69.0083500103513
ENSG00000167601 23.494032515741
ENSG00000167604 68.2547266398198
ENSG00000167608 0
ENSG00000167612 0
ENSG00000167613 0
ENSG00000167614 0
ENSG00000167615 76.0282825210979
ENSG00000167617 121.921482565228
ENSG00000167618 0
ENSG00000167619 0
ENSG00000167625 0
ENSG00000167632 2.75446809155301
ENSG00000167633 0
ENSG00000167634 0
ENSG00000167635 248.210813717784
ENSG00000167637 0
ENSG00000167641 373.482726423903
ENSG00000167642 123.507616303005
ENSG00000167644 1177.85630153121
ENSG00000167645 82.2300797631774
ENSG00000167646 0
ENSG00000167653 0
ENSG00000167654 20.7400033184005
ENSG00000167656 0
ENSG00000167657 78.9203693473285
ENSG00000167658 106.224771616741
ENSG00000167664 0
ENSG00000167670 23.608848596454
ENSG00000167671 0
ENSG00000167674 0
ENSG00000167676 0
ENSG00000167680 0
ENSG00000167685 0
ENSG00000167693 11.0829112591295
ENSG00000167695 189.483657034581
ENSG00000167699 79.2236086353733
ENSG00000167700 467.289719626168
ENSG00000167701 0
ENSG00000167702 490.196078431373
ENSG00000167703 16.7728950016773
ENSG00000167705 254.582484725051
ENSG00000167711 160.862221507279
ENSG00000167716 0
ENSG00000167720 502.788189048359
ENSG00000167721 466.511162945685
ENSG00000167723 0
ENSG00000167733 757.67142315949
ENSG00000167740 113.265675969554
ENSG00000167741 256.93730729702
ENSG00000167747 0
ENSG00000167748 0
ENSG00000167749 0
ENSG00000167751 0
ENSG00000167754 0
ENSG00000167755 0
ENSG00000167757 0
ENSG00000167759 0
ENSG00000167765 0
ENSG00000167766 0
ENSG00000167767 43.4688111280157
ENSG00000167768 176.304654442877
ENSG00000167769 0
ENSG00000167770 125.321135409487
ENSG00000167771 355.618776671408
ENSG00000167772 90.21199819576
ENSG00000167774 229.060090096969
ENSG00000167775 160.513643659711
ENSG00000167778 134.980090436661
ENSG00000167779 203.665987780041
ENSG00000167780 47.5714761429047
ENSG00000167785 0
ENSG00000167791 221.385875581138
ENSG00000167792 0
ENSG00000167797 464.468183929401
ENSG00000167798 0
ENSG00000167799 0
ENSG00000167800 0
ENSG00000167807 283.473495228196
ENSG00000167815 395.178818415333
ENSG00000167822 0
ENSG00000167825 0
ENSG00000167840 0
ENSG00000167842 441.501103752759
ENSG00000167850 0
ENSG00000167851 0
ENSG00000167858 0
ENSG00000167861 0
ENSG00000167862 116.387337057728
ENSG00000167863 369.321679182568
ENSG00000167874 0
ENSG00000167880 0
ENSG00000167881 29.8053709278412
ENSG00000167889 12.2043496302082
ENSG00000167895 0
ENSG00000167900 0
ENSG00000167904 12.9897121479788
ENSG00000167910 0
ENSG00000167912 866.926744690074
ENSG00000167914 67.5949709341625
ENSG00000167916 0
ENSG00000167920 0
ENSG00000167925 174.978127734033
ENSG00000167930 113.000734504774
ENSG00000167941 0
ENSG00000167945 0
ENSG00000167962 82.1692686935086
ENSG00000167964 74.8334954725735
ENSG00000167965 0
ENSG00000167967 0
ENSG00000167968 0
ENSG00000167969 154.966682163335
ENSG00000167970 232.396002788752
ENSG00000167971 51.6982887866412
ENSG00000167972 30.8327937594425
ENSG00000167977 75.3125470703419
ENSG00000167978 346.363186541316
ENSG00000167981 134.426670251378
ENSG00000167984 26.0627068727358
ENSG00000167985 285.910338517841
ENSG00000167986 208.594075928244
ENSG00000167987 63.7714431477584
ENSG00000167992 80.7863201831156
ENSG00000167994 87.0738821890374
ENSG00000167995 127.429117553361
ENSG00000167996 251.79403248143
ENSG00000168000 204.384037606663
ENSG00000168002 193.535900909619
ENSG00000168003 121.821227348866
ENSG00000168004 0
ENSG00000168005 209.336403600586
ENSG00000168010 204.310961283073
ENSG00000168014 18.92828074426
ENSG00000168016 0
ENSG00000168026 32.0071696059917
ENSG00000168028 0
ENSG00000168032 24.1173065792012
ENSG00000168036 122.586576769844
ENSG00000168038 2.79394775038312
ENSG00000168040 0
ENSG00000168056 0
ENSG00000168060 72.8226041363239
ENSG00000168061 0
ENSG00000168062 219.707788641107
ENSG00000168065 0
ENSG00000168066 352.584443974332
ENSG00000168067 69.3288962839712
ENSG00000168070 28.9276519424918
ENSG00000168071 57.7634011090573
ENSG00000168077 46.6102682420937
ENSG00000168078 35.1172917544599
ENSG00000168079 0
ENSG00000168081 0
ENSG00000168090 0
ENSG00000168092 91.9455682236116
ENSG00000168096 0
ENSG00000168101 923.361034164358
ENSG00000168116 0
ENSG00000168118 0
ENSG00000168122 0
ENSG00000168124 0
ENSG00000168126 0
ENSG00000168129 0
ENSG00000168131 825.082508250825
ENSG00000168135 0
ENSG00000168137 318.525959865729
ENSG00000168140 0
ENSG00000168143 31.495401671356
ENSG00000168148 0
ENSG00000168152 51.8510836876491
ENSG00000168158 0
ENSG00000168159 0
ENSG00000168172 29.9383270462847
ENSG00000168175 323.241030061416
ENSG00000168209 0
ENSG00000168214 25.7860129298436
ENSG00000168216 0
ENSG00000168228 0
ENSG00000168229 110.963160230803
ENSG00000168234 21.0028143771265
ENSG00000168237 122.428991185113
ENSG00000168242 0
ENSG00000168243 0
ENSG00000168246 26.8701633705933
ENSG00000168255 0
ENSG00000168256 350.631136044881
ENSG00000168259 88.999644001424
ENSG00000168260 0
ENSG00000168263 0
ENSG00000168264 190.222560395663
ENSG00000168267 0
ENSG00000168268 0
ENSG00000168269 0
ENSG00000168273 88.4466556108347
ENSG00000168274 0
ENSG00000168275 94.3930526713234
ENSG00000168280 3.99273322552954
ENSG00000168282 0
ENSG00000168283 97.3330737784699
ENSG00000168286 530.503978779841
ENSG00000168288 54.9964252323599
ENSG00000168291 160.565189466924
ENSG00000168297 42.945180477121
ENSG00000168298 1273.88535031847
ENSG00000168300 36.7665081621648
ENSG00000168301 97.5895384014834
ENSG00000168303 347.342827370615
ENSG00000168306 93.214019388516
ENSG00000168309 0
ENSG00000168310 149.652346088318
ENSG00000168314 0
ENSG00000168329 0
ENSG00000168333 0
ENSG00000168334 0
ENSG00000168348 0
ENSG00000168350 145.507457257184
ENSG00000168356 0
ENSG00000168367 0
ENSG00000168374 260.629979894259
ENSG00000168385 154.130702836005
ENSG00000168386 24.6155577357907
ENSG00000168389 67.3990698928355
ENSG00000168393 0
ENSG00000168394 0
ENSG00000168395 0
ENSG00000168397 27.2888525037522
ENSG00000168398 25.2200448916799
ENSG00000168404 34.3571772143201
ENSG00000168405 0
ENSG00000168411 43.9676398170946
ENSG00000168412 45.6350111805777
ENSG00000168418 0
ENSG00000168421 0
ENSG00000168427 0
ENSG00000168434 0
ENSG00000168438 26.9778107506576
ENSG00000168439 207.55500207555
ENSG00000168447 0
ENSG00000168453 52.7148128624143
ENSG00000168454 0
ENSG00000168461 6.47722930039446
ENSG00000168476 254.323499491353
ENSG00000168477 0
ENSG00000168481 97.4658869395711
ENSG00000168484 0
ENSG00000168487 63.0371288689038
ENSG00000168488 211.222981060339
ENSG00000168490 0
ENSG00000168491 0
ENSG00000168495 0
ENSG00000168496 0
ENSG00000168497 0
ENSG00000168502 7.86670652464639
ENSG00000168505 0
ENSG00000168509 0
ENSG00000168515 0
ENSG00000168517 107.054919173536
ENSG00000168522 19.3817230351778
ENSG00000168528 0
ENSG00000168530 0
ENSG00000168538 0
ENSG00000168539 0
ENSG00000168542 0
ENSG00000168546 0
ENSG00000168556 0
ENSG00000168564 277.161862527716
ENSG00000168566 0
ENSG00000168569 294.218604423086
ENSG00000168575 32.4999796875127
ENSG00000168582 0
ENSG00000168589 0
ENSG00000168591 209.995800083998
ENSG00000168594 0
ENSG00000168610 119.609276363878
ENSG00000168612 0
ENSG00000168614 0
ENSG00000168615 9.23565702464073
ENSG00000168619 0
ENSG00000168621 37.0233246945576
ENSG00000168630 0
ENSG00000168631 0
ENSG00000168634 147.015583651867
ENSG00000168646 0
ENSG00000168653 0
ENSG00000168658 0
ENSG00000168661 0
ENSG00000168671 27.5163722414837
ENSG00000168672 0
ENSG00000168675 9.18995170680378
ENSG00000168676 53.5676023141204
ENSG00000168679 106.251106782362
ENSG00000168685 37.1622877104315
ENSG00000168701 0
ENSG00000168702 2.10495406200879
ENSG00000168703 0
ENSG00000168710 435.339308578745
ENSG00000168724 34.0460302328748
ENSG00000168734 43.2605474622281
ENSG00000168743 0
ENSG00000168746 149.689394506399
ENSG00000168748 0
ENSG00000168754 14.0295743427144
ENSG00000168757 0
ENSG00000168758 90.5633037493208
ENSG00000168763 113.205411218656
ENSG00000168765 0
ENSG00000168769 22.3977542518404
ENSG00000168772 0
ENSG00000168778 0
ENSG00000168779 0
ENSG00000168781 17.6146271864156
ENSG00000168785 0
ENSG00000168787 0
ENSG00000168792 151.722045213169
ENSG00000168795 0
ENSG00000168802 274.442538593482
ENSG00000168803 0
ENSG00000168806 0
ENSG00000168807 32.8073225944031
ENSG00000168811 0
ENSG00000168813 71.3029424347578
ENSG00000168818 15.7971644089886
ENSG00000168824 28.2011872699841
ENSG00000168826 0
ENSG00000168827 20.7047910886579
ENSG00000168828 0
ENSG00000168830 0
ENSG00000168843 2.56364570929027
ENSG00000168852 0
ENSG00000168872 37.6576915835059
ENSG00000168874 0
ENSG00000168875 0
ENSG00000168876 0
ENSG00000168878 0
ENSG00000168883 86.1604738826064
ENSG00000168884 135.786543553534
ENSG00000168887 369.480879364493
ENSG00000168890 860.400086040009
ENSG00000168894 0
ENSG00000168899 0
ENSG00000168903 0
ENSG00000168904 14.3504965271798
ENSG00000168906 654.02223675605
ENSG00000168907 0
ENSG00000168913 0
ENSG00000168916 53.6226573601566
ENSG00000168917 107.39408258605
ENSG00000168918 5.21178070911488
ENSG00000168924 22.3368848980321
ENSG00000168925 0
ENSG00000168928 0
ENSG00000168930 0
ENSG00000168936 369.890882189754
ENSG00000168938 74.1179958493922
ENSG00000168939 0
ENSG00000168944 0
ENSG00000168952 0
ENSG00000168955 50.4032258064516
ENSG00000168958 61.1920205605189
ENSG00000168959 0
ENSG00000168961 202.398421292314
ENSG00000168967 0
ENSG00000168970 0
ENSG00000168992 0
ENSG00000168993 0
ENSG00000168994 33.9985720599735
ENSG00000168995 0
ENSG00000169006 83.4237090181029
ENSG00000169016 0
ENSG00000169018 110.72357858606
ENSG00000169019 77.8089013383131
ENSG00000169020 525.486074619023
ENSG00000169021 0
ENSG00000169026 131.354262445816
ENSG00000169031 6.65654871262348
ENSG00000169032 28.4370971411238
ENSG00000169035 0
ENSG00000169040 0
ENSG00000169045 242.635997476586
ENSG00000169047 0
ENSG00000169057 39.3757629054063
ENSG00000169059 0
ENSG00000169062 0
ENSG00000169064 0
ENSG00000169067 0
ENSG00000169071 5.16699735449735
ENSG00000169075 4739.336492891
ENSG00000169083 0
ENSG00000169084 0
ENSG00000169085 17.087590991422
ENSG00000169087 0
ENSG00000169093 0
ENSG00000169100 0
ENSG00000169105 0
ENSG00000169116 25.6364242315482
ENSG00000169118 20.9723846125614
ENSG00000169122 0
ENSG00000169126 0
ENSG00000169129 9.09644965569938
ENSG00000169131 0
ENSG00000169136 382.116927779901
ENSG00000169139 0
ENSG00000169154 0
ENSG00000169155 60.2318927872308
ENSG00000169164 0
ENSG00000169169 0
ENSG00000169174 0
ENSG00000169180 70.2111600638922
ENSG00000169181 3.62343784535892
ENSG00000169184 0
ENSG00000169188 0
ENSG00000169189 0
ENSG00000169193 0
ENSG00000169194 206.270627062706
ENSG00000169202 0
ENSG00000169203 0
ENSG00000169208 0
ENSG00000169213 0
ENSG00000169214 942.507068803016
ENSG00000169217 217.580504786771
ENSG00000169218 84.5844787481497
ENSG00000169220 135.455469014561
ENSG00000169221 75.9705234369065
ENSG00000169223 147.848799960574
ENSG00000169224 0
ENSG00000169228 1570.47506870828
ENSG00000169230 1569.36597614564
ENSG00000169231 148.544266191325
ENSG00000169239 0
ENSG00000169241 0
ENSG00000169242 0
ENSG00000169245 420.521446593776
ENSG00000169246 0
ENSG00000169247 7.16717434151586
ENSG00000169248 129.29919834497
ENSG00000169249 0
ENSG00000169251 26.8750377930219
ENSG00000169252 0
ENSG00000169253 0
ENSG00000169255 0
ENSG00000169258 0
ENSG00000169271 0
ENSG00000169282 1.99578490228637
ENSG00000169288 33.2332642819953
ENSG00000169291 61.8390946756539
ENSG00000169297 0
ENSG00000169299 0
ENSG00000169302 0
ENSG00000169306 2.92114728059445
ENSG00000169313 42.1647376299201
ENSG00000169314 351.988736360436
ENSG00000169325 0
ENSG00000169327 835.421888053467
ENSG00000169330 0
ENSG00000169340 0
ENSG00000169344 0
ENSG00000169347 0
ENSG00000169359 59.8694845237383
ENSG00000169371 35.2273928206573
ENSG00000169372 4.59841998289388
ENSG00000169375 92.5240562546262
ENSG00000169379 39.7193168277506
ENSG00000169385 0
ENSG00000169393 0
ENSG00000169397 0
ENSG00000169398 17.4258023855923
ENSG00000169402 0
ENSG00000169403 21.3807701353403
ENSG00000169410 35.6604766022698
ENSG00000169413 0
ENSG00000169418 0
ENSG00000169427 0
ENSG00000169429 0
ENSG00000169432 0
ENSG00000169435 0
ENSG00000169436 0
ENSG00000169439 25.333130668288
ENSG00000169442 0
ENSG00000169446 0
ENSG00000169469 0
ENSG00000169474 0
ENSG00000169484 0
ENSG00000169488 0
ENSG00000169490 124.734938256206
ENSG00000169495 0
ENSG00000169499 27.5194011778304
ENSG00000169504 50.5213806482904
ENSG00000169507 0
ENSG00000169508 388.319353836595
ENSG00000169509 0
ENSG00000169515 0
ENSG00000169519 0
ENSG00000169548 0
ENSG00000169550 0
ENSG00000169551 0
ENSG00000169554 56.9395017793594
ENSG00000169562 0
ENSG00000169564 0
ENSG00000169567 78.6843968840979
ENSG00000169570 0
ENSG00000169575 0
ENSG00000169583 461.041954817888
ENSG00000169592 190.47619047619
ENSG00000169594 0
ENSG00000169598 0
ENSG00000169599 0
ENSG00000169604 8.46919330933729
ENSG00000169605 0
ENSG00000169607 35.3045013239188
ENSG00000169609 172.40636179475
ENSG00000169612 824.572253143682
ENSG00000169618 0
ENSG00000169621 6.12324875085725
ENSG00000169627 0
ENSG00000169629 0
ENSG00000169635 0
ENSG00000169641 106.625722389269
ENSG00000169660 41.1048997040447
ENSG00000169662 0
ENSG00000169668 0
ENSG00000169676 0
ENSG00000169679 24.7420639829775
ENSG00000169682 0
ENSG00000169683 0
ENSG00000169684 0
ENSG00000169688 0
ENSG00000169689 0
ENSG00000169692 140.046215251033
ENSG00000169696 24.6305418719212
ENSG00000169704 609.756097560976
ENSG00000169710 100.025006251563
ENSG00000169714 484.798116213034
ENSG00000169715 0
ENSG00000169717 0
ENSG00000169718 0
ENSG00000169727 0
ENSG00000169733 0
ENSG00000169738 0
ENSG00000169740 0
ENSG00000169744 0
ENSG00000169750 0
ENSG00000169752 8.07578314907088
ENSG00000169756 39.2551980424741
ENSG00000169758 35.443187523998
ENSG00000169760 2.24627987973418
ENSG00000169762 29.8926852599169
ENSG00000169763 0
ENSG00000169764 98.7693340971495
ENSG00000169777 0
ENSG00000169783 4.81060642504594
ENSG00000169789 0
ENSG00000169800 0
ENSG00000169807 0
ENSG00000169811 0
ENSG00000169813 339.702760084926
ENSG00000169814 89.9240142079942
ENSG00000169826 21.3570253935032
ENSG00000169836 0
ENSG00000169840 0
ENSG00000169849 0
ENSG00000169851 0
ENSG00000169855 0
ENSG00000169856 29.7291672860243
ENSG00000169857 5.78201792425557
ENSG00000169860 0
ENSG00000169861 0
ENSG00000169862 2.14545314115794
ENSG00000169871 0
ENSG00000169876 0
ENSG00000169877 0
ENSG00000169884 0
ENSG00000169885 809.716599190283
ENSG00000169891 4.84069279995353
ENSG00000169894 0
ENSG00000169895 0
ENSG00000169896 27.4337132902624
ENSG00000169900 3576.53791130186
ENSG00000169902 4.64371125403422
ENSG00000169903 34.1203766889587
ENSG00000169905 26.4291566456114
ENSG00000169906 0
ENSG00000169908 0
ENSG00000169914 0
ENSG00000169918 2.57955342771059
ENSG00000169919 46.229947760159
ENSG00000169925 104.627135047475
ENSG00000169926 64.3317311668857
ENSG00000169933 5.11894727143047
ENSG00000169946 6.17485967631386
ENSG00000169951 211.193241816262
ENSG00000169953 0
ENSG00000169955 0
ENSG00000169957 0
ENSG00000169962 0
ENSG00000169964 263.019463440295
ENSG00000169967 55.7189979495409
ENSG00000169972 0
ENSG00000169976 0
ENSG00000169981 0
ENSG00000169989 0
ENSG00000169991 38.1635690569782
ENSG00000169992 0
ENSG00000169994 39.2437725038508
ENSG00000170004 0
ENSG00000170006 16.2511782104203
ENSG00000170011 2.21529082337929
ENSG00000170017 14.2862585241343
ENSG00000170027 62.0482114603047
ENSG00000170035 54.8757065247215
ENSG00000170037 56.1230216634864
ENSG00000170043 562.113546936481
ENSG00000170044 0
ENSG00000170049 125.86532410321
ENSG00000170054 58.9171036351853
ENSG00000170074 0
ENSG00000170075 0
ENSG00000170085 9.2910898448388
ENSG00000170088 7.45556483359179
ENSG00000170089 0
ENSG00000170091 0
ENSG00000170092 0
ENSG00000170099 52.2275030030814
ENSG00000170100 0
ENSG00000170113 17.6276683883023
ENSG00000170122 0
ENSG00000170128 0
ENSG00000170142 46.8307303252394
ENSG00000170144 175.500175500175
ENSG00000170145 46.7060554400878
ENSG00000170152 0
ENSG00000170153 0
ENSG00000170160 0
ENSG00000170161 0
ENSG00000170162 0
ENSG00000170165 0
ENSG00000170166 0
ENSG00000170175 158.140270419862
ENSG00000170178 0
ENSG00000170180 0
ENSG00000170185 51.3953846944544
ENSG00000170190 108.483402039488
ENSG00000170191 177.920113868873
ENSG00000170209 0
ENSG00000170214 0
ENSG00000170215 0
ENSG00000170217 0
ENSG00000170222 0
ENSG00000170231 0
ENSG00000170234 69.4167259601201
ENSG00000170236 21.6698810323531
ENSG00000170242 84.8169226724116
ENSG00000170248 140.15220529495
ENSG00000170255 0
ENSG00000170260 626.605677047434
ENSG00000170262 0
ENSG00000170264 68.2826903379993
ENSG00000170265 325.065825829731
ENSG00000170266 0
ENSG00000170270 476.077124494168
ENSG00000170271 24.5326529610912
ENSG00000170275 0
ENSG00000170276 302.617642608564
ENSG00000170279 0
ENSG00000170289 21.0860362996115
ENSG00000170290 0
ENSG00000170291 117.302052785924
ENSG00000170293 15.192142623835
ENSG00000170296 362.713093942691
ENSG00000170298 0
ENSG00000170310 3.06634654008788
ENSG00000170312 0
ENSG00000170315 513.347022587269
ENSG00000170322 31.2940071976217
ENSG00000170323 0
ENSG00000170324 0
ENSG00000170325 9.69649956365752
ENSG00000170340 104.825465599776
ENSG00000170345 578.536303153023
ENSG00000170348 132.855055134848
ENSG00000170356 0
ENSG00000170364 0
ENSG00000170365 39.0188070650053
ENSG00000170367 0
ENSG00000170369 0
ENSG00000170370 0
ENSG00000170373 0
ENSG00000170374 106.73497705198
ENSG00000170379 0
ENSG00000170381 0
ENSG00000170382 0
ENSG00000170385 0
ENSG00000170390 0
ENSG00000170396 0
ENSG00000170409 0
ENSG00000170412 0
ENSG00000170417 0
ENSG00000170419 0
ENSG00000170421 37.9060687616087
ENSG00000170423 88.5818052971919
ENSG00000170425 0
ENSG00000170426 0
ENSG00000170430 0
ENSG00000170439 652.315720808871
ENSG00000170442 0
ENSG00000170445 265.223848928496
ENSG00000170448 14.8374556731012
ENSG00000170454 0
ENSG00000170456 14.3626570915619
ENSG00000170458 0
ENSG00000170464 55.7072029413403
ENSG00000170465 0
ENSG00000170468 406.173842404549
ENSG00000170469 0
ENSG00000170471 47.1493502819531
ENSG00000170473 64.0902390565917
ENSG00000170476 0
ENSG00000170477 124.953142571536
ENSG00000170482 403.272266390137
ENSG00000170484 124.316260566882
ENSG00000170485 0
ENSG00000170486 62.6959247648903
ENSG00000170498 162.707452001302
ENSG00000170500 0
ENSG00000170502 0
ENSG00000170509 0
ENSG00000170515 104.286161226405
ENSG00000170516 0
ENSG00000170522 13.0417204637636
ENSG00000170523 0
ENSG00000170525 11.0357004910887
ENSG00000170537 0
ENSG00000170540 199.8001998002
ENSG00000170542 124.882922260381
ENSG00000170545 37.9751642425854
ENSG00000170549 0
ENSG00000170558 17.6615256908968
ENSG00000170561 0
ENSG00000170571 0
ENSG00000170577 0
ENSG00000170579 1.0424202496388
ENSG00000170581 161.646640443989
ENSG00000170584 0
ENSG00000170590 0
ENSG00000170604 796.495420151334
ENSG00000170605 891.26559714795
ENSG00000170606 110.11598884158
ENSG00000170608 407.788765419513
ENSG00000170613 0
ENSG00000170615 10.7011386011472
ENSG00000170616 174.947515745276
ENSG00000170619 0
ENSG00000170624 2.2285463415069
ENSG00000170627 56.6475953095791
ENSG00000170629 0
ENSG00000170631 0
ENSG00000170632 0
ENSG00000170633 163.687553198455
ENSG00000170634 20.929071377103
ENSG00000170638 0
ENSG00000170647 539.665407447383
ENSG00000170653 59.0418353576248
ENSG00000170667 28.298950108951
ENSG00000170677 0
ENSG00000170681 0
ENSG00000170683 0
ENSG00000170684 393.004519551975
ENSG00000170688 0
ENSG00000170689 0
ENSG00000170703 18.1884321571481
ENSG00000170727 34.4494970373433
ENSG00000170734 23.3563003620227
ENSG00000170743 0
ENSG00000170745 0
ENSG00000170748 0
ENSG00000170759 105.436295390325
ENSG00000170775 0
ENSG00000170776 29.8276773729951
ENSG00000170777 281.531531531532
ENSG00000170779 86.3856254319281
ENSG00000170782 0
ENSG00000170786 0
ENSG00000170788 0
ENSG00000170790 0
ENSG00000170791 0
ENSG00000170801 0
ENSG00000170802 77.3299514367905
ENSG00000170803 0
ENSG00000170807 0
ENSG00000170819 0
ENSG00000170820 0
ENSG00000170827 0
ENSG00000170832 12.3265550976469
ENSG00000170835 0
ENSG00000170836 46.6519453861226
ENSG00000170837 0
ENSG00000170846 0
ENSG00000170848 0
ENSG00000170852 192.604006163328
ENSG00000170854 0
ENSG00000170855 407.830342577488
ENSG00000170858 0
ENSG00000170860 43.9328705737633
ENSG00000170866 0
ENSG00000170871 48.6400249036927
ENSG00000170873 22.5098480585256
ENSG00000170876 0
ENSG00000170881 379.449039993929
ENSG00000170889 20.7241000559551
ENSG00000170890 0
ENSG00000170891 0
ENSG00000170892 263.365815117198
ENSG00000170893 0
ENSG00000170899 0
ENSG00000170903 0
ENSG00000170906 153.16281206923
ENSG00000170909 123.946455131383
ENSG00000170915 0
ENSG00000170917 87.5350140056022
ENSG00000170919 0
ENSG00000170920 0
ENSG00000170921 9.56608249789546
ENSG00000170923 0
ENSG00000170925 0
ENSG00000170927 2.11718177699301
ENSG00000170929 0
ENSG00000170935 0
ENSG00000170946 0
ENSG00000170948 0
ENSG00000170949 27.1510412424316
ENSG00000170950 0
ENSG00000170953 0
ENSG00000170954 0
ENSG00000170955 0
ENSG00000170956 0
ENSG00000170959 0
ENSG00000170961 0
ENSG00000170962 0
ENSG00000170965 0
ENSG00000170967 0
ENSG00000170983 0
ENSG00000170989 0
ENSG00000171004 0
ENSG00000171014 0
ENSG00000171016 0
ENSG00000171017 74.00828892836
ENSG00000171033 0
ENSG00000171044 3.27524146717717
ENSG00000171045 5.23119255496676
ENSG00000171049 0
ENSG00000171051 0
ENSG00000171053 0
ENSG00000171054 0
ENSG00000171055 0
ENSG00000171056 8.61474844934528
ENSG00000171060 0
ENSG00000171067 93.7470704040499
ENSG00000171084 0
ENSG00000171094 0
ENSG00000171097 0
ENSG00000171100 19.0972719547013
ENSG00000171101 0
ENSG00000171102 0
ENSG00000171103 97.6514818612372
ENSG00000171105 16.5034657278028
ENSG00000171109 0
ENSG00000171115 0
ENSG00000171116 0
ENSG00000171119 221.092195445501
ENSG00000171121 0
ENSG00000171124 0
ENSG00000171126 0
ENSG00000171129 0
ENSG00000171130 0
ENSG00000171132 5.59027738956407
ENSG00000171133 963.391136801541
ENSG00000171135 526.870389884088
ENSG00000171136 0
ENSG00000171148 76.0340632603406
ENSG00000171150 62.3266539935804
ENSG00000171155 0
ENSG00000171159 0
ENSG00000171160 52.534804307854
ENSG00000171161 88.4329678103997
ENSG00000171163 109.421162052741
ENSG00000171169 716.94866647548
ENSG00000171174 36.4514512234018
ENSG00000171180 0
ENSG00000171189 0
ENSG00000171195 0
ENSG00000171199 0
ENSG00000171201 0
ENSG00000171202 349.609602610418
ENSG00000171204 0
ENSG00000171206 143.760782058654
ENSG00000171208 15.0840938230636
ENSG00000171209 0
ENSG00000171217 0
ENSG00000171219 47.2076665250437
ENSG00000171222 0
ENSG00000171223 1652.89256198347
ENSG00000171224 0
ENSG00000171227 0
ENSG00000171234 0
ENSG00000171236 0
ENSG00000171241 24.3468945535997
ENSG00000171243 0
ENSG00000171246 0
ENSG00000171262 0
ENSG00000171282 16.7173760406567
ENSG00000171291 0
ENSG00000171295 0
ENSG00000171298 0
ENSG00000171302 55.0933832846675
ENSG00000171303 0
ENSG00000171307 446.388715293277
ENSG00000171310 3.2603025560772
ENSG00000171311 202.511138112596
ENSG00000171314 274.649821477616
ENSG00000171316 31.8930095838494
ENSG00000171320 73.7245650250664
ENSG00000171345 213.128729752771
ENSG00000171346 113.804483896666
ENSG00000171357 111.557340473003
ENSG00000171360 0
ENSG00000171365 5.66033463898386
ENSG00000171368 0
ENSG00000171385 0
ENSG00000171388 0
ENSG00000171396 0
ENSG00000171401 211.640211640212
ENSG00000171402 0
ENSG00000171403 0
ENSG00000171405 0
ENSG00000171408 2.90799961614405
ENSG00000171421 0
ENSG00000171425 98.3864620228257
ENSG00000171428 0
ENSG00000171431 0
ENSG00000171433 1343.29611283687
ENSG00000171435 0
ENSG00000171443 0
ENSG00000171444 8.57022873940505
ENSG00000171446 0
ENSG00000171448 125.509883903357
ENSG00000171450 0
ENSG00000171451 0
ENSG00000171453 100.583383625025
ENSG00000171456 135.85614069756
ENSG00000171459 0
ENSG00000171462 0
ENSG00000171466 0
ENSG00000171467 64.1591146042185
ENSG00000171469 119.617224880383
ENSG00000171471 0
ENSG00000171475 77.121219132232
ENSG00000171476 0
ENSG00000171478 0
ENSG00000171481 0
ENSG00000171483 0
ENSG00000171484 0
ENSG00000171487 0
ENSG00000171488 0
ENSG00000171489 0
ENSG00000171490 61.0239824250931
ENSG00000171492 60.5546808768318
ENSG00000171495 13.6377274091045
ENSG00000171496 0
ENSG00000171497 140.222954497651
ENSG00000171501 0
ENSG00000171502 0
ENSG00000171503 133.336888983706
ENSG00000171505 0
ENSG00000171509 0
ENSG00000171517 0
ENSG00000171522 140.46916701784
ENSG00000171530 39.4113076671884
ENSG00000171532 160.205062479974
ENSG00000171533 24.3300122866562
ENSG00000171540 0
ENSG00000171551 0
ENSG00000171552 218.347945849709
ENSG00000171557 0
ENSG00000171560 261.745844784714
ENSG00000171561 0
ENSG00000171564 0
ENSG00000171566 0
ENSG00000171570 33.3811796908903
ENSG00000171574 0
ENSG00000171587 0
ENSG00000171595 0
ENSG00000171596 0
ENSG00000171603 20.9421890870253
ENSG00000171604 109.337415263503
ENSG00000171606 65.5028985032588
ENSG00000171608 38.7682049028856
ENSG00000171611 101.553772722657
ENSG00000171612 0
ENSG00000171617 71.3470319634703
ENSG00000171621 0
ENSG00000171631 58.6286752850819
ENSG00000171634 50.3603915520443
ENSG00000171643 0
ENSG00000171649 0
ENSG00000171657 334.392242099983
ENSG00000171658 47.785157929947
ENSG00000171659 240.934827129262
ENSG00000171671 0
ENSG00000171680 18.5288123031314
ENSG00000171681 82.6520798268815
ENSG00000171695 1020.40816326531
ENSG00000171700 0
ENSG00000171703 44.4207533759773
ENSG00000171711 0
ENSG00000171714 0
ENSG00000171720 187.558612066271
ENSG00000171722 0
ENSG00000171723 5.93123328133619
ENSG00000171724 0
ENSG00000171729 29.4338400859468
ENSG00000171735 5.07932379978118
ENSG00000171747 427.569693860099
ENSG00000171757 0
ENSG00000171759 16.4573836051545
ENSG00000171763 0
ENSG00000171766 0
ENSG00000171772 0
ENSG00000171773 0
ENSG00000171777 57.9676540490406
ENSG00000171786 0
ENSG00000171790 130.872922392357
ENSG00000171791 5.0817397844326
ENSG00000171792 0
ENSG00000171793 30.0941948298173
ENSG00000171794 0
ENSG00000171798 0
ENSG00000171804 0
ENSG00000171806 410.172272354389
ENSG00000171811 0
ENSG00000171812 0
ENSG00000171813 0
ENSG00000171815 394.632991318074
ENSG00000171817 0
ENSG00000171819 0
ENSG00000171823 70.9899549213786
ENSG00000171824 30.0625300625301
ENSG00000171827 0
ENSG00000171840 30.1556029110209
ENSG00000171843 24.9216747365423
ENSG00000171847 0
ENSG00000171848 0
ENSG00000171853 0
ENSG00000171855 0
ENSG00000171858 711.743772241993
ENSG00000171860 0
ENSG00000171861 195.369737227703
ENSG00000171862 385.965557168851
ENSG00000171863 174.978127734033
ENSG00000171864 0
ENSG00000171865 0
ENSG00000171867 0
ENSG00000171872 61.3835860290958
ENSG00000171873 35.2199485788751
ENSG00000171877 0
ENSG00000171885 0
ENSG00000171889 38.4511862190949
ENSG00000171903 0
ENSG00000171914 4.40425803666985
ENSG00000171916 0
ENSG00000171928 0
ENSG00000171931 0
ENSG00000171936 0
ENSG00000171940 116.705179375861
ENSG00000171942 0
ENSG00000171943 0
ENSG00000171944 0
ENSG00000171951 0
ENSG00000171953 16.1809679455025
ENSG00000171954 22.8180262407302
ENSG00000171956 0
ENSG00000171960 163.630413439511
ENSG00000171962 22.6875694806815
ENSG00000171970 0
ENSG00000171984 0
ENSG00000171987 0
ENSG00000171988 43.515809628375
ENSG00000171989 1201.92307692308
ENSG00000171992 17.1995665709224
ENSG00000171999 0
ENSG00000172000 0
ENSG00000172005 0
ENSG00000172006 0
ENSG00000172007 128.325776370947
ENSG00000172009 0
ENSG00000172014 0
ENSG00000172016 0
ENSG00000172020 10.1867226257296
ENSG00000172023 0
ENSG00000172031 0
ENSG00000172037 0
ENSG00000172046 0
ENSG00000172053 108.825769942322
ENSG00000172057 0
ENSG00000172058 0
ENSG00000172059 0
ENSG00000172061 0
ENSG00000172062 34.4803806634025
ENSG00000172071 28.2342311818849
ENSG00000172073 0
ENSG00000172081 39.0076454985177
ENSG00000172086 0
ENSG00000172113 0
ENSG00000172115 0
ENSG00000172116 0
ENSG00000172123 0
ENSG00000172137 0
ENSG00000172139 13.0401898651644
ENSG00000172146 0
ENSG00000172148 0
ENSG00000172150 0
ENSG00000172154 0
ENSG00000172155 0
ENSG00000172156 0
ENSG00000172159 3.3834421109972
ENSG00000172164 10.8096811504383
ENSG00000172167 31.0128806831104
ENSG00000172171 0
ENSG00000172172 0
ENSG00000172175 25.3955354648653
ENSG00000172179 97.551458394303
ENSG00000172183 49.1859721607398
ENSG00000172186 0
ENSG00000172188 0
ENSG00000172197 8.94966707238491
ENSG00000172199 0
ENSG00000172201 0
ENSG00000172208 0
ENSG00000172209 177.430801987225
ENSG00000172215 134.752728742757
ENSG00000172216 544.365813826892
ENSG00000172232 0
ENSG00000172236 0
ENSG00000172238 0
ENSG00000172239 158.7704813921
ENSG00000172243 0
ENSG00000172244 140.622253471612
ENSG00000172247 200.160128102482
ENSG00000172250 0
ENSG00000172260 1.12765633545521
ENSG00000172262 0
ENSG00000172264 1.45784778902804
ENSG00000172269 0
ENSG00000172270 0
ENSG00000172273 1245.15771997786
ENSG00000172283 0
ENSG00000172288 0
ENSG00000172289 959.692898272553
ENSG00000172292 34.4532735308028
ENSG00000172294 0
ENSG00000172296 0
ENSG00000172297 0
ENSG00000172301 0
ENSG00000172315 0
ENSG00000172318 0
ENSG00000172320 0
ENSG00000172322 0
ENSG00000172324 0
ENSG00000172331 0
ENSG00000172332 0
ENSG00000172336 3465.00346500346
ENSG00000172339 0
ENSG00000172340 6.79913650966327
ENSG00000172342 0
ENSG00000172345 66.0894851629106
ENSG00000172346 0
ENSG00000172348 0
ENSG00000172349 6.52788385589044
ENSG00000172350 1319.74484932913
ENSG00000172352 0
ENSG00000172354 354.358610914245
ENSG00000172361 0
ENSG00000172362 0
ENSG00000172365 0
ENSG00000172366 150.105073551486
ENSG00000172367 3775.95972309629
ENSG00000172375 0
ENSG00000172377 0
ENSG00000172379 5.16563612226028
ENSG00000172380 22.726928379873
ENSG00000172381 0
ENSG00000172382 0
ENSG00000172399 0
ENSG00000172403 0
ENSG00000172404 1939.48797517455
ENSG00000172409 77.663870767319
ENSG00000172410 0
ENSG00000172421 21.6174149895156
ENSG00000172425 268.384326355341
ENSG00000172426 36.2923713435436
ENSG00000172428 0
ENSG00000172432 83.8679917809368
ENSG00000172456 8.4918838819798
ENSG00000172457 0
ENSG00000172458 0
ENSG00000172459 0
ENSG00000172460 0
ENSG00000172461 5.00929223709982
ENSG00000172464 0
ENSG00000172465 0
ENSG00000172466 0
ENSG00000172468 0
ENSG00000172469 62.6664577784741
ENSG00000172476 0
ENSG00000172478 0
ENSG00000172482 0
ENSG00000172487 0
ENSG00000172489 0
ENSG00000172493 53.3843234507627
ENSG00000172497 31.1647837943124
ENSG00000172500 416.753490310481
ENSG00000172508 93.984962406015
ENSG00000172519 883.39222614841
ENSG00000172530 7.80792504391958
ENSG00000172531 86.9527411851659
ENSG00000172534 0
ENSG00000172538 0
ENSG00000172543 254.258835494533
ENSG00000172548 0
ENSG00000172551 0
ENSG00000172554 2.35387164808677
ENSG00000172568 0
ENSG00000172572 0
ENSG00000172575 129.077226904857
ENSG00000172578 0
ENSG00000172586 1867.99501867995
ENSG00000172590 387.672029463074
ENSG00000172594 0
ENSG00000172602 114.233493260224
ENSG00000172613 0
ENSG00000172638 279.642058165548
ENSG00000172640 0
ENSG00000172650 42.3603168551701
ENSG00000172653 143.4617315831
ENSG00000172660 145.030003081888
ENSG00000172661 0
ENSG00000172663 203.252032520325
ENSG00000172667 0
ENSG00000172671 0
ENSG00000172673 0
ENSG00000172680 0
ENSG00000172687 0
ENSG00000172689 62.664494297531
ENSG00000172716 0
ENSG00000172717 25.5375657592318
ENSG00000172724 0
ENSG00000172725 173.190162798753
ENSG00000172728 0
ENSG00000172731 11.9540010041361
ENSG00000172732 284.954407294833
ENSG00000172733 0
ENSG00000172738 43.5009570210545
ENSG00000172742 0
ENSG00000172746 1233.04562268804
ENSG00000172748 0
ENSG00000172752 0
ENSG00000172757 51.2754775028842
ENSG00000172765 32.5487723009948
ENSG00000172766 45.5746969282654
ENSG00000172769 0
ENSG00000172771 0
ENSG00000172772 0
ENSG00000172774 0
ENSG00000172775 118.867195625687
ENSG00000172780 85.1474469957142
ENSG00000172782 61.4212886186352
ENSG00000172785 0
ENSG00000172789 0
ENSG00000172794 13.0279579978634
ENSG00000172795 0
ENSG00000172799 0
ENSG00000172803 42.999656002752
ENSG00000172809 0
ENSG00000172817 9.47871790861568
ENSG00000172818 98.0584428319278
ENSG00000172819 44.6209450716166
ENSG00000172824 0
ENSG00000172828 0
ENSG00000172830 109.170305676856
ENSG00000172831 93.870271285084
ENSG00000172840 58.254689502505
ENSG00000172845 202.552157180474
ENSG00000172867 131.457867753385
ENSG00000172869 61.5043975644259
ENSG00000172878 0
ENSG00000172888 0
ENSG00000172889 0
ENSG00000172890 14.0847054183862
ENSG00000172893 0
ENSG00000172900 0
ENSG00000172901 15.3454255286499
ENSG00000172912 16393.4426229508
ENSG00000172915 1.36848328260822
ENSG00000172922 330.469266358229
ENSG00000172927 0
ENSG00000172932 71.7411579022885
ENSG00000172935 110.926234054354
ENSG00000172936 220.02200220022
ENSG00000172938 1035.1966873706
ENSG00000172939 33.1858407079646
ENSG00000172940 79.9744081893794
ENSG00000172943 0
ENSG00000172954 10.1522842639594
ENSG00000172955 0
ENSG00000172965 3.3472691304799
ENSG00000172967 0
ENSG00000172969 0
ENSG00000172971 0
ENSG00000172974 0
ENSG00000172977 262.846628991983
ENSG00000172985 0
ENSG00000172986 45.4272890810968
ENSG00000172987 1.2874238006038
ENSG00000172992 105.91537361648
ENSG00000172995 0
ENSG00000173011 124.579544038869
ENSG00000173013 0
ENSG00000173020 49.6351814165881
ENSG00000173039 105.27423939362
ENSG00000173040 0
ENSG00000173041 0
ENSG00000173064 27.0385975980712
ENSG00000173065 60.4503551458365
ENSG00000173068 4.3351880712965
ENSG00000173077 0
ENSG00000173080 872.60034904014
ENSG00000173083 0
ENSG00000173085 0
ENSG00000173088 0
ENSG00000173093 0
ENSG00000173110 0
ENSG00000173113 2461.53846153846
ENSG00000173114 29.0284188220268
ENSG00000173120 57.6289989122526
ENSG00000173124 0
ENSG00000173137 0
ENSG00000173141 0
ENSG00000173145 83.8345943453566
ENSG00000173153 268.528464017186
ENSG00000173156 131.613582521716
ENSG00000173157 0
ENSG00000173163 19.3405641255744
ENSG00000173166 7.08888038223243
ENSG00000173171 195.083886071011
ENSG00000173175 5.97146832434627
ENSG00000173193 0
ENSG00000173198 0
ENSG00000173200 0
ENSG00000173207 0
ENSG00000173208 0
ENSG00000173209 290.149426954882
ENSG00000173210 8.39912649084495
ENSG00000173212 0
ENSG00000173213 0
ENSG00000173214 0
ENSG00000173218 35.5416548194484
ENSG00000173221 13.9495305982954
ENSG00000173226 30.6198998729274
ENSG00000173227 45.3658757882321
ENSG00000173230 34.6592418868491
ENSG00000173231 0
ENSG00000173237 578.703703703704
ENSG00000173239 0
ENSG00000173250 323.834196891192
ENSG00000173253 0
ENSG00000173258 18.9803742929811
ENSG00000173261 0
ENSG00000173262 0
ENSG00000173264 51.4429754617007
ENSG00000173267 0
ENSG00000173269 29.4620234517707
ENSG00000173272 0
ENSG00000173273 61.828443733908
ENSG00000173275 0
ENSG00000173276 0
ENSG00000173281 0
ENSG00000173285 0
ENSG00000173295 0
ENSG00000173302 0
ENSG00000173320 5.87903301664942
ENSG00000173327 113.455865668255
ENSG00000173334 0
ENSG00000173335 0
ENSG00000173338 318.268618714195
ENSG00000173349 1434.20580853352
ENSG00000173357 0
ENSG00000173366 98.9119683481701
ENSG00000173369 0
ENSG00000173372 0
ENSG00000173376 0
ENSG00000173389 0
ENSG00000173391 0
ENSG00000173401 0
ENSG00000173402 149.47012839484
ENSG00000173404 0
ENSG00000173406 0
ENSG00000173409 0
ENSG00000173418 0
ENSG00000173421 33.5137490155336
ENSG00000173431 0
ENSG00000173432 0
ENSG00000173436 182.715147085693
ENSG00000173442 0
ENSG00000173451 340.309681810448
ENSG00000173452 0
ENSG00000173456 0
ENSG00000173457 0
ENSG00000173464 0
ENSG00000173465 0
ENSG00000173467 0
ENSG00000173473 35.5627810094749
ENSG00000173480 0
ENSG00000173482 2.38072564517665
ENSG00000173486 0
ENSG00000173511 0
ENSG00000173517 3.20496384800779
ENSG00000173530 0
ENSG00000173531 180.01800180018
ENSG00000173535 0
ENSG00000173540 140.686550365785
ENSG00000173542 24.9741933335553
ENSG00000173545 140.114894213255
ENSG00000173546 25.9558231889324
ENSG00000173548 69.4637399277577
ENSG00000173557 0
ENSG00000173559 0
ENSG00000173566 0
ENSG00000173567 51.753137533963
ENSG00000173572 0
ENSG00000173575 117.474708386312
ENSG00000173578 0
ENSG00000173581 165.289256198347
ENSG00000173585 59.9808061420345
ENSG00000173588 19.5388823759281
ENSG00000173597 0
ENSG00000173598 197.114247417803
ENSG00000173599 45.3951191167926
ENSG00000173610 0
ENSG00000173611 4.97762557304914
ENSG00000173612 0
ENSG00000173614 0
ENSG00000173621 783.494384956908
ENSG00000173626 0
ENSG00000173627 144.696860078136
ENSG00000173638 59.0086546026751
ENSG00000173641 0
ENSG00000173653 269.396551724138
ENSG00000173660 456.412596987677
ENSG00000173662 0
ENSG00000173673 0
ENSG00000173674 0
ENSG00000173678 0
ENSG00000173679 0
ENSG00000173681 17.4097738470377
ENSG00000173692 25.8700976165017
ENSG00000173698 7.50024375792213
ENSG00000173699 0
ENSG00000173702 20.671834625323
ENSG00000173705 0
ENSG00000173706 11.080455185099
ENSG00000173714 0
ENSG00000173715 20.188561161246
ENSG00000173726 357.124636498138
ENSG00000173727 0
ENSG00000173728 27.005860271679
ENSG00000173744 33.6840214230376
ENSG00000173757 206.345112200155
ENSG00000173762 0
ENSG00000173769 11.084876902442
ENSG00000173786 363.934127922846
ENSG00000173801 35.8226064528455
ENSG00000173805 59.1610956634917
ENSG00000173809 9.1053949465058
ENSG00000173810 0
ENSG00000173811 0
ENSG00000173812 264.270613107822
ENSG00000173818 0
ENSG00000173821 0
ENSG00000173825 1404.98770635757
ENSG00000173826 0
ENSG00000173838 0
ENSG00000173846 0
ENSG00000173848 43.560647311219
ENSG00000173852 0
ENSG00000173862 0
ENSG00000173867 37.8694639577377
ENSG00000173868 135.043889264011
ENSG00000173875 0
ENSG00000173876 0
ENSG00000173889 52.6216085373298
ENSG00000173890 0
ENSG00000173894 0
ENSG00000173898 68.214375042634
ENSG00000173905 57.2744246784041
ENSG00000173908 0
ENSG00000173914 464.252553389044
ENSG00000173915 673.30999192028
ENSG00000173917 0
ENSG00000173918 37.0713623725672
ENSG00000173926 18.39418743677
ENSG00000173928 0
ENSG00000173930 0
ENSG00000173933 379.567293285654
ENSG00000173947 297.353553374963
ENSG00000173950 4.92880343439023
ENSG00000173954 0
ENSG00000173960 51.5297906602254
ENSG00000173966 4444.44444444444
ENSG00000173976 0
ENSG00000173988 30.5721579357679
ENSG00000173991 422.119037568594
ENSG00000173992 303.053261610728
ENSG00000174004 0
ENSG00000174007 166.195778627223
ENSG00000174010 0
ENSG00000174013 48.9021468042447
ENSG00000174015 0
ENSG00000174016 0
ENSG00000174021 485.377988108239
ENSG00000174028 0
ENSG00000174032 0
ENSG00000174038 204.206657137023
ENSG00000174059 36.8269868159387
ENSG00000174080 185.908161368284
ENSG00000174083 30.7910213381778
ENSG00000174093 23.7693423022985
ENSG00000174099 4.77094684211028
ENSG00000174100 76.590204112894
ENSG00000174106 50.789136203766
ENSG00000174109 208.31163420477
ENSG00000174111 20.8729048821725
ENSG00000174123 0
ENSG00000174125 0
ENSG00000174130 0
ENSG00000174132 0
ENSG00000174136 200.0400080016
ENSG00000174137 15.062963186118
ENSG00000174145 0
ENSG00000174151 0
ENSG00000174156 0
ENSG00000174165 39.0594484805874
ENSG00000174171 172.920629431091
ENSG00000174173 654.307524536532
ENSG00000174175 145.120328939412
ENSG00000174177 0
ENSG00000174194 20.4581256265301
ENSG00000174196 732.600732600733
ENSG00000174197 53.7923614846692
ENSG00000174206 0
ENSG00000174225 0
ENSG00000174226 11.0463061152351
ENSG00000174227 24.3920286850257
ENSG00000174231 29.1936708121679
ENSG00000174233 43.7713385275322
ENSG00000174236 1755.92625109745
ENSG00000174238 0
ENSG00000174243 43.3294336843017
ENSG00000174255 0
ENSG00000174276 771.604938271605
ENSG00000174279 0
ENSG00000174282 120.491605751466
ENSG00000174292 108.213396818526
ENSG00000174306 43.0957083857066
ENSG00000174307 0
ENSG00000174325 0
ENSG00000174326 0
ENSG00000174327 0
ENSG00000174332 8.77316114542392
ENSG00000174339 945.179584120983
ENSG00000174343 50.2790487203982
ENSG00000174348 0
ENSG00000174353 0
ENSG00000174358 0
ENSG00000174365 0
ENSG00000174368 0
ENSG00000174370 154.535620460516
ENSG00000174371 0
ENSG00000174373 14.7627079235144
ENSG00000174374 0
ENSG00000174384 0
ENSG00000174403 0
ENSG00000174405 274.473924977127
ENSG00000174407 0
ENSG00000174408 0
ENSG00000174417 60.6722485135299
ENSG00000174418 0
ENSG00000174428 0
ENSG00000174429 0
ENSG00000174437 156.387727828485
ENSG00000174442 0
ENSG00000174444 0
ENSG00000174446 260.450579502539
ENSG00000174448 29.7557056565596
ENSG00000174450 0
ENSG00000174453 0
ENSG00000174456 0
ENSG00000174460 0
ENSG00000174469 1.30172287361399
ENSG00000174473 3.25386844284499
ENSG00000174482 5.53857060569808
ENSG00000174483 43.4367127095821
ENSG00000174485 7.44890054227996
ENSG00000174495 0
ENSG00000174498 0
ENSG00000174500 0
ENSG00000174501 0
ENSG00000174502 0
ENSG00000174514 58.7647646471176
ENSG00000174516 94.4019635608421
ENSG00000174521 0
ENSG00000174527 0
ENSG00000174529 0
ENSG00000174547 31.5816068721577
ENSG00000174562 0
ENSG00000174564 154.187738990995
ENSG00000174567 62.7628193058432
ENSG00000174572 0
ENSG00000174574 0
ENSG00000174576 0
ENSG00000174579 144.867549668874
ENSG00000174586 0
ENSG00000174595 0
ENSG00000174599 0
ENSG00000174600 0
ENSG00000174606 42.2922393740749
ENSG00000174607 0
ENSG00000174611 0
ENSG00000174628 0
ENSG00000174640 0
ENSG00000174652 0
ENSG00000174667 0
ENSG00000174669 0
ENSG00000174672 13.7379621107005
ENSG00000174677 0
ENSG00000174678 0
ENSG00000174680 0
ENSG00000174684 0
ENSG00000174695 239.827324326485
ENSG00000174697 0
ENSG00000174705 0
ENSG00000174715 0
ENSG00000174718 118.567702157932
ENSG00000174720 48.4754471860003
ENSG00000174721 1036.26943005181
ENSG00000174738 84.8440283944682
ENSG00000174740 0
ENSG00000174744 0
ENSG00000174748 0
ENSG00000174749 20.0561572402728
ENSG00000174775 594.530321046373
ENSG00000174776 0
ENSG00000174780 54.4084441905384
ENSG00000174788 0
ENSG00000174791 0
ENSG00000174792 0
ENSG00000174796 54.7525186158563
ENSG00000174799 0
ENSG00000174804 0
ENSG00000174807 390.930414386239
ENSG00000174808 0
ENSG00000174827 0
ENSG00000174837 0
ENSG00000174839 59.1427261839634
ENSG00000174840 473.081653893462
ENSG00000174842 57.0494047845434
ENSG00000174844 0
ENSG00000174851 0
ENSG00000174871 140.607424071991
ENSG00000174876 0
ENSG00000174885 0
ENSG00000174886 78.5484251040767
ENSG00000174891 0
ENSG00000174898 0
ENSG00000174899 0
ENSG00000174903 111.607142857143
ENSG00000174912 0
ENSG00000174914 0
ENSG00000174915 0
ENSG00000174917 2423.2633279483
ENSG00000174928 0
ENSG00000174930 0
ENSG00000174937 0
ENSG00000174938 35.2249110570996
ENSG00000174939 51.3083632632119
ENSG00000174942 0
ENSG00000174943 45.4050127134036
ENSG00000174944 30.1427258066947
ENSG00000174945 62.513674866377
ENSG00000174946 186.219739292365
ENSG00000174948 0
ENSG00000174950 237.812128418549
ENSG00000174951 0
ENSG00000174953 19.2485371111796
ENSG00000174957 0
ENSG00000174963 0
ENSG00000174970 0
ENSG00000174977 0
ENSG00000174982 0
ENSG00000174989 8.31995207707604
ENSG00000174990 0
ENSG00000174992 282.805429864253
ENSG00000174996 94.6342386675499
ENSG00000175003 0
ENSG00000175018 0
ENSG00000175029 63.4667866765906
ENSG00000175040 0
ENSG00000175048 0
ENSG00000175054 7.71652571146367
ENSG00000175061 0
ENSG00000175063 228.206298493838
ENSG00000175065 0
ENSG00000175066 16.1196724482559
ENSG00000175073 77.4573339185665
ENSG00000175077 0
ENSG00000175084 0
ENSG00000175087 0
ENSG00000175093 10.2870075095155
ENSG00000175097 0
ENSG00000175104 0
ENSG00000175105 359.582883854728
ENSG00000175106 7.95513304960026
ENSG00000175110 2.84561405505694
ENSG00000175115 11.4688763368409
ENSG00000175121 0
ENSG00000175130 392.464678178964
ENSG00000175137 123.571207908557
ENSG00000175143 0
ENSG00000175147 27.387505819845
ENSG00000175155 28.5547036735626
ENSG00000175161 1.79300155632535
ENSG00000175164 0
ENSG00000175166 96.6557123526
ENSG00000175170 0
ENSG00000175175 4.42960036145539
ENSG00000175182 1449.27536231884
ENSG00000175183 0
ENSG00000175189 62.2316261123903
ENSG00000175193 36.0042485013232
ENSG00000175197 508.905852417303
ENSG00000175198 13.5925585272916
ENSG00000175202 0
ENSG00000175203 174.114915844457
ENSG00000175206 0
ENSG00000175213 196.270853778214
ENSG00000175215 223.772050870846
ENSG00000175216 38.7409200968523
ENSG00000175220 42.4881033310673
ENSG00000175221 0
ENSG00000175224 17.3783083954608
ENSG00000175229 138.331719463273
ENSG00000175262 28.1159501785363
ENSG00000175264 0
ENSG00000175265 0
ENSG00000175267 15.5209610579087
ENSG00000175274 0
ENSG00000175279 0
ENSG00000175283 0
ENSG00000175287 94.5760627985057
ENSG00000175294 102.396067990989
ENSG00000175302 0
ENSG00000175305 236.560411615116
ENSG00000175309 246.964395966248
ENSG00000175311 106.58140154543
ENSG00000175315 600.600600600601
ENSG00000175318 52.6606809026041
ENSG00000175319 0
ENSG00000175322 0
ENSG00000175324 149.142431021626
ENSG00000175325 0
ENSG00000175329 0
ENSG00000175334 482.858522452921
ENSG00000175336 443.458980044346
ENSG00000175344 0
ENSG00000175348 112.879557512135
ENSG00000175352 85.2006475249212
ENSG00000175354 34.6822413051621
ENSG00000175356 8.43234309517586
ENSG00000175376 177.556818181818
ENSG00000175387 70.2853585557363
ENSG00000175390 0
ENSG00000175393 0
ENSG00000175395 0
ENSG00000175398 1005.02512562814
ENSG00000175414 0
ENSG00000175416 0
ENSG00000175426 0
ENSG00000175445 0
ENSG00000175449 26.3019463440295
ENSG00000175455 15.5248164190458
ENSG00000175463 161.943319838057
ENSG00000175467 0
ENSG00000175470 157.623044489104
ENSG00000175471 0
ENSG00000175482 161.394448030988
ENSG00000175485 0
ENSG00000175489 154.464009885697
ENSG00000175497 3.56264157046941
ENSG00000175505 99.9000999000999
ENSG00000175509 0
ENSG00000175513 0
ENSG00000175514 0
ENSG00000175518 0
ENSG00000175520 0
ENSG00000175535 0
ENSG00000175536 494.559841740851
ENSG00000175538 77.5855380557064
ENSG00000175544 146.563095412575
ENSG00000175548 0
ENSG00000175550 0
ENSG00000175556 22.8634139649733
ENSG00000175564 109.229929000546
ENSG00000175567 115.727346371948
ENSG00000175573 432.900432900433
ENSG00000175575 39.1795796031109
ENSG00000175581 77.1029838854764
ENSG00000175582 163.74269005848
ENSG00000175591 55.386319579064
ENSG00000175592 117.302052785924
ENSG00000175595 0
ENSG00000175600 6.88906402420542
ENSG00000175602 0
ENSG00000175604 281.135788585887
ENSG00000175606 96.6463709287716
ENSG00000175611 8.56553059179251
ENSG00000175619 0
ENSG00000175634 0
ENSG00000175643 0
ENSG00000175646 0
ENSG00000175658 0
ENSG00000175662 23.2722307984702
ENSG00000175664 0
ENSG00000175676 0
ENSG00000175691 0
ENSG00000175697 0
ENSG00000175699 69.3240901213172
ENSG00000175701 0
ENSG00000175707 276.625172890733
ENSG00000175711 18.238856058948
ENSG00000175718 0
ENSG00000175727 52.0530594185673
ENSG00000175728 0
ENSG00000175730 0
ENSG00000175741 0
ENSG00000175745 88.660342228921
ENSG00000175746 0
ENSG00000175749 0
ENSG00000175756 1132.50283125708
ENSG00000175764 7.36162898126097
ENSG00000175766 0
ENSG00000175768 0
ENSG00000175772 0
ENSG00000175773 0
ENSG00000175779 0
ENSG00000175782 41.996514289314
ENSG00000175785 14.2482617120711
ENSG00000175787 47.4563401670463
ENSG00000175792 33.656057529421
ENSG00000175793 760.456273764259
ENSG00000175800 0
ENSG00000175806 5.3386862560861
ENSG00000175809 0
ENSG00000175820 0
ENSG00000175826 112.346927311538
ENSG00000175827 449.438202247191
ENSG00000175832 0
ENSG00000175841 199.163513244374
ENSG00000175854 293.85836027035
ENSG00000175857 0
ENSG00000175866 85.0701829008932
ENSG00000175868 5.63869498043373
ENSG00000175873 0
ENSG00000175874 0
ENSG00000175877 0
ENSG00000175879 0
ENSG00000175886 0
ENSG00000175893 24.2715501025473
ENSG00000175894 0
ENSG00000175895 131.11315064901
ENSG00000175898 568.181818181818
ENSG00000175899 0
ENSG00000175906 0
ENSG00000175911 0
ENSG00000175920 26.1999580800671
ENSG00000175928 0
ENSG00000175931 15.684552284455
ENSG00000175938 405.624661979448
ENSG00000175946 134.698275862069
ENSG00000175967 0
ENSG00000175970 0
ENSG00000175984 137.025406794176
ENSG00000175985 0
ENSG00000176007 0
ENSG00000176009 366.166239472721
ENSG00000176014 54.5672814580378
ENSG00000176018 71.56147130385
ENSG00000176020 141.183114499506
ENSG00000176022 358.037952022914
ENSG00000176024 0
ENSG00000176029 77.3335395561055
ENSG00000176034 0
ENSG00000176040 172.313524457751
ENSG00000176043 3134.79623824451
ENSG00000176046 529.100529100529
ENSG00000176049 0
ENSG00000176054 2375.29691211401
ENSG00000176055 0
ENSG00000176058 0
ENSG00000176075 0
ENSG00000176076 0
ENSG00000176082 0
ENSG00000176083 0
ENSG00000176087 430.292598967298
ENSG00000176092 0
ENSG00000176095 96.3870905556716
ENSG00000176101 0
ENSG00000176102 105.653643876784
ENSG00000176105 10.9938434476693
ENSG00000176108 0
ENSG00000176115 0
ENSG00000176124 10.9193125200837
ENSG00000176125 1006.03621730382
ENSG00000176134 0
ENSG00000176136 369.276218611521
ENSG00000176142 76.2757112710076
ENSG00000176148 105.220436815128
ENSG00000176153 273.074822501365
ENSG00000176155 17.9579962467788
ENSG00000176160 43.9766630508077
ENSG00000176165 0
ENSG00000176170 0
ENSG00000176171 72.1604849184586
ENSG00000176177 13.2608407373027
ENSG00000176182 158.919348430671
ENSG00000176183 0
ENSG00000176194 85.9217253082442
ENSG00000176198 924.214417744917
ENSG00000176200 0
ENSG00000176204 0
ENSG00000176208 15.6494522691706
ENSG00000176209 300.616263339847
ENSG00000176219 0
ENSG00000176222 0
ENSG00000176225 4.94674825503455
ENSG00000176227 0
ENSG00000176230 0
ENSG00000176231 0
ENSG00000176232 0
ENSG00000176236 0
ENSG00000176239 0
ENSG00000176243 0
ENSG00000176244 0
ENSG00000176246 0
ENSG00000176248 0
ENSG00000176253 0
ENSG00000176256 0
ENSG00000176261 59.134274225341
ENSG00000176268 0
ENSG00000176269 0
ENSG00000176273 16.1056530842326
ENSG00000176274 0
ENSG00000176281 0
ENSG00000176289 0
ENSG00000176290 0
ENSG00000176293 0
ENSG00000176294 0
ENSG00000176299 0
ENSG00000176302 104.329681794471
ENSG00000176305 0
ENSG00000176312 0
ENSG00000176318 0
ENSG00000176320 0
ENSG00000176340 0
ENSG00000176343 7246.3768115942
ENSG00000176349 264.410364886304
ENSG00000176354 838.926174496644
ENSG00000176358 0
ENSG00000176371 0
ENSG00000176378 0
ENSG00000176381 0
ENSG00000176383 0
ENSG00000176386 151.860288534548
ENSG00000176387 144.885540423066
ENSG00000176390 18.0541262705591
ENSG00000176393 42.0592193808883
ENSG00000176395 0
ENSG00000176396 0
ENSG00000176399 0
ENSG00000176401 0
ENSG00000176402 0
ENSG00000176406 2.64778969136039
ENSG00000176407 113.147770988912
ENSG00000176410 0
ENSG00000176422 406.008932196508
ENSG00000176428 0
ENSG00000176435 0
ENSG00000176438 34.2800335944329
ENSG00000176444 192.012288786482
ENSG00000176454 119.417243850012
ENSG00000176463 6.27468697155371
ENSG00000176472 0
ENSG00000176473 12.9966338718272
ENSG00000176476 26.4019431830183
ENSG00000176485 22.8890567419717
ENSG00000176490 0
ENSG00000176495 0
ENSG00000176510 0
ENSG00000176515 0
ENSG00000176531 0
ENSG00000176532 0
ENSG00000176533 0
ENSG00000176540 0
ENSG00000176542 41.4404707637479
ENSG00000176547 0
ENSG00000176555 0
ENSG00000176563 156.298843388559
ENSG00000176566 0
ENSG00000176567 0
ENSG00000176571 0
ENSG00000176584 0
ENSG00000176593 0
ENSG00000176595 0
ENSG00000176597 0
ENSG00000176601 12.0513871146569
ENSG00000176605 162.628069604814
ENSG00000176619 34.0611056234885
ENSG00000176623 260.29804125724
ENSG00000176624 114.272654553765
ENSG00000176635 10.3197044436647
ENSG00000176641 0
ENSG00000176654 0
ENSG00000176658 10.3989018759619
ENSG00000176659 0
ENSG00000176678 0
ENSG00000176679 0
ENSG00000176681 66.5749411921353
ENSG00000176692 0
ENSG00000176695 0
ENSG00000176697 0
ENSG00000176700 0
ENSG00000176714 0
ENSG00000176715 0
ENSG00000176716 0
ENSG00000176720 0
ENSG00000176723 0
ENSG00000176728 0
ENSG00000176731 0
ENSG00000176732 123.350191192796
ENSG00000176734 0
ENSG00000176742 0
ENSG00000176746 0
ENSG00000176748 0
ENSG00000176749 431.22035360069
ENSG00000176752 0
ENSG00000176753 0
ENSG00000176754 113.391540991042
ENSG00000176761 0
ENSG00000176769 0
ENSG00000176771 2.23049736745548
ENSG00000176774 417.885499373172
ENSG00000176782 0
ENSG00000176783 33.6309673947771
ENSG00000176787 0
ENSG00000176788 0
ENSG00000176797 0
ENSG00000176798 0
ENSG00000176809 0
ENSG00000176812 0
ENSG00000176824 2359.2854735423
ENSG00000176826 0
ENSG00000176834 13.8056713697987
ENSG00000176840 0
ENSG00000176842 0
ENSG00000176845 65.3680219636554
ENSG00000176853 127.667723471711
ENSG00000176855 0
ENSG00000176857 2617.80104712042
ENSG00000176868 5390.83557951483
ENSG00000176871 33.8707492209728
ENSG00000176879 0
ENSG00000176882 0
ENSG00000176884 0
ENSG00000176887 0
ENSG00000176890 0
ENSG00000176893 0
ENSG00000176894 60.4503551458365
ENSG00000176895 0
ENSG00000176896 0
ENSG00000176900 0
ENSG00000176903 379.506641366224
ENSG00000176904 0
ENSG00000176907 0
ENSG00000176909 0
ENSG00000176912 0
ENSG00000176915 55.2165870627536
ENSG00000176919 0
ENSG00000176920 0
ENSG00000176922 0
ENSG00000176923 0
ENSG00000176925 0
ENSG00000176927 11.1574143807914
ENSG00000176928 0
ENSG00000176933 0
ENSG00000176937 0
ENSG00000176945 0
ENSG00000176946 18.8519181826751
ENSG00000176951 0
ENSG00000176953 0
ENSG00000176956 0
ENSG00000176970 0
ENSG00000176971 0
ENSG00000176973 0
ENSG00000176974 56.0695262125035
ENSG00000176978 0
ENSG00000176979 0
ENSG00000176984 0
ENSG00000176986 107.913669064748
ENSG00000176988 0
ENSG00000176994 0
ENSG00000176998 0
ENSG00000177000 0
ENSG00000177023 0
ENSG00000177025 0
ENSG00000177030 112.030472288462
ENSG00000177034 0
ENSG00000177042 416.623268409541
ENSG00000177045 0
ENSG00000177047 0
ENSG00000177051 49.3193923850858
ENSG00000177054 33.7131683635628
ENSG00000177058 6.78656260604004
ENSG00000177076 0
ENSG00000177082 0
ENSG00000177084 15.7222816175083
ENSG00000177096 0
ENSG00000177098 0
ENSG00000177103 2.56573410784294
ENSG00000177105 142.795944595173
ENSG00000177106 270.351456893962
ENSG00000177108 0
ENSG00000177112 34.0942022809021
ENSG00000177119 0
ENSG00000177125 39.6605060680574
ENSG00000177133 0
ENSG00000177138 0
ENSG00000177143 0
ENSG00000177144 0
ENSG00000177150 78.9677337839759
ENSG00000177151 0
ENSG00000177156 56.5099457504521
ENSG00000177169 140.267209033208
ENSG00000177173 0
ENSG00000177174 0
ENSG00000177181 23.9326057821176
ENSG00000177182 4.49955904321376
ENSG00000177186 0
ENSG00000177189 17.0220009362101
ENSG00000177191 0
ENSG00000177192 68.203519301596
ENSG00000177197 6237.00623700624
ENSG00000177200 32.8325757520484
ENSG00000177201 0
ENSG00000177202 0
ENSG00000177212 0
ENSG00000177225 194.76093095725
ENSG00000177233 0
ENSG00000177234 0
ENSG00000177236 1564.94522691706
ENSG00000177238 447.6676515355
ENSG00000177239 44.9296850429078
ENSG00000177243 0
ENSG00000177257 0
ENSG00000177261 0
ENSG00000177272 0
ENSG00000177275 0
ENSG00000177283 0
ENSG00000177291 0
ENSG00000177294 0
ENSG00000177300 369.276218611521
ENSG00000177301 0
ENSG00000177302 22.9463056447912
ENSG00000177303 65.2613717940351
ENSG00000177306 0
ENSG00000177311 23.8891543239369
ENSG00000177324 0
ENSG00000177335 48.2299604514324
ENSG00000177337 216.403375892664
ENSG00000177338 0
ENSG00000177340 1226.99386503067
ENSG00000177350 0
ENSG00000177352 264.061262212833
ENSG00000177354 0
ENSG00000177359 0
ENSG00000177363 571.755288736421
ENSG00000177369 95.9324635456639
ENSG00000177370 305.11060259344
ENSG00000177374 0
ENSG00000177380 94.8226815854352
ENSG00000177383 0
ENSG00000177398 0
ENSG00000177400 0
ENSG00000177406 91.4188200877621
ENSG00000177409 0
ENSG00000177410 451.141387710909
ENSG00000177414 0
ENSG00000177418 0
ENSG00000177425 68.8948406376218
ENSG00000177426 0
ENSG00000177427 0
ENSG00000177432 0
ENSG00000177447 0
ENSG00000177452 0
ENSG00000177453 0
ENSG00000177455 0
ENSG00000177459 34.1296928327645
ENSG00000177462 0
ENSG00000177463 94.3244951281398
ENSG00000177464 160.707111289675
ENSG00000177465 208.724692131079
ENSG00000177468 0
ENSG00000177469 47.4698566410329
ENSG00000177476 0
ENSG00000177479 118.409756963974
ENSG00000177483 0
ENSG00000177485 0
ENSG00000177489 0
ENSG00000177494 0
ENSG00000177504 0
ENSG00000177508 0
ENSG00000177511 0
ENSG00000177519 0
ENSG00000177535 0
ENSG00000177542 255.036980362152
ENSG00000177548 31.1468261384165
ENSG00000177551 0
ENSG00000177553 0
ENSG00000177556 264.751629877221
ENSG00000177558 254.452926208651
ENSG00000177565 50.5280177858623
ENSG00000177570 2.31194094378053
ENSG00000177575 0
ENSG00000177576 0
ENSG00000177586 0
ENSG00000177590 0
ENSG00000177595 0
ENSG00000177596 0
ENSG00000177599 0
ENSG00000177600 0
ENSG00000177602 0
ENSG00000177606 301.114122252334
ENSG00000177613 1460.20929666586
ENSG00000177614 0
ENSG00000177627 0
ENSG00000177628 97.5800156128025
ENSG00000177640 6.10224928908796
ENSG00000177646 0
ENSG00000177663 32.5309043591412
ENSG00000177666 0
ENSG00000177669 0
ENSG00000177673 704.225352112676
ENSG00000177674 53.4216571398045
ENSG00000177675 0
ENSG00000177679 11.7109731818714
ENSG00000177683 197.264597580221
ENSG00000177684 0
ENSG00000177685 0
ENSG00000177688 11713.0307467057
ENSG00000177689 0
ENSG00000177692 566.411781365052
ENSG00000177693 948.76660341556
ENSG00000177694 0
ENSG00000177697 0
ENSG00000177699 426.257459505541
ENSG00000177700 0
ENSG00000177706 18.5626908476653
ENSG00000177707 24.3317290613306
ENSG00000177710 757.002271006813
ENSG00000177721 0
ENSG00000177725 842.815002107038
ENSG00000177728 0
ENSG00000177731 0
ENSG00000177732 0
ENSG00000177733 0
ENSG00000177736 1536.09831029186
ENSG00000177738 0
ENSG00000177752 17.7028749468914
ENSG00000177757 0
ENSG00000177764 0
ENSG00000177770 0
ENSG00000177776 0
ENSG00000177788 0
ENSG00000177791 98.9707046714173
ENSG00000177800 0
ENSG00000177803 4566.2100456621
ENSG00000177807 0
ENSG00000177820 1002.00400801603
ENSG00000177822 0
ENSG00000177830 83.8539264601065
ENSG00000177839 237.022991230149
ENSG00000177842 0
ENSG00000177853 13.2322390271658
ENSG00000177854 0
ENSG00000177855 0
ENSG00000177868 97.7326035965598
ENSG00000177873 0
ENSG00000177875 426.621160409556
ENSG00000177879 27.5478299196981
ENSG00000177885 91.2887691991693
ENSG00000177888 21.338796065126
ENSG00000177889 245.968843946433
ENSG00000177910 0
ENSG00000177917 23.0621987500288
ENSG00000177932 0
ENSG00000177938 0
ENSG00000177943 0
ENSG00000177946 365.363536719035
ENSG00000177947 0
ENSG00000177951 50.447723546475
ENSG00000177954 718.390804597701
ENSG00000177963 263.054057608839
ENSG00000177971 207.856994387861
ENSG00000177981 29.9168312092383
ENSG00000177984 0
ENSG00000177989 0
ENSG00000177990 0
ENSG00000177992 0
ENSG00000177993 771.843161469589
ENSG00000177994 0
ENSG00000178015 484.261501210654
ENSG00000178021 0
ENSG00000178026 131.787032156036
ENSG00000178028 0
ENSG00000178031 2.2880310806142
ENSG00000178033 0
ENSG00000178035 393.3910306845
ENSG00000178038 0
ENSG00000178053 0
ENSG00000178055 0
ENSG00000178057 658.544616397761
ENSG00000178074 0
ENSG00000178075 58.8269898229308
ENSG00000178078 0
ENSG00000178081 0
ENSG00000178082 0
ENSG00000178084 0
ENSG00000178093 1384.27464008859
ENSG00000178096 154.894671623296
ENSG00000178104 24.9968753905762
ENSG00000178105 7.2488456213348
ENSG00000178107 115.460108532502
ENSG00000178115 0
ENSG00000178125 10.8101096145115
ENSG00000178127 94.5894816496406
ENSG00000178130 0
ENSG00000178146 0
ENSG00000178149 440.787540405525
ENSG00000178150 0
ENSG00000178162 0
ENSG00000178163 0
ENSG00000178171 0
ENSG00000178172 0
ENSG00000178175 0
ENSG00000178177 33.208248929034
ENSG00000178184 22.144715717212
ENSG00000178187 0
ENSG00000178188 36.2240092733464
ENSG00000178193 0
ENSG00000178199 160.410651267244
ENSG00000178201 761.614623000762
ENSG00000178202 75.9647523549073
ENSG00000178206 0
ENSG00000178209 64.9540450131532
ENSG00000178217 0
ENSG00000178222 0
ENSG00000178226 358.10205908684
ENSG00000178229 0
ENSG00000178233 0
ENSG00000178234 0
ENSG00000178235 0
ENSG00000178243 0
ENSG00000178248 40.1687085760193
ENSG00000178252 224.921277552857
ENSG00000178257 0
ENSG00000178279 0
ENSG00000178287 0
ENSG00000178295 63.4759426177479
ENSG00000178297 0
ENSG00000178301 47.6985451943716
ENSG00000178307 230.614009801095
ENSG00000178338 0
ENSG00000178342 0
ENSG00000178343 0
ENSG00000178358 0
ENSG00000178363 0
ENSG00000178372 0
ENSG00000178381 0
ENSG00000178385 5.06950288454714
ENSG00000178386 0
ENSG00000178394 0
ENSG00000178395 0
ENSG00000178397 51.0907883308639
ENSG00000178401 0
ENSG00000178403 376.364320662401
ENSG00000178404 92.8562585118237
ENSG00000178409 0
ENSG00000178412 0
ENSG00000178425 0
ENSG00000178429 0
ENSG00000178430 606.060606060606
ENSG00000178440 0
ENSG00000178445 35.3397474975041
ENSG00000178449 117.938436136337
ENSG00000178457 0
ENSG00000178458 0
ENSG00000178460 0
ENSG00000178462 0
ENSG00000178464 0
ENSG00000178467 115.814465226707
ENSG00000178473 0
ENSG00000178498 0
ENSG00000178502 252.35531628533
ENSG00000178503 0
ENSG00000178522 0
ENSG00000178531 595.238095238095
ENSG00000178537 23.7766893337772
ENSG00000178538 0
ENSG00000178550 0
ENSG00000178556 0
ENSG00000178562 0
ENSG00000178567 268.853340502756
ENSG00000178568 2.5792695508632
ENSG00000178573 0
ENSG00000178585 16.1131789690788
ENSG00000178586 0
ENSG00000178591 0
ENSG00000178596 0
ENSG00000178597 0
ENSG00000178602 0
ENSG00000178605 0
ENSG00000178607 32.7232269464866
ENSG00000178623 0
ENSG00000178631 0
ENSG00000178636 0
ENSG00000178642 964.01028277635
ENSG00000178645 0
ENSG00000178654 0
ENSG00000178660 0
ENSG00000178662 0
ENSG00000178665 0
ENSG00000178685 84.2223469960696
ENSG00000178690 85.2006475249212
ENSG00000178691 78.0908352595739
ENSG00000178694 0
ENSG00000178695 0
ENSG00000178700 128.584287000129
ENSG00000178715 2252.25225225225
ENSG00000178718 0
ENSG00000178719 297.796307325789
ENSG00000178722 0
ENSG00000178723 0
ENSG00000178726 0
ENSG00000178732 674.76383265857
ENSG00000178734 0
ENSG00000178741 217.651539884645
ENSG00000178750 210.644572391518
ENSG00000178752 201.633229156165
ENSG00000178761 280.30833917309
ENSG00000178762 0
ENSG00000178764 15.5345436468895
ENSG00000178772 0
ENSG00000178773 0
ENSG00000178776 0
ENSG00000178789 0
ENSG00000178795 0
ENSG00000178796 0
ENSG00000178802 211.573045593991
ENSG00000178803 15.1825704091703
ENSG00000178804 0
ENSG00000178809 0
ENSG00000178814 79.5608242501392
ENSG00000178821 1187.64845605701
ENSG00000178826 0
ENSG00000178828 0
ENSG00000178836 10566.762728146
ENSG00000178852 0
ENSG00000178860 0
ENSG00000178863 3569.30398572278
ENSG00000178878 9.60993282656954
ENSG00000178882 0
ENSG00000178894 0
ENSG00000178896 989.119683481701
ENSG00000178904 24.8901721155402
ENSG00000178913 439.753737906772
ENSG00000178917 0
ENSG00000178919 0
ENSG00000178921 131.153274460086
ENSG00000178922 704.970038773352
ENSG00000178927 121.34449702706
ENSG00000178928 0
ENSG00000178934 393.855848759354
ENSG00000178935 0
ENSG00000178947 0
ENSG00000178950 60.1699198536668
ENSG00000178951 132.849171906828
ENSG00000178952 250.125062531266
ENSG00000178965 0
ENSG00000178966 128.424657534247
ENSG00000178971 47.2321934630644
ENSG00000178972 4308.65648256953
ENSG00000178974 22.0711574114947
ENSG00000178977 0
ENSG00000178980 0
ENSG00000178982 0
ENSG00000178988 0
ENSG00000178996 0
ENSG00000178997 83.3003602740582
ENSG00000178999 170.561146170902
ENSG00000179002 49.7908783110934
ENSG00000179008 0
ENSG00000179010 0
ENSG00000179021 52.667614683731
ENSG00000179023 0
ENSG00000179028 0
ENSG00000179029 0
ENSG00000179031 0
ENSG00000179038 5608.97435897436
ENSG00000179041 0
ENSG00000179044 0
ENSG00000179046 0
ENSG00000179051 30.3352040042469
ENSG00000179055 0
ENSG00000179057 0
ENSG00000179058 116.931711880262
ENSG00000179059 0
ENSG00000179061 0
ENSG00000179066 0
ENSG00000179071 0
ENSG00000179073 0
ENSG00000179082 0
ENSG00000179083 0
ENSG00000179085 0
ENSG00000179088 3.87025361771957
ENSG00000179091 0
ENSG00000179094 0
ENSG00000179097 0
ENSG00000179101 0
ENSG00000179104 4.46437540039867
ENSG00000179111 0
ENSG00000179115 173.025348213513
ENSG00000179119 0
ENSG00000179131 2754.82093663912
ENSG00000179133 0
ENSG00000179134 23.0866905229135
ENSG00000179136 0
ENSG00000179141 0
ENSG00000179142 0
ENSG00000179144 0
ENSG00000179148 0
ENSG00000179151 76.0629801475622
ENSG00000179152 14.0187570969958
ENSG00000179157 2699.05533063428
ENSG00000179163 559.910414333707
ENSG00000179165 19.1062114293357
ENSG00000179168 0
ENSG00000179170 0
ENSG00000179172 0
ENSG00000179178 0
ENSG00000179195 0
ENSG00000179213 0
ENSG00000179218 169.14749661705
ENSG00000179219 665.335994677312
ENSG00000179222 0
ENSG00000179240 0
ENSG00000179241 0
ENSG00000179242 1.45308286059704
ENSG00000179253 0
ENSG00000179256 104.89877268436
ENSG00000179262 0
ENSG00000179270 0
ENSG00000179271 0
ENSG00000179277 0
ENSG00000179284 208.441896821261
ENSG00000179292 208.550573514077
ENSG00000179294 0
ENSG00000179295 21.8428841344211
ENSG00000179296 0
ENSG00000179299 0
ENSG00000179300 0
ENSG00000179304 0
ENSG00000179314 0
ENSG00000179331 0
ENSG00000179335 169.832835965742
ENSG00000179342 0
ENSG00000179344 0
ENSG00000179348 72.6797005596337
ENSG00000179361 0
ENSG00000179362 0
ENSG00000179363 0
ENSG00000179364 20.4949531177947
ENSG00000179381 0
ENSG00000179387 0
ENSG00000179388 0
ENSG00000179397 0
ENSG00000179399 2.7237528956898
ENSG00000179403 0
ENSG00000179406 0
ENSG00000179407 207.900207900208
ENSG00000179409 417.275192989777
ENSG00000179412 0
ENSG00000179420 0
ENSG00000179428 449.236298292902
ENSG00000179431 0
ENSG00000179443 0
ENSG00000179447 0
ENSG00000179449 437.636761487965
ENSG00000179452 0
ENSG00000179454 33.8971560286092
ENSG00000179455 0
ENSG00000179456 0
ENSG00000179460 0
ENSG00000179467 0
ENSG00000179468 0
ENSG00000179476 0
ENSG00000179477 66.3658083355455
ENSG00000179520 0
ENSG00000179523 310.334126409434
ENSG00000179526 0
ENSG00000179528 172.413793103448
ENSG00000179532 0
ENSG00000179542 0
ENSG00000179546 472.813238770686
ENSG00000179562 0
ENSG00000179564 0
ENSG00000179571 0
ENSG00000179577 2427.18446601942
ENSG00000179580 0
ENSG00000179583 18.1735574738755
ENSG00000179588 47.7897252090801
ENSG00000179593 98.833761612967
ENSG00000179598 0
ENSG00000179600 165.425971877585
ENSG00000179603 3.68235061624138
ENSG00000179604 70.0476323900252
ENSG00000179611 0
ENSG00000179615 1075.2688172043
ENSG00000179626 0
ENSG00000179627 485.790624240952
ENSG00000179630 0
ENSG00000179632 0
ENSG00000179636 246.5483234714
ENSG00000179639 0
ENSG00000179673 2747.25274725275
ENSG00000179674 0
ENSG00000179676 0
ENSG00000179695 0
ENSG00000179698 0
ENSG00000179709 0
ENSG00000179715 6.36707458391168
ENSG00000179743 497.053184690762
ENSG00000179750 0
ENSG00000179751 0
ENSG00000179755 0
ENSG00000179761 56.2303193882141
ENSG00000179766 13.1104555883317
ENSG00000179772 0
ENSG00000179774 0
ENSG00000179776 0
ENSG00000179796 0
ENSG00000179799 0
ENSG00000179813 0
ENSG00000179817 0
ENSG00000179818 7.89989256146116
ENSG00000179820 0
ENSG00000179826 0
ENSG00000179832 8.77770463023919
ENSG00000179833 16.7525233488294
ENSG00000179837 151.515151515152
ENSG00000179840 505.816894284269
ENSG00000179841 222.098833981122
ENSG00000179846 96.1446014806269
ENSG00000179855 0
ENSG00000179859 0
ENSG00000179862 0
ENSG00000179869 0
ENSG00000179873 0
ENSG00000179886 829.187396351575
ENSG00000179889 30.3491978707003
ENSG00000179899 0
ENSG00000179902 126.47021626407
ENSG00000179909 0
ENSG00000179912 22.0510813299007
ENSG00000179913 0
ENSG00000179914 115.848007414272
ENSG00000179915 0.897640283223462
ENSG00000179918 392.003136025088
ENSG00000179919 0
ENSG00000179921 229.147571035747
ENSG00000179922 259.067357512953
ENSG00000179930 0
ENSG00000179933 2986.64792691497
ENSG00000179934 0
ENSG00000179935 0
ENSG00000179938 0
ENSG00000179941 251.952632905014
ENSG00000179943 94.4197903880653
ENSG00000179950 0
ENSG00000179954 32.5785958625183
ENSG00000179958 154.870682979712
ENSG00000179965 89.6740348831996
ENSG00000179967 22471.9101123596
ENSG00000179978 0
ENSG00000179979 0
ENSG00000179981 12.6269003485024
ENSG00000179988 23.1841049776273
ENSG00000179994 0
ENSG00000179997 0
ENSG00000180008 0
ENSG00000180011 70.2197879362404
ENSG00000180015 0
ENSG00000180016 0
ENSG00000180019 18867.9245283019
ENSG00000180035 0
ENSG00000180042 0
ENSG00000180043 0
ENSG00000180044 0
ENSG00000180053 0
ENSG00000180061 0
ENSG00000180066 0
ENSG00000180068 0
ENSG00000180071 0
ENSG00000180081 0
ENSG00000180083 0
ENSG00000180089 823.949464432848
ENSG00000180090 0
ENSG00000180096 0
ENSG00000180098 39.2850127676292
ENSG00000180104 0
ENSG00000180105 0
ENSG00000180113 0
ENSG00000180116 0
ENSG00000180138 0
ENSG00000180139 125.486259254612
ENSG00000180150 0
ENSG00000180152 0
ENSG00000180155 0
ENSG00000180172 2518.89168765743
ENSG00000180176 0
ENSG00000180178 0
ENSG00000180182 0
ENSG00000180185 75.5229967525111
ENSG00000180189 6389.77635782748
ENSG00000180190 0
ENSG00000180198 89.9334492475568
ENSG00000180205 0
ENSG00000180209 0
ENSG00000180210 0
ENSG00000180211 0
ENSG00000180219 871.839581517001
ENSG00000180221 0
ENSG00000180228 0
ENSG00000180229 0
ENSG00000180230 0
ENSG00000180233 31.2022215981778
ENSG00000180245 0
ENSG00000180251 0
ENSG00000180257 0
ENSG00000180259 0
ENSG00000180263 28.4224139156139
ENSG00000180264 77.0505066070809
ENSG00000180269 0
ENSG00000180279 0
ENSG00000180284 0
ENSG00000180287 2.26392369671573
ENSG00000180304 0
ENSG00000180305 0
ENSG00000180316 0
ENSG00000180318 0
ENSG00000180329 119.68164681946
ENSG00000180332 366.389838788471
ENSG00000180336 58.9709568037741
ENSG00000180340 0
ENSG00000180344 2320.18561484919
ENSG00000180346 0
ENSG00000180347 0
ENSG00000180353 0
ENSG00000180354 0
ENSG00000180357 44.3805364719249
ENSG00000180370 86.2152579452749
ENSG00000180376 15.4659902873581
ENSG00000180383 0
ENSG00000180385 49.7561946462335
ENSG00000180386 0
ENSG00000180389 0
ENSG00000180398 75.0262591907168
ENSG00000180409 0
ENSG00000180422 0
ENSG00000180423 0
ENSG00000180424 0
ENSG00000180425 334.261838440111
ENSG00000180432 0
ENSG00000180433 0
ENSG00000180437 0
ENSG00000180438 0
ENSG00000180440 0
ENSG00000180447 0
ENSG00000180448 0
ENSG00000180458 0
ENSG00000180475 0
ENSG00000180479 0
ENSG00000180481 0
ENSG00000180483 0
ENSG00000180488 20.2433247636592
ENSG00000180509 15.2471564053304
ENSG00000180525 197.083169097359
ENSG00000180530 106.007748202687
ENSG00000180532 0
ENSG00000180535 643.915003219575
ENSG00000180537 0
ENSG00000180539 107.307651035519
ENSG00000180543 0
ENSG00000180549 0
ENSG00000180573 66.7913438418381
ENSG00000180574 0
ENSG00000180581 6202.6188835286
ENSG00000180592 163.867267513314
ENSG00000180596 110.448420587586
ENSG00000180610 9230.76923076923
ENSG00000180611 8.24083001639925
ENSG00000180613 0
ENSG00000180616 0
ENSG00000180626 0
ENSG00000180628 15.5809351677288
ENSG00000180636 0
ENSG00000180638 49.1497100167109
ENSG00000180644 0
ENSG00000180658 0
ENSG00000180660 343.997248022016
ENSG00000180662 3738.31775700935
ENSG00000180663 0
ENSG00000180667 219.010074463425
ENSG00000180672 0
ENSG00000180673 0
ENSG00000180694 5.89490562256098
ENSG00000180697 0
ENSG00000180708 0
ENSG00000180712 0
ENSG00000180714 0
ENSG00000180720 0
ENSG00000180723 0
ENSG00000180725 1424.50142450142
ENSG00000180730 0
ENSG00000180739 200.601805416249
ENSG00000180745 0
ENSG00000180747 0
ENSG00000180758 0
ENSG00000180764 0
ENSG00000180767 0
ENSG00000180769 111.375938342281
ENSG00000180770 0
ENSG00000180771 0
ENSG00000180772 0
ENSG00000180773 0
ENSG00000180776 24.0248897858181
ENSG00000180777 0
ENSG00000180785 0
ENSG00000180787 0
ENSG00000180801 0
ENSG00000180803 0
ENSG00000180806 0
ENSG00000180815 6.44304988209219
ENSG00000180817 0
ENSG00000180818 0
ENSG00000180822 69.4724263939642
ENSG00000180828 0
ENSG00000180834 0
ENSG00000180846 486.381322957198
ENSG00000180855 0
ENSG00000180861 0
ENSG00000180867 0
ENSG00000180869 0
ENSG00000180871 0
ENSG00000180872 0
ENSG00000180875 0
ENSG00000180878 0
ENSG00000180879 0
ENSG00000180881 0
ENSG00000180884 0
ENSG00000180891 31.8874161626683
ENSG00000180900 40.8830744071954
ENSG00000180901 150.08254539997
ENSG00000180902 0
ENSG00000180909 0
ENSG00000180910 0
ENSG00000180913 0
ENSG00000180914 0
ENSG00000180917 0
ENSG00000180919 0
ENSG00000180921 101.327388793191
ENSG00000180926 0
ENSG00000180929 0
ENSG00000180934 0
ENSG00000180938 0
ENSG00000180953 80.4408156698709
ENSG00000180957 29.2115794701019
ENSG00000180964 0
ENSG00000180974 0
ENSG00000180979 0
ENSG00000180987 0
ENSG00000180988 0
ENSG00000180992 142.846939504321
ENSG00000180998 23.6501667336755
ENSG00000180999 20.7710202725158
ENSG00000181001 0
ENSG00000181004 81.685999019768
ENSG00000181007 0
ENSG00000181009 0
ENSG00000181013 0
ENSG00000181016 195.88638589618
ENSG00000181017 0
ENSG00000181019 0
ENSG00000181023 0
ENSG00000181026 91.0166560480568
ENSG00000181027 0
ENSG00000181029 0
ENSG00000181031 11.5105926228612
ENSG00000181035 61.3622417672326
ENSG00000181036 0
ENSG00000181038 422.119037568594
ENSG00000181039 194.590387234871
ENSG00000181045 0
ENSG00000181061 0
ENSG00000181072 0
ENSG00000181074 0
ENSG00000181085 0
ENSG00000181090 43.8203366198586
ENSG00000181092 63.3312222925903
ENSG00000181097 0
ENSG00000181101 977.517106549365
ENSG00000181104 50.661127716703
ENSG00000181109 0
ENSG00000181123 0
ENSG00000181126 0
ENSG00000181135 33.9593167385472
ENSG00000181143 0
ENSG00000181163 83.2570144034635
ENSG00000181171 0
ENSG00000181191 0
ENSG00000181192 18.4318206952483
ENSG00000181195 0
ENSG00000181201 0
ENSG00000181211 22.0789543407224
ENSG00000181214 0
ENSG00000181215 0
ENSG00000181218 0
ENSG00000181220 479.539641943734
ENSG00000181222 165.294720486628
ENSG00000181227 735.835172921266
ENSG00000181234 0
ENSG00000181240 129.148908691722
ENSG00000181260 0
ENSG00000181264 0
ENSG00000181273 0
ENSG00000181274 453.720508166969
ENSG00000181282 0
ENSG00000181284 0
ENSG00000181291 0
ENSG00000181296 0
ENSG00000181315 0
ENSG00000181322 14.609203798393
ENSG00000181323 0
ENSG00000181325 0
ENSG00000181333 10.8235650658614
ENSG00000181350 0
ENSG00000181355 0
ENSG00000181358 0
ENSG00000181359 0
ENSG00000181371 0
ENSG00000181374 0
ENSG00000181378 0
ENSG00000181381 0
ENSG00000181392 182.248952068526
ENSG00000181395 0
ENSG00000181396 0
ENSG00000181404 0
ENSG00000181408 763.358778625954
ENSG00000181409 20.4989443043683
ENSG00000181418 0
ENSG00000181433 0
ENSG00000181444 0
ENSG00000181449 0
ENSG00000181450 0
ENSG00000181458 11.7888383278712
ENSG00000181464 1259.44584382872
ENSG00000181467 0
ENSG00000181472 145.815106445028
ENSG00000181481 32.126449706043
ENSG00000181495 0
ENSG00000181499 0
ENSG00000181511 0
ENSG00000181513 86.3408737696426
ENSG00000181514 0
ENSG00000181518 0
ENSG00000181523 70.3828828828829
ENSG00000181524 0
ENSG00000181541 361.402240693892
ENSG00000181544 0
ENSG00000181552 0
ENSG00000181555 108.445902439355
ENSG00000181562 0
ENSG00000181577 0
ENSG00000181585 0
ENSG00000181588 74.6825989544436
ENSG00000181609 0
ENSG00000181610 94.553706505295
ENSG00000181616 0
ENSG00000181617 0
ENSG00000181619 0
ENSG00000181625 0
ENSG00000181626 27.8574811265565
ENSG00000181631 308.928019771393
ENSG00000181634 0
ENSG00000181638 0
ENSG00000181649 845.30853761623
ENSG00000181652 0
ENSG00000181656 0
ENSG00000181666 0
ENSG00000181689 0
ENSG00000181690 59.4990182661986
ENSG00000181693 0
ENSG00000181698 0
ENSG00000181704 0
ENSG00000181705 0
ENSG00000181718 0
ENSG00000181722 17.3015084443719
ENSG00000181733 0
ENSG00000181741 12704.1742286751
ENSG00000181744 0
ENSG00000181751 0
ENSG00000181752 0
ENSG00000181754 0
ENSG00000181761 0
ENSG00000181767 0
ENSG00000181773 630.715862503942
ENSG00000181778 0
ENSG00000181780 0
ENSG00000181781 0
ENSG00000181785 0
ENSG00000181786 0
ENSG00000181788 89.4814549684578
ENSG00000181789 35.503798906483
ENSG00000181790 0
ENSG00000181791 0
ENSG00000181798 0
ENSG00000181800 1638.80694854146
ENSG00000181803 0
ENSG00000181804 1.71435428845725
ENSG00000181817 0
ENSG00000181819 3589.37544867193
ENSG00000181826 31.3883047176622
ENSG00000181827 51.2800789713216
ENSG00000181830 0
ENSG00000181837 0
ENSG00000181847 0
ENSG00000181852 401.537314288992
ENSG00000181856 455.166135639508
ENSG00000181867 0
ENSG00000181873 0
ENSG00000181885 490.075961774075
ENSG00000181894 0
ENSG00000181896 0
ENSG00000181903 0
ENSG00000181904 142.267747901551
ENSG00000181908 0
ENSG00000181915 0
ENSG00000181924 462.748727441
ENSG00000181927 0
ENSG00000181929 236.350744504845
ENSG00000181935 1071.81136120043
ENSG00000181938 9.00373655066853
ENSG00000181939 0
ENSG00000181943 0
ENSG00000181950 0
ENSG00000181958 0
ENSG00000181961 0
ENSG00000181963 0
ENSG00000181965 606.428138265616
ENSG00000181977 0
ENSG00000181982 0
ENSG00000181984 0
ENSG00000181991 173.325244821908
ENSG00000181995 0
ENSG00000181997 0
ENSG00000182000 0
ENSG00000182004 111.756817165847
ENSG00000182010 0
ENSG00000182013 0
ENSG00000182021 0
ENSG00000182022 0
ENSG00000182035 0
ENSG00000182040 0
ENSG00000182048 72.3091941140316
ENSG00000182050 0
ENSG00000182053 0
ENSG00000182054 154.162384378212
ENSG00000182057 734.753857457752
ENSG00000182070 0
ENSG00000182077 61.7970584600173
ENSG00000182083 0
ENSG00000182087 0
ENSG00000182093 0
ENSG00000182095 42.1496311907271
ENSG00000182103 0
ENSG00000182107 0
ENSG00000182108 73.6919675755343
ENSG00000182109 0
ENSG00000182111 0
ENSG00000182117 0
ENSG00000182118 0
ENSG00000182132 2.60997113371926
ENSG00000182134 0
ENSG00000182141 0
ENSG00000182149 108.414142022526
ENSG00000182150 7.20149791156561
ENSG00000182154 0
ENSG00000182156 0
ENSG00000182158 47.2110096074405
ENSG00000182162 0
ENSG00000182165 49.2829333201912
ENSG00000182168 0
ENSG00000182170 0
ENSG00000182173 115.207373271889
ENSG00000182175 0
ENSG00000182177 0
ENSG00000182179 114.41647597254
ENSG00000182180 168.293503870751
ENSG00000182183 27.5178866263071
ENSG00000182185 1.09837001889196
ENSG00000182187 0
ENSG00000182195 726.216412490922
ENSG00000182196 0
ENSG00000182197 18.9057360003025
ENSG00000182199 0
ENSG00000182208 188.732660186845
ENSG00000182217 0
ENSG00000182218 28.2007896221094
ENSG00000182220 38.8440024860162
ENSG00000182223 241.662638956017
ENSG00000182224 220.409962530306
ENSG00000182230 0
ENSG00000182240 0
ENSG00000182242 0
ENSG00000182247 0
ENSG00000182253 26.752989646593
ENSG00000182255 0
ENSG00000182256 1.77953358424757
ENSG00000182257 0
ENSG00000182261 0
ENSG00000182263 21.0353604409012
ENSG00000182264 0
ENSG00000182271 56.4111242737068
ENSG00000182272 81.1622433244055
ENSG00000182287 0
ENSG00000182307 0
ENSG00000182308 0
ENSG00000182310 0
ENSG00000182315 0
ENSG00000182318 0
ENSG00000182319 43.6357289348519
ENSG00000182324 0
ENSG00000182325 0
ENSG00000182326 60.9860220037567
ENSG00000182327 0
ENSG00000182329 8.02516692347201
ENSG00000182330 0
ENSG00000182333 0
ENSG00000182334 0
ENSG00000182346 0
ENSG00000182347 6283.66247755835
ENSG00000182348 1.73110712956471
ENSG00000182351 0
ENSG00000182352 0
ENSG00000182359 74.9962501874906
ENSG00000182362 87.6040297853701
ENSG00000182365 0
ENSG00000182366 0
ENSG00000182368 0
ENSG00000182372 0
ENSG00000182376 0
ENSG00000182378 0
ENSG00000182379 0
ENSG00000182383 0
ENSG00000182389 3.75510694544581
ENSG00000182393 0
ENSG00000182397 0
ENSG00000182400 88.0204207376111
ENSG00000182404 2626.05042016807
ENSG00000182405 0
ENSG00000182415 0
ENSG00000182446 98.2715132721138
ENSG00000182447 0
ENSG00000182450 229.095074455899
ENSG00000182459 0
ENSG00000182463 3.82464755872746
ENSG00000182472 125.887506923813
ENSG00000182473 24.648147691701
ENSG00000182477 0
ENSG00000182481 0
ENSG00000182484 0
ENSG00000182487 0
ENSG00000182489 0
ENSG00000182492 0
ENSG00000182500 186.000372000744
ENSG00000182502 0
ENSG00000182504 0
ENSG00000182508 0
ENSG00000182511 0
ENSG00000182512 89.11067545892
ENSG00000182518 0
ENSG00000182521 0
ENSG00000182531 0
ENSG00000182533 9.25865916098031
ENSG00000182534 0
ENSG00000182541 58.9605259278913
ENSG00000182544 0
ENSG00000182545 0
ENSG00000182551 0
ENSG00000182552 0
ENSG00000182557 36.6831129289632
ENSG00000182565 0
ENSG00000182566 0
ENSG00000182568 19.9596814434842
ENSG00000182572 2096.43605870021
ENSG00000182574 0
ENSG00000182575 0
ENSG00000182578 33.2878399520655
ENSG00000182580 0
ENSG00000182583 0
ENSG00000182584 0
ENSG00000182585 0
ENSG00000182586 0
ENSG00000182591 0
ENSG00000182600 326.507766220439
ENSG00000182601 0
ENSG00000182606 18.8600958092867
ENSG00000182611 0
ENSG00000182612 431.667098333765
ENSG00000182613 2109.70464135021
ENSG00000182621 1.19591475519625
ENSG00000182625 19323.6714975845
ENSG00000182628 22.0658002162448
ENSG00000182631 0
ENSG00000182632 0
ENSG00000182634 0
ENSG00000182636 0
ENSG00000182645 0
ENSG00000182646 0
ENSG00000182648 0
ENSG00000182652 0
ENSG00000182667 1.03482817712947
ENSG00000182670 46.1936437546194
ENSG00000182674 0
ENSG00000182676 0
ENSG00000182685 0
ENSG00000182687 727.802037845706
ENSG00000182698 0
ENSG00000182700 696.621386276559
ENSG00000182704 0
ENSG00000182707 0
ENSG00000182712 0
ENSG00000182718 53.8116591928251
ENSG00000182722 0
ENSG00000182732 1.58353378231795
ENSG00000182742 0
ENSG00000182747 0
ENSG00000182749 0
ENSG00000182752 0
ENSG00000182759 0
ENSG00000182768 0
ENSG00000182771 1.3038846635782
ENSG00000182774 262.329485834208
ENSG00000182776 0
ENSG00000182782 487.567040468064
ENSG00000182783 0
ENSG00000182791 1029.15951972556
ENSG00000182793 0
ENSG00000182795 0
ENSG00000182796 615.195324515534
ENSG00000182798 0
ENSG00000182809 0
ENSG00000182810 0
ENSG00000182814 0
ENSG00000182816 0
ENSG00000182824 0
ENSG00000182827 95.1203272139256
ENSG00000182831 200.046677558097
ENSG00000182836 19.6391309684546
ENSG00000182841 37.291169451074
ENSG00000182851 0
ENSG00000182853 0
ENSG00000182854 0
ENSG00000182858 0
ENSG00000182866 28.6311449594869
ENSG00000182870 0
ENSG00000182871 36.8381790888076
ENSG00000182872 190.72595064966
ENSG00000182873 770.416024653313
ENSG00000182885 45.7101065045482
ENSG00000182888 0
ENSG00000182890 0
ENSG00000182896 476.871721506915
ENSG00000182898 0
ENSG00000182899 150.966183574879
ENSG00000182901 0
ENSG00000182902 0
ENSG00000182903 0
ENSG00000182909 522.466039707419
ENSG00000182912 0
ENSG00000182916 0
ENSG00000182919 129.539271989291
ENSG00000182921 0
ENSG00000182923 0
ENSG00000182931 49.0990327490548
ENSG00000182934 160.61676839062
ENSG00000182938 0
ENSG00000182944 307.521987822129
ENSG00000182950 0
ENSG00000182952 0
ENSG00000182957 21.3891324873422
ENSG00000182963 30.8937563718372
ENSG00000182965 0
ENSG00000182968 0
ENSG00000182973 0
ENSG00000182974 0
ENSG00000182979 19.6432780702444
ENSG00000182983 0
ENSG00000182985 14.8925650358315
ENSG00000182986 0
ENSG00000182993 9.70732417609086
ENSG00000183010 99.7108385681524
ENSG00000183011 35.0213630314492
ENSG00000183016 0
ENSG00000183018 24.876859545251
ENSG00000183019 0
ENSG00000183020 45.7948847113777
ENSG00000183022 0
ENSG00000183023 3.89268642075269
ENSG00000183024 0
ENSG00000183032 6.06751935538674
ENSG00000183034 0
ENSG00000183035 0
ENSG00000183036 0
ENSG00000183038 0
ENSG00000183044 0
ENSG00000183048 170.077668802086
ENSG00000183049 0
ENSG00000183054 0
ENSG00000183055 5681.81818181818
ENSG00000183060 335.852225020991
ENSG00000183066 0
ENSG00000183067 0
[truncated: 935,261 more chars]
