# Supplementary material for: Tumour mutations in long noncoding RNAs enhance cell fitness
Source: Nat Commun. 2023 Jun 8;14:3342. doi: 10.1038/s41467-023-39160-7 (PMC10250536; doi:10.1038/s41467-023-39160-7)
Supplement: Supplementary file 7 — Supplementary Data 4 [file 41467_2023_39160_MOESM7_ESM.xlsx]

## Sheet: CRISPR_experiments
Target	sgRNA	Sequence	Region
NEAT1	sgRNA1	CCCTTGGTCTGGAAAAAAAG	Reg2
NEAT1	sgRNA2	TCTGGAAAAAAAGGGGCTGC	Reg2
NEAT1	sgRNA3	GCCCTTGGTCTGGAAAAAAA	Reg2
NEAT1	sgRNA4	TCCACACAGACCAGCGCACC	Reg1
NEAT1	sgRNA5	CTGAGCGAGCCCGGGTGCGC	Reg1
NEAT1	sgRNA6	AAGTGAATGGATAAGTTAAA	Reg3
NEAT1	sgRNA7	TAAGTGAATGGATAAGTTAA	Reg3
NEAT1	sgRNA8	AACCAGGGGTGGGGACCTTT	Reg5
NEAT1	sgRNA9	TAACCAGGGGTGGGGACCTT	Reg5
NEAT1	sgRNA10	TTTCACTGGGCGGGGGGCGG	Reg5
NEAT1	sgRNA11	TTATGAAGGCAATGTGATAG	Reg4
NEAT1	sgRNA12	GTTATGAAGGCAATGTGATA	Reg4
NEAT1	sgRNA13	TATCTTCATATTGTAGATTT	Reg4
NEAT1	sgRNA14	CTCAGACCTCTCAAAGGGGT	Reg6
NEAT1	sgRNA15	CAAAGGGGTGGGGAATGTGT	Reg6
AASV1	Control2	GTCACCAATCCTGTCCCTAG
AASV1_2	Control1	GTCCCCTCCACCCCACAGTG
Target	sgRNA	Sequence	Application
RP11-572M11.1	sgRNA1	TGTGATGGTATGAGAAGGTT	CRISPRa
RP11-572M11.1	sgRNA2	TCTTGGGTCTCTTTCTATAA	CRISPRa
RP11-572M11.1	sgRNA3	AGAAAGAGACAGCAAGCTCT	CRISPRa

## Sheet: Oligos
Expression oligos
Target	Strand	Sequence
GAPDH	Forward	GCACCGTCAAGGCTGAGAAC
GAPDH	Reverse	TGGTGAAGACGCCAGTGGA
HPRT1	Forward	ATGACCAGTCAACAGGGGACAT
HPRT1	Reverse	CAACACTTCGTGGGGTCCTTTTCA
RP11-572M11.1	Forward	ATGCAGTGGTGTGATCTCGG
RP11-572M11.1	Reverse	GCTTGCCCTCTGAAGAAGGA
AC087463.1	Forward	TTGCTACAGCAACACCGAGA
AC087463.1	Reverse	CACTTTTGTGCGTTGATGGC
NEAT1 total	Forward	CAATTACTGTCGTTGGGATTTAGAGTG
NEAT1 total	Reverse	TTCTTACCATACAGAGCAACATACCAG
NEAT1_2	Forward	CAGTTAGTTTATCAGTTCTCCCATCCA
NEAT1_2	Reverse	GTTGTTGTCGTCA CCTTTCAACTCT
NONO	Forward	CTAGCGGAGATTGCCAAAGTG
NONO	Reverse	GTTCGTTGGACACATACTGAGG
PQBP1	Forward	CAGTAAGCCGAAAGGATGAAGAG
PQBP1	Reverse	GCTTGGGGAGTCCTGTTGAC
SREK1	Forward	GCCTGGTGCAGGATTGCTT
SREK1	Reverse	TGCTGGTATAGCTCCCAAACT
U2SURP	Forward	GTTCTTGATGATTACGCACCTGG
U2SURP	Reverse	AATTCTTGGCACAGCATTTCTTC
Primers to amplify the DNA around the different NEAT1 regions
Target	Strand	Sequence
Reg2	Forward	GGAAGCTTGGCAAGGAGACT
Reg2	Reverse	GGCGCCTTAACTCCACATCA
Reg3	Forward	CTGAACTTAGCTCGACGGGG
Reg3	Reverse	GCTCGCCATGAGGAACACTA
Reg4	Forward	TCTTTCTGTCTTCTGGGTTCCAT
Reg4	Reverse	CATTCCAGCCTCCCAAAGACT
Reg5	Forward	GCCATCCGAGGAAGATGTAAG
Reg5	Reverse	GCCACCATACTCGTCTGATAAA
Clonig oligos for RIP experiments
QC_WT1	Forward	CCGAGCGTAGTCCGAGCGTAgctagcgtttaaacttaagc
QC_WT1	Reverse	TACGCTCGGACTACGCTCGGCCAGACCTGGACGCTCCACC
QC_Reg2	Forward	CGACGAACGGTCCGATACGTgctagcgtttaaacttaagc
QC_Reg2	Reverse	ACGTATCGGACCGTTCGTCGCCAGACCTGGACGCTCCACC
Expression oligos for RIP experiments
WT and MUT	Forward	GGATGAGGCCTGGTCTTG
WT	Reverse	TACGCTCGGACTACGCTCGG
MUT	Reverse	ACGTATCGGACCGTTCGTCG

## Sheet: NGS_Primers
Forward staggered oligos	The 6 different NGS_FwSt primers contain 1–6 additional nucleotides after the P5 Illumina adapter designed to increase the diversity of the NGS library.
	Primer structure as follows: P5 – linker –SBS3 sequencing primer, read 1 – staggered nucleotides – template primer for p-DECKO vector forward
Primer	Sequence 5'-3'
NGS_FwSt_1	AATGATACGGCGACCACCGAGATCTACACTCTTTCCCTACACGACGCTCTTCCGATCTGTGGAAAGGACGAAACACCg
NGS_FwSt_2	AATGATACGGCGACCACCGAGATCTACACTCTTTCCCTACACGACGCTCTTCCGATCTHGTGGAAAGGACGAAACACCg
NGS_FwSt_3	AATGATACGGCGACCACCGAGATCTACACTCTTTCCCTACACGACGCTCTTCCGATCTHMGTGGAAAGGACGAAACACCg
NGS_FwSt_4	AATGATACGGCGACCACCGAGATCTACACTCTTTCCCTACACGACGCTCTTCCGATCTHMMGTGGAAAGGACGAAACACCg
NGS_FwSt_5	AATGATACGGCGACCACCGAGATCTACACTCTTTCCCTACACGACGCTCTTCCGATCTNNMMGTGGAAAGGACGAAACACCg
NGS_FwSt_6	AATGATACGGCGACCACCGAGATCTACACTCTTTCCCTACACGACGCTCTTCCGATCTNNMMCGTGGAAAGGACGAAACACCg
Reverse oligos	Primer structure as follows: P7 – linker – barcode – SBS12 sequencing primer, read 2 – template primer for p-DECKO vector reverse
NGS_RV_Barcode_1	CAAGCAGAAGACGGCATACGAGATaccaattaGTGACTGGAGTTCAGACGTGTGCTCTTCCGATCTCAAGATCTAGTTACGCCAAGCTTAAA

## Sheet: ASO and siRNA 
ASOs
Target	ASO	Sequence
RP11-572M11.1	ASO_1	GTTAGTGAGATAGGAC
RP11-572M11.1	ASO_2	GGTAAAGCGCAAGTGA
siRNAs		#Sigma catalogue number
Negative control	Control_siRNA	#SIC001-1NMOL
NONO	siRNA1	#SASI_Hs02_00343477
SREK	siRNA1	#SASI_Hs02_00364192
SREK	siRNA2	#SASI_Hs01_00057195
U2SURP	siRNA1	#SASI_Hs02_00314626
