# Supplementary material for: Tumour mutations in long noncoding RNAs enhance cell fitness
Source: Nat Commun. 2023 Jun 8;14:3342. doi: 10.1038/s41467-023-39160-7 (PMC10250536; doi:10.1038/s41467-023-39160-7)
Supplement: Supplementary file 8 — Supplementary Data 5 [file 41467_2023_39160_MOESM8_ESM.xlsx]

## Sheet: proteinGroups cleaned
Leading_Protein	GN	Protein IDs	Majority protein IDs	Fasta headers	Number of proteins	Razor + unique peptides	Sequence coverage [%]	Mol. weight [kDa]	Sequence length	Q-value	Score	Num Ident byMSMS//byMatch Mut1	Num Ident byMSMS//byMatch Mut1_WT	Intensity	iBAQ peptides	MS/MS count	Only identified by site	Potential contaminant	Taxonomy IDs	iBAQ	iBAQ Mut1_R1	iBAQ Mut1_R2	iBAQ Mut1_WT_R1	iBAQ Mut1_WT_R2	LFQ Mut1_R1	LFQ Mut1_R2	LFQ Mut1_WT_R1	LFQ Mut1_WT_R2	Seen in at least 1 reps in Mut1	Seen in no reps in Mut1	Seen in all reps in Mut1	Seen in at least 1 reps in Mut1_WT	Seen in no reps in Mut1_WT	Seen in all reps in Mut1_WT	OnOff Mut1_WT vs Mut1 onIn	StrictOnOff Mut1_WT vs Mut1 onIn	Top3 Mut1_R1	Top3 Mut1_R2	Top3 Mut1_WT_R1	Top3 Mut1_WT_R2
CON__sp|CON_P13645|K1C10_HUMAN	KRT10	CON__sp|CON_P13645|K1C10_HUMAN;sp|CON_P13645|K1C10_HUMAN;sp|P13645|K1C10_HUMAN;sp|CON_Q7Z3Y7|K1C28_HUMAN;CON__sp|CON_Q7Z3Y7|K1C28_HUMAN;sp|Q7Z3Y7|K1C28_HUMAN;sp|Q7Z3Y8|K1C27_HUMAN;CON__sp|CON_Q7Z3Y8|K1C27_HUMAN;sp|CON_Q7Z3Z0|K1C25_HUMAN;CON__sp|CON_Q7Z3Z0|K1C25_HUMAN;sp|Q7Z3Z0|K1C25_HUMAN;sp|CON_Q7Z3Y8|K1C27_HUMAN;CON__sp|CON_Q2M2I5|K1C24_HUMAN;sp|CON_Q2M2I5|K1C24_HUMAN;sp|Q2M2I5|K1C24_HUMAN;sp|C…	CON__sp|CON_P13645|K1C10_HUMAN;sp|CON_P13645|K1C10_HUMAN;sp|P13645|K1C10_HUMAN	;Keratin, type I cytoskeletal 10 OS=Homo sapiens GN=KRT10 PE=1 SV=6;Keratin, type I cytoskeletal 10 OS=Homo sapiens OX=9606 GN=KRT10 PE=1 SV=6	45	48	60.6	58.826	584	0	323.31	2//0	2//0	11219000000	26	809		+	-1;-1;-1;-1;-1;-1;-1;-1;-1;-1;-1;-1;-1;-1;-1;-1;-1;-1;-1;-1;-1;-1;-1;-1;-1;-1;-1;-1;-1;-1;-1;-1;-1;-1;-1;-1;-1;-1;-1;-1;-1;-1;-1;-1;-1	431490000	55113000	63227000	42805000	13972000	1409600000	2178000000	1244700000	647700000	TRUE	FALSE	TRUE	TRUE	FALSE	TRUE			4.4176e+08	9.77384e+08	7.60524e+08	2.3737e+08
CON__sp|CON_P35908|K22E_HUMAN	KRT2	CON__sp|CON_P35908|K22E_HUMAN;sp|CON_P35908|K22E_HUMAN;sp|P35908|K22E_HUMAN;CON__sp|CON_Q9NSB2|KRT84_HUMAN;sp|CON_Q9NSB2|KRT84_HUMAN;sp|Q9NSB2|KRT84_HUMAN;sp|CON_Q86Y46-2|K2C73_HUMAN;sp|CON_Q86Y46|K2C73_HUMAN;sp|Q86Y46|K2C73_HUMAN;sp|Q86Y46-2|K2C73_HUMAN;sp|CON_Q7RTS7|K2C74_HUMAN;sp|Q7RTS7|K2C74_HUMAN;CON__sp|CON_Q7RTS7|K2C74_HUMAN;sp|CON_Q3SY84|K2C71_HUMAN;CON__sp|CON_Q3SY84|K2C71_HUMAN;sp|Q3SY8…	CON__sp|CON_P35908|K22E_HUMAN;sp|CON_P35908|K22E_HUMAN;sp|P35908|K22E_HUMAN	;Keratin, type II cytoskeletal 2 epidermal OS=Homo sapiens GN=KRT2 PE=1 SV=2;Keratin, type II cytoskeletal 2 epidermal OS=Homo sapiens OX=9606 GN=KRT2 PE=1 SV=2	18	49	77.8	65.432	639	0	323.31	2//0	2//0	3960300000	39	570		+	-1;-1;-1;-1;-1;-1;-1;-1;-1;-1;-1;-1;-1;-1;-1;-1;-1;-1	101550000	16378000	16010000	8087500	1469400	546540000	748180000	618770000	117760000	TRUE	FALSE	TRUE	TRUE	FALSE	TRUE			2.12218e+08	3.64285e+08	2.52153e+08	5.17808e+07
sp|A0AV96-2|RBM47_HUMAN	RBM47	sp|A0AV96-2|RBM47_HUMAN;sp|A0AV96|RBM47_HUMAN	sp|A0AV96-2|RBM47_HUMAN;sp|A0AV96|RBM47_HUMAN	Isoform 2 of RNA-binding protein 47 OS=Homo sapiens OX=9606 GN=RBM47;RNA-binding protein 47 OS=Homo sapiens OX=9606 GN=RBM47 PE=1 SV=2	2	4	9.2	56.919	524	0	26.317	0//0	0//0	21244000	21	12			-1;-1	1011600									FALSE	TRUE	FALSE	FALSE	TRUE	FALSE
sp|A0FGR8-2|ESYT2_HUMAN	ESYT2	sp|A0FGR8-2|ESYT2_HUMAN;sp|A0FGR8|ESYT2_HUMAN;sp|A0FGR8-6|ESYT2_HUMAN;sp|A0FGR8-5|ESYT2_HUMAN;sp|A0FGR8-4|ESYT2_HUMAN	sp|A0FGR8-2|ESYT2_HUMAN;sp|A0FGR8|ESYT2_HUMAN;sp|A0FGR8-6|ESYT2_HUMAN;sp|A0FGR8-5|ESYT2_HUMAN	Isoform 2 of Extended synaptotagmin-2 OS=Homo sapiens OX=9606 GN=ESYT2;Extended synaptotagmin-2 OS=Homo sapiens OX=9606 GN=ESYT2 PE=1 SV=1;Isoform 6 of Extended synaptotagmin-2 OS=Homo sapiens OX=9606 GN=ESYT2;Isoform 5 of Extended synaptotagmin-2 OS=Homo	5	5	9.1	98.9	893	0	42.216	2//0	0//0	23958000	42	20			-1;-1;-1;-1;-1	570440	48384	24557			2444100	1322700			TRUE	FALSE	TRUE	FALSE	TRUE	FALSE	Mut1	Mut1	2.1884e+06	1.53206e+06
sp|A4D1E9|GTPBA_HUMAN	GTPBP10	sp|A4D1E9|GTPBA_HUMAN;sp|A4D1E9-2|GTPBA_HUMAN;sp|A4D1E9-3|GTPBA_HUMAN	sp|A4D1E9|GTPBA_HUMAN;sp|A4D1E9-2|GTPBA_HUMAN	GTP-binding protein 10 OS=Homo sapiens OX=9606 GN=GTPBP10 PE=1 SV=1;Isoform 2 of GTP-binding protein 10 OS=Homo sapiens OX=9606 GN=GTPBP10	3	5	20.4	42.932	387	0	33.503	0//0	0//0	48457000	25	26			-1;-1;-1	1938300									FALSE	TRUE	FALSE	FALSE	TRUE	FALSE
sp|CON_P00698|LYSC_CHICK	LYZ	sp|CON_P00698|LYSC_CHICK;CON__sp|CON_P00698|LYSC_CHICK	sp|CON_P00698|LYSC_CHICK;CON__sp|CON_P00698|LYSC_CHICK	Lysozyme C OS=Gallus gallus GN=LYZ PE=1 SV=1;	2	10	68	16.238	147	0	323.31	2//0	2//0	1126600000	10	214		+	-1;-1	112660000	12814000	11697000	10401000	11990000	144480000	162400000	151260000	160580000	TRUE	FALSE	TRUE	TRUE	FALSE	TRUE			1.03008e+08	1.22143e+08	1.23461e+08	1.33799e+08
sp|CON_P00761|TRYP_PIG		sp|CON_P00761|TRYP_PIG;CON__sp|CON_P00761|TRYP_PIG	sp|CON_P00761|TRYP_PIG;CON__sp|CON_P00761|TRYP_PIG	Trypsin OS=Sus scrofa PE=1 SV=1;	2	4	25.1	24.409	231	0	323.31	2//0	2//0	4440300000	12	158		+	-1;-1	370030000	55338000	40946000	53268000	41799000	752130000	511980000	986400000	607230000	TRUE	FALSE	TRUE	TRUE	FALSE	TRUE			6.31273e+08	6.57793e+08	9.49824e+08	7.14848e+08
sp|CON_P00974|BPT1_BOVIN		sp|CON_P00974|BPT1_BOVIN;CON__sp|CON_P00974|BPT1_BOVIN	sp|CON_P00974|BPT1_BOVIN;CON__sp|CON_P00974|BPT1_BOVIN	Pancreatic trypsin inhibitor OS=Bos taurus PE=1 SV=2;	2	4	50	10.903	100	0	323.31	2//0	2//0	3240300000	5	80		+	-1;-1	648070000	26079000	54881000	29986000	58732000	151180000	295730000	213770000	329010000	TRUE	FALSE	TRUE	TRUE	FALSE	TRUE			1.40422e+08	4.07608e+08	2.51566e+08	4.57773e+08
sp|CON_P02662|CASA1_BOVIN	CSN1S1	sp|CON_P02662|CASA1_BOVIN;CON__sp|CON_P02662|CASA1_BOVIN	sp|CON_P02662|CASA1_BOVIN;CON__sp|CON_P02662|CASA1_BOVIN	Alpha-S1-casein OS=Bos taurus GN=CSN1S1 PE=1 SV=2;	2	2	6.5	24.529	214	0	12.601	0//0	0//0	10229000	10	10		+	-1;-1	1022900									FALSE	TRUE	FALSE	FALSE	TRUE	FALSE
sp|CON_P02769|ALBU_BOVIN	ALB	sp|CON_P02769|ALBU_BOVIN;CON__sp|CON_P02769|ALBU_BOVIN;sp|P02768|ALBU_HUMAN;sp|P02768-3|ALBU_HUMAN;sp|P02768-2|ALBU_HUMAN	sp|CON_P02769|ALBU_BOVIN;CON__sp|CON_P02769|ALBU_BOVIN	Serum albumin OS=Bos taurus GN=ALB PE=1 SV=4;	5	26	46	69.293	607	0	323.31	2//0	2//0	2412000000	42	484		+	-1;-1;-1;-1;-1	57430000	7952400	6613300	6437400	6818600	327690000	346580000	378260000	404500000	TRUE	FALSE	TRUE	TRUE	FALSE	TRUE			1.35136e+08	1.70103e+08	1.77864e+08	1.84327e+08
sp|E9PRG8|CK098_HUMAN	C11orf98	sp|E9PRG8|CK098_HUMAN	sp|E9PRG8|CK098_HUMAN	Uncharacterized protein C11orf98 OS=Homo sapiens OX=9606 GN=C11orf98 PE=4 SV=2	1	2	12.2	14.234	123	0	59.63	0//0	0//0	39980000	6	23			-1	6663400									FALSE	TRUE	FALSE	FALSE	TRUE	FALSE
sp|O00148|DX39A_HUMAN	DDX39A	sp|O00148|DX39A_HUMAN;sp|Q13838|DX39B_HUMAN;sp|Q13838-2|DX39B_HUMAN;sp|O00148-3|DX39A_HUMAN;sp|O00148-2|DX39A_HUMAN	sp|O00148|DX39A_HUMAN;sp|Q13838|DX39B_HUMAN;sp|Q13838-2|DX39B_HUMAN	ATP-dependent RNA helicase DDX39A OS=Homo sapiens OX=9606 GN=DDX39A PE=1 SV=2;Spliceosome RNA helicase DDX39B OS=Homo sapiens OX=9606 GN=DDX39B PE=1 SV=1;Isoform 2 of Spliceosome RNA helicase DDX39B OS=Homo sapiens OX=9606 GN=DDX39B	5	3	7.3	49.129	427	0	26.62	2//0	2//0	28563000	21	7			-1;-1;-1;-1;-1	1360200	277010	254440	81288	197830	5323500	6313500	3194900	6564000	TRUE	FALSE	TRUE	TRUE	FALSE	TRUE			6.26459e+06	7.93703e+06	2.86429e+06	6.47627e+06
sp|O00178|GTPB1_HUMAN	GTPBP1	sp|O00178|GTPB1_HUMAN	sp|O00178|GTPB1_HUMAN	GTP-binding protein 1 OS=Homo sapiens OX=9606 GN=GTPBP1 PE=1 SV=3	1	29	58.9	72.453	669	0	323.31	0//0	0//0	1400900000	28	324			-1	50030000									FALSE	TRUE	FALSE	FALSE	TRUE	FALSE
sp|O00193|SMAP_HUMAN	SMAP	sp|O00193|SMAP_HUMAN	sp|O00193|SMAP_HUMAN	Small acidic protein OS=Homo sapiens OX=9606 GN=SMAP PE=1 SV=1	1	3	25.1	20.332	183	0	50.678	2//0	2//0	127460000	5	27			-1	25491000	4831600	1512300	1445900	462710	21194000	10945000	14702000	6291000	TRUE	FALSE	TRUE	TRUE	FALSE	TRUE			2.60156e+07	1.12318e+07	1.21308e+07	3.60641e+06
sp|O00264-2|PGRC1_HUMAN	PGRMC1	sp|O00264-2|PGRC1_HUMAN;sp|O00264|PGRC1_HUMAN	sp|O00264-2|PGRC1_HUMAN;sp|O00264|PGRC1_HUMAN	Isoform 2 of Membrane-associated progesterone receptor component 1 OS=Homo sapiens OX=9606 GN=PGRMC1;Membrane-associated progesterone receptor component 1 OS=Homo sapiens OX=9606 GN=PGRMC1 PE=1 SV=3	2	2	11.2	15.879	143	0.0014451	11.225	2//0	0//0	6877700	5	4			-1;-1	1375500	359070	688460			2965700	2088300			TRUE	FALSE	TRUE	FALSE	TRUE	FALSE	Mut1	Mut1	1.93341e+06	5.11329e+06
sp|O00303|EIF3F_HUMAN	EIF3F	sp|O00303|EIF3F_HUMAN	sp|O00303|EIF3F_HUMAN	Eukaryotic translation initiation factor 3 subunit F OS=Homo sapiens OX=9606 GN=EIF3F PE=1 SV=1	1	4	12.6	37.563	357	0	97.922	0//0	0//0	40801000	15	17			-1	2720100									FALSE	TRUE	FALSE	FALSE	TRUE	FALSE
sp|O00330|ODPX_HUMAN	PDHX	sp|O00330|ODPX_HUMAN;sp|O00330-3|ODPX_HUMAN;sp|O00330-2|ODPX_HUMAN	sp|O00330|ODPX_HUMAN;sp|O00330-3|ODPX_HUMAN;sp|O00330-2|ODPX_HUMAN	Pyruvate dehydrogenase protein X component, mitochondrial OS=Homo sapiens OX=9606 GN=PDHX PE=1 SV=3;Isoform 3 of Pyruvate dehydrogenase protein X component, mitochondrial OS=Homo sapiens OX=9606 GN=PDHX;Isoform 2 of Pyruvate dehydrogenase protein X compone	3	10	27.3	54.122	501	0	108.93	2//0	2//0	179320000	22	67			-1;-1;-1	8151100	2329400	1649600	1940300	548080	45329000	46123000	58456000	20369000	TRUE	FALSE	TRUE	TRUE	FALSE	TRUE			3.64134e+07	4.33345e+07	4.63881e+07	1.29583e+07
sp|O00425|IF2B3_HUMAN	IGF2BP3	sp|O00425|IF2B3_HUMAN;sp|O00425-2|IF2B3_HUMAN	sp|O00425|IF2B3_HUMAN	Insulin-like growth factor 2 mRNA-binding protein 3 OS=Homo sapiens OX=9606 GN=IGF2BP3 PE=1 SV=2	2	7	20.9	63.704	579	0	149.28	0//1	0//0	106430000	29	52			-1;-1	3669900									FALSE	TRUE	FALSE	FALSE	TRUE	FALSE
sp|O00479|HMGN4_HUMAN	HMGN4	sp|O00479|HMGN4_HUMAN	sp|O00479|HMGN4_HUMAN	High mobility group nucleosome-binding domain-containing protein 4 OS=Homo sapiens OX=9606 GN=HMGN4 PE=1 SV=3	1	2	17.8	9.5388	90	0	14.182	2//0	2//0	97180000	4	13			-1	24295000	1541100	2391200	1537600	1908900	8323900	16250000	11102000	16637000	TRUE	FALSE	TRUE	TRUE	FALSE	TRUE			6.63853e+06	1.42079e+07	1.032e+07	1.19025e+07
sp|O00483|NDUA4_HUMAN	NDUFA4	sp|O00483|NDUA4_HUMAN	sp|O00483|NDUA4_HUMAN	Cytochrome c oxidase subunit NDUFA4 OS=Homo sapiens OX=9606 GN=NDUFA4 PE=1 SV=1	1	2	22.2	9.3697	81	0	12.091	2//0	1//1	37064000	6	16			-1	6177400	1240800	982680	461450	732200	5603500	5782500	4420400	7167000	TRUE	FALSE	TRUE	TRUE	FALSE	TRUE			8.01701e+06	8.75813e+06	4.64568e+06	6.84836e+06
sp|O00541|PESC_HUMAN	PES1	sp|O00541|PESC_HUMAN;sp|O00541-2|PESC_HUMAN	sp|O00541|PESC_HUMAN;sp|O00541-2|PESC_HUMAN	Pescadillo homolog OS=Homo sapiens OX=9606 GN=PES1 PE=1 SV=1;Isoform 2 of Pescadillo homolog OS=Homo sapiens OX=9606 GN=PES1	2	9	22.8	68.002	588	0	113.68	0//0	0//0	128960000	29	56			-1;-1	4447000									FALSE	TRUE	FALSE	FALSE	TRUE	FALSE
sp|O00567|NOP56_HUMAN	NOP56	sp|O00567|NOP56_HUMAN	sp|O00567|NOP56_HUMAN	Nucleolar protein 56 OS=Homo sapiens OX=9606 GN=NOP56 PE=1 SV=4	1	2	4.7	66.049	594	0	15.235	0//0	0//0	9821000	31	10			-1	316810									FALSE	TRUE	FALSE	FALSE	TRUE	FALSE
sp|O00571|DDX3X_HUMAN	DDX3X	sp|O00571|DDX3X_HUMAN;sp|O00571-2|DDX3X_HUMAN;sp|O15523-2|DDX3Y_HUMAN;sp|O15523|DDX3Y_HUMAN;sp|O15523-3|DDX3Y_HUMAN;sp|Q9NQI0-3|DDX4_HUMAN;sp|Q9NQI0-2|DDX4_HUMAN;sp|Q9NQI0-4|DDX4_HUMAN;sp|Q9NQI0|DDX4_HUMAN	sp|O00571|DDX3X_HUMAN;sp|O00571-2|DDX3X_HUMAN;sp|O15523-2|DDX3Y_HUMAN;sp|O15523|DDX3Y_HUMAN	ATP-dependent RNA helicase DDX3X OS=Homo sapiens OX=9606 GN=DDX3X PE=1 SV=3;Isoform 2 of ATP-dependent RNA helicase DDX3X OS=Homo sapiens OX=9606 GN=DDX3X;Isoform 2 of ATP-dependent RNA helicase DDX3Y OS=Homo sapiens OX=9606 GN=DDX3Y;ATP-dependent RNA heli	9	21	42.1	73.243	662	0	323.31	1//0	0//0	250720000	39	144			-1;-1;-1;-1;-1;-1;-1;-1;-1	6428600		14082				1795500			TRUE	FALSE	FALSE	FALSE	TRUE	FALSE	Mut1			815815
sp|O00763-3|ACACB_HUMAN	ACACB	sp|O00763-3|ACACB_HUMAN;sp|O00763-2|ACACB_HUMAN;sp|O00763|ACACB_HUMAN	sp|O00763-3|ACACB_HUMAN;sp|O00763-2|ACACB_HUMAN;sp|O00763|ACACB_HUMAN	Isoform 3 of Acetyl-CoA carboxylase 2 OS=Homo sapiens OX=9606 GN=ACACB;Isoform 2 of Acetyl-CoA carboxylase 2 OS=Homo sapiens OX=9606 GN=ACACB;Acetyl-CoA carboxylase 2 OS=Homo sapiens OX=9606 GN=ACACB PE=1 SV=3	3	7	11.3	255.09	2256	0	48.198	0//2	0//2	18526000	114	15			-1;-1;-1	162510									FALSE	TRUE	FALSE	FALSE	TRUE	FALSE
sp|O14737|PDCD5_HUMAN	PDCD5	sp|O14737|PDCD5_HUMAN;sp|O14737-2|PDCD5_HUMAN	sp|O14737|PDCD5_HUMAN;sp|O14737-2|PDCD5_HUMAN	Programmed cell death protein 5 OS=Homo sapiens OX=9606 GN=PDCD5 PE=1 SV=3;Isoform 2 of Programmed cell death protein 5 OS=Homo sapiens OX=9606 GN=PDCD5	2	2	18.4	14.285	125	0	13.986	0//0	0//0	8769400	10	5			-1;-1	876940									FALSE	TRUE	FALSE	FALSE	TRUE	FALSE
sp|O14979|HNRDL_HUMAN	HNRNPDL	sp|O14979|HNRDL_HUMAN;sp|O14979-3|HNRDL_HUMAN;sp|O14979-2|HNRDL_HUMAN	sp|O14979|HNRDL_HUMAN;sp|O14979-3|HNRDL_HUMAN;sp|O14979-2|HNRDL_HUMAN	Heterogeneous nuclear ribonucleoprotein D-like OS=Homo sapiens OX=9606 GN=HNRNPDL PE=1 SV=3;Isoform 3 of Heterogeneous nuclear ribonucleoprotein D-like OS=Homo sapiens OX=9606 GN=HNRNPDL;Isoform 2 of Heterogeneous nuclear ribonucleoprotein D-like OS=Homo s	3	14	35.7	46.437	420	0	323.31	2//0	2//0	1137600000	21	189			-1;-1;-1	54172000	1786000	1875100	1091400	2263700	38973000	54991000	35942000	70955000	TRUE	FALSE	TRUE	TRUE	FALSE	TRUE			3.65193e+07	5.30437e+07	3.84557e+07	7.41038e+07
sp|O15042-2|SR140_HUMAN	U2SURP	sp|O15042-2|SR140_HUMAN;sp|O15042|SR140_HUMAN	sp|O15042-2|SR140_HUMAN;sp|O15042|SR140_HUMAN	Isoform 2 of U2 snRNP-associated SURP motif-containing protein OS=Homo sapiens OX=9606 GN=U2SURP;U2 snRNP-associated SURP motif-containing protein OS=Homo sapiens OX=9606 GN=U2SURP PE=1 SV=2	2	2	3.2	118.23	1028	0	11.608	2//0	2//0	16351000	38	6			-1;-1	430300	69419	99728	41362	94335	2253600	3798200			TRUE	FALSE	TRUE	TRUE	FALSE	TRUE			2.84077e+06	5.6292e+06	2.63725e+06	5.58818e+06
sp|O15160-2|RPAC1_HUMAN	POLR1C	sp|O15160-2|RPAC1_HUMAN;sp|O15160|RPAC1_HUMAN	sp|O15160-2|RPAC1_HUMAN;sp|O15160|RPAC1_HUMAN	Isoform 2 of DNA-directed RNA polymerases I and III subunit RPAC1 OS=Homo sapiens OX=9606 GN=POLR1C;DNA-directed RNA polymerases I and III subunit RPAC1 OS=Homo sapiens OX=9606 GN=POLR1C PE=1 SV=1	2	10	37.4	38.646	342	0	289.61	0//0	0//0	139270000	13	61			-1;-1	10713000									FALSE	TRUE	FALSE	FALSE	TRUE	FALSE
sp|O15371-2|EIF3D_HUMAN	EIF3D	sp|O15371-2|EIF3D_HUMAN;sp|O15371-3|EIF3D_HUMAN;sp|O15371|EIF3D_HUMAN	sp|O15371-2|EIF3D_HUMAN;sp|O15371-3|EIF3D_HUMAN;sp|O15371|EIF3D_HUMAN	Isoform 2 of Eukaryotic translation initiation factor 3 subunit D OS=Homo sapiens OX=9606 GN=EIF3D;Isoform 3 of Eukaryotic translation initiation factor 3 subunit D OS=Homo sapiens OX=9606 GN=EIF3D;Eukaryotic translation initiation factor 3 subunit D OS=Ho	3	15	47.7	58.14	499	0	323.31	1//1	1//1	273510000	23	86			-1;-1;-1	11892000	461340	136550	209340	64071	15174000	6778000	9627900	5031800	TRUE	FALSE	TRUE	TRUE	FALSE	TRUE			9.30481e+06	4.6652e+06	8.07886e+06	2.29713e+06
sp|O15372|EIF3H_HUMAN	EIF3H	sp|O15372|EIF3H_HUMAN	sp|O15372|EIF3H_HUMAN	Eukaryotic translation initiation factor 3 subunit H OS=Homo sapiens OX=9606 GN=EIF3H PE=1 SV=1	1	4	18.2	39.93	352	0	22.483	0//0	0//0	11296000	20	7			-1	564810									FALSE	TRUE	FALSE	FALSE	TRUE	FALSE
sp|O15479|MAGB2_HUMAN	MAGEB2	sp|O15479|MAGB2_HUMAN;sp|O15481|MAGB4_HUMAN;sp|Q96LZ2|MAGBA_HUMAN;sp|P43366|MAGB1_HUMAN;sp|Q9UBF1|MAGC2_HUMAN	sp|O15479|MAGB2_HUMAN	Melanoma-associated antigen B2 OS=Homo sapiens OX=9606 GN=MAGEB2 PE=1 SV=3	5	9	30.7	35.277	319	0	178.91	0//0	0//0	301080000	13	77			-1;-1;-1;-1;-1	23160000									FALSE	TRUE	FALSE	FALSE	TRUE	FALSE
sp|O43143|DHX15_HUMAN	DHX15	sp|O43143|DHX15_HUMAN	sp|O43143|DHX15_HUMAN	Pre-mRNA-splicing factor ATP-dependent RNA helicase DHX15 OS=Homo sapiens OX=9606 GN=DHX15 PE=1 SV=2	1	10	14.6	90.932	795	0	157.35	2//0	1//1	165110000	38	66			-1	4344900	286180	187030	235680	113680	11619000	4593800	14277000	6372600	TRUE	FALSE	TRUE	TRUE	FALSE	TRUE			1.1711e+07	1.05575e+07	1.50272e+07	6.7344e+06
sp|O43175|SERA_HUMAN	PHGDH	sp|O43175|SERA_HUMAN	sp|O43175|SERA_HUMAN	D-3-phosphoglycerate dehydrogenase OS=Homo sapiens OX=9606 GN=PHGDH PE=1 SV=4	1	14	39.6	56.65	533	0	286.51	2//0	2//0	412080000	22	146			-1	18731000	1437400	424010	692270	353960	42815000	22880000	30939000	17571000	TRUE	FALSE	TRUE	TRUE	FALSE	TRUE			2.19049e+07	1.09148e+07	2.19487e+07	1.21387e+07
sp|O43390|HNRPR_HUMAN	HNRNPR	sp|O43390|HNRPR_HUMAN;sp|O43390-3|HNRPR_HUMAN	sp|O43390|HNRPR_HUMAN;sp|O43390-3|HNRPR_HUMAN	Heterogeneous nuclear ribonucleoprotein R OS=Homo sapiens OX=9606 GN=HNRNPR PE=1 SV=1;Isoform 3 of Heterogeneous nuclear ribonucleoprotein R OS=Homo sapiens OX=9606 GN=HNRNPR	2	40	62.9	70.942	633	0	323.31	2//0	2//0	4082500000	34	537			-1;-1	120070000	5381600	4183000	3917400	5113400	259420000	306070000	260660000	385360000	TRUE	FALSE	TRUE	TRUE	FALSE	TRUE			8.60129e+07	8.28002e+07	1.03908e+08	1.05496e+08
sp|O43395|PRPF3_HUMAN	PRPF3	sp|O43395|PRPF3_HUMAN;sp|O43395-3|PRPF3_HUMAN	sp|O43395|PRPF3_HUMAN	U4/U6 small nuclear ribonucleoprotein Prp3 OS=Homo sapiens OX=9606 GN=PRPF3 PE=1 SV=2	2	4	8.2	77.528	683	0	24.646	0//0	0//0	23470000	32	12			-1;-1	733450									FALSE	TRUE	FALSE	FALSE	TRUE	FALSE
sp|O43707|ACTN4_HUMAN	ACTN4	sp|O43707|ACTN4_HUMAN;sp|O43707-2|ACTN4_HUMAN;sp|O43707-3|ACTN4_HUMAN;sp|P12814-2|ACTN1_HUMAN;sp|P12814|ACTN1_HUMAN;sp|P12814-3|ACTN1_HUMAN;sp|P12814-4|ACTN1_HUMAN;sp|P35609-2|ACTN2_HUMAN;sp|P35609|ACTN2_HUMAN;sp|Q08043|ACTN3_HUMAN	sp|O43707|ACTN4_HUMAN;sp|O43707-2|ACTN4_HUMAN;sp|O43707-3|ACTN4_HUMAN	Alpha-actinin-4 OS=Homo sapiens OX=9606 GN=ACTN4 PE=1 SV=2;Isoform ACTN4ISO of Alpha-actinin-4 OS=Homo sapiens OX=9606 GN=ACTN4;Isoform 3 of Alpha-actinin-4 OS=Homo sapiens OX=9606 GN=ACTN4	10	12	19.4	104.85	911	0	89.72	0//0	0//0	76201000	55	46			-1;-1;-1;-1;-1;-1;-1;-1;-1;-1	1385500									FALSE	TRUE	FALSE	FALSE	TRUE	FALSE
sp|O43809|CPSF5_HUMAN	NUDT21	sp|O43809|CPSF5_HUMAN	sp|O43809|CPSF5_HUMAN	Cleavage and polyadenylation specificity factor subunit 5 OS=Homo sapiens OX=9606 GN=NUDT21 PE=1 SV=1	1	7	36.6	26.227	227	0	135.16	2//0	2//0	348080000	13	84			-1	26775000	5768100	4570800	3740700	3879800	62832000	70706000	75415000	72909000	TRUE	FALSE	TRUE	TRUE	FALSE	TRUE			7.67072e+07	8.28341e+07	8.15965e+07	7.86237e+07
sp|O43823|AKAP8_HUMAN	AKAP8	sp|O43823|AKAP8_HUMAN	sp|O43823|AKAP8_HUMAN	A-kinase anchor protein 8 OS=Homo sapiens OX=9606 GN=AKAP8 PE=1 SV=1	1	11	26.6	76.107	692	0	95.966	1//0	2//0	139440000	24	76			-1	5809900	143570		70374	68389	3914700		2047600	2152000	TRUE	FALSE	FALSE	TRUE	FALSE	TRUE			3.71081e+06		2.83395e+06	2.55861e+06
sp|O43852|CALU_HUMAN	CALU	sp|O43852|CALU_HUMAN;sp|O43852-3|CALU_HUMAN;sp|O43852-5|CALU_HUMAN;sp|O43852-6|CALU_HUMAN;sp|O43852-13|CALU_HUMAN;sp|O43852-14|CALU_HUMAN;sp|O43852-11|CALU_HUMAN;sp|O43852-10|CALU_HUMAN;sp|O43852-2|CALU_HUMAN;sp|O43852-4|CALU_HUMAN;sp|O43852-9|CALU_HUMAN;sp|O43852-15|CALU_HUMAN;sp|O43852-12|CALU_HUMAN;sp|O43852-7|CALU_HUMAN;sp|O43852-8|CALU_HUMAN	sp|O43852|CALU_HUMAN;sp|O43852-3|CALU_HUMAN;sp|O43852-5|CALU_HUMAN;sp|O43852-6|CALU_HUMAN;sp|O43852-13|CALU_HUMAN;sp|O43852-14|CALU_HUMAN;sp|O43852-11|CALU_HUMAN;sp|O43852-10|CALU_HUMAN;sp|O43852-2|CALU_HUMAN;sp|O43852-4|CALU_HUMAN	Calumenin OS=Homo sapiens OX=9606 GN=CALU PE=1 SV=2;Isoform 3 of Calumenin OS=Homo sapiens OX=9606 GN=CALU;Isoform 5 of Calumenin OS=Homo sapiens OX=9606 GN=CALU;Isoform 6 of Calumenin OS=Homo sapiens OX=9606 GN=CALU;Isoform 13 of Calumenin OS=Homo sapiens	15	5	23.5	37.106	315	0	36.047	1//1	0//0	84620000	16	39			-1;-1;-1;-1;-1;-1;-1;-1;-1;-1;-1;-1;-1;-1;-1	5288700	115510	40644			2731800	3011000			TRUE	FALSE	TRUE	FALSE	TRUE	FALSE	Mut1	Mut1	1.99033e+06	965992
sp|O60264|SMCA5_HUMAN	SMARCA5	sp|O60264|SMCA5_HUMAN;sp|P28370-2|SMCA1_HUMAN;sp|P28370|SMCA1_HUMAN	sp|O60264|SMCA5_HUMAN	SWI/SNF-related matrix-associated actin-dependent regulator of chromatin subfamily A member 5 OS=Homo sapiens OX=9606 GN=SMARCA5 PE=1 SV=1	3	8	9.9	121.9	1052	0	60.729	0//0	0//0	31530000	56	28			-1;-1;-1	563040									FALSE	TRUE	FALSE	FALSE	TRUE	FALSE
sp|O60361|NDK8_HUMAN	NME2P1	sp|O60361|NDK8_HUMAN;sp|P22392|NDKB_HUMAN;sp|P15531|NDKA_HUMAN;sp|P15531-2|NDKA_HUMAN;sp|P22392-2|NDKB_HUMAN	sp|O60361|NDK8_HUMAN;sp|P22392|NDKB_HUMAN;sp|P15531|NDKA_HUMAN;sp|P15531-2|NDKA_HUMAN;sp|P22392-2|NDKB_HUMAN	Putative nucleoside diphosphate kinase OS=Homo sapiens OX=9606 GN=NME2P1 PE=5 SV=1;Nucleoside diphosphate kinase B OS=Homo sapiens OX=9606 GN=NME2 PE=1 SV=1;Nucleoside diphosphate kinase A OS=Homo sapiens OX=9606 GN=NME1 PE=1 SV=1;Isoform 2 of Nucleoside d	5	2	19	15.529	137	0	16.641	0//0	0//0	17526000	10	6			-1;-1;-1;-1;-1	1752600									FALSE	TRUE	FALSE	FALSE	TRUE	FALSE
sp|O60506-3|HNRPQ_HUMAN	SYNCRIP	sp|O60506-3|HNRPQ_HUMAN;sp|O60506|HNRPQ_HUMAN;sp|O60506-4|HNRPQ_HUMAN;sp|O60506-2|HNRPQ_HUMAN;sp|O60506-5|HNRPQ_HUMAN	sp|O60506-3|HNRPQ_HUMAN;sp|O60506|HNRPQ_HUMAN;sp|O60506-4|HNRPQ_HUMAN;sp|O60506-2|HNRPQ_HUMAN;sp|O60506-5|HNRPQ_HUMAN	Isoform 3 of Heterogeneous nuclear ribonucleoprotein Q OS=Homo sapiens OX=9606 GN=SYNCRIP;Heterogeneous nuclear ribonucleoprotein Q OS=Homo sapiens OX=9606 GN=SYNCRIP PE=1 SV=2;Isoform 4 of Heterogeneous nuclear ribonucleoprotein Q OS=Homo sapiens OX=9606	5	28	59.6	62.656	562	0	323.31	2//0	2//0	3274800000	29	481			-1;-1;-1;-1;-1	112930000	4365000	2471600	2222400	2259800	196880000	150090000	137220000	157510000	TRUE	FALSE	TRUE	TRUE	FALSE	TRUE			6.69834e+07	5.12509e+07	5.7473e+07	5.55441e+07
sp|O60568|PLOD3_HUMAN	PLOD3	sp|O60568|PLOD3_HUMAN	sp|O60568|PLOD3_HUMAN	Multifunctional procollagen lysine hydroxylase and glycosyltransferase LH3 OS=Homo sapiens OX=9606 GN=PLOD3 PE=1 SV=1	1	12	20.5	84.784	738	0	323.31	2//0	2//0	150720000	42	84			-1	3588700	1893600	758690	370170	398350	81798000	31815000	20931000	25774000	TRUE	FALSE	TRUE	TRUE	FALSE	TRUE			4.00831e+07	2.49562e+07	2.04975e+07	1.83359e+07
sp|O60828-4|PQBP1_HUMAN	PQBP1	sp|O60828-4|PQBP1_HUMAN;sp|O60828-2|PQBP1_HUMAN;sp|O60828|PQBP1_HUMAN;sp|O60828-7|PQBP1_HUMAN;sp|O60828-6|PQBP1_HUMAN;sp|O60828-5|PQBP1_HUMAN;sp|O60828-3|PQBP1_HUMAN;sp|O60828-10|PQBP1_HUMAN;sp|O60828-9|PQBP1_HUMAN;sp|O60828-8|PQBP1_HUMAN	sp|O60828-4|PQBP1_HUMAN;sp|O60828-2|PQBP1_HUMAN;sp|O60828|PQBP1_HUMAN;sp|O60828-7|PQBP1_HUMAN;sp|O60828-6|PQBP1_HUMAN;sp|O60828-5|PQBP1_HUMAN;sp|O60828-3|PQBP1_HUMAN	Isoform 4 of Polyglutamine-binding protein 1 OS=Homo sapiens OX=9606 GN=PQBP1;Isoform 2 of Polyglutamine-binding protein 1 OS=Homo sapiens OX=9606 GN=PQBP1;Polyglutamine-binding protein 1 OS=Homo sapiens OX=9606 GN=PQBP1 PE=1 SV=1;Isoform 7 of Polyglutamin	10	3	39.4	18.827	170	0	18.023	2//0	0//0	58573000	8	20			-1;-1;-1;-1;-1;-1;-1;-1;-1;-1	7321600	897300	708750			6975700	9204200			TRUE	FALSE	TRUE	FALSE	TRUE	FALSE	Mut1	Mut1	7.73039e+06	8.42224e+06
sp|O60832-2|DKC1_HUMAN	DKC1	sp|O60832-2|DKC1_HUMAN;sp|O60832|DKC1_HUMAN	sp|O60832-2|DKC1_HUMAN;sp|O60832|DKC1_HUMAN	Isoform 3 of H/ACA ribonucleoprotein complex subunit DKC1 OS=Homo sapiens OX=9606 GN=DKC1;H/ACA ribonucleoprotein complex subunit DKC1 OS=Homo sapiens OX=9606 GN=DKC1 PE=1 SV=3	2	3	11.9	47.602	420	0	20.985	0//0	0//0	15827000	24	7			-1;-1	659450									FALSE	TRUE	FALSE	FALSE	TRUE	FALSE
sp|O60841|IF2P_HUMAN	EIF5B	sp|O60841|IF2P_HUMAN	sp|O60841|IF2P_HUMAN	Eukaryotic translation initiation factor 5B OS=Homo sapiens OX=9606 GN=EIF5B PE=1 SV=4	1	6	9.5	138.83	1220	0	54.604	0//0	0//0	54392000	51	21			-1	1066500									FALSE	TRUE	FALSE	FALSE	TRUE	FALSE
sp|O60869|EDF1_HUMAN	EDF1	sp|O60869|EDF1_HUMAN;sp|O60869-2|EDF1_HUMAN;sp|O60869-3|EDF1_HUMAN	sp|O60869|EDF1_HUMAN;sp|O60869-2|EDF1_HUMAN;sp|O60869-3|EDF1_HUMAN	Endothelial differentiation-related factor 1 OS=Homo sapiens OX=9606 GN=EDF1 PE=1 SV=1;Isoform 2 of Endothelial differentiation-related factor 1 OS=Homo sapiens OX=9606 GN=EDF1;Isoform 3 of Endothelial differentiation-related factor 1 OS=Homo sapiens OX=96	3	4	34.5	16.368	148	0	44.973	0//0	0//0	31657000	10	9			-1;-1;-1	3165700									FALSE	TRUE	FALSE	FALSE	TRUE	FALSE
sp|O60930|RNH1_HUMAN	RNASEH1	sp|O60930|RNH1_HUMAN	sp|O60930|RNH1_HUMAN	Ribonuclease H1 OS=Homo sapiens OX=9606 GN=RNASEH1 PE=1 SV=2	1	9	32.5	32.064	286	0	97.934	2//0	2//0	116180000	14	48			-1	8298600	1829600	623520	310240	326690	11966000	8812000	11274000	9710500	TRUE	FALSE	TRUE	TRUE	FALSE	TRUE			2.41063e+07	1.0926e+07	7.28799e+06	7.1297e+06
sp|O75179-5|ANR17_HUMAN	ANKRD17	sp|O75179-5|ANR17_HUMAN;sp|O75179-3|ANR17_HUMAN;sp|O75179-4|ANR17_HUMAN;sp|O75179-6|ANR17_HUMAN;sp|O75179-7|ANR17_HUMAN;sp|O75179-2|ANR17_HUMAN;sp|O75179|ANR17_HUMAN	sp|O75179-5|ANR17_HUMAN;sp|O75179-3|ANR17_HUMAN;sp|O75179-4|ANR17_HUMAN;sp|O75179-6|ANR17_HUMAN;sp|O75179-7|ANR17_HUMAN;sp|O75179-2|ANR17_HUMAN;sp|O75179|ANR17_HUMAN	Isoform 5 of Ankyrin repeat domain-containing protein 17 OS=Homo sapiens OX=9606 GN=ANKRD17;Isoform 3 of Ankyrin repeat domain-containing protein 17 OS=Homo sapiens OX=9606 GN=ANKRD17;Isoform 4 of Ankyrin repeat domain-containing protein 17 OS=Homo sapiens	7	2	3.7	77.824	751	0	12.117	0//0	2//0	21427000	21	2			-1;-1;-1;-1;-1;-1;-1	1020300			439350	526170			12908000	15022000	FALSE	TRUE	FALSE	TRUE	FALSE	TRUE	Mut1_WT	Mut1_WT			1.54808e+07	1.72247e+07
sp|O75323|NIPS2_HUMAN	NIPSNAP2	sp|O75323|NIPS2_HUMAN;sp|O75323-2|NIPS2_HUMAN	sp|O75323|NIPS2_HUMAN;sp|O75323-2|NIPS2_HUMAN	Protein NipSnap homolog 2 OS=Homo sapiens OX=9606 GN=NIPSNAP2 PE=1 SV=1;Isoform 2 of Protein NipSnap homolog 2 OS=Homo sapiens OX=9606 GN=NIPSNAP2	2	12	46.2	33.742	286	0	201.96	2//0	2//0	406990000	15	104			-1;-1	27132000	3281400	1083100	489010	387370	61036000	25505000	12663000	10070000	TRUE	FALSE	TRUE	TRUE	FALSE	TRUE			4.56258e+07	2.00825e+07	1.23078e+07	9.05772e+06
sp|O75367-2|H2AY_HUMAN	MACROH2A1	sp|O75367-2|H2AY_HUMAN;sp|O75367-3|H2AY_HUMAN;sp|O75367|H2AY_HUMAN;sp|Q9P0M6|H2AW_HUMAN	sp|O75367-2|H2AY_HUMAN;sp|O75367-3|H2AY_HUMAN;sp|O75367|H2AY_HUMAN	Isoform 1 of Core histone macro-H2A.1 OS=Homo sapiens OX=9606 GN=MACROH2A1;Isoform 3 of Core histone macro-H2A.1 OS=Homo sapiens OX=9606 GN=MACROH2A1;Core histone macro-H2A.1 OS=Homo sapiens OX=9606 GN=MACROH2A1 PE=1 SV=4	4	4	19.5	39.183	369	0	26.922	0//0	0//0	32202000	16	19			-1;-1;-1;-1	2012600									FALSE	TRUE	FALSE	FALSE	TRUE	FALSE
sp|O75380|NDUS6_HUMAN	NDUFS6	sp|O75380|NDUS6_HUMAN	sp|O75380|NDUS6_HUMAN	NADH dehydrogenase [ubiquinone] iron-sulfur protein 6, mitochondrial OS=Homo sapiens OX=9606 GN=NDUFS6 PE=1 SV=1	1	3	37.1	13.711	124	0	20.791	2//0	2//0	47660000	8	25			-1	5957500	1264600	1527800	937460	1433300	10598000	16400000	8890800	13498000	TRUE	FALSE	TRUE	TRUE	FALSE	TRUE			1.08949e+07	1.81551e+07	1.25838e+07	1.78738e+07
sp|O75396|SC22B_HUMAN	SEC22B	sp|O75396|SC22B_HUMAN	sp|O75396|SC22B_HUMAN	Vesicle-trafficking protein SEC22b OS=Homo sapiens OX=9606 GN=SEC22B PE=1 SV=4	1	3	20.5	24.593	215	0	157.3	2//0	2//0	47974000	14	31			-1	3426700	275230	201090	204780	201040	5429200	5650500	6111300	6266000	TRUE	FALSE	TRUE	TRUE	FALSE	TRUE			4.1495e+06	4.18185e+06	4.8105e+06	4.38757e+06
sp|O75400-2|PR40A_HUMAN	PRPF40A	sp|O75400-2|PR40A_HUMAN;sp|O75400-3|PR40A_HUMAN;sp|O75400|PR40A_HUMAN	sp|O75400-2|PR40A_HUMAN;sp|O75400-3|PR40A_HUMAN;sp|O75400|PR40A_HUMAN	Isoform 2 of Pre-mRNA-processing factor 40 homolog A OS=Homo sapiens OX=9606 GN=PRPF40A;Isoform 3 of Pre-mRNA-processing factor 40 homolog A OS=Homo sapiens OX=9606 GN=PRPF40A;Pre-mRNA-processing factor 40 homolog A OS=Homo sapiens OX=9606 GN=PRPF40A PE=1	3	2	3.7	105.93	930	0	11.49	0//0	0//0	7495300	33	3			-1;-1;-1	227130									FALSE	TRUE	FALSE	FALSE	TRUE	FALSE
sp|O75494-5|SRS10_HUMAN	SRSF10	sp|O75494-5|SRS10_HUMAN;sp|O75494-4|SRS10_HUMAN;sp|O75494-6|SRS10_HUMAN;sp|O75494-3|SRS10_HUMAN;sp|O75494-2|SRS10_HUMAN;sp|O75494|SRS10_HUMAN;sp|Q8WXF0|SRS12_HUMAN	sp|O75494-5|SRS10_HUMAN;sp|O75494-4|SRS10_HUMAN;sp|O75494-6|SRS10_HUMAN;sp|O75494-3|SRS10_HUMAN;sp|O75494-2|SRS10_HUMAN;sp|O75494|SRS10_HUMAN	Isoform 5 of Serine/arginine-rich splicing factor 10 OS=Homo sapiens OX=9606 GN=SRSF10;Isoform 4 of Serine/arginine-rich splicing factor 10 OS=Homo sapiens OX=9606 GN=SRSF10;Isoform 6 of Serine/arginine-rich splicing factor 10 OS=Homo sapiens OX=9606 GN=SR	7	7	49.7	20.117	165	0	144.25	2//0	2//0	120520000	9	41			-1;-1;-1;-1;-1;-1;-1	13391000	1789600	1527900	722640	914330	12769000	15266000	13930000	15568000	TRUE	FALSE	TRUE	TRUE	FALSE	TRUE			1.73447e+07	2.04261e+07	1.09128e+07	1.28278e+07
sp|O75533|SF3B1_HUMAN	SF3B1	sp|O75533|SF3B1_HUMAN;sp|O75533-2|SF3B1_HUMAN	sp|O75533|SF3B1_HUMAN	Splicing factor 3B subunit 1 OS=Homo sapiens OX=9606 GN=SF3B1 PE=1 SV=3	2	7	7	145.83	1304	0	46.022	1//1	1//1	42797000	59	37			-1;-1	725370	15480	9953.2	13114	11423	836530	880830	885620	1004000	TRUE	FALSE	TRUE	TRUE	FALSE	TRUE			983573	872306	1.29822e+06	1.05064e+06
sp|O75534-2|CSDE1_HUMAN	CSDE1	sp|O75534-2|CSDE1_HUMAN;sp|O75534|CSDE1_HUMAN;sp|O75534-3|CSDE1_HUMAN;sp|O75534-4|CSDE1_HUMAN	sp|O75534-2|CSDE1_HUMAN;sp|O75534|CSDE1_HUMAN;sp|O75534-3|CSDE1_HUMAN;sp|O75534-4|CSDE1_HUMAN	Isoform 2 of Cold shock domain-containing protein E1 OS=Homo sapiens OX=9606 GN=CSDE1;Cold shock domain-containing protein E1 OS=Homo sapiens OX=9606 GN=CSDE1 PE=1 SV=2;Isoform 3 of Cold shock domain-containing protein E1 OS=Homo sapiens OX=9606 GN=CSDE1;I	4	9	20.9	85.746	767	0	106.27	0//0	0//0	52986000	46	31			-1;-1;-1;-1	1151900									FALSE	TRUE	FALSE	FALSE	TRUE	FALSE
sp|O75569|PRKRA_HUMAN	PRKRA	sp|O75569|PRKRA_HUMAN;sp|O75569-3|PRKRA_HUMAN;sp|O75569-2|PRKRA_HUMAN	sp|O75569|PRKRA_HUMAN;sp|O75569-3|PRKRA_HUMAN;sp|O75569-2|PRKRA_HUMAN	Interferon-inducible double-stranded RNA-dependent protein kinase activator A OS=Homo sapiens OX=9606 GN=PRKRA PE=1 SV=1;Isoform 3 of Interferon-inducible double-stranded RNA-dependent protein kinase activator A OS=Homo sapiens OX=9606 GN=PRKRA;Isoform 2 o	3	6	30.7	34.404	313	0	55.168	1//0	0//0	59904000	15	37			-1;-1;-1	3993600	92231				1605100				TRUE	FALSE	FALSE	FALSE	TRUE	FALSE	Mut1		1.48984e+06
sp|O75616|ERAL1_HUMAN	ERAL1	sp|O75616|ERAL1_HUMAN;sp|O75616-2|ERAL1_HUMAN	sp|O75616|ERAL1_HUMAN	GTPase Era, mitochondrial OS=Homo sapiens OX=9606 GN=ERAL1 PE=1 SV=2	2	11	33.2	48.349	437	0	229.46	1//1	0//0	154320000	22	82			-1;-1	7014700	94841	36164			2017200	1199600			TRUE	FALSE	TRUE	FALSE	TRUE	FALSE	Mut1	Mut1	2.24694e+06	1.18181e+06
sp|O75643|U520_HUMAN	SNRNP200	sp|O75643|U520_HUMAN;sp|O75643-2|U520_HUMAN	sp|O75643|U520_HUMAN;sp|O75643-2|U520_HUMAN	U5 small nuclear ribonucleoprotein 200 kDa helicase OS=Homo sapiens OX=9606 GN=SNRNP200 PE=1 SV=2;Isoform 2 of U5 small nuclear ribonucleoprotein 200 kDa helicase OS=Homo sapiens OX=9606 GN=SNRNP200	2	3	2.1	244.5	2136	0	21.999	1//0	1//0	17309000	113	18			-1;-1	153180	7776.6				2804100				TRUE	FALSE	FALSE	TRUE	FALSE	FALSE			946323			0
sp|O75683|SURF6_HUMAN	SURF6	sp|O75683|SURF6_HUMAN	sp|O75683|SURF6_HUMAN	Surfeit locus protein 6 OS=Homo sapiens OX=9606 GN=SURF6 PE=1 SV=3	1	4	21.1	41.45	361	0	26.498	0//0	0//0	26696000	15	18			-1	1779700									FALSE	TRUE	FALSE	FALSE	TRUE	FALSE
sp|O75821|EIF3G_HUMAN	EIF3G	sp|O75821|EIF3G_HUMAN	sp|O75821|EIF3G_HUMAN	Eukaryotic translation initiation factor 3 subunit G OS=Homo sapiens OX=9606 GN=EIF3G PE=1 SV=2	1	7	36.6	35.611	320	0	52.933	1//1	0//0	201580000	17	51			-1	11857000	502180	336910			15905000	10097000			TRUE	FALSE	TRUE	FALSE	TRUE	FALSE	Mut1	Mut1	9.19347e+06	8.50789e+06
sp|O75947-2|ATP5H_HUMAN	ATP5PD	sp|O75947-2|ATP5H_HUMAN;sp|O75947|ATP5H_HUMAN	sp|O75947-2|ATP5H_HUMAN;sp|O75947|ATP5H_HUMAN	Isoform 2 of ATP synthase subunit d, mitochondrial OS=Homo sapiens OX=9606 GN=ATP5PD;ATP synthase subunit d, mitochondrial OS=Homo sapiens OX=9606 GN=ATP5PD PE=1 SV=3	2	7	67.2	15.773	137	0	100.55	2//0	0//0	107580000	8	39			-1;-1	13448000	682680	190720			10738000	8513700			TRUE	FALSE	TRUE	FALSE	TRUE	FALSE	Mut1	Mut1	5.88127e+06	2.26643e+06
sp|O76021|RL1D1_HUMAN	RSL1D1	sp|O76021|RL1D1_HUMAN;sp|O76021-2|RL1D1_HUMAN	sp|O76021|RL1D1_HUMAN	Ribosomal L1 domain-containing protein 1 OS=Homo sapiens OX=9606 GN=RSL1D1 PE=1 SV=3	2	7	18.8	54.972	490	0	82.12	0//0	0//0	75695000	22	29			-1;-1	3440700									FALSE	TRUE	FALSE	FALSE	TRUE	FALSE
sp|O94973-3|AP2A2_HUMAN	AP2A2	sp|O94973-3|AP2A2_HUMAN;sp|O94973|AP2A2_HUMAN;sp|O94973-2|AP2A2_HUMAN;sp|O95782-2|AP2A1_HUMAN;sp|O95782|AP2A1_HUMAN	sp|O94973-3|AP2A2_HUMAN;sp|O94973|AP2A2_HUMAN;sp|O94973-2|AP2A2_HUMAN;sp|O95782-2|AP2A1_HUMAN;sp|O95782|AP2A1_HUMAN	Isoform 3 of AP-2 complex subunit alpha-2 OS=Homo sapiens OX=9606 GN=AP2A2;AP-2 complex subunit alpha-2 OS=Homo sapiens OX=9606 GN=AP2A2 PE=1 SV=2;Isoform 2 of AP-2 complex subunit alpha-2 OS=Homo sapiens OX=9606 GN=AP2A2;Isoform B of AP-2 complex subunit	5	3	6.6	73.127	656	0	20.345	0//0	0//0	14754000	38	11			-1;-1;-1;-1;-1	388270									FALSE	TRUE	FALSE	FALSE	TRUE	FALSE
sp|O94992|HEXI1_HUMAN	HEXIM1	sp|O94992|HEXI1_HUMAN	sp|O94992|HEXI1_HUMAN	Protein HEXIM1 OS=Homo sapiens OX=9606 GN=HEXIM1 PE=1 SV=1	1	5	15.9	40.623	359	0	59.943	0//0	0//0	52784000	11	30			-1	4798600									FALSE	TRUE	FALSE	FALSE	TRUE	FALSE
sp|O95071-2|UBR5_HUMAN	UBR5	sp|O95071-2|UBR5_HUMAN;sp|O95071|UBR5_HUMAN	sp|O95071-2|UBR5_HUMAN;sp|O95071|UBR5_HUMAN	Isoform 2 of E3 ubiquitin-protein ligase UBR5 OS=Homo sapiens OX=9606 GN=UBR5;E3 ubiquitin-protein ligase UBR5 OS=Homo sapiens OX=9606 GN=UBR5 PE=1 SV=2	2	20	12.2	309.22	2798	0	286.69	2//0	2//0	198300000	125	118			-1;-1	1586400	165190	78996	50708	41892	18820000	16093000	12286000	8369500	TRUE	FALSE	TRUE	TRUE	FALSE	TRUE			1.7353e+07	1.23084e+07	1.06354e+07	8.16295e+06
sp|O95218-2|ZRAB2_HUMAN	ZRANB2	sp|O95218-2|ZRAB2_HUMAN;sp|O95218|ZRAB2_HUMAN	sp|O95218-2|ZRAB2_HUMAN;sp|O95218|ZRAB2_HUMAN	Isoform 2 of Zinc finger Ran-binding domain-containing protein 2 OS=Homo sapiens OX=9606 GN=ZRANB2;Zinc finger Ran-binding domain-containing protein 2 OS=Homo sapiens OX=9606 GN=ZRANB2 PE=1 SV=2	2	3	11.2	36.318	320	0	101.83	2//0	2//0	217980000	18	52			-1;-1	12110000	2773600	850580	2194100	734480	36789000	23764000	40160000	21672000	TRUE	FALSE	TRUE	TRUE	FALSE	TRUE			5.3763e+07	2.27429e+07	6.62659e+07	2.06092e+07
sp|O95232|LC7L3_HUMAN	LUC7L3	sp|O95232|LC7L3_HUMAN;sp|O95232-2|LC7L3_HUMAN	sp|O95232|LC7L3_HUMAN	Luc7-like protein 3 OS=Homo sapiens OX=9606 GN=LUC7L3 PE=1 SV=2	2	10	24.1	51.466	432	0	323.31	2//0	2//0	267390000	19	129			-1;-1	14073000	1326500	1287700	964640	1093300	28210000	35974000	30053000	30419000	TRUE	FALSE	TRUE	TRUE	FALSE	TRUE			2.29398e+07	2.98952e+07	2.59478e+07	2.61563e+07
sp|O95373|IPO7_HUMAN	IPO7	sp|O95373|IPO7_HUMAN	sp|O95373|IPO7_HUMAN	Importin-7 OS=Homo sapiens OX=9606 GN=IPO7 PE=1 SV=1	1	2	2.8	119.52	1038	0	11.84	0//0	0//0	6113100	40	4			-1	152830									FALSE	TRUE	FALSE	FALSE	TRUE	FALSE
sp|O95573|ACSL3_HUMAN	ACSL3	sp|O95573|ACSL3_HUMAN	sp|O95573|ACSL3_HUMAN	Long-chain-fatty-acid--CoA ligase 3 OS=Homo sapiens OX=9606 GN=ACSL3 PE=1 SV=3	1	3	6.5	80.419	720	0	18.136	1//0	1//0	9521500	31	6			-1	307150		91569		78365					TRUE	FALSE	FALSE	TRUE	FALSE	FALSE				4.21657e+06		3.78694e+06
sp|O95602|RPA1_HUMAN	POLR1A	sp|O95602|RPA1_HUMAN	sp|O95602|RPA1_HUMAN	DNA-directed RNA polymerase I subunit RPA1 OS=Homo sapiens OX=9606 GN=POLR1A PE=1 SV=2	1	17	14.2	194.81	1720	0	106.42	2//0	2//0	107730000	93	74			-1	1158300	6024.1	12444	11088	15193	835750	1779400	1594100	2330800	TRUE	FALSE	TRUE	TRUE	FALSE	TRUE			603320	1.71915e+06	1.73017e+06	2.20258e+06
sp|O95816|BAG2_HUMAN	BAG2	sp|O95816|BAG2_HUMAN;sp|O95816-2|BAG2_HUMAN	sp|O95816|BAG2_HUMAN;sp|O95816-2|BAG2_HUMAN	BAG family molecular chaperone regulator 2 OS=Homo sapiens OX=9606 GN=BAG2 PE=1 SV=1;Isoform 2 of BAG family molecular chaperone regulator 2 OS=Homo sapiens OX=9606 GN=BAG2	2	3	22.3	23.772	211	0	20.936	0//0	0//0	12209000	14	11			-1;-1	872070									FALSE	TRUE	FALSE	FALSE	TRUE	FALSE
sp|O95831-6|AIFM1_HUMAN	AIFM1	sp|O95831-6|AIFM1_HUMAN;sp|O95831-4|AIFM1_HUMAN;sp|O95831-3|AIFM1_HUMAN;sp|O95831|AIFM1_HUMAN	sp|O95831-6|AIFM1_HUMAN;sp|O95831-4|AIFM1_HUMAN;sp|O95831-3|AIFM1_HUMAN;sp|O95831|AIFM1_HUMAN	Isoform 6 of Apoptosis-inducing factor 1, mitochondrial OS=Homo sapiens OX=9606 GN=AIFM1;Isoform 4 of Apoptosis-inducing factor 1, mitochondrial OS=Homo sapiens OX=9606 GN=AIFM1;Isoform 3 of Apoptosis-inducing factor 1, mitochondrial OS=Homo sapiens OX=960	4	3	16.9	26.032	237	0	17.391	2//0	2//0	12547000	11	5			-1;-1;-1;-1	1140600	215640	64160	148000	169020	1969400	1901200	2169800	2008900	TRUE	FALSE	TRUE	TRUE	FALSE	TRUE			2.55446e+06	1.04836e+06	2.73165e+06	2.89824e+06
sp|P00338|LDHA_HUMAN	LDHA	sp|P00338|LDHA_HUMAN;sp|P00338-3|LDHA_HUMAN;sp|P00338-5|LDHA_HUMAN;sp|P00338-2|LDHA_HUMAN;sp|P00338-4|LDHA_HUMAN	sp|P00338|LDHA_HUMAN;sp|P00338-3|LDHA_HUMAN;sp|P00338-5|LDHA_HUMAN;sp|P00338-2|LDHA_HUMAN;sp|P00338-4|LDHA_HUMAN	L-lactate dehydrogenase A chain OS=Homo sapiens OX=9606 GN=LDHA PE=1 SV=2;Isoform 3 of L-lactate dehydrogenase A chain OS=Homo sapiens OX=9606 GN=LDHA;Isoform 5 of L-lactate dehydrogenase A chain OS=Homo sapiens OX=9606 GN=LDHA;Isoform 2 of L-lactate dehyd	5	13	55.1	36.688	332	0	323.31	2//0	2//0	482940000	18	92			-1;-1;-1;-1;-1	26830000	965360	660580	149890	112340	20989000	15091000	6148700	4951900	TRUE	FALSE	TRUE	TRUE	FALSE	TRUE			1.87128e+07	1.76623e+07	4.52693e+06	3.15206e+06
sp|P00403|COX2_HUMAN	MT-CO2	sp|P00403|COX2_HUMAN	sp|P00403|COX2_HUMAN	Cytochrome c oxidase subunit 2 OS=Homo sapiens OX=9606 GN=MT-CO2 PE=1 SV=1	1	2	7.5	25.565	227	0	152.53	2//0	2//0	46686000	6	17			-1	7781000	1865600	2351100	1086100	1835000	10197000	15726000	8645500	12567000	TRUE	FALSE	TRUE	TRUE	FALSE	TRUE			1.20544e+07	2.09541e+07	1.0934e+07	1.71627e+07
sp|P00558-2|PGK1_HUMAN	PGK1	sp|P00558-2|PGK1_HUMAN;sp|P00558|PGK1_HUMAN;sp|P07205|PGK2_HUMAN	sp|P00558-2|PGK1_HUMAN;sp|P00558|PGK1_HUMAN	Isoform 2 of Phosphoglycerate kinase 1 OS=Homo sapiens OX=9606 GN=PGK1;Phosphoglycerate kinase 1 OS=Homo sapiens OX=9606 GN=PGK1 PE=1 SV=3	3	8	39.8	41.428	389	0	91.902	0//0	0//0	51703000	24	23			-1;-1;-1	2154300									FALSE	TRUE	FALSE	FALSE	TRUE	FALSE
sp|P00966|ASSY_HUMAN	ASS1	sp|P00966|ASSY_HUMAN	sp|P00966|ASSY_HUMAN	Argininosuccinate synthase OS=Homo sapiens OX=9606 GN=ASS1 PE=1 SV=2	1	4	11.4	46.53	412	0	25.287	0//0	0//0	32463000	21	19			-1	1545800									FALSE	TRUE	FALSE	FALSE	TRUE	FALSE
sp|P02533|K1C14_HUMAN	KRT14	sp|P02533|K1C14_HUMAN;sp|CON_P02533|K1C14_HUMAN;CON__sp|CON_P02533|K1C14_HUMAN;sp|Q04695|K1C17_HUMAN;sp|CON_Q04695|K1C17_HUMAN;CON__sp|CON_Q04695|K1C17_HUMAN;sp|P08727|K1C19_HUMAN;sp|CON_P08727|K1C19_HUMAN;CON__sp|CON_P08727|K1C19_HUMAN;sp|P19012|K1C15_HUMAN;sp|CON_P19012|K1C15_HUMAN;CON__sp|CON_P19012|K1C15_HUMAN;sp|P19012-2|K1C15_HUMAN;sp|P35900|K1C20_HUMAN;sp|CON_P35900|K1C20_HUMAN;CON__sp|CON…	sp|P02533|K1C14_HUMAN;sp|CON_P02533|K1C14_HUMAN;CON__sp|CON_P02533|K1C14_HUMAN	Keratin, type I cytoskeletal 14 OS=Homo sapiens OX=9606 GN=KRT14 PE=1 SV=4;Keratin, type I cytoskeletal 14 OS=Homo sapiens GN=KRT14 PE=1 SV=4;	16	19	50.2	51.561	472	0	323.31	2//0	2//0	330330000	30	144		+	-1;-1;-1;-1;-1;-1;-1;-1;-1;-1;-1;-1;-1;-1;-1;-1	11011000	820470	1099000	907180	831960	29008000	54453000	36437000	39133000	TRUE	FALSE	TRUE	TRUE	FALSE	TRUE			1.64132e+07	3.47486e+07	2.83118e+07	2.5177e+07
sp|P02538|K2C6A_HUMAN	KRT6A	sp|P02538|K2C6A_HUMAN;sp|CON_P02538|K2C6A_HUMAN;CON__sp|CON_P02538|K2C6A_HUMAN;sp|O95678|K2C75_HUMAN;sp|CON_O95678|K2C75_HUMAN;CON__sp|CON_O95678|K2C75_HUMAN;sp|Q14CN4-3|K2C72_HUMAN;sp|Q14CN4-2|K2C72_HUMAN;sp|CON_Q14CN4-2|K2C72_HUMAN;CON__sp|CON_Q14CN4-2|K2C72_HUMAN;sp|Q14CN4|K2C72_HUMAN;sp|CON_Q14CN4|K2C72_HUMAN;CON__sp|CON_Q14CN4|K2C72_HUMAN	sp|P02538|K2C6A_HUMAN;sp|CON_P02538|K2C6A_HUMAN;CON__sp|CON_P02538|K2C6A_HUMAN	Keratin, type II cytoskeletal 6A OS=Homo sapiens OX=9606 GN=KRT6A PE=1 SV=3;Keratin, type II cytoskeletal 6A OS=Homo sapiens GN=KRT6A PE=1 SV=3;	13	2	47.2	60.044	564	0	12.176	1//1	1//1	19038000	30	6		+	-1;-1;-1;-1;-1;-1;-1;-1;-1;-1;-1;-1;-1	634600	218690	37874	269570	38180	6603600	1240100	12054000	1251900	TRUE	FALSE	TRUE	TRUE	FALSE	TRUE			7.06519e+06	1.68775e+06	1.35695e+07	1.78554e+06
sp|P02545-2|LMNA_HUMAN	LMNA	sp|P02545-2|LMNA_HUMAN;sp|P02545-6|LMNA_HUMAN;sp|P02545|LMNA_HUMAN;sp|P02545-3|LMNA_HUMAN;sp|P02545-5|LMNA_HUMAN;sp|P02545-4|LMNA_HUMAN	sp|P02545-2|LMNA_HUMAN;sp|P02545-6|LMNA_HUMAN;sp|P02545|LMNA_HUMAN;sp|P02545-3|LMNA_HUMAN;sp|P02545-5|LMNA_HUMAN;sp|P02545-4|LMNA_HUMAN	Isoform C of Prelamin-A/C OS=Homo sapiens OX=9606 GN=LMNA;Isoform 6 of Prelamin-A/C OS=Homo sapiens OX=9606 GN=LMNA;Prelamin-A/C OS=Homo sapiens OX=9606 GN=LMNA PE=1 SV=1;Isoform ADelta10 of Prelamin-A/C OS=Homo sapiens OX=9606 GN=LMNA;Isoform 5 of Prelami	6	14	29.2	65.134	572	0	230.56	2//0	2//0	211290000	37	118			-1;-1;-1;-1;-1;-1	5710600	938180	811270	510410	772600	31156000	37648000	26706000	37615000	TRUE	FALSE	TRUE	TRUE	FALSE	TRUE			2.27892e+07	2.93263e+07	2.25523e+07	2.68883e+07
sp|P02786|TFR1_HUMAN	TFRC	sp|P02786|TFR1_HUMAN	sp|P02786|TFR1_HUMAN	Transferrin receptor protein 1 OS=Homo sapiens OX=9606 GN=TFRC PE=1 SV=2	1	22	36.3	84.87	760	0	323.31	2//0	2//0	684180000	40	219			-1	17104000	3030100	1569700	1312200	1273600	107020000	87744000	90941000	95816000	TRUE	FALSE	TRUE	TRUE	FALSE	TRUE			6.92248e+07	5.38478e+07	6.06078e+07	5.90653e+07
sp|P04075-2|ALDOA_HUMAN	ALDOA	sp|P04075-2|ALDOA_HUMAN;sp|P04075|ALDOA_HUMAN;sp|P09972|ALDOC_HUMAN	sp|P04075-2|ALDOA_HUMAN;sp|P04075|ALDOA_HUMAN	Isoform 2 of Fructose-bisphosphate aldolase A OS=Homo sapiens OX=9606 GN=ALDOA;Fructose-bisphosphate aldolase A OS=Homo sapiens OX=9606 GN=ALDOA PE=1 SV=2	3	12	47.8	45.26	418	0	237.44	0//0	1//1	151950000	22	53			-1;-1;-1	6906900			42949	35453			2061500	1347000	FALSE	TRUE	FALSE	TRUE	FALSE	TRUE	Mut1_WT	Mut1_WT			1.58543e+06	1.21586e+06
sp|P04083|ANXA1_HUMAN	ANXA1	sp|P04083|ANXA1_HUMAN	sp|P04083|ANXA1_HUMAN	Annexin A1 OS=Homo sapiens OX=9606 GN=ANXA1 PE=1 SV=2	1	2	9.5	38.714	346	0	12.437	0//0	0//0	3898100	19	7			-1	205160									FALSE	TRUE	FALSE	FALSE	TRUE	FALSE
sp|P04264|K2C1_HUMAN	KRT1	sp|P04264|K2C1_HUMAN;sp|CON_P04264|K2C1_HUMAN;CON__sp|CON_P04264|K2C1_HUMAN	sp|P04264|K2C1_HUMAN;sp|CON_P04264|K2C1_HUMAN;CON__sp|CON_P04264|K2C1_HUMAN	Keratin, type II cytoskeletal 1 OS=Homo sapiens OX=9606 GN=KRT1 PE=1 SV=6;Keratin, type II cytoskeletal 1 OS=Homo sapiens GN=KRT1 PE=1 SV=6;	3	63	77.5	66.038	644	0	323.31	2//0	2//0	18185000000	31	1123		+	-1;-1;-1	586610000	85710000	76954000	63074000	22103000	2153500000	3368200000	2269800000	1174300000	TRUE	FALSE	TRUE	TRUE	FALSE	TRUE			9.65161e+08	1.3277e+09	1.37649e+09	4.07761e+08
sp|P04350|TBB4A_HUMAN	TUBB4A	sp|P04350|TBB4A_HUMAN;sp|A6NNZ2|TBB8B_HUMAN;sp|Q9H4B7|TBB1_HUMAN	sp|P04350|TBB4A_HUMAN	Tubulin beta-4A chain OS=Homo sapiens OX=9606 GN=TUBB4A PE=1 SV=2	3	2	60.4	49.585	444	0	52.738	0//2	0//2	18996000	19	18			-1;-1;-1	999780									FALSE	TRUE	FALSE	FALSE	TRUE	FALSE
sp|P04406|G3P_HUMAN	GAPDH	sp|P04406|G3P_HUMAN;sp|P04406-2|G3P_HUMAN	sp|P04406|G3P_HUMAN;sp|P04406-2|G3P_HUMAN	Glyceraldehyde-3-phosphate dehydrogenase OS=Homo sapiens OX=9606 GN=GAPDH PE=1 SV=3;Isoform 2 of Glyceraldehyde-3-phosphate dehydrogenase OS=Homo sapiens OX=9606 GN=GAPDH	2	25	77	36.053	335	0	323.31	2//0	2//0	2144000000	17	352			-1;-1	126120000	13612000	8402800	5036200	4393400	266720000	219230000	144350000	166780000	TRUE	FALSE	TRUE	TRUE	FALSE	TRUE			1.07676e+08	9.26028e+07	6.66199e+07	5.51376e+07
sp|P04792|HSPB1_HUMAN	HSPB1	sp|P04792|HSPB1_HUMAN	sp|P04792|HSPB1_HUMAN	Heat shock protein beta-1 OS=Homo sapiens OX=9606 GN=HSPB1 PE=1 SV=2	1	16	90.7	22.782	205	0	323.31	2//0	1//1	971550000	12	171			-1	80962000	267230	792110	120990	671080	4334300	10056000	4101300	8647500	TRUE	FALSE	TRUE	TRUE	FALSE	TRUE			3.45328e+06	1.41194e+07	2.43606e+06	1.25534e+07
sp|P04843|RPN1_HUMAN	RPN1	sp|P04843|RPN1_HUMAN	sp|P04843|RPN1_HUMAN	Dolichyl-diphosphooligosaccharide--protein glycosyltransferase subunit 1 OS=Homo sapiens OX=9606 GN=RPN1 PE=1 SV=1	1	5	12.5	68.569	607	0	83.737	2//0	2//0	55842000	36	42			-1	1551200	217480	124780	66870	56598	7885600	6052100	5915300	6527700	TRUE	FALSE	TRUE	TRUE	FALSE	TRUE			8.43151e+06	6.6727e+06	4.0392e+06	3.17621e+06
sp|P05023-3|AT1A1_HUMAN	ATP1A1	sp|P05023-3|AT1A1_HUMAN;sp|P05023-4|AT1A1_HUMAN;sp|P05023|AT1A1_HUMAN;sp|P05023-2|AT1A1_HUMAN;sp|P13637|AT1A3_HUMAN;sp|P13637-2|AT1A3_HUMAN;sp|P13637-3|AT1A3_HUMAN;sp|P50993|AT1A2_HUMAN;sp|Q13733|AT1A4_HUMAN;sp|P20648|ATP4A_HUMAN;sp|P54707|AT12A_HUMAN;sp|P54707-2|AT12A_HUMAN	sp|P05023-3|AT1A1_HUMAN;sp|P05023-4|AT1A1_HUMAN;sp|P05023|AT1A1_HUMAN;sp|P05023-2|AT1A1_HUMAN;sp|P13637|AT1A3_HUMAN;sp|P13637-2|AT1A3_HUMAN;sp|P13637-3|AT1A3_HUMAN	Isoform 3 of Sodium/potassium-transporting ATPase subunit alpha-1 OS=Homo sapiens OX=9606 GN=ATP1A1;Isoform 4 of Sodium/potassium-transporting ATPase subunit alpha-1 OS=Homo sapiens OX=9606 GN=ATP1A1;Sodium/potassium-transporting ATPase subunit alpha-1 OS=	12	12	17.2	109.55	992	0	243.49	2//0	2//0	171880000	44	134			-1;-1;-1;-1;-1;-1;-1;-1;-1;-1;-1;-1	3906400	612560	500360	353730	547880	24409000	29657000	21765000	32799000	TRUE	FALSE	TRUE	TRUE	FALSE	TRUE			1.27088e+07	1.56566e+07	1.45581e+07	1.78026e+07
sp|P05089-3|ARGI1_HUMAN	ARG1	sp|P05089-3|ARGI1_HUMAN;sp|P05089|ARGI1_HUMAN;sp|P05089-2|ARGI1_HUMAN	sp|P05089-3|ARGI1_HUMAN;sp|P05089|ARGI1_HUMAN;sp|P05089-2|ARGI1_HUMAN	Isoform 3 of Arginase-1 OS=Homo sapiens OX=9606 GN=ARG1;Arginase-1 OS=Homo sapiens OX=9606 GN=ARG1 PE=1 SV=2;Isoform 2 of Arginase-1 OS=Homo sapiens OX=9606 GN=ARG1	3	2	14	25.356	236	0	11.637	1//1	0//0	4294000	12	2			-1;-1;-1	357830	129770	28474			1122200	843680			TRUE	FALSE	TRUE	FALSE	TRUE	FALSE	Mut1	Mut1	1.67699e+06	507558
sp|P05109|S10A8_HUMAN	S100A8	sp|P05109|S10A8_HUMAN	sp|P05109|S10A8_HUMAN	Protein S100-A8 OS=Homo sapiens OX=9606 GN=S100A8 PE=1 SV=1	1	2	23.7	10.834	93	0	18.556	0//0	0//0	8735400	8	5			-1	1091900									FALSE	TRUE	FALSE	FALSE	TRUE	FALSE
sp|P05114|HMGN1_HUMAN	HMGN1	sp|P05114|HMGN1_HUMAN	sp|P05114|HMGN1_HUMAN	Non-histone chromosomal protein HMG-14 OS=Homo sapiens OX=9606 GN=HMGN1 PE=1 SV=3	1	2	51	10.659	100	0	13.87	1//1	1//1	29472000	5	4			-1	5894500	742430	794300	692820	633320	3016000	5763500	3415300	3848500	TRUE	FALSE	TRUE	TRUE	FALSE	TRUE			3.9976e+06	5.89938e+06	5.81247e+06	4.9362e+06
sp|P05141|ADT2_HUMAN	SLC25A5	sp|P05141|ADT2_HUMAN	sp|P05141|ADT2_HUMAN	ADP/ATP translocase 2 OS=Homo sapiens OX=9606 GN=SLC25A5 PE=1 SV=7	1	8	28.2	32.852	298	0	323.31	2//0	2//0	301340000	19	45			-1	15860000	2579300	2058200	1896500	1313400	53103000	42263000	54944000	29300000	TRUE	FALSE	TRUE	TRUE	FALSE	TRUE			5.27759e+07	5.5002e+07	6.04598e+07	3.88993e+07
sp|P05165|PCCA_HUMAN	PCCA	sp|P05165|PCCA_HUMAN;sp|P05165-2|PCCA_HUMAN;sp|P05165-3|PCCA_HUMAN	sp|P05165|PCCA_HUMAN;sp|P05165-2|PCCA_HUMAN;sp|P05165-3|PCCA_HUMAN	Propionyl-CoA carboxylase alpha chain, mitochondrial OS=Homo sapiens OX=9606 GN=PCCA PE=1 SV=4;Isoform 2 of Propionyl-CoA carboxylase alpha chain, mitochondrial OS=Homo sapiens OX=9606 GN=PCCA;Isoform 3 of Propionyl-CoA carboxylase alpha chain, mitochondri	3	38	60	80.058	728	0	323.31	2//0	2//0	3048900000	44	678			-1;-1;-1	69294000	7639500	2695600	5848700	2757800	330010000	211670000	394060000	212800000	TRUE	FALSE	TRUE	TRUE	FALSE	TRUE			1.08562e+08	6.42961e+07	1.40114e+08	6.80971e+07
sp|P05166|PCCB_HUMAN	PCCB	sp|P05166|PCCB_HUMAN;sp|P05166-2|PCCB_HUMAN	sp|P05166|PCCB_HUMAN;sp|P05166-2|PCCB_HUMAN	Propionyl-CoA carboxylase beta chain, mitochondrial OS=Homo sapiens OX=9606 GN=PCCB PE=1 SV=3;Isoform 2 of Propionyl-CoA carboxylase beta chain, mitochondrial OS=Homo sapiens OX=9606 GN=PCCB	2	26	59.2	58.215	539	0	323.31	2//0	2//0	1246200000	30	312			-1;-1	41539000	4682900	1647100	3275300	1423000	148510000	86348000	162370000	98711000	TRUE	FALSE	TRUE	TRUE	FALSE	TRUE			5.84825e+07	3.32464e+07	7.50003e+07	3.67358e+07
sp|P05187|PPB1_HUMAN	ALPP	sp|P05187|PPB1_HUMAN;sp|P10696|PPBN_HUMAN;sp|P09923|PPBI_HUMAN	sp|P05187|PPB1_HUMAN;sp|P10696|PPBN_HUMAN	Alkaline phosphatase, placental type OS=Homo sapiens OX=9606 GN=ALPP PE=1 SV=2;Alkaline phosphatase, germ cell type OS=Homo sapiens OX=9606 GN=ALPG PE=2 SV=4	3	11	35.7	57.953	535	0	317.2	2//0	2//0	167320000	28	83			-1;-1;-1	5975900	783940	364300	492430	168310	23202000	15801000	24081000	9352900	TRUE	FALSE	TRUE	TRUE	FALSE	TRUE			1.89608e+07	1.51523e+07	2.31356e+07	7.34667e+06
sp|P05198|IF2A_HUMAN	EIF2S1	sp|P05198|IF2A_HUMAN	sp|P05198|IF2A_HUMAN	Eukaryotic translation initiation factor 2 subunit 1 OS=Homo sapiens OX=9606 GN=EIF2S1 PE=1 SV=3	1	19	64.4	36.112	315	0	323.31	0//0	0//0	403300000	22	121			-1	18332000									FALSE	TRUE	FALSE	FALSE	TRUE	FALSE
sp|P05204|HMGN2_HUMAN	HMGN2	sp|P05204|HMGN2_HUMAN	sp|P05204|HMGN2_HUMAN	Non-histone chromosomal protein HMG-17 OS=Homo sapiens OX=9606 GN=HMGN2 PE=1 SV=3	1	2	45.6	9.3926	90	0	89.932	2//0	2//0	268200000	3	24			-1	89400000	6549900	8224300	5159300	6189000	18950000	29553000	18596000	20689000	TRUE	FALSE	TRUE	TRUE	FALSE	TRUE			2.11608e+07	3.66501e+07	2.59705e+07	2.89433e+07
sp|P05386|RLA1_HUMAN	RPLP1	sp|P05386|RLA1_HUMAN	sp|P05386|RLA1_HUMAN	60S acidic ribosomal protein P1 OS=Homo sapiens OX=9606 GN=RPLP1 PE=1 SV=1	1	2	56.1	11.514	114	0	73.765	2//0	0//0	94154000	3	16			-1	31385000	3561100	2246400			11062000	11342000			TRUE	FALSE	TRUE	FALSE	TRUE	FALSE	Mut1	Mut1	1.15047e+07	1.00107e+07
sp|P05387|RLA2_HUMAN	RPLP2	sp|P05387|RLA2_HUMAN	sp|P05387|RLA2_HUMAN	60S acidic ribosomal protein P2 OS=Homo sapiens OX=9606 GN=RPLP2 PE=1 SV=1	1	5	80	11.665	115	0	59.422	0//0	0//0	107640000	5	24			-1	21528000									FALSE	TRUE	FALSE	FALSE	TRUE	FALSE
sp|P05388|RLA0_HUMAN	RPLP0	sp|P05388|RLA0_HUMAN;sp|P05388-2|RLA0_HUMAN;sp|Q8NHW5|RLA0L_HUMAN	sp|P05388|RLA0_HUMAN;sp|P05388-2|RLA0_HUMAN;sp|Q8NHW5|RLA0L_HUMAN	60S acidic ribosomal protein P0 OS=Homo sapiens OX=9606 GN=RPLP0 PE=1 SV=1;Isoform 2 of 60S acidic ribosomal protein P0 OS=Homo sapiens OX=9606 GN=RPLP0;60S acidic ribosomal protein P0-like OS=Homo sapiens OX=9606 GN=RPLP0P6 PE=5 SV=1	3	6	31.2	34.273	317	0	41.844	0//0	0//0	63328000	13	38			-1;-1;-1	4871400									FALSE	TRUE	FALSE	FALSE	TRUE	FALSE
sp|P05455|LA_HUMAN	SSB	sp|P05455|LA_HUMAN	sp|P05455|LA_HUMAN	Lupus La protein OS=Homo sapiens OX=9606 GN=SSB PE=1 SV=2	1	10	30.6	46.836	408	0	266.4	2//0	2//0	347040000	22	86			-1	15775000	1295000	434870	679570	384780	30458000	19765000	32917000	20179000	TRUE	FALSE	TRUE	TRUE	FALSE	TRUE			2.4936e+07	1.42113e+07	2.21525e+07	1.31959e+07
sp|P05783|K1C18_HUMAN	KRT18	sp|P05783|K1C18_HUMAN;sp|CON_P05783|K1C18_HUMAN;CON__sp|CON_P05783|K1C18_HUMAN	sp|P05783|K1C18_HUMAN;sp|CON_P05783|K1C18_HUMAN;CON__sp|CON_P05783|K1C18_HUMAN	Keratin, type I cytoskeletal 18 OS=Homo sapiens OX=9606 GN=KRT18 PE=1 SV=2;Keratin, type I cytoskeletal 18 OS=Homo sapiens GN=KRT18 PE=1 SV=2;	3	15	53.5	48.057	430	0	323.31	2//0	2//0	318350000	24	75		+	-1;-1;-1	13264000	2919600	1962200	1106400	1770600	65449000	61423000	38582000	56084000	TRUE	FALSE	TRUE	TRUE	FALSE	TRUE			4.64658e+07	5.128e+07	3.14031e+07	4.80659e+07
sp|P05787-2|K2C8_HUMAN	KRT8	sp|P05787-2|K2C8_HUMAN;sp|CON_P05787|K2C8_HUMAN;sp|P05787|K2C8_HUMAN;CON__sp|CON_P05787|K2C8_HUMAN;sp|CON_P08729|K2C7_HUMAN;CON__sp|CON_P08729|K2C7_HUMAN;sp|P08729|K2C7_HUMAN;sp|CON_Q6KB66|K2C80_HUMAN;CON__sp|CON_Q6KB66|K2C80_HUMAN;sp|Q6KB66-2|K2C80_HUMAN;sp|Q6KB66|K2C80_HUMAN;sp|P14136-2|GFAP_HUMAN;sp|P14136|GFAP_HUMAN;sp|P14136-3|GFAP_HUMAN;CON__sp|CON_Q6KB66-2|K2C80_HUMAN;sp|Q6KB66-3|K2C80_HUM…	sp|P05787-2|K2C8_HUMAN;sp|CON_P05787|K2C8_HUMAN;sp|P05787|K2C8_HUMAN;CON__sp|CON_P05787|K2C8_HUMAN	Isoform 2 of Keratin, type II cytoskeletal 8 OS=Homo sapiens OX=9606 GN=KRT8;Keratin, type II cytoskeletal 8 OS=Homo sapiens GN=KRT8 PE=1 SV=7;Keratin, type II cytoskeletal 8 OS=Homo sapiens OX=9606 GN=KRT8 PE=1 SV=7;	19	17	51.9	56.608	511	0	323.31	2//0	2//0	399520000	29	133		+	-1;-1;-1;-1;-1;-1;-1;-1;-1;-1;-1;-1;-1;-1;-1;-1;-1;-1;-1	13777000	2792600	2123100	461340	1642900	59421000	64771000	31899000	68434000	TRUE	FALSE	TRUE	TRUE	FALSE	TRUE			3.37399e+07	4.12353e+07	1.36014e+07	3.68167e+07
sp|P06576|ATPB_HUMAN	ATP5F1B	sp|P06576|ATPB_HUMAN	sp|P06576|ATPB_HUMAN	ATP synthase subunit beta, mitochondrial OS=Homo sapiens OX=9606 GN=ATP5F1B PE=1 SV=3	1	23	68.1	56.559	529	0	323.31	2//0	2//0	1319900000	29	315			-1	45515000	11056000	5950000	6559300	6285800	245160000	235690000	278170000	269880000	TRUE	FALSE	TRUE	TRUE	FALSE	TRUE			1.39973e+08	1.26045e+08	1.52186e+08	1.5644e+08
sp|P06702|S10A9_HUMAN	S100A9	sp|P06702|S10A9_HUMAN	sp|P06702|S10A9_HUMAN	Protein S100-A9 OS=Homo sapiens OX=9606 GN=S100A9 PE=1 SV=1	1	2	24.6	13.242	114	0	17.131	0//0	0//0	7388900	7	4			-1	1055600									FALSE	TRUE	FALSE	FALSE	TRUE	FALSE
sp|P06733|ENOA_HUMAN	ENO1	sp|P06733|ENOA_HUMAN;sp|P06733-2|ENOA_HUMAN;sp|P13929-3|ENOB_HUMAN;sp|P09104-2|ENOG_HUMAN;sp|P13929-2|ENOB_HUMAN;sp|P13929|ENOB_HUMAN;sp|P09104|ENOG_HUMAN	sp|P06733|ENOA_HUMAN;sp|P06733-2|ENOA_HUMAN	Alpha-enolase OS=Homo sapiens OX=9606 GN=ENO1 PE=1 SV=2;Isoform MBP-1 of Alpha-enolase OS=Homo sapiens OX=9606 GN=ENO1	7	20	69.6	47.168	434	0	323.31	2//0	2//0	577610000	22	150			-1;-1;-1;-1;-1;-1;-1	26255000	997760	416060	127390	205860	24865000	15834000	5238900	7530400	TRUE	FALSE	TRUE	TRUE	FALSE	TRUE			1.93541e+07	1.26037e+07	4.70232e+06	7.05989e+06
sp|P06744|G6PI_HUMAN	GPI	sp|P06744|G6PI_HUMAN;sp|P06744-2|G6PI_HUMAN	sp|P06744|G6PI_HUMAN;sp|P06744-2|G6PI_HUMAN	Glucose-6-phosphate isomerase OS=Homo sapiens OX=9606 GN=GPI PE=1 SV=4;Isoform 2 of Glucose-6-phosphate isomerase OS=Homo sapiens OX=9606 GN=GPI	2	2	5.7	63.146	558	0	161.98	0//0	0//0	7573200	24	8			-1;-1	315550									FALSE	TRUE	FALSE	FALSE	TRUE	FALSE
sp|P06748|NPM_HUMAN	NPM1	sp|P06748|NPM_HUMAN;sp|P06748-2|NPM_HUMAN;sp|P06748-3|NPM_HUMAN	sp|P06748|NPM_HUMAN;sp|P06748-2|NPM_HUMAN;sp|P06748-3|NPM_HUMAN	Nucleophosmin OS=Homo sapiens OX=9606 GN=NPM1 PE=1 SV=2;Isoform 2 of Nucleophosmin OS=Homo sapiens OX=9606 GN=NPM1;Isoform 3 of Nucleophosmin OS=Homo sapiens OX=9606 GN=NPM1	3	7	44.2	32.575	294	0	139.3	2//0	0//0	199300000	12	73			-1;-1;-1	16609000	1453700	315780			15691000	14342000			TRUE	FALSE	TRUE	FALSE	TRUE	FALSE	Mut1	Mut1	1.44173e+07	4.6048e+06
sp|P06753-3|TPM3_HUMAN	TPM3	sp|P06753-3|TPM3_HUMAN;sp|P06753-6|TPM3_HUMAN;sp|P06753-2|TPM3_HUMAN;sp|P06753-4|TPM3_HUMAN;sp|P06753-5|TPM3_HUMAN;sp|P06753|TPM3_HUMAN;sp|P67936-2|TPM4_HUMAN;sp|P07951|TPM2_HUMAN;sp|P09493|TPM1_HUMAN;sp|P09493-8|TPM1_HUMAN;sp|P09493-7|TPM1_HUMAN;sp|P09493-6|TPM1_HUMAN;sp|P09493-4|TPM1_HUMAN;sp|P09493-9|TPM1_HUMAN;sp|P07951-2|TPM2_HUMAN;sp|P09493-3|TPM1_HUMAN;sp|P09493-2|TPM1_HUMAN;sp|P09493-10|T…	sp|P06753-3|TPM3_HUMAN;sp|P06753-6|TPM3_HUMAN;sp|P06753-2|TPM3_HUMAN;sp|P06753-4|TPM3_HUMAN;sp|P06753-5|TPM3_HUMAN;sp|P06753|TPM3_HUMAN;sp|P67936-2|TPM4_HUMAN	Isoform 3 of Tropomyosin alpha-3 chain OS=Homo sapiens OX=9606 GN=TPM3;Isoform 6 of Tropomyosin alpha-3 chain OS=Homo sapiens OX=9606 GN=TPM3;Isoform 2 of Tropomyosin alpha-3 chain OS=Homo sapiens OX=9606 GN=TPM3;Isoform 4 of Tropomyosin alpha-3 chain OS=H	21	8	41.3	28.955	247	0	130.93	2//0	2//0	79145000	17	41			-1;-1;-1;-1;-1;-1;-1;-1;-1;-1;-1;-1;-1;-1;-1;-1;-1;-1;-1;-1;-1	4655600	245560	131960	121190	79309	4628700	4563100	3406100	2965800	TRUE	FALSE	TRUE	TRUE	FALSE	TRUE			4.4955e+06	3.33227e+06	3.45679e+06	2.10174e+06
sp|P07195|LDHB_HUMAN	LDHB	sp|P07195|LDHB_HUMAN;sp|Q6ZMR3|LDH6A_HUMAN;sp|P07864|LDHC_HUMAN	sp|P07195|LDHB_HUMAN	L-lactate dehydrogenase B chain OS=Homo sapiens OX=9606 GN=LDHB PE=1 SV=2	3	8	31.7	36.638	334	0	69.044	2//0	2//0	86547000	17	39			-1;-1;-1	5091000	472230	305720	89931	81504	7619600	6554700	5367900	3847900	TRUE	FALSE	TRUE	TRUE	FALSE	TRUE			8.64531e+06	7.72003e+06	2.56521e+06	2.1599e+06
sp|P07237|PDIA1_HUMAN	P4HB	sp|P07237|PDIA1_HUMAN	sp|P07237|PDIA1_HUMAN	Protein disulfide-isomerase OS=Homo sapiens OX=9606 GN=P4HB PE=1 SV=3	1	4	8.1	57.116	508	0	53.657	0//0	0//0	10992000	35	7			-1	314050									FALSE	TRUE	FALSE	FALSE	TRUE	FALSE
sp|P07355|ANXA2_HUMAN	ANXA2	sp|P07355|ANXA2_HUMAN;sp|P07355-2|ANXA2_HUMAN;sp|A6NMY6|AXA2L_HUMAN	sp|P07355|ANXA2_HUMAN;sp|P07355-2|ANXA2_HUMAN;sp|A6NMY6|AXA2L_HUMAN	Annexin A2 OS=Homo sapiens OX=9606 GN=ANXA2 PE=1 SV=2;Isoform 2 of Annexin A2 OS=Homo sapiens OX=9606 GN=ANXA2;Putative annexin A2-like protein OS=Homo sapiens OX=9606 GN=ANXA2P2 PE=5 SV=2	3	17	56.3	38.604	339	0	323.31	2//0	2//0	561790000	22	167			-1;-1;-1	25536000	5621000	5178800	4165000	4645800	105780000	130250000	141100000	131320000	TRUE	FALSE	TRUE	TRUE	FALSE	TRUE			6.89433e+07	9.11222e+07	7.98815e+07	8.70849e+07
sp|P07437|TBB5_HUMAN	TUBB	sp|P07437|TBB5_HUMAN	sp|P07437|TBB5_HUMAN	Tubulin beta chain OS=Homo sapiens OX=9606 GN=TUBB PE=1 SV=2	1	6	69.1	49.67	444	0	323.31	2//0	2//0	1077700000	19	148			-1	56720000	2806100	922340	1780500	1406400	55332000	33609000	54681000	43141000	TRUE	FALSE	TRUE	TRUE	FALSE	TRUE			4.77564e+07	2.60315e+07	4.66554e+07	3.40716e+07
sp|P07737|PROF1_HUMAN	PFN1	sp|P07737|PROF1_HUMAN	sp|P07737|PROF1_HUMAN	Profilin-1 OS=Homo sapiens OX=9606 GN=PFN1 PE=1 SV=2	1	8	61.4	15.054	140	0	109.42	0//0	0//0	76364000	9	28			-1	8484900									FALSE	TRUE	FALSE	FALSE	TRUE	FALSE
sp|P07814|SYEP_HUMAN	EPRS1	sp|P07814|SYEP_HUMAN	sp|P07814|SYEP_HUMAN	Bifunctional glutamate/proline--tRNA ligase OS=Homo sapiens OX=9606 GN=EPRS1 PE=1 SV=5	1	21	22.5	170.59	1512	0	186.53	0//0	0//0	160040000	75	104			-1	2133800									FALSE	TRUE	FALSE	FALSE	TRUE	FALSE
sp|P07900-2|HS90A_HUMAN	HSP90AA1	sp|P07900-2|HS90A_HUMAN;sp|P07900|HS90A_HUMAN;sp|Q58FG0|HS905_HUMAN	sp|P07900-2|HS90A_HUMAN;sp|P07900|HS90A_HUMAN	Isoform 2 of Heat shock protein HSP 90-alpha OS=Homo sapiens OX=9606 GN=HSP90AA1;Heat shock protein HSP 90-alpha OS=Homo sapiens OX=9606 GN=HSP90AA1 PE=1 SV=5	3	11	22.7	98.16	854	0	138.18	2//0	2//0	163210000	42	109			-1;-1;-1	3885800	388620	242850	192120	195290	17945000	14872000	15515000	17586000	TRUE	FALSE	TRUE	TRUE	FALSE	TRUE			1.31396e+07	1.15064e+07	1.28641e+07	1.12359e+07
sp|P07910-2|HNRPC_HUMAN	HNRNPC	sp|P07910-2|HNRPC_HUMAN;sp|P07910|HNRPC_HUMAN;sp|P07910-4|HNRPC_HUMAN;sp|P07910-3|HNRPC_HUMAN;sp|O60812|HNRC1_HUMAN;sp|B2RXH8|HNRC2_HUMAN;sp|P0DMR1|HNRC4_HUMAN;sp|B7ZW38|HNRC3_HUMAN	sp|P07910-2|HNRPC_HUMAN;sp|P07910|HNRPC_HUMAN;sp|P07910-4|HNRPC_HUMAN;sp|P07910-3|HNRPC_HUMAN	Isoform C1 of Heterogeneous nuclear ribonucleoproteins C1/C2 OS=Homo sapiens OX=9606 GN=HNRNPC;Heterogeneous nuclear ribonucleoproteins C1/C2 OS=Homo sapiens OX=9606 GN=HNRNPC PE=1 SV=4;Isoform 4 of Heterogeneous nuclear ribonucleoproteins C1/C2 OS=Homo sa	8	18	46.1	32.337	293	0	323.31	2//0	2//0	1628200000	18	330			-1;-1;-1;-1;-1;-1;-1;-1	90458000	14935000	12401000	9006600	11497000	214620000	267860000	285090000	330450000	TRUE	FALSE	TRUE	TRUE	FALSE	TRUE			1.71175e+08	2.26178e+08	1.76446e+08	1.99714e+08
sp|P07919|QCR6_HUMAN	UQCRH	sp|P07919|QCR6_HUMAN	sp|P07919|QCR6_HUMAN	Cytochrome b-c1 complex subunit 6, mitochondrial OS=Homo sapiens OX=9606 GN=UQCRH PE=1 SV=2	1	3	34.1	10.739	91	0	291.87	2//0	2//0	178570000	6	41			-1	29761000	2562900	1955600	2941800	4399500	20059000	27255000	22715000	31503000	TRUE	FALSE	TRUE	TRUE	FALSE	TRUE			1.656e+07	1.74296e+07	2.96165e+07	4.11489e+07
sp|P08195-2|4F2_HUMAN	SLC3A2	sp|P08195-2|4F2_HUMAN;sp|P08195-3|4F2_HUMAN;sp|P08195|4F2_HUMAN;sp|P08195-4|4F2_HUMAN	sp|P08195-2|4F2_HUMAN;sp|P08195-3|4F2_HUMAN;sp|P08195|4F2_HUMAN;sp|P08195-4|4F2_HUMAN	Isoform 2 of 4F2 cell-surface antigen heavy chain OS=Homo sapiens OX=9606 GN=SLC3A2;Isoform 3 of 4F2 cell-surface antigen heavy chain OS=Homo sapiens OX=9606 GN=SLC3A2;4F2 cell-surface antigen heavy chain OS=Homo sapiens OX=9606 GN=SLC3A2 PE=1 SV=3;Isoform	4	15	39.3	57.944	529	0	298.78	2//0	2//0	454170000	28	144			-1;-1;-1;-1	16220000	2579500	1679100	1232300	1242800	61546000	63578000	53199000	67415000	TRUE	FALSE	TRUE	TRUE	FALSE	TRUE			4.96743e+07	5.37525e+07	4.18204e+07	4.35209e+07
sp|P08238|HS90B_HUMAN	HSP90AB1	sp|P08238|HS90B_HUMAN;sp|Q58FF7|H90B3_HUMAN;sp|Q14568|HS902_HUMAN;sp|Q58FF6|H90B4_HUMAN	sp|P08238|HS90B_HUMAN	Heat shock protein HSP 90-beta OS=Homo sapiens OX=9606 GN=HSP90AB1 PE=1 SV=4	4	22	33.1	83.263	724	0	323.31	2//0	2//0	919770000	35	308			-1;-1;-1;-1	26279000	3246700	1827700	1584100	1569400	119640000	88462000	98782000	97585000	TRUE	FALSE	TRUE	TRUE	FALSE	TRUE			5.15498e+07	5.57082e+07	4.63957e+07	4.56616e+07
sp|P08243|ASNS_HUMAN	ASNS	sp|P08243|ASNS_HUMAN;sp|P08243-2|ASNS_HUMAN;sp|P08243-3|ASNS_HUMAN	sp|P08243|ASNS_HUMAN;sp|P08243-2|ASNS_HUMAN;sp|P08243-3|ASNS_HUMAN	Asparagine synthetase [glutamine-hydrolyzing] OS=Homo sapiens OX=9606 GN=ASNS PE=1 SV=4;Isoform 2 of Asparagine synthetase [glutamine-hydrolyzing] OS=Homo sapiens OX=9606 GN=ASNS;Isoform 3 of Asparagine synthetase [glutamine-hydrolyzing] OS=Homo sapiens OX	3	6	14.6	64.369	561	0	65.684	0//0	0//0	36802000	31	28			-1;-1;-1	1187200									FALSE	TRUE	FALSE	FALSE	TRUE	FALSE
sp|P08559-3|ODPA_HUMAN	PDHA1	sp|P08559-3|ODPA_HUMAN;sp|P08559|ODPA_HUMAN;sp|P08559-2|ODPA_HUMAN;sp|P08559-4|ODPA_HUMAN;sp|P29803|ODPAT_HUMAN	sp|P08559-3|ODPA_HUMAN;sp|P08559|ODPA_HUMAN;sp|P08559-2|ODPA_HUMAN;sp|P08559-4|ODPA_HUMAN	Isoform 3 of Pyruvate dehydrogenase E1 component subunit alpha, somatic form, mitochondrial OS=Homo sapiens OX=9606 GN=PDHA1;Pyruvate dehydrogenase E1 component subunit alpha, somatic form, mitochondrial OS=Homo sapiens OX=9606 GN=PDHA1 PE=1 SV=3;Isoform 2	5	3	9.2	40.188	359	0	17.528	0//0	0//0	6266700	21	7			-1;-1;-1;-1;-1	298410									FALSE	TRUE	FALSE	FALSE	TRUE	FALSE
sp|P08574|CY1_HUMAN	CYC1	sp|P08574|CY1_HUMAN	sp|P08574|CY1_HUMAN	Cytochrome c1, heme protein, mitochondrial OS=Homo sapiens OX=9606 GN=CYC1 PE=1 SV=3	1	4	16.3	35.422	325	0	51.766	2//0	2//0	90829000	16	59			-1	5676800	820910	655110	516270	761820	12514000	11425000	11008000	15771000	TRUE	FALSE	TRUE	TRUE	FALSE	TRUE			1.41444e+07	1.55701e+07	1.38602e+07	1.90011e+07
sp|P08621-2|RU17_HUMAN	SNRNP70	sp|P08621-2|RU17_HUMAN;sp|P08621|RU17_HUMAN;sp|P08621-3|RU17_HUMAN;sp|P08621-4|RU17_HUMAN	sp|P08621-2|RU17_HUMAN;sp|P08621|RU17_HUMAN;sp|P08621-3|RU17_HUMAN	Isoform 2 of U1 small nuclear ribonucleoprotein 70 kDa OS=Homo sapiens OX=9606 GN=SNRNP70;U1 small nuclear ribonucleoprotein 70 kDa OS=Homo sapiens OX=9606 GN=SNRNP70 PE=1 SV=2;Isoform 3 of U1 small nuclear ribonucleoprotein 70 kDa OS=Homo sapiens OX=9606	4	6	18	50.617	428	0	40.688	2//0	2//0	89620000	16	66			-1;-1;-1;-1	5601200	400830	544620	373780	748020	8146500	13953000	9462100	15216000	TRUE	FALSE	TRUE	TRUE	FALSE	TRUE			6.90646e+06	1.2944e+07	1.00348e+07	1.86568e+07
sp|P08670|VIME_HUMAN	VIM	sp|P08670|VIME_HUMAN;sp|CON_P08670|VIME_HUMAN;CON__sp|CON_P08670|VIME_HUMAN;sp|P17661|DESM_HUMAN;sp|Q16352|AINX_HUMAN;sp|P07197-2|NFM_HUMAN;sp|P07197|NFM_HUMAN;sp|CON_P07197|NFM_HUMAN;CON__sp|CON_P07197|NFM_HUMAN;sp|P07196|NFL_HUMAN;sp|P12036-2|NFH_HUMAN;sp|P12036|NFH_HUMAN	sp|P08670|VIME_HUMAN;sp|CON_P08670|VIME_HUMAN;CON__sp|CON_P08670|VIME_HUMAN	Vimentin OS=Homo sapiens OX=9606 GN=VIM PE=1 SV=4;Vimentin OS=Homo sapiens GN=VIM PE=1 SV=4;	12	17	50.9	53.651	466	0	323.31	2//0	2//0	471300000	32	152		+	-1;-1;-1;-1;-1;-1;-1;-1;-1;-1;-1;-1	14728000	4137000	1604000	844510	1221600	101640000	64311000	58571000	66802000	TRUE	FALSE	TRUE	TRUE	FALSE	TRUE			5.88731e+07	4.24017e+07	2.38524e+07	3.74228e+07
sp|P08708|RS17_HUMAN	RPS17	sp|P08708|RS17_HUMAN	sp|P08708|RS17_HUMAN	40S ribosomal protein S17 OS=Homo sapiens OX=9606 GN=RPS17 PE=1 SV=2	1	12	63.7	15.55	135	0	323.31	2//0	2//0	2402900000	5	221			-1	480580000	16240000	9000500	10474000	9954600	85554000	71323000	76256000	91613000	TRUE	FALSE	TRUE	TRUE	FALSE	TRUE			8.06157e+07	6.2566e+07	8.18336e+07	7.49294e+07
sp|P08758|ANXA5_HUMAN	ANXA5	sp|P08758|ANXA5_HUMAN	sp|P08758|ANXA5_HUMAN	Annexin A5 OS=Homo sapiens OX=9606 GN=ANXA5 PE=1 SV=2	1	3	10.9	35.936	320	0	167.83	0//0	0//0	15380000	22	17			-1	699100									FALSE	TRUE	FALSE	FALSE	TRUE	FALSE
sp|P08779|K1C16_HUMAN	KRT16	sp|P08779|K1C16_HUMAN;sp|CON_P08779|K1C16_HUMAN;CON__sp|CON_P08779|K1C16_HUMAN	sp|P08779|K1C16_HUMAN;sp|CON_P08779|K1C16_HUMAN;CON__sp|CON_P08779|K1C16_HUMAN	Keratin, type I cytoskeletal 16 OS=Homo sapiens OX=9606 GN=KRT16 PE=1 SV=4;Keratin, type I cytoskeletal 16 OS=Homo sapiens GN=KRT16 PE=1 SV=4;	3	7	41.2	51.267	473	0	47.822	2//0	2//0	39085000	31	21		+	-1;-1;-1	1260800	296560	98124	56773	62014	2557300	3247600	4185400	4678200	TRUE	FALSE	TRUE	TRUE	FALSE	TRUE			9.90032e+06	4.51846e+06	2.95308e+06	2.99683e+06
sp|P08865|RSSA_HUMAN	RPSA	sp|P08865|RSSA_HUMAN	sp|P08865|RSSA_HUMAN	40S ribosomal protein SA OS=Homo sapiens OX=9606 GN=RPSA PE=1 SV=4	1	5	27.8	32.854	295	0	231.41	2//0	0//0	93688000	13	33			-1	7206800	176990	270410			4893300	8056900			TRUE	FALSE	TRUE	FALSE	TRUE	FALSE	Mut1	Mut1	2.47781e+06	5.22179e+06
sp|P09012|SNRPA_HUMAN	SNRPA	sp|P09012|SNRPA_HUMAN	sp|P09012|SNRPA_HUMAN	U1 small nuclear ribonucleoprotein A OS=Homo sapiens OX=9606 GN=SNRPA PE=1 SV=3	1	3	17	31.279	282	0	23.033	2//0	2//0	54633000	11	37			-1	4966600	691720	660890	535100	785300	7732900	10167000	8667200	12990000	TRUE	FALSE	TRUE	TRUE	FALSE	TRUE			8.19395e+06	1.07987e+07	9.87629e+06	1.34659e+07
sp|P09234|RU1C_HUMAN	SNRPC	sp|P09234|RU1C_HUMAN	sp|P09234|RU1C_HUMAN	U1 small nuclear ribonucleoprotein C OS=Homo sapiens OX=9606 GN=SNRPC PE=1 SV=1	1	3	25.8	17.394	159	0	38.73	2//0	2//0	38814000	3	17			-1	12938000	1111900	1251400	1113700	1039700	3280900	5129200	4774500	4065000	TRUE	FALSE	TRUE	TRUE	FALSE	TRUE			3.5921e+06	5.57688e+06	5.60581e+06	4.8623e+06
sp|P09382|LEG1_HUMAN	LGALS1	sp|P09382|LEG1_HUMAN	sp|P09382|LEG1_HUMAN	Galectin-1 OS=Homo sapiens OX=9606 GN=LGALS1 PE=1 SV=2	1	4	39.3	14.716	135	0	244.37	2//0	0//0	67204000	9	33			-1	7467100	1186400	629800			8245800	10232000			TRUE	FALSE	TRUE	FALSE	TRUE	FALSE	Mut1	Mut1	1.1499e+07	8.41981e+06
sp|P09429|HMGB1_HUMAN	HMGB1	sp|P09429|HMGB1_HUMAN;sp|B2RPK0|HGB1A_HUMAN	sp|P09429|HMGB1_HUMAN	High mobility group protein B1 OS=Homo sapiens OX=9606 GN=HMGB1 PE=1 SV=3	2	11	44.2	24.893	215	0	114.71	1//1	1//1	316910000	7	67			-1;-1	45273000	1564100	677030	735610	547180	13196000	6651900	9700400	5680000	TRUE	FALSE	TRUE	TRUE	FALSE	TRUE			1.17906e+07	7.03976e+06	8.63992e+06	5.97088e+06
sp|P09622-2|DLDH_HUMAN	DLD	sp|P09622-2|DLDH_HUMAN;sp|P09622|DLDH_HUMAN;sp|P09622-3|DLDH_HUMAN	sp|P09622-2|DLDH_HUMAN;sp|P09622|DLDH_HUMAN;sp|P09622-3|DLDH_HUMAN	Isoform 2 of Dihydrolipoyl dehydrogenase, mitochondrial OS=Homo sapiens OX=9606 GN=DLD;Dihydrolipoyl dehydrogenase, mitochondrial OS=Homo sapiens OX=9606 GN=DLD PE=1 SV=2;Isoform 3 of Dihydrolipoyl dehydrogenase, mitochondrial OS=Homo sapiens OX=9606 GN=DL	3	5	22.4	43.587	410	0	55.279	2//0	2//0	41435000	16	21			-1;-1;-1	2589700	384830	406510	457870	336490	6818900	7767700	7428800	7733700	TRUE	FALSE	TRUE	TRUE	FALSE	TRUE			6.63071e+06	9.66158e+06	1.22922e+07	8.39274e+06
sp|P09651-2|ROA1_HUMAN	HNRNPA1	sp|P09651-2|ROA1_HUMAN	sp|P09651-2|ROA1_HUMAN	Isoform A1-A of Heterogeneous nuclear ribonucleoprotein A1 OS=Homo sapiens OX=9606 GN=HNRNPA1	1	37	86.9	34.196	320	0	323.31	2//0	2//0	15169000000	18	818			-1	842720000	81623000	73473000	48622000	72980000	1506800000	1729100000	1303800000	1908000000	TRUE	FALSE	TRUE	TRUE	FALSE	TRUE			7.90609e+08	1.04154e+09	8.2827e+08	1.2208e+09
sp|P0DMV8|HS71A_HUMAN	HSPA1A	sp|P0DMV8|HS71A_HUMAN;sp|P0DMV9|HS71B_HUMAN;sp|P0DMV8-2|HS71A_HUMAN	sp|P0DMV8|HS71A_HUMAN;sp|P0DMV9|HS71B_HUMAN;sp|P0DMV8-2|HS71A_HUMAN	Heat shock 70 kDa protein 1A OS=Homo sapiens OX=9606 GN=HSPA1A PE=1 SV=1;Heat shock 70 kDa protein 1B OS=Homo sapiens OX=9606 GN=HSPA1B PE=1 SV=1;Isoform 2 of Heat shock 70 kDa protein 1A OS=Homo sapiens OX=9606 GN=HSPA1A	3	12	27	70.051	641	0	270.76	2//0	1//1	146060000	32	86			-1;-1;-1	4564300	174770	41753	58794	11078	4793900	2034100	3673300	1470100	TRUE	FALSE	TRUE	TRUE	FALSE	TRUE			6.02276e+06	1.98469e+06	3.15683e+06	552614
sp|P10321-2|HLAC_HUMAN	HLA-C	sp|P10321-2|HLAC_HUMAN;sp|P01893|HLAH_HUMAN;sp|P04439|HLAA_HUMAN;sp|P10321|HLAC_HUMAN;sp|P04439-2|HLAA_HUMAN;sp|P30511-2|HLAF_HUMAN;sp|P30511|HLAF_HUMAN;sp|P30511-3|HLAF_HUMAN	sp|P10321-2|HLAC_HUMAN;sp|P01893|HLAH_HUMAN;sp|P04439|HLAA_HUMAN;sp|P10321|HLAC_HUMAN;sp|P04439-2|HLAA_HUMAN;sp|P30511-2|HLAF_HUMAN;sp|P30511|HLAF_HUMAN;sp|P30511-3|HLAF_HUMAN	Isoform 2 of HLA class I histocompatibility antigen, C alpha chain OS=Homo sapiens OX=9606 GN=HLA-C;Putative HLA class I histocompatibility antigen, alpha chain H OS=Homo sapiens OX=9606 GN=HLA-H PE=5 SV=3;HLA class I histocompatibility antigen, A alpha ch	8	2	10.7	36.607	326	0	13.802	2//0	2//0	23903000	17	11			-1;-1;-1;-1;-1;-1;-1;-1	1406100	162190	140190	98878	141710	3562900	3205400	3308500	3826100	TRUE	FALSE	TRUE	TRUE	FALSE	TRUE			2.96919e+06	3.54002e+06	2.82044e+06	3.75553e+06
sp|P10412|H14_HUMAN	H1-4	sp|P10412|H14_HUMAN;sp|P16402|H13_HUMAN;sp|P22492|H1T_HUMAN	sp|P10412|H14_HUMAN;sp|P16402|H13_HUMAN	Histone H1.4 OS=Homo sapiens OX=9606 GN=H1-4 PE=1 SV=2;Histone H1.3 OS=Homo sapiens OX=9606 GN=H1-3 PE=1 SV=2	3	11	27.9	21.865	219	0	323.31	2//0	2//0	797720000	10	91			-1;-1;-1	79772000	1042300	641410	426360	874710	10062000	8478700	6080700	11265000	TRUE	FALSE	TRUE	TRUE	FALSE	TRUE			1.12244e+07	9.52757e+06	7.15396e+06	1.36354e+07
sp|P10515|ODP2_HUMAN	DLAT	sp|P10515|ODP2_HUMAN	sp|P10515|ODP2_HUMAN	Dihydrolipoyllysine-residue acetyltransferase component of pyruvate dehydrogenase complex, mitochondrial OS=Homo sapiens OX=9606 GN=DLAT PE=1 SV=3	1	33	48.4	68.996	647	0	323.31	2//0	2//0	5064000000	32	660			-1	158250000	31556000	27220000	23686000	26557000	937620000	1172400000	869180000	1098000000	TRUE	FALSE	TRUE	TRUE	FALSE	TRUE			4.0494e+08	4.49909e+08	4.82406e+08	4.60778e+08
sp|P10599-2|THIO_HUMAN	TXN	sp|P10599-2|THIO_HUMAN;sp|P10599|THIO_HUMAN	sp|P10599-2|THIO_HUMAN;sp|P10599|THIO_HUMAN	Isoform 2 of Thioredoxin OS=Homo sapiens OX=9606 GN=TXN;Thioredoxin OS=Homo sapiens OX=9606 GN=TXN PE=1 SV=3	2	3	67.1	9.4519	85	0	19.572	0//0	0//0	36806000	6	8			-1;-1	6134300									FALSE	TRUE	FALSE	FALSE	TRUE	FALSE
sp|P10606|COX5B_HUMAN	COX5B	sp|P10606|COX5B_HUMAN	sp|P10606|COX5B_HUMAN	Cytochrome c oxidase subunit 5B, mitochondrial OS=Homo sapiens OX=9606 GN=COX5B PE=1 SV=2	1	3	30.2	13.696	129	0	17.987	2//0	0//0	22702000	8	9			-1	2837700	743860	498570			5316800	5181900			TRUE	FALSE	TRUE	FALSE	TRUE	FALSE	Mut1	Mut1	6.40851e+06	5.92467e+06
sp|P10809|CH60_HUMAN	HSPD1	sp|P10809|CH60_HUMAN;sp|P10809-2|CH60_HUMAN	sp|P10809|CH60_HUMAN	60 kDa heat shock protein, mitochondrial OS=Homo sapiens OX=9606 GN=HSPD1 PE=1 SV=2	2	18	54.6	61.054	573	0	323.31	2//0	2//0	499020000	33	164			-1;-1	15122000	2994700	1303200	934980	717610	90953000	67737000	50380000	50798000	TRUE	FALSE	TRUE	TRUE	FALSE	TRUE			6.02445e+07	3.87766e+07	3.40816e+07	2.5637e+07
sp|P11021|BIP_HUMAN	HSPA5	sp|P11021|BIP_HUMAN	sp|P11021|BIP_HUMAN	Endoplasmic reticulum chaperone BiP OS=Homo sapiens OX=9606 GN=HSPA5 PE=1 SV=2	1	17	30.7	72.332	654	0	323.31	2//0	2//0	369320000	32	156			-1	11541000	509160	366610	238420	278580	29626000	28367000	23016000	28867000	TRUE	FALSE	TRUE	TRUE	FALSE	TRUE			1.25532e+07	1.34806e+07	1.05766e+07	1.28358e+07
sp|P11142|HSP7C_HUMAN	HSPA8	sp|P11142|HSP7C_HUMAN;sp|P11142-2|HSP7C_HUMAN;sp|P54652|HSP72_HUMAN	sp|P11142|HSP7C_HUMAN;sp|P11142-2|HSP7C_HUMAN	Heat shock cognate 71 kDa protein OS=Homo sapiens OX=9606 GN=HSPA8 PE=1 SV=1;Isoform 2 of Heat shock cognate 71 kDa protein OS=Homo sapiens OX=9606 GN=HSPA8	3	28	45.4	70.897	646	0	323.31	2//0	2//0	1610500000	33	371			-1;-1;-1	48803000	3945200	3164200	2042900	2603000	127960000	141050000	117380000	140320000	TRUE	FALSE	TRUE	TRUE	FALSE	TRUE			5.97547e+07	6.95879e+07	6.01278e+07	7.04925e+07
sp|P11177-3|ODPB_HUMAN	PDHB	sp|P11177-3|ODPB_HUMAN;sp|P11177-2|ODPB_HUMAN;sp|P11177|ODPB_HUMAN	sp|P11177-3|ODPB_HUMAN;sp|P11177-2|ODPB_HUMAN;sp|P11177|ODPB_HUMAN	Isoform 3 of Pyruvate dehydrogenase E1 component subunit beta, mitochondrial OS=Homo sapiens OX=9606 GN=PDHB;Isoform 2 of Pyruvate dehydrogenase E1 component subunit beta, mitochondrial OS=Homo sapiens OX=9606 GN=PDHB;Pyruvate dehydrogenase E1 component su	3	13	43.1	37.514	341	0	216.57	2//0	2//0	180820000	17	80			-1;-1;-1	10637000	2300700	925500	735590	591680	24146000	19887000	22842000	18134000	TRUE	FALSE	TRUE	TRUE	FALSE	TRUE			1.99286e+07	1.53758e+07	1.83489e+07	1.56797e+07
sp|P11182|ODB2_HUMAN	DBT	sp|P11182|ODB2_HUMAN	sp|P11182|ODB2_HUMAN	Lipoamide acyltransferase component of branched-chain alpha-keto acid dehydrogenase complex, mitochondrial OS=Homo sapiens OX=9606 GN=DBT PE=1 SV=3	1	29	60.4	53.486	482	0	323.31	2//0	2//0	1796800000	25	356			-1	71871000	18933000	9811000	12462000	6584300	366120000	321050000	376460000	238190000	TRUE	FALSE	TRUE	TRUE	FALSE	TRUE			2.14543e+08	1.64595e+08	2.28497e+08	1.2572e+08
sp|P11310|ACADM_HUMAN	ACADM	sp|P11310|ACADM_HUMAN;sp|P11310-2|ACADM_HUMAN	sp|P11310|ACADM_HUMAN;sp|P11310-2|ACADM_HUMAN	Medium-chain specific acyl-CoA dehydrogenase, mitochondrial OS=Homo sapiens OX=9606 GN=ACADM PE=1 SV=1;Isoform 2 of Medium-chain specific acyl-CoA dehydrogenase, mitochondrial OS=Homo sapiens OX=9606 GN=ACADM	2	6	19.7	46.588	421	0	88.081	1//0	1//0	39099000	20	32			-1;-1	1954900	103410		53650		3233200		2539500		TRUE	FALSE	FALSE	TRUE	FALSE	FALSE			2.22723e+06		1.80042e+06
sp|P11498|PYC_HUMAN	PC	sp|P11498|PYC_HUMAN;sp|P11498-2|PYC_HUMAN	sp|P11498|PYC_HUMAN	Pyruvate carboxylase, mitochondrial OS=Homo sapiens OX=9606 GN=PC PE=1 SV=2	2	93	77.7	129.63	1178	0	323.31	2//0	2//0	44225000000	59	2389			-1;-1	749580000	45728000	18309000	29501000	13119000	2675300000	1552500000	2547100000	1237900000	TRUE	FALSE	TRUE	TRUE	FALSE	TRUE			4.99266e+08	2.63467e+08	4.82862e+08	2.06925e+08
sp|P11586|C1TC_HUMAN	MTHFD1	sp|P11586|C1TC_HUMAN	sp|P11586|C1TC_HUMAN	C-1-tetrahydrofolate synthase, cytoplasmic OS=Homo sapiens OX=9606 GN=MTHFD1 PE=1 SV=3	1	2	3.2	101.56	935	0	11.859	0//0	0//0	3530500	51	4			-1	69225									FALSE	TRUE	FALSE	FALSE	TRUE	FALSE
sp|P11940-2|PABP1_HUMAN	PABPC1	sp|P11940-2|PABP1_HUMAN;sp|P11940|PABP1_HUMAN;sp|Q9H361|PABP3_HUMAN;sp|Q4VXU2|PAP1L_HUMAN;sp|Q4VXU2-2|PAP1L_HUMAN;sp|Q5JQF8|PAP1M_HUMAN;sp|Q96DU9-2|PABP5_HUMAN;sp|Q96DU9|PABP5_HUMAN	sp|P11940-2|PABP1_HUMAN;sp|P11940|PABP1_HUMAN;sp|Q9H361|PABP3_HUMAN	Isoform 2 of Polyadenylate-binding protein 1 OS=Homo sapiens OX=9606 GN=PABPC1;Polyadenylate-binding protein 1 OS=Homo sapiens OX=9606 GN=PABPC1 PE=1 SV=2;Polyadenylate-binding protein 3 OS=Homo sapiens OX=9606 GN=PABPC3 PE=1 SV=2	8	18	37.3	61.18	547	0	323.31	2//0	2//0	268930000	30	131			-1;-1;-1;-1;-1;-1;-1;-1	8964300	197610	206300	130490	226600	7458600	10807000	9634500	12482000	TRUE	FALSE	TRUE	TRUE	FALSE	TRUE			6.38415e+06	9.19317e+06	6.56837e+06	1.05971e+07
sp|P12004|PCNA_HUMAN	PCNA	sp|P12004|PCNA_HUMAN	sp|P12004|PCNA_HUMAN	Proliferating cell nuclear antigen OS=Homo sapiens OX=9606 GN=PCNA PE=1 SV=1	1	2	10.7	28.768	261	0	17.299	1//1	1//1	13008000	16	9			-1	812990	227260	40696	149160	35330					TRUE	FALSE	TRUE	TRUE	FALSE	TRUE			3.91586e+06	967210	4.00456e+06	881204
sp|P12236|ADT3_HUMAN	SLC25A6	sp|P12236|ADT3_HUMAN;sp|P12235|ADT1_HUMAN;sp|Q9H0C2|ADT4_HUMAN	sp|P12236|ADT3_HUMAN;sp|P12235|ADT1_HUMAN	ADP/ATP translocase 3 OS=Homo sapiens OX=9606 GN=SLC25A6 PE=1 SV=4;ADP/ATP translocase 1 OS=Homo sapiens OX=9606 GN=SLC25A4 PE=1 SV=4	3	3	34.6	32.866	298	0	25.762	1//1	0//0	41746000	20	19			-1;-1;-1	2087300	265190	175700			8770100	7200100			TRUE	FALSE	TRUE	FALSE	TRUE	FALSE	Mut1	Mut1	5.71154e+06	5.2198e+06
sp|P12956|XRCC6_HUMAN	XRCC6	sp|P12956|XRCC6_HUMAN;sp|P12956-2|XRCC6_HUMAN	sp|P12956|XRCC6_HUMAN;sp|P12956-2|XRCC6_HUMAN	X-ray repair cross-complementing protein 6 OS=Homo sapiens OX=9606 GN=XRCC6 PE=1 SV=2;Isoform 2 of X-ray repair cross-complementing protein 6 OS=Homo sapiens OX=9606 GN=XRCC6	2	6	15.1	69.842	609	0	44.386	2//0	1//1	42246000	33	30			-1;-1	1280200	381660	138440	42407	15698	9889500	4707600	4720200	2529600	TRUE	FALSE	TRUE	TRUE	FALSE	TRUE			1.01747e+07	5.98897e+06	2.34811e+06	807533
sp|P13010|XRCC5_HUMAN	XRCC5	sp|P13010|XRCC5_HUMAN	sp|P13010|XRCC5_HUMAN	X-ray repair cross-complementing protein 5 OS=Homo sapiens OX=9606 GN=XRCC5 PE=1 SV=3	1	5	6.8	82.704	732	0	30.167	1//0	0//0	15417000	38	12			-1	405700	50793								TRUE	FALSE	FALSE	FALSE	TRUE	FALSE	Mut1		2.07857e+06
sp|P13639|EF2_HUMAN	EEF2	sp|P13639|EF2_HUMAN	sp|P13639|EF2_HUMAN	Elongation factor 2 OS=Homo sapiens OX=9606 GN=EEF2 PE=1 SV=4	1	11	20.2	95.337	858	0	159.7	0//0	0//0	99065000	45	48			-1	2201400									FALSE	TRUE	FALSE	FALSE	TRUE	FALSE
sp|P13647|K2C5_HUMAN	KRT5	sp|P13647|K2C5_HUMAN;sp|CON_P13647|K2C5_HUMAN;CON__sp|CON_P13647|K2C5_HUMAN	sp|P13647|K2C5_HUMAN;sp|CON_P13647|K2C5_HUMAN;CON__sp|CON_P13647|K2C5_HUMAN	Keratin, type II cytoskeletal 5 OS=Homo sapiens OX=9606 GN=KRT5 PE=1 SV=3;Keratin, type II cytoskeletal 5 OS=Homo sapiens GN=KRT5 PE=1 SV=3;	3	9	36.8	62.378	590	0	323.31	2//0	2//0	328090000	31	88		+	-1;-1;-1	10584000	2136600	1266100	2159600	336730	61855000	49048000	85044000	18851000	TRUE	FALSE	TRUE	TRUE	FALSE	TRUE			5.68783e+07	4.47506e+07	9.26661e+07	1.62721e+07
sp|P13804-2|ETFA_HUMAN	ETFA	sp|P13804-2|ETFA_HUMAN;sp|P13804|ETFA_HUMAN	sp|P13804-2|ETFA_HUMAN;sp|P13804|ETFA_HUMAN	Isoform 2 of Electron transfer flavoprotein subunit alpha, mitochondrial OS=Homo sapiens OX=9606 GN=ETFA;Electron transfer flavoprotein subunit alpha, mitochondrial OS=Homo sapiens OX=9606 GN=ETFA PE=1 SV=1	2	2	15.5	30.025	284	0.0014327	11.088	0//0	0//0	4327100	18	2			-1;-1	240400									FALSE	TRUE	FALSE	FALSE	TRUE	FALSE
sp|P13807-2|GYS1_HUMAN	GYS1	sp|P13807-2|GYS1_HUMAN;sp|P13807|GYS1_HUMAN	sp|P13807-2|GYS1_HUMAN;sp|P13807|GYS1_HUMAN	Isoform 2 of Glycogen [starch] synthase, muscle OS=Homo sapiens OX=9606 GN=GYS1;Glycogen [starch] synthase, muscle OS=Homo sapiens OX=9606 GN=GYS1 PE=1 SV=2	2	2	5.8	76.482	673	0	15.099	1//0	0//0	16389000	31	12			-1;-1	528680	70193				2295600				TRUE	FALSE	FALSE	FALSE	TRUE	FALSE	Mut1		2.34332e+06
sp|P14174|MIF_HUMAN	MIF	sp|P14174|MIF_HUMAN	sp|P14174|MIF_HUMAN	Macrophage migration inhibitory factor OS=Homo sapiens OX=9606 GN=MIF PE=1 SV=4	1	2	17.4	12.476	115	0	55.598	1//0	0//0	27301000	4	14			-1	6825200	196600				1804800				TRUE	FALSE	FALSE	FALSE	TRUE	FALSE	Mut1		846893
sp|P14618|KPYM_HUMAN	PKM	sp|P14618|KPYM_HUMAN;sp|P14618-3|KPYM_HUMAN;sp|P14618-2|KPYM_HUMAN;sp|P30613-2|KPYR_HUMAN;sp|P30613|KPYR_HUMAN	sp|P14618|KPYM_HUMAN;sp|P14618-3|KPYM_HUMAN;sp|P14618-2|KPYM_HUMAN	Pyruvate kinase PKM OS=Homo sapiens OX=9606 GN=PKM PE=1 SV=4;Isoform 3 of Pyruvate kinase PKM OS=Homo sapiens OX=9606 GN=PKM;Isoform M1 of Pyruvate kinase PKM OS=Homo sapiens OX=9606 GN=PKM	5	21	55.6	57.936	531	0	317.03	2//0	2//0	310550000	30	95			-1;-1;-1;-1;-1	10352000	80513	68538	55919	51744	4222000	4810100	3754200	3825700	TRUE	FALSE	TRUE	TRUE	FALSE	TRUE			2.60114e+06	3.05429e+06	2.8148e+06	2.41984e+06
sp|P14625|ENPL_HUMAN	HSP90B1	sp|P14625|ENPL_HUMAN	sp|P14625|ENPL_HUMAN	Endoplasmin OS=Homo sapiens OX=9606 GN=HSP90B1 PE=1 SV=1	1	5	13.6	92.468	803	0	39.764	0//0	0//0	24776000	40	9			-1	619410									FALSE	TRUE	FALSE	FALSE	TRUE	FALSE
sp|P14678-2|RSMB_HUMAN	SNRPB	sp|P14678-2|RSMB_HUMAN;sp|P63162|RSMN_HUMAN;sp|P14678|RSMB_HUMAN;sp|P63162-2|RSMN_HUMAN;sp|P14678-3|RSMB_HUMAN	sp|P14678-2|RSMB_HUMAN;sp|P63162|RSMN_HUMAN;sp|P14678|RSMB_HUMAN;sp|P63162-2|RSMN_HUMAN;sp|P14678-3|RSMB_HUMAN	Isoform SM-B of Small nuclear ribonucleoprotein-associated proteins B and B OS=Homo sapiens OX=9606 GN=SNRPB;Small nuclear ribonucleoprotein-associated protein N OS=Homo sapiens OX=9606 GN=SNRPN PE=1 SV=1;Small nuclear ribonucleoprotein-associated protein	5	4	21.6	23.656	231	0	29.48	1//1	2//0	73006000	13	27			-1;-1;-1;-1;-1	5615800	71444	72771	22985	184900	2176200	5650800	2047700	6122500	TRUE	FALSE	TRUE	TRUE	FALSE	TRUE			1.00019e+06	1.40525e+06	501361	3.74695e+06
sp|P14866|HNRPL_HUMAN	HNRNPL	sp|P14866|HNRPL_HUMAN;sp|P14866-2|HNRPL_HUMAN	sp|P14866|HNRPL_HUMAN;sp|P14866-2|HNRPL_HUMAN	Heterogeneous nuclear ribonucleoprotein L OS=Homo sapiens OX=9606 GN=HNRNPL PE=1 SV=2;Isoform 2 of Heterogeneous nuclear ribonucleoprotein L OS=Homo sapiens OX=9606 GN=HNRNPL	2	19	58.6	64.132	589	0	323.31	2//0	2//0	1057500000	21	213			-1;-1	50359000	1396900	1519200	1331400	2346500	44982000	66530000	59905000	107630000	TRUE	FALSE	TRUE	TRUE	FALSE	TRUE			2.22715e+07	3.1588e+07	3.08267e+07	4.72464e+07
sp|P14923|PLAK_HUMAN	JUP	sp|P14923|PLAK_HUMAN	sp|P14923|PLAK_HUMAN	Junction plakoglobin OS=Homo sapiens OX=9606 GN=JUP PE=1 SV=3	1	5	8.5	81.744	745	0	121.75	0//0	0//0	14949000	43	12			-1	347660									FALSE	TRUE	FALSE	FALSE	TRUE	FALSE
sp|P15880|RS2_HUMAN	RPS2	sp|P15880|RS2_HUMAN	sp|P15880|RS2_HUMAN	40S ribosomal protein S2 OS=Homo sapiens OX=9606 GN=RPS2 PE=1 SV=2	1	14	49.1	31.324	293	0	323.31	2//0	2//0	1129800000	18	162			-1	62765000	881890	971910	687660	1003300	17225000	25047000	18781000	26779000	TRUE	FALSE	TRUE	TRUE	FALSE	TRUE			1.70946e+07	2.59869e+07	2.0769e+07	2.81531e+07
sp|P15924-2|DESP_HUMAN	DSP	sp|P15924-2|DESP_HUMAN;sp|CON_P15924-2|DESP_HUMAN;CON__sp|CON_P15924-2|DESP_HUMAN;sp|P15924-3|DESP_HUMAN;sp|P15924|DESP_HUMAN;sp|CON_P15924|DESP_HUMAN;CON__sp|CON_P15924|DESP_HUMAN	sp|P15924-2|DESP_HUMAN;sp|CON_P15924-2|DESP_HUMAN;CON__sp|CON_P15924-2|DESP_HUMAN;sp|P15924-3|DESP_HUMAN;sp|P15924|DESP_HUMAN;sp|CON_P15924|DESP_HUMAN;CON__sp|CON_P15924|DESP_HUMAN	Isoform DPII of Desmoplakin OS=Homo sapiens OX=9606 GN=DSP;Isoform DP2 of Desmoplakin OS=Homo sapiens GN=DSP;;Isoform DSPIa of Desmoplakin OS=Homo sapiens OX=9606 GN=DSP;Desmoplakin OS=Homo sapiens OX=9606 GN=DSP PE=1 SV=3;Desmoplakin OS=Homo sapiens GN=DS	7	4	2.6	260.12	2272	0	24.343	2//0	0//0	14764000	125	10		+	-1;-1;-1;-1;-1;-1;-1	118110	14616	24971			2019300	3940600			TRUE	FALSE	TRUE	FALSE	TRUE	FALSE	Mut1	Mut1	1.96749e+06	4.63651e+06
sp|P16401|H15_HUMAN	H1-5	sp|P16401|H15_HUMAN	sp|P16401|H15_HUMAN	Histone H1.5 OS=Homo sapiens OX=9606 GN=H1-5 PE=1 SV=3	1	9	27	22.58	226	0	236.1	2//0	1//1	332230000	10	76			-1	33223000	606380	303150	327550	632900	5605200	4959500	4180600	8474600	TRUE	FALSE	TRUE	TRUE	FALSE	TRUE			6.53008e+06	4.50309e+06	5.49613e+06	9.86583e+06
sp|P16615|AT2A2_HUMAN	ATP2A2	sp|P16615|AT2A2_HUMAN;sp|P16615-5|AT2A2_HUMAN;sp|P16615-2|AT2A2_HUMAN;sp|P16615-3|AT2A2_HUMAN;sp|P16615-4|AT2A2_HUMAN;sp|O14983-3|AT2A1_HUMAN;sp|O14983-2|AT2A1_HUMAN;sp|O14983|AT2A1_HUMAN;sp|Q93084-4|AT2A3_HUMAN;sp|Q93084-2|AT2A3_HUMAN;sp|Q93084-7|AT2A3_HUMAN;sp|Q93084|AT2A3_HUMAN;sp|Q93084-6|AT2A3_HUMAN;sp|Q93084-5|AT2A3_HUMAN	sp|P16615|AT2A2_HUMAN;sp|P16615-5|AT2A2_HUMAN;sp|P16615-2|AT2A2_HUMAN;sp|P16615-3|AT2A2_HUMAN;sp|P16615-4|AT2A2_HUMAN	Sarcoplasmic/endoplasmic reticulum calcium ATPase 2 OS=Homo sapiens OX=9606 GN=ATP2A2 PE=1 SV=1;Isoform 5 of Sarcoplasmic/endoplasmic reticulum calcium ATPase 2 OS=Homo sapiens OX=9606 GN=ATP2A2;Isoform 2 of Sarcoplasmic/endoplasmic reticulum calcium ATPas	14	12	17.5	114.76	1042	0	137.92	2//0	2//0	146430000	46	86			-1;-1;-1;-1;-1;-1;-1;-1;-1;-1;-1;-1;-1;-1	3183200	345360	239120	129440	215100	17256000	20394000	16615000	19972000	TRUE	FALSE	TRUE	TRUE	FALSE	TRUE			1.27948e+07	1.23737e+07	9.99027e+06	1.54242e+07
sp|P16989-3|YBOX3_HUMAN	YBX3	sp|P16989-3|YBOX3_HUMAN;sp|P16989|YBOX3_HUMAN	sp|P16989-3|YBOX3_HUMAN;sp|P16989|YBOX3_HUMAN	Isoform 3 of Y-box-binding protein 3 OS=Homo sapiens OX=9606 GN=YBX3;Y-box-binding protein 3 OS=Homo sapiens OX=9606 GN=YBX3 PE=1 SV=4	2	7	53.5	37.02	342	0	175.94	2//0	2//0	509300000	13	98			-1;-1	39177000	1619900	679720	1250700	973880	31941000	21136000	35028000	21789000	TRUE	FALSE	TRUE	TRUE	FALSE	TRUE			2.26785e+07	1.31259e+07	2.72819e+07	1.97359e+07
sp|P17096|HMGA1_HUMAN	HMGA1	sp|P17096|HMGA1_HUMAN;sp|P17096-2|HMGA1_HUMAN;sp|P17096-3|HMGA1_HUMAN	sp|P17096|HMGA1_HUMAN;sp|P17096-2|HMGA1_HUMAN;sp|P17096-3|HMGA1_HUMAN	High mobility group protein HMG-I/HMG-Y OS=Homo sapiens OX=9606 GN=HMGA1 PE=1 SV=3;Isoform HMG-Y of High mobility group protein HMG-I/HMG-Y OS=Homo sapiens OX=9606 GN=HMGA1;Isoform HMG-R of High mobility group protein HMG-I/HMG-Y OS=Homo sapiens OX=9606 GN	3	2	41.1	11.676	107	0	116.83	2//0	2//0	139260000	6	44			-1;-1;-1	23209000	1671800	2020800	1330400	1986800	12619000	19048000	13513000	19776000	TRUE	FALSE	TRUE	TRUE	FALSE	TRUE			1.08021e+07	1.80107e+07	1.33935e+07	1.85829e+07
sp|P17812|PYRG1_HUMAN	CTPS1	sp|P17812|PYRG1_HUMAN;sp|P17812-2|PYRG1_HUMAN	sp|P17812|PYRG1_HUMAN	CTP synthase 1 OS=Homo sapiens OX=9606 GN=CTPS1 PE=1 SV=2	2	3	7.8	66.69	591	0	23.375	0//0	0//0	14463000	28	16			-1;-1	516550									FALSE	TRUE	FALSE	FALSE	TRUE	FALSE
sp|P17844|DDX5_HUMAN	DDX5	sp|P17844|DDX5_HUMAN;sp|P17844-2|DDX5_HUMAN	sp|P17844|DDX5_HUMAN;sp|P17844-2|DDX5_HUMAN	Probable ATP-dependent RNA helicase DDX5 OS=Homo sapiens OX=9606 GN=DDX5 PE=1 SV=1;Isoform 2 of Probable ATP-dependent RNA helicase DDX5 OS=Homo sapiens OX=9606 GN=DDX5	2	14	47.2	69.147	614	0	221.32	2//0	2//0	338540000	33	142			-1;-1	10259000	567010	477200	312140	726560	20254000	27779000	23779000	40139000	TRUE	FALSE	TRUE	TRUE	FALSE	TRUE			1.36181e+07	1.94032e+07	1.39827e+07	2.5356e+07
sp|P17980|PRS6A_HUMAN	PSMC3	sp|P17980|PRS6A_HUMAN	sp|P17980|PRS6A_HUMAN	26S proteasome regulatory subunit 6A OS=Homo sapiens OX=9606 GN=PSMC3 PE=1 SV=3	1	2	7.3	49.203	439	0	34.542	2//0	0//0	10643000	26	4			-1	409330	195250	162250			4777300	5859900			TRUE	FALSE	TRUE	FALSE	TRUE	FALSE	Mut1	Mut1	5.46686e+06	6.2663e+06
sp|P17987|TCPA_HUMAN	TCP1	sp|P17987|TCPA_HUMAN	sp|P17987|TCPA_HUMAN	T-complex protein 1 subunit alpha OS=Homo sapiens OX=9606 GN=TCP1 PE=1 SV=1	1	11	24.6	60.343	556	0	130.18	2//0	0//0	158790000	31	73			-1	5122200	562700	415500			14448000	3448600			TRUE	FALSE	TRUE	FALSE	TRUE	FALSE	Mut1	Mut1	1.87849e+07	1.91333e+07
sp|P18077|RL35A_HUMAN	RPL35A	sp|P18077|RL35A_HUMAN	sp|P18077|RL35A_HUMAN	60S ribosomal protein L35a OS=Homo sapiens OX=9606 GN=RPL35A PE=1 SV=2	1	2	22.7	12.538	110	0	16.774	2//0	2//0	50232000	7	11			-1	7176000	699160	381740	256930	595420	5448800	4761800	3829800	6047600	TRUE	FALSE	TRUE	TRUE	FALSE	TRUE			5.27044e+06	3.96937e+06	3.01778e+06	6.4973e+06
sp|P18124|RL7_HUMAN	RPL7	sp|P18124|RL7_HUMAN	sp|P18124|RL7_HUMAN	60S ribosomal protein L7 OS=Homo sapiens OX=9606 GN=RPL7 PE=1 SV=1	1	12	46.8	29.225	248	0	323.31	2//0	2//0	425920000	12	108			-1	35493000	1177100	1127500	1010200	1129800	19466000	24386000	22242000	22373000	TRUE	FALSE	TRUE	TRUE	FALSE	TRUE			1.52115e+07	2.00988e+07	2.03407e+07	2.11338e+07
sp|P18583-6|SON_HUMAN	SON	sp|P18583-6|SON_HUMAN;sp|P18583-2|SON_HUMAN;sp|P18583-10|SON_HUMAN;sp|P18583-3|SON_HUMAN;sp|P18583-4|SON_HUMAN;sp|P18583-7|SON_HUMAN;sp|P18583|SON_HUMAN;sp|P18583-5|SON_HUMAN;sp|P18583-9|SON_HUMAN;sp|P18583-8|SON_HUMAN	sp|P18583-6|SON_HUMAN;sp|P18583-2|SON_HUMAN;sp|P18583-10|SON_HUMAN;sp|P18583-3|SON_HUMAN;sp|P18583-4|SON_HUMAN;sp|P18583-7|SON_HUMAN;sp|P18583|SON_HUMAN;sp|P18583-5|SON_HUMAN;sp|P18583-9|SON_HUMAN;sp|P18583-8|SON_HUMAN	Isoform E of Protein SON OS=Homo sapiens OX=9606 GN=SON;Isoform A of Protein SON OS=Homo sapiens OX=9606 GN=SON;Isoform J of Protein SON OS=Homo sapiens OX=9606 GN=SON;Isoform B of Protein SON OS=Homo sapiens OX=9606 GN=SON;Isoform C of Protein SON OS=Homo	10	3	3.2	228.18	2108	0	18.971	0//0	0//0	26228000	59	20			-1;-1;-1;-1;-1;-1;-1;-1;-1;-1	444550									FALSE	TRUE	FALSE	FALSE	TRUE	FALSE
sp|P18615-4|NELFE_HUMAN	NELFE	sp|P18615-4|NELFE_HUMAN;sp|P18615|NELFE_HUMAN;sp|P18615-3|NELFE_HUMAN	sp|P18615-4|NELFE_HUMAN;sp|P18615|NELFE_HUMAN;sp|P18615-3|NELFE_HUMAN	Isoform 3 of Negative elongation factor E OS=Homo sapiens OX=9606 GN=NELFE;Negative elongation factor E OS=Homo sapiens OX=9606 GN=NELFE PE=1 SV=3;Isoform 2 of Negative elongation factor E OS=Homo sapiens OX=9606 GN=NELFE	3	4	18.9	40.215	350	0	29.298	2//0	2//0	38089000	17	18			-1;-1;-1	2240500	726890	448200	328520	335160	7832500	9086100	7774300	8653900	TRUE	FALSE	TRUE	TRUE	FALSE	TRUE			1.33074e+07	1.13181e+07	9.37075e+06	8.88183e+06
sp|P18621-3|RL17_HUMAN	RPL17	sp|P18621-3|RL17_HUMAN;sp|P18621|RL17_HUMAN;sp|P18621-2|RL17_HUMAN	sp|P18621-3|RL17_HUMAN;sp|P18621|RL17_HUMAN;sp|P18621-2|RL17_HUMAN	Isoform 3 of 60S ribosomal protein L17 OS=Homo sapiens OX=9606 GN=RPL17;60S ribosomal protein L17 OS=Homo sapiens OX=9606 GN=RPL17 PE=1 SV=3;Isoform 2 of 60S ribosomal protein L17 OS=Homo sapiens OX=9606 GN=RPL17	3	11	39.9	26.372	228	0	319.27	2//0	1//1	652390000	12	108			-1;-1;-1	54366000	493240	293790	124370	113790	4638800	5658300	2463600	2611200	TRUE	FALSE	TRUE	TRUE	FALSE	TRUE			6.37402e+06	5.23686e+06	2.50417e+06	2.12865e+06
sp|P18669|PGAM1_HUMAN	PGAM1	sp|P18669|PGAM1_HUMAN;sp|Q8N0Y7|PGAM4_HUMAN;sp|P15259|PGAM2_HUMAN	sp|P18669|PGAM1_HUMAN;sp|Q8N0Y7|PGAM4_HUMAN;sp|P15259|PGAM2_HUMAN	Phosphoglycerate mutase 1 OS=Homo sapiens OX=9606 GN=PGAM1 PE=1 SV=2;Probable phosphoglycerate mutase 4 OS=Homo sapiens OX=9606 GN=PGAM4 PE=3 SV=1;Phosphoglycerate mutase 2 OS=Homo sapiens OX=9606 GN=PGAM2 PE=1 SV=3	3	4	28.3	28.804	254	0	49.423	0//0	0//0	28772000	13	12			-1;-1;-1	2213300									FALSE	TRUE	FALSE	FALSE	TRUE	FALSE
sp|P18859|ATP5J_HUMAN	ATP5PF	sp|P18859|ATP5J_HUMAN;sp|P18859-2|ATP5J_HUMAN	sp|P18859|ATP5J_HUMAN;sp|P18859-2|ATP5J_HUMAN	ATP synthase-coupling factor 6, mitochondrial OS=Homo sapiens OX=9606 GN=ATP5PF PE=1 SV=1;Isoform 2 of ATP synthase-coupling factor 6, mitochondrial OS=Homo sapiens OX=9606 GN=ATP5PF	2	4	48.1	12.587	108	0	39.517	2//0	2//0	79423000	6	17			-1;-1	13237000	2775800	294560	2090000	1051500	11249000	6714500	15832000	10019000	TRUE	FALSE	TRUE	TRUE	FALSE	TRUE			1.79356e+07	2.62521e+06	2.10411e+07	9.83512e+06
sp|P19105|ML12A_HUMAN	MYL12A	sp|P19105|ML12A_HUMAN;sp|O14950|ML12B_HUMAN	sp|P19105|ML12A_HUMAN;sp|O14950|ML12B_HUMAN	Myosin regulatory light chain 12A OS=Homo sapiens OX=9606 GN=MYL12A PE=1 SV=2;Myosin regulatory light chain 12B OS=Homo sapiens OX=9606 GN=MYL12B PE=1 SV=2	2	2	17.5	19.794	171	0	11.756	0//0	0//0	3951800	9	3			-1;-1	439090									FALSE	TRUE	FALSE	FALSE	TRUE	FALSE
sp|P19338|NUCL_HUMAN	NCL	sp|P19338|NUCL_HUMAN	sp|P19338|NUCL_HUMAN	Nucleolin OS=Homo sapiens OX=9606 GN=NCL PE=1 SV=3	1	35	38.3	76.613	710	0	323.31	2//0	2//0	3069700000	35	508			-1	87706000	4725200	2434200	2375000	2500500	192000000	137180000	167760000	185640000	TRUE	FALSE	TRUE	TRUE	FALSE	TRUE			9.11466e+07	6.65778e+07	9.59006e+07	8.44799e+07
sp|P19387|RPB3_HUMAN	POLR2C	sp|P19387|RPB3_HUMAN	sp|P19387|RPB3_HUMAN	DNA-directed RNA polymerase II subunit RPB3 OS=Homo sapiens OX=9606 GN=POLR2C PE=1 SV=2	1	6	38.9	31.441	275	0	84.731	1//1	0//0	89904000	14	38			-1	6421700	125920	60022			2889000	2881500			TRUE	FALSE	TRUE	FALSE	TRUE	FALSE	Mut1	Mut1	1.8985e+06	1.24822e+06
sp|P19388|RPAB1_HUMAN	POLR2E	sp|P19388|RPAB1_HUMAN	sp|P19388|RPAB1_HUMAN	DNA-directed RNA polymerases I, II, and III subunit RPABC1 OS=Homo sapiens OX=9606 GN=POLR2E PE=1 SV=4	1	3	23.8	24.551	210	0	120.03	1//0	1//1	35167000	12	21			-1	2930600	67856		71793	81246	1581900		2091100	2576700	TRUE	FALSE	FALSE	TRUE	FALSE	TRUE			876895		1.44556e+06	1.51982e+06
sp|P19525|E2AK2_HUMAN	EIF2AK2	sp|P19525|E2AK2_HUMAN;sp|P19525-2|E2AK2_HUMAN	sp|P19525|E2AK2_HUMAN;sp|P19525-2|E2AK2_HUMAN	Interferon-induced, double-stranded RNA-activated protein kinase OS=Homo sapiens OX=9606 GN=EIF2AK2 PE=1 SV=2;Isoform 2 of Interferon-induced, double-stranded RNA-activated protein kinase OS=Homo sapiens OX=9606 GN=EIF2AK2	2	21	37.6	62.094	551	0	323.31	0//0	0//0	778150000	21	195			-1;-1	37055000									FALSE	TRUE	FALSE	FALSE	TRUE	FALSE
sp|P20042|IF2B_HUMAN	EIF2S2	sp|P20042|IF2B_HUMAN	sp|P20042|IF2B_HUMAN	Eukaryotic translation initiation factor 2 subunit 2 OS=Homo sapiens OX=9606 GN=EIF2S2 PE=1 SV=2	1	15	39.6	38.388	333	0	323.31	0//0	0//0	300920000	21	99			-1	14329000									FALSE	TRUE	FALSE	FALSE	TRUE	FALSE
sp|P20290-2|BTF3_HUMAN	BTF3	sp|P20290-2|BTF3_HUMAN;sp|P20290|BTF3_HUMAN	sp|P20290-2|BTF3_HUMAN;sp|P20290|BTF3_HUMAN	Isoform 2 of Transcription factor BTF3 OS=Homo sapiens OX=9606 GN=BTF3;Transcription factor BTF3 OS=Homo sapiens OX=9606 GN=BTF3 PE=1 SV=1	2	4	40.7	17.699	162	0	92.102	0//0	0//0	94203000	7	31			-1;-1	13458000									FALSE	TRUE	FALSE	FALSE	TRUE	FALSE
sp|P20674|COX5A_HUMAN	COX5A	sp|P20674|COX5A_HUMAN	sp|P20674|COX5A_HUMAN	Cytochrome c oxidase subunit 5A, mitochondrial OS=Homo sapiens OX=9606 GN=COX5A PE=1 SV=2	1	2	16	16.762	150	0	12.262	2//0	2//0	13480000	10	8			-1	1348000	514970	192810	155270	258030	3151600	2970700	2024500	3609500	TRUE	FALSE	TRUE	TRUE	FALSE	TRUE			5.54566e+06	2.86406e+06	2.60537e+06	4.02234e+06
sp|P20700|LMNB1_HUMAN	LMNB1	sp|P20700|LMNB1_HUMAN;sp|Q03252|LMNB2_HUMAN	sp|P20700|LMNB1_HUMAN	Lamin-B1 OS=Homo sapiens OX=9606 GN=LMNB1 PE=1 SV=2	2	6	18.6	66.408	586	0	45.756	2//0	2//0	64500000	35	50			-1;-1	1842900	281720	237590	162890	255130	10138000	9281400	7220500	13061000	TRUE	FALSE	TRUE	TRUE	FALSE	TRUE			9.75343e+06	1.06737e+07	8.43548e+06	1.14879e+07
sp|P21127-9|CD11B_HUMAN	CDK11B	sp|P21127-9|CD11B_HUMAN;sp|Q9UQ88-4|CD11A_HUMAN;sp|P21127-2|CD11B_HUMAN;sp|P21127-3|CD11B_HUMAN;sp|Q9UQ88-2|CD11A_HUMAN;sp|Q9UQ88-3|CD11A_HUMAN;sp|P21127-10|CD11B_HUMAN;sp|P21127-6|CD11B_HUMAN;sp|P21127-8|CD11B_HUMAN;sp|Q9UQ88|CD11A_HUMAN;sp|Q9UQ88-8|CD11A_HUMAN;sp|Q9UQ88-5|CD11A_HUMAN;sp|Q9UQ88-9|CD11A_HUMAN;sp|P21127-5|CD11B_HUMAN;sp|P21127-4|CD11B_HUMAN;sp|P21127-12|CD11B_HUMAN;sp|Q9UQ88-10|CD…	sp|P21127-9|CD11B_HUMAN;sp|Q9UQ88-4|CD11A_HUMAN;sp|P21127-2|CD11B_HUMAN;sp|P21127-3|CD11B_HUMAN;sp|Q9UQ88-2|CD11A_HUMAN;sp|Q9UQ88-3|CD11A_HUMAN;sp|P21127-10|CD11B_HUMAN;sp|P21127-6|CD11B_HUMAN;sp|P21127-8|CD11B_HUMAN;sp|Q9UQ88|CD11A_HUMAN;sp|Q9UQ88-8|CD11A_HUMAN;sp|Q9UQ88-5|CD11A_HUMAN;sp|Q9UQ88-9|CD11A_HUMAN;sp|P21127-5|CD11B_HUMAN;sp|P21127-4|CD11B_HUMAN;sp|P21127-12|CD11B_HUMAN;sp|Q9UQ88-10|CD…	Isoform SV10 of Cyclin-dependent kinase 11B OS=Homo sapiens OX=9606 GN=CDK11B;Isoform SV3 of Cyclin-dependent kinase 11A OS=Homo sapiens OX=9606 GN=CDK11A;Isoform SV1 of Cyclin-dependent kinase 11B OS=Homo sapiens OX=9606 GN=CDK11B;Isoform 2 of Cyclin-depe	18	2	3.6	87.109	748	0.0042254	10.549	1//0	0//0	8523900	39	2			-1;-1;-1;-1;-1;-1;-1;-1;-1;-1;-1;-1;-1;-1;-1;-1;-1;-1	218560		192840							TRUE	FALSE	FALSE	FALSE	TRUE	FALSE	Mut1			1.11715e+07
sp|P21291|CSRP1_HUMAN	CSRP1	sp|P21291|CSRP1_HUMAN	sp|P21291|CSRP1_HUMAN	Cysteine and glycine-rich protein 1 OS=Homo sapiens OX=9606 GN=CSRP1 PE=1 SV=3	1	9	62.2	20.567	193	0	323.31	2//0	2//0	851560000	11	102			-1	77415000	1000800	810330	699940	789230	13621000	16104000	14673000	13939000	TRUE	FALSE	TRUE	TRUE	FALSE	TRUE			1.18548e+07	1.32406e+07	1.29191e+07	1.35331e+07
sp|P21333-2|FLNA_HUMAN	FLNA	sp|P21333-2|FLNA_HUMAN;sp|P21333|FLNA_HUMAN;sp|O75369-6|FLNB_HUMAN;sp|O75369-3|FLNB_HUMAN	sp|P21333-2|FLNA_HUMAN;sp|P21333|FLNA_HUMAN	Isoform 2 of Filamin-A OS=Homo sapiens OX=9606 GN=FLNA;Filamin-A OS=Homo sapiens OX=9606 GN=FLNA PE=1 SV=4	4	29	18.1	280.01	2639	0	323.31	2//0	0//0	307840000	130	150			-1;-1;-1;-1	2368000	91146	24296			13443000	5355400			TRUE	FALSE	TRUE	FALSE	TRUE	FALSE	Mut1	Mut1	1.10639e+07	4.69174e+06
sp|P21796|VDAC1_HUMAN	VDAC1	sp|P21796|VDAC1_HUMAN	sp|P21796|VDAC1_HUMAN	Voltage-dependent anion-selective channel protein 1 OS=Homo sapiens OX=9606 GN=VDAC1 PE=1 SV=2	1	7	42	30.772	283	0	50.045	2//0	2//0	73452000	17	39			-1	4320700	181930	312930	71234	149600	4760400	9659700	3594500	6023800	TRUE	FALSE	TRUE	TRUE	FALSE	TRUE			3.33058e+06	7.90222e+06	2.03192e+06	3.96449e+06
sp|P22087|FBRL_HUMAN	FBL	sp|P22087|FBRL_HUMAN	sp|P22087|FBRL_HUMAN	rRNA 2-O-methyltransferase fibrillarin OS=Homo sapiens OX=9606 GN=FBL PE=1 SV=2	1	4	24.6	33.784	321	0	71.621	2//0	2//0	64121000	19	29			-1	3374800	136810		178050	149180	2548200		6324900	7478500	TRUE	FALSE	TRUE	TRUE	FALSE	TRUE			2.79937e+06	0	5.67619e+06	4.41852e+06
sp|P22314-2|UBA1_HUMAN	UBA1	sp|P22314-2|UBA1_HUMAN;sp|P22314|UBA1_HUMAN	sp|P22314-2|UBA1_HUMAN;sp|P22314|UBA1_HUMAN	Isoform 2 of Ubiquitin-like modifier-activating enzyme 1 OS=Homo sapiens OX=9606 GN=UBA1;Ubiquitin-like modifier-activating enzyme 1 OS=Homo sapiens OX=9606 GN=UBA1 PE=1 SV=3	2	4	7.7	113.8	1018	0	25.453	0//0	0//0	7454800	52	5			-1;-1	143360									FALSE	TRUE	FALSE	FALSE	TRUE	FALSE
sp|P22626|ROA2_HUMAN	HNRNPA2B1	sp|P22626|ROA2_HUMAN	sp|P22626|ROA2_HUMAN	Heterogeneous nuclear ribonucleoproteins A2/B1 OS=Homo sapiens OX=9606 GN=HNRNPA2B1 PE=1 SV=2	1	50	94.3	37.429	353	0	323.31	2//0	2//0	34468000000	19	1505			-1	1814100000	334890000	289120000	279260000	335170000	6140600000	7112500000	7157200000	8416300000	TRUE	FALSE	TRUE	TRUE	FALSE	TRUE			2.90072e+09	3.61238e+09	3.70684e+09	4.40869e+09
sp|P22695|QCR2_HUMAN	UQCRC2	sp|P22695|QCR2_HUMAN	sp|P22695|QCR2_HUMAN	Cytochrome b-c1 complex subunit 2, mitochondrial OS=Homo sapiens OX=9606 GN=UQCRC2 PE=1 SV=3	1	4	14.8	48.442	453	0	56.728	2//0	2//0	124340000	19	44			-1	6544300	1606900	1099600	886320	894370	24033000	22378000	23079000	27170000	TRUE	FALSE	TRUE	TRUE	FALSE	TRUE			2.89339e+07	2.77099e+07	2.82561e+07	2.64898e+07
sp|P23246|SFPQ_HUMAN	SFPQ	sp|P23246|SFPQ_HUMAN;sp|P23246-2|SFPQ_HUMAN	sp|P23246|SFPQ_HUMAN;sp|P23246-2|SFPQ_HUMAN	Splicing factor, proline- and glutamine-rich OS=Homo sapiens OX=9606 GN=SFPQ PE=1 SV=2;Isoform Short of Splicing factor, proline- and glutamine-rich OS=Homo sapiens OX=9606 GN=SFPQ	2	10	25.2	76.149	707	0	220.63	2//0	2//0	294190000	27	87			-1;-1	10896000	1221300	1025600	506760	661550	26216000	29024000	35247000	37886000	TRUE	FALSE	TRUE	TRUE	FALSE	TRUE			2.30159e+07	2.92806e+07	1.68274e+07	2.09528e+07
sp|P23284|PPIB_HUMAN	PPIB	sp|P23284|PPIB_HUMAN	sp|P23284|PPIB_HUMAN	Peptidyl-prolyl cis-trans isomerase B OS=Homo sapiens OX=9606 GN=PPIB PE=1 SV=2	1	2	9.7	23.742	216	0.0028369	10.715	0//0	0//0	22111000	13	2			-1	1700800									FALSE	TRUE	FALSE	FALSE	TRUE	FALSE
sp|P23368-2|MAOM_HUMAN	ME2	sp|P23368-2|MAOM_HUMAN;sp|P23368|MAOM_HUMAN	sp|P23368-2|MAOM_HUMAN;sp|P23368|MAOM_HUMAN	Isoform 2 of NAD-dependent malic enzyme, mitochondrial OS=Homo sapiens OX=9606 GN=ME2;NAD-dependent malic enzyme, mitochondrial OS=Homo sapiens OX=9606 GN=ME2 PE=1 SV=1	2	5	20	53.586	479	0	58.725	0//0	0//0	38505000	22	25			-1;-1	1750200									FALSE	TRUE	FALSE	FALSE	TRUE	FALSE
sp|P23396|RS3_HUMAN	RPS3	sp|P23396|RS3_HUMAN;sp|P23396-2|RS3_HUMAN	sp|P23396|RS3_HUMAN;sp|P23396-2|RS3_HUMAN	40S ribosomal protein S3 OS=Homo sapiens OX=9606 GN=RPS3 PE=1 SV=2;Isoform 2 of 40S ribosomal protein S3 OS=Homo sapiens OX=9606 GN=RPS3	2	28	77.8	26.688	243	0	323.31	2//0	2//0	2813500000	19	370			-1;-1	148080000	1968800	1838000	782500	1421200	48693000	68619000	32139000	50466000	TRUE	FALSE	TRUE	TRUE	FALSE	TRUE			2.14643e+07	2.76575e+07	1.6862e+07	2.77775e+07
sp|P23528|COF1_HUMAN	CFL1	sp|P23528|COF1_HUMAN;sp|Q9Y281-3|COF2_HUMAN;sp|Q9Y281|COF2_HUMAN	sp|P23528|COF1_HUMAN	Cofilin-1 OS=Homo sapiens OX=9606 GN=CFL1 PE=1 SV=3	3	4	38.6	18.502	166	0	45.803	0//0	0//0	54071000	10	20			-1;-1;-1	5407100									FALSE	TRUE	FALSE	FALSE	TRUE	FALSE
sp|P23588-2|IF4B_HUMAN	EIF4B	sp|P23588-2|IF4B_HUMAN;sp|P23588|IF4B_HUMAN	sp|P23588-2|IF4B_HUMAN;sp|P23588|IF4B_HUMAN	Isoform 2 of Eukaryotic translation initiation factor 4B OS=Homo sapiens OX=9606 GN=EIF4B;Eukaryotic translation initiation factor 4B OS=Homo sapiens OX=9606 GN=EIF4B PE=1 SV=2	2	2	5.8	64.805	572	0	15.981	2//0	0//0	30927000	23	26			-1;-1	1344600	82105	85934			2937900	3856200			TRUE	FALSE	TRUE	FALSE	TRUE	FALSE	Mut1	Mut1	2.03363e+06	2.93591e+06
sp|P24539|AT5F1_HUMAN	ATP5PB	sp|P24539|AT5F1_HUMAN	sp|P24539|AT5F1_HUMAN	ATP synthase F(0) complex subunit B1, mitochondrial OS=Homo sapiens OX=9606 GN=ATP5PB PE=1 SV=2	1	4	21.9	28.908	256	0	34.359	1//1	0//0	96210000	16	20			-1	6013100	123240	32862			6021200	5061500			TRUE	FALSE	TRUE	FALSE	TRUE	FALSE	Mut1	Mut1	2.1235e+06	781041
sp|P24752|THIL_HUMAN	ACAT1	sp|P24752|THIL_HUMAN;sp|P24752-2|THIL_HUMAN	sp|P24752|THIL_HUMAN;sp|P24752-2|THIL_HUMAN	Acetyl-CoA acetyltransferase, mitochondrial OS=Homo sapiens OX=9606 GN=ACAT1 PE=1 SV=1;Isoform 2 of Acetyl-CoA acetyltransferase, mitochondrial OS=Homo sapiens OX=9606 GN=ACAT1	2	2	9.4	45.199	427	0	11.932	1//0	0//0	2357200	24	3			-1;-1	98216	98216				2349700				TRUE	FALSE	FALSE	FALSE	TRUE	FALSE	Mut1		2.53843e+06
sp|P24928|RPB1_HUMAN	POLR2A	sp|P24928|RPB1_HUMAN;sp|P24928-2|RPB1_HUMAN	sp|P24928|RPB1_HUMAN	DNA-directed RNA polymerase II subunit RPB1 OS=Homo sapiens OX=9606 GN=POLR2A PE=1 SV=2	2	21	15.1	217.17	1970	0	258.45	0//0	0//0	197430000	92	125			-1;-1	2145900									FALSE	TRUE	FALSE	FALSE	TRUE	FALSE
sp|P25205|MCM3_HUMAN	MCM3	sp|P25205|MCM3_HUMAN;sp|P25205-2|MCM3_HUMAN	sp|P25205|MCM3_HUMAN;sp|P25205-2|MCM3_HUMAN	DNA replication licensing factor MCM3 OS=Homo sapiens OX=9606 GN=MCM3 PE=1 SV=3;Isoform 2 of DNA replication licensing factor MCM3 OS=Homo sapiens OX=9606 GN=MCM3	2	13	20.7	90.98	808	0	113.39	2//0	2//0	144860000	52	85			-1;-1	2785900	280830	68469	119710	58677	13909000	9237900	9828800	5455300	TRUE	FALSE	TRUE	TRUE	FALSE	TRUE			1.40051e+07	5.28874e+06	1.04453e+07	4.75642e+06
sp|P25398|RS12_HUMAN	RPS12	sp|P25398|RS12_HUMAN	sp|P25398|RS12_HUMAN	40S ribosomal protein S12 OS=Homo sapiens OX=9606 GN=RPS12 PE=1 SV=3	1	15	81.8	14.515	132	0	323.31	0//0	0//0	1372800000	7	184			-1	196110000									FALSE	TRUE	FALSE	FALSE	TRUE	FALSE
sp|P25705|ATPA_HUMAN	ATP5F1A	sp|P25705|ATPA_HUMAN;sp|P25705-2|ATPA_HUMAN;sp|P25705-3|ATPA_HUMAN	sp|P25705|ATPA_HUMAN;sp|P25705-2|ATPA_HUMAN;sp|P25705-3|ATPA_HUMAN	ATP synthase subunit alpha, mitochondrial OS=Homo sapiens OX=9606 GN=ATP5F1A PE=1 SV=1;Isoform 2 of ATP synthase subunit alpha, mitochondrial OS=Homo sapiens OX=9606 GN=ATP5F1A;Isoform 3 of ATP synthase subunit alpha, mitochondrial OS=Homo sapiens OX=9606	3	31	52.6	59.75	553	0	323.31	2//0	2//0	2194800000	31	403			-1;-1;-1	70801000	15689000	9044200	9042700	8975900	412020000	356720000	359130000	418150000	TRUE	FALSE	TRUE	TRUE	FALSE	TRUE			1.7126e+08	1.56287e+08	1.92923e+08	1.92996e+08
sp|P26038|MOES_HUMAN	MSN	sp|P26038|MOES_HUMAN	sp|P26038|MOES_HUMAN	Moesin OS=Homo sapiens OX=9606 GN=MSN PE=1 SV=3	1	10	21.1	67.819	577	0	66.712	0//0	0//0	66193000	34	37			-1	1946900									FALSE	TRUE	FALSE	FALSE	TRUE	FALSE
sp|P26196|DDX6_HUMAN	DDX6	sp|P26196|DDX6_HUMAN	sp|P26196|DDX6_HUMAN	Probable ATP-dependent RNA helicase DDX6 OS=Homo sapiens OX=9606 GN=DDX6 PE=1 SV=2	1	3	11.2	54.416	483	0	18.09	0//0	0//0	8128300	25	10			-1	325130									FALSE	TRUE	FALSE	FALSE	TRUE	FALSE
sp|P26368-2|U2AF2_HUMAN	U2AF2	sp|P26368-2|U2AF2_HUMAN;sp|P26368|U2AF2_HUMAN	sp|P26368-2|U2AF2_HUMAN;sp|P26368|U2AF2_HUMAN	Isoform 2 of Splicing factor U2AF 65 kDa subunit OS=Homo sapiens OX=9606 GN=U2AF2;Splicing factor U2AF 65 kDa subunit OS=Homo sapiens OX=9606 GN=U2AF2 PE=1 SV=4	2	19	59.7	53.12	471	0	323.31	2//0	2//0	1499500000	15	267			-1;-1	99965000	11207000	11507000	5525300	8596300	172620000	220800000	131860000	223400000	TRUE	FALSE	TRUE	TRUE	FALSE	TRUE			9.09789e+07	1.50878e+08	9.14477e+07	1.2876e+08
sp|P26373|RL13_HUMAN	RPL13	sp|P26373|RL13_HUMAN;sp|P26373-2|RL13_HUMAN	sp|P26373|RL13_HUMAN;sp|P26373-2|RL13_HUMAN	60S ribosomal protein L13 OS=Homo sapiens OX=9606 GN=RPL13 PE=1 SV=4;Isoform 2 of 60S ribosomal protein L13 OS=Homo sapiens OX=9606 GN=RPL13	2	15	55.5	24.261	211	0	323.31	2//0	2//0	906720000	10	200			-1;-1	90672000	3780600	3996800	2703500	3879000	46870000	65342000	51676000	70288000	TRUE	FALSE	TRUE	TRUE	FALSE	TRUE			2.54666e+07	4.25702e+07	3.00744e+07	4.51249e+07
sp|P26583|HMGB2_HUMAN	HMGB2	sp|P26583|HMGB2_HUMAN	sp|P26583|HMGB2_HUMAN	High mobility group protein B2 OS=Homo sapiens OX=9606 GN=HMGB2 PE=1 SV=2	1	4	36.8	24.033	209	0	24.876	0//1	0//0	41881000	8	15			-1	5235100									FALSE	TRUE	FALSE	FALSE	TRUE	FALSE
sp|P26599|PTBP1_HUMAN	PTBP1	sp|P26599|PTBP1_HUMAN;sp|P26599-2|PTBP1_HUMAN;sp|P26599-3|PTBP1_HUMAN;sp|O95758-1|PTBP3_HUMAN;sp|O95758-6|PTBP3_HUMAN;sp|O95758-2|PTBP3_HUMAN;sp|O95758|PTBP3_HUMAN;sp|O95758-5|PTBP3_HUMAN;sp|O95758-4|PTBP3_HUMAN	sp|P26599|PTBP1_HUMAN;sp|P26599-2|PTBP1_HUMAN;sp|P26599-3|PTBP1_HUMAN	Polypyrimidine tract-binding protein 1 OS=Homo sapiens OX=9606 GN=PTBP1 PE=1 SV=1;Isoform 2 of Polypyrimidine tract-binding protein 1 OS=Homo sapiens OX=9606 GN=PTBP1;Isoform 3 of Polypyrimidine tract-binding protein 1 OS=Homo sapiens OX=9606 GN=PTBP1	9	8	26.2	57.221	531	0	67.906	2//0	0//0	80599000	20	48			-1;-1;-1;-1;-1;-1;-1;-1;-1	4030000	87345	139230			5584400	8692200			TRUE	FALSE	TRUE	FALSE	TRUE	FALSE	Mut1	Mut1	1.88123e+06	4.13625e+06
sp|P26641|EF1G_HUMAN	EEF1G	sp|P26641|EF1G_HUMAN;sp|P26641-2|EF1G_HUMAN	sp|P26641|EF1G_HUMAN;sp|P26641-2|EF1G_HUMAN	Elongation factor 1-gamma OS=Homo sapiens OX=9606 GN=EEF1G PE=1 SV=3;Isoform 2 of Elongation factor 1-gamma OS=Homo sapiens OX=9606 GN=EEF1G	2	6	19.9	50.118	437	0	98.475	1//1	2//0	68576000	25	43			-1;-1	2743000	176360	106010	22129	11958	4656100	3846600	1756500	1936600	TRUE	FALSE	TRUE	TRUE	FALSE	TRUE			4.74793e+06	3.93681e+06	928290	466035
sp|P27348|1433T_HUMAN	YWHAQ	sp|P27348|1433T_HUMAN	sp|P27348|1433T_HUMAN	14-3-3 protein theta OS=Homo sapiens OX=9606 GN=YWHAQ PE=1 SV=1	1	3	25.3	27.764	245	0	34.537	1//0	0//0	16637000	14	11			-1	1188300	49157				1821600				TRUE	FALSE	FALSE	FALSE	TRUE	FALSE	Mut1		741109
sp|P27635|RL10_HUMAN	RPL10	sp|P27635|RL10_HUMAN;sp|Q96L21|RL10L_HUMAN	sp|P27635|RL10_HUMAN	60S ribosomal protein L10 OS=Homo sapiens OX=9606 GN=RPL10 PE=1 SV=4	2	9	36.4	24.604	214	0	258.94	2//0	2//0	560210000	8	104			-1;-1	70027000	1222700	726460	607960	1175600	8175700	8502000	8134200	11900000	TRUE	FALSE	TRUE	TRUE	FALSE	TRUE			1.05341e+07	8.63289e+06	8.16083e+06	1.46602e+07
sp|P27708|PYR1_HUMAN	CAD	sp|P27708|PYR1_HUMAN	sp|P27708|PYR1_HUMAN	CAD protein OS=Homo sapiens OX=9606 GN=CAD PE=1 SV=3	1	29	21.4	242.98	2225	0	323.31	0//0	0//0	360010000	97	150			-1	3711500									FALSE	TRUE	FALSE	FALSE	TRUE	FALSE
sp|P27797|CALR_HUMAN	CALR	sp|P27797|CALR_HUMAN	sp|P27797|CALR_HUMAN	Calreticulin OS=Homo sapiens OX=9606 GN=CALR PE=1 SV=1	1	4	20.4	48.141	417	0	35.107	0//0	0//0	20118000	19	10			-1	1058900									FALSE	TRUE	FALSE	FALSE	TRUE	FALSE
sp|P27824-2|CALX_HUMAN	CANX	sp|P27824-2|CALX_HUMAN;sp|P27824|CALX_HUMAN;sp|P27824-3|CALX_HUMAN	sp|P27824-2|CALX_HUMAN;sp|P27824|CALX_HUMAN;sp|P27824-3|CALX_HUMAN	Isoform 2 of Calnexin OS=Homo sapiens OX=9606 GN=CANX;Calnexin OS=Homo sapiens OX=9606 GN=CANX PE=1 SV=2;Isoform 3 of Calnexin OS=Homo sapiens OX=9606 GN=CANX	3	4	9.3	71.502	627	0	29.659	2//0	2//0	64905000	25	48			-1;-1;-1	2596200	319550	284760	202970	283760	6664900	8492800	7448900	8893900	TRUE	FALSE	TRUE	TRUE	FALSE	TRUE			8.60311e+06	1.05748e+07	8.51411e+06	1.10586e+07
sp|P28070|PSB4_HUMAN	PSMB4	sp|P28070|PSB4_HUMAN	sp|P28070|PSB4_HUMAN	Proteasome subunit beta type-4 OS=Homo sapiens OX=9606 GN=PSMB4 PE=1 SV=4	1	2	14	29.204	264	0	11.895	2//0	1//1	7599500	11	4			-1	690870	96076	137120	18582	93959	960010	1974100	759240	1649700	TRUE	FALSE	TRUE	TRUE	FALSE	TRUE			1.1381e+06	2.24051e+06	342966	1.61115e+06
sp|P28288|ABCD3_HUMAN	ABCD3	sp|P28288|ABCD3_HUMAN;sp|P28288-2|ABCD3_HUMAN	sp|P28288|ABCD3_HUMAN;sp|P28288-2|ABCD3_HUMAN	ATP-binding cassette sub-family D member 3 OS=Homo sapiens OX=9606 GN=ABCD3 PE=1 SV=1;Isoform 2 of ATP-binding cassette sub-family D member 3 OS=Homo sapiens OX=9606 GN=ABCD3	2	5	10.8	75.475	659	0	64.05	2//0	2//0	70070000	36	35			-1;-1	1946400	416420	252770	207320	317170	13778000	12462000	13550000	15566000	TRUE	FALSE	TRUE	TRUE	FALSE	TRUE			1.6144e+07	1.35172e+07	1.2523e+07	1.7799e+07
sp|P29401|TKT_HUMAN	TKT	sp|P29401|TKT_HUMAN;sp|P29401-2|TKT_HUMAN	sp|P29401|TKT_HUMAN;sp|P29401-2|TKT_HUMAN	Transketolase OS=Homo sapiens OX=9606 GN=TKT PE=1 SV=3;Isoform 2 of Transketolase OS=Homo sapiens OX=9606 GN=TKT	2	28	68.5	67.877	623	0	323.31	2//0	2//0	1327600000	28	290			-1;-1	47414000	6897300	1243100	2058600	886520	178970000	61053000	111150000	59019000	TRUE	FALSE	TRUE	TRUE	FALSE	TRUE			9.70049e+07	3.4192e+07	6.24752e+07	2.97238e+07
sp|P29692|EF1D_HUMAN	EEF1D	sp|P29692|EF1D_HUMAN;sp|P29692-2|EF1D_HUMAN;sp|P29692-3|EF1D_HUMAN;sp|P29692-4|EF1D_HUMAN	sp|P29692|EF1D_HUMAN;sp|P29692-2|EF1D_HUMAN;sp|P29692-3|EF1D_HUMAN	Elongation factor 1-delta OS=Homo sapiens OX=9606 GN=EEF1D PE=1 SV=5;Isoform 2 of Elongation factor 1-delta OS=Homo sapiens OX=9606 GN=EEF1D;Isoform 3 of Elongation factor 1-delta OS=Homo sapiens OX=9606 GN=EEF1D	4	7	31.3	31.121	281	0	178.57	2//0	2//0	82181000	16	39			-1;-1;-1;-1	5136300	365860	370730	257160	299690	6832600	7901700	8536400	8994800	TRUE	FALSE	TRUE	TRUE	FALSE	TRUE			6.30386e+06	8.81129e+06	6.90378e+06	7.4747e+06
sp|P30041|PRDX6_HUMAN	PRDX6	sp|P30041|PRDX6_HUMAN	sp|P30041|PRDX6_HUMAN	Peroxiredoxin-6 OS=Homo sapiens OX=9606 GN=PRDX6 PE=1 SV=3	1	2	12.9	25.035	224	0	14.662	0//0	0//0	7812500	15	5			-1	520830									FALSE	TRUE	FALSE	FALSE	TRUE	FALSE
sp|P30048-2|PRDX3_HUMAN	PRDX3	sp|P30048-2|PRDX3_HUMAN;sp|P30048|PRDX3_HUMAN	sp|P30048-2|PRDX3_HUMAN;sp|P30048|PRDX3_HUMAN	Isoform 2 of Thioredoxin-dependent peroxide reductase, mitochondrial OS=Homo sapiens OX=9606 GN=PRDX3;Thioredoxin-dependent peroxide reductase, mitochondrial OS=Homo sapiens OX=9606 GN=PRDX3 PE=1 SV=3	2	4	28.6	25.838	238	0	31.256	0//0	0//0	47775000	12	11			-1;-1	3981200									FALSE	TRUE	FALSE	FALSE	TRUE	FALSE
sp|P30050|RL12_HUMAN	RPL12	sp|P30050|RL12_HUMAN;sp|P30050-2|RL12_HUMAN	sp|P30050|RL12_HUMAN;sp|P30050-2|RL12_HUMAN	60S ribosomal protein L12 OS=Homo sapiens OX=9606 GN=RPL12 PE=1 SV=1;Isoform 2 of 60S ribosomal protein L12 OS=Homo sapiens OX=9606 GN=RPL12	2	6	49.1	17.818	165	0	135.21	2//0	0//0	92998000	9	38			-1;-1	10333000	294540	127650			3289900	2805800			TRUE	FALSE	TRUE	FALSE	TRUE	FALSE	Mut1	Mut1	2.8547e+06	1.70658e+06
sp|P30101|PDIA3_HUMAN	PDIA3	sp|P30101|PDIA3_HUMAN	sp|P30101|PDIA3_HUMAN	Protein disulfide-isomerase A3 OS=Homo sapiens OX=9606 GN=PDIA3 PE=1 SV=4	1	5	17.2	56.782	505	0	30.437	0//0	0//0	19933000	27	14			-1	738250									FALSE	TRUE	FALSE	FALSE	TRUE	FALSE
sp|P30876|RPB2_HUMAN	POLR2B	sp|P30876|RPB2_HUMAN	sp|P30876|RPB2_HUMAN	DNA-directed RNA polymerase II subunit RPB2 OS=Homo sapiens OX=9606 GN=POLR2B PE=1 SV=1	1	29	33.9	133.9	1174	0	323.31	1//0	1//1	482670000	57	182			-1	8467900	60557		47609	19190	3597300		3614300	3996900	TRUE	FALSE	FALSE	TRUE	FALSE	TRUE			3.71723e+06		4.55336e+06	1.70507e+06
sp|P31153-2|METK2_HUMAN	MAT2A	sp|P31153-2|METK2_HUMAN;sp|P31153|METK2_HUMAN	sp|P31153-2|METK2_HUMAN;sp|P31153|METK2_HUMAN	Isoform 2 of S-adenosylmethionine synthase isoform type-2 OS=Homo sapiens OX=9606 GN=MAT2A;S-adenosylmethionine synthase isoform type-2 OS=Homo sapiens OX=9606 GN=MAT2A PE=1 SV=1	2	2	10	32.964	299	0	12.651	1//0	1//0	2405800	15	5			-1;-1	160390	160390				2405800				TRUE	FALSE	FALSE	TRUE	FALSE	FALSE			2.59082e+06		0
sp|P31327-3|CPSM_HUMAN	CPS1	sp|P31327-3|CPSM_HUMAN;sp|P31327|CPSM_HUMAN;sp|P31327-2|CPSM_HUMAN	sp|P31327-3|CPSM_HUMAN;sp|P31327|CPSM_HUMAN;sp|P31327-2|CPSM_HUMAN	Isoform 3 of Carbamoyl-phosphate synthase [ammonia], mitochondrial OS=Homo sapiens OX=9606 GN=CPS1;Carbamoyl-phosphate synthase [ammonia], mitochondrial OS=Homo sapiens OX=9606 GN=CPS1 PE=1 SV=2;Isoform 2 of Carbamoyl-phosphate synthase [ammonia], mitochon	3	65	57.6	165.65	1506	0	323.31	2//0	2//0	2349300000	73	562			-1;-1;-1	32182000	3850500	584050	993060	431200	294260000	122230000	155210000	70621000	TRUE	FALSE	TRUE	TRUE	FALSE	TRUE			8.42454e+07	2.16961e+07	4.06871e+07	1.7232e+07
sp|P31689-2|DNJA1_HUMAN	DNAJA1	sp|P31689-2|DNJA1_HUMAN;sp|P31689|DNJA1_HUMAN	sp|P31689-2|DNJA1_HUMAN;sp|P31689|DNJA1_HUMAN	Isoform 2 of DnaJ homolog subfamily A member 1 OS=Homo sapiens OX=9606 GN=DNAJA1;DnaJ homolog subfamily A member 1 OS=Homo sapiens OX=9606 GN=DNAJA1 PE=1 SV=2	2	2	13	37.044	331	0	13.052	0//0	0//0	10104000	15	12			-1;-1	673620									FALSE	TRUE	FALSE	FALSE	TRUE	FALSE
sp|P31930|QCR1_HUMAN	UQCRC1	sp|P31930|QCR1_HUMAN	sp|P31930|QCR1_HUMAN	Cytochrome b-c1 complex subunit 1, mitochondrial OS=Homo sapiens OX=9606 GN=UQCRC1 PE=1 SV=3	1	2	6	52.645	480	0	12.578	2//0	2//0	13743000	24	9			-1	572600	241750	234620	24904	71323	3635700	5240000	2537800	4582100	TRUE	FALSE	TRUE	TRUE	FALSE	TRUE			6.24827e+06	8.36444e+06	1.00291e+06	2.66837e+06
sp|P31942|HNRH3_HUMAN	HNRNPH3	sp|P31942|HNRH3_HUMAN;sp|P31942-3|HNRH3_HUMAN;sp|P31942-2|HNRH3_HUMAN;sp|P31942-4|HNRH3_HUMAN;sp|P31942-5|HNRH3_HUMAN;sp|P31942-6|HNRH3_HUMAN	sp|P31942|HNRH3_HUMAN;sp|P31942-3|HNRH3_HUMAN;sp|P31942-2|HNRH3_HUMAN;sp|P31942-4|HNRH3_HUMAN	Heterogeneous nuclear ribonucleoprotein H3 OS=Homo sapiens OX=9606 GN=HNRNPH3 PE=1 SV=2;Isoform 3 of Heterogeneous nuclear ribonucleoprotein H3 OS=Homo sapiens OX=9606 GN=HNRNPH3;Isoform 2 of Heterogeneous nuclear ribonucleoprotein H3 OS=Homo sapiens OX=96	6	24	74	36.926	346	0	323.31	2//0	2//0	3465900000	16	375			-1;-1;-1;-1;-1;-1	216620000	45368000	51367000	33800000	56491000	722910000	983210000	767660000	1149800000	TRUE	FALSE	TRUE	TRUE	FALSE	TRUE			3.75593e+08	6.7645e+08	4.29986e+08	7.92013e+08
sp|P31943|HNRH1_HUMAN	HNRNPH1	sp|P31943|HNRH1_HUMAN	sp|P31943|HNRH1_HUMAN	Heterogeneous nuclear ribonucleoprotein H OS=Homo sapiens OX=9606 GN=HNRNPH1 PE=1 SV=4	1	39	67.5	49.229	449	0	323.31	2//0	2//0	7239700000	19	709			-1	381040000	94663000	69186000	52270000	72798000	1631100000	1643900000	1323600000	1780400000	TRUE	FALSE	TRUE	TRUE	FALSE	TRUE			8.23988e+08	8.53986e+08	7.13611e+08	9.81572e+08
sp|P31946-2|1433B_HUMAN	YWHAB	sp|P31946-2|1433B_HUMAN;sp|P31946|1433B_HUMAN	sp|P31946-2|1433B_HUMAN;sp|P31946|1433B_HUMAN	Isoform Short of 14-3-3 protein beta/alpha OS=Homo sapiens OX=9606 GN=YWHAB;14-3-3 protein beta/alpha OS=Homo sapiens OX=9606 GN=YWHAB PE=1 SV=3	2	2	28.3	27.85	244	0.002845	10.801	0//0	0//0	7966500	14	5			-1;-1	569030									FALSE	TRUE	FALSE	FALSE	TRUE	FALSE
sp|P31949|S10AB_HUMAN	S100A11	sp|P31949|S10AB_HUMAN	sp|P31949|S10AB_HUMAN	Protein S100-A11 OS=Homo sapiens OX=9606 GN=S100A11 PE=1 SV=2	1	2	25.7	11.74	105	0	102.49	0//0	0//0	41166000	5	8			-1	8233300									FALSE	TRUE	FALSE	FALSE	TRUE	FALSE
sp|P32119|PRDX2_HUMAN	PRDX2	sp|P32119|PRDX2_HUMAN;sp|P32119-2|PRDX2_HUMAN	sp|P32119|PRDX2_HUMAN	Peroxiredoxin-2 OS=Homo sapiens OX=9606 GN=PRDX2 PE=1 SV=5	2	5	44.4	21.892	198	0	39.261	0//2	0//2	29263000	11	15			-1;-1	2660300									FALSE	TRUE	FALSE	FALSE	TRUE	FALSE
sp|P32322|P5CR1_HUMAN	PYCR1	sp|P32322|P5CR1_HUMAN;sp|P32322-3|P5CR1_HUMAN;sp|P32322-2|P5CR1_HUMAN;sp|Q96C36|P5CR2_HUMAN	sp|P32322|P5CR1_HUMAN;sp|P32322-3|P5CR1_HUMAN;sp|P32322-2|P5CR1_HUMAN	Pyrroline-5-carboxylate reductase 1, mitochondrial OS=Homo sapiens OX=9606 GN=PYCR1 PE=1 SV=2;Isoform 3 of Pyrroline-5-carboxylate reductase 1, mitochondrial OS=Homo sapiens OX=9606 GN=PYCR1;Isoform 2 of Pyrroline-5-carboxylate reductase 1, mitochondrial O	4	5	23.5	33.36	319	0	35.598	2//0	1//1	39318000	14	18			-1;-1;-1;-1	2808400	460820	70999	194240	32976	9982400	3647800	5012300	2241400	TRUE	FALSE	TRUE	TRUE	FALSE	TRUE			6.9476e+06	1.47651e+06	4.56276e+06	719660
sp|P32969|RL9_HUMAN	RPL9	sp|P32969|RL9_HUMAN	sp|P32969|RL9_HUMAN	60S ribosomal protein L9 OS=Homo sapiens OX=9606 GN=RPL9 PE=1 SV=1	1	11	62.5	21.863	192	0	323.31	0//0	0//0	296240000	9	85			-1	32916000									FALSE	TRUE	FALSE	FALSE	TRUE	FALSE
sp|P33991|MCM4_HUMAN	MCM4	sp|P33991|MCM4_HUMAN	sp|P33991|MCM4_HUMAN	DNA replication licensing factor MCM4 OS=Homo sapiens OX=9606 GN=MCM4 PE=1 SV=5	1	8	15.9	96.557	863	0	52.326	2//0	2//0	111660000	46	52			-1	2427300	785380	263440	390590	286570	26727000	17275000	29088000	19265000	TRUE	FALSE	TRUE	TRUE	FALSE	TRUE			3.19574e+07	1.58529e+07	2.54667e+07	1.93448e+07
sp|P33992|MCM5_HUMAN	MCM5	sp|P33992|MCM5_HUMAN	sp|P33992|MCM5_HUMAN	DNA replication licensing factor MCM5 OS=Homo sapiens OX=9606 GN=MCM5 PE=1 SV=5	1	23	43.7	82.285	734	0	289.43	2//0	2//0	493900000	40	195			-1	12347000	1092600	470510	511280	403310	49837000	41593000	47459000	37772000	TRUE	FALSE	TRUE	TRUE	FALSE	TRUE			2.673e+07	1.83518e+07	2.54676e+07	2.08504e+07
sp|P33993|MCM7_HUMAN	MCM7	sp|P33993|MCM7_HUMAN;sp|P33993-3|MCM7_HUMAN;sp|P33993-2|MCM7_HUMAN	sp|P33993|MCM7_HUMAN;sp|P33993-3|MCM7_HUMAN;sp|P33993-2|MCM7_HUMAN	DNA replication licensing factor MCM7 OS=Homo sapiens OX=9606 GN=MCM7 PE=1 SV=4;Isoform 3 of DNA replication licensing factor MCM7 OS=Homo sapiens OX=9606 GN=MCM7;Isoform 2 of DNA replication licensing factor MCM7 OS=Homo sapiens OX=9606 GN=MCM7	3	21	39.5	81.307	719	0	323.31	2//0	2//0	301060000	39	128			-1;-1;-1	7719600	1602400	751410	682060	449930	55755000	38061000	56501000	31411000	TRUE	FALSE	TRUE	TRUE	FALSE	TRUE			2.74554e+07	2.07418e+07	2.93107e+07	1.75689e+07
sp|P34896-2|GLYC_HUMAN	SHMT1	sp|P34896-2|GLYC_HUMAN;sp|P34896|GLYC_HUMAN;sp|P34896-4|GLYC_HUMAN;sp|P34896-3|GLYC_HUMAN	sp|P34896-2|GLYC_HUMAN;sp|P34896|GLYC_HUMAN;sp|P34896-4|GLYC_HUMAN;sp|P34896-3|GLYC_HUMAN	Isoform 2 of Serine hydroxymethyltransferase, cytosolic OS=Homo sapiens OX=9606 GN=SHMT1;Serine hydroxymethyltransferase, cytosolic OS=Homo sapiens OX=9606 GN=SHMT1 PE=1 SV=1;Isoform 4 of Serine hydroxymethyltransferase, cytosolic OS=Homo sapiens OX=9606 G	4	6	19.4	49.027	444	0	56.757	0//0	0//0	27969000	26	23			-1;-1;-1;-1	1075700									FALSE	TRUE	FALSE	FALSE	TRUE	FALSE
sp|P34897-3|GLYM_HUMAN	SHMT2	sp|P34897-3|GLYM_HUMAN;sp|P34897|GLYM_HUMAN;sp|P34897-2|GLYM_HUMAN	sp|P34897-3|GLYM_HUMAN;sp|P34897|GLYM_HUMAN;sp|P34897-2|GLYM_HUMAN	Isoform 3 of Serine hydroxymethyltransferase, mitochondrial OS=Homo sapiens OX=9606 GN=SHMT2;Serine hydroxymethyltransferase, mitochondrial OS=Homo sapiens OX=9606 GN=SHMT2 PE=1 SV=3;Isoform 2 of Serine hydroxymethyltransferase, mitochondrial OS=Homo sapie	3	4	13.5	53.454	483	0	25.544	1//0	0//0	2861900	28	5			-1;-1;-1	102210	57949								TRUE	FALSE	FALSE	FALSE	TRUE	FALSE	Mut1		1.74737e+06
sp|P35232|PHB_HUMAN	PHB	sp|P35232|PHB_HUMAN;sp|P35232-2|PHB_HUMAN	sp|P35232|PHB_HUMAN;sp|P35232-2|PHB_HUMAN	Prohibitin OS=Homo sapiens OX=9606 GN=PHB PE=1 SV=1;Isoform 2 of Prohibitin OS=Homo sapiens OX=9606 GN=PHB	2	10	59.6	29.804	272	0	207.61	2//0	2//0	70254000	17	47			-1;-1	4132600	914030	621590	159100	527170	9936600	14369000	4552700	14473000	TRUE	FALSE	TRUE	TRUE	FALSE	TRUE			1.19837e+07	1.56968e+07	4.53822e+06	1.39703e+07
sp|P35241|RADI_HUMAN	RDX	sp|P35241|RADI_HUMAN;sp|P35241-5|RADI_HUMAN;sp|P35241-4|RADI_HUMAN;sp|P35241-3|RADI_HUMAN;sp|P35241-2|RADI_HUMAN	sp|P35241|RADI_HUMAN;sp|P35241-5|RADI_HUMAN;sp|P35241-4|RADI_HUMAN	Radixin OS=Homo sapiens OX=9606 GN=RDX PE=1 SV=1;Isoform 5 of Radixin OS=Homo sapiens OX=9606 GN=RDX;Isoform 4 of Radixin OS=Homo sapiens OX=9606 GN=RDX	5	5	22	68.563	583	0	32.941	0//0	0//0	21327000	33	11			-1;-1;-1;-1;-1	646270									FALSE	TRUE	FALSE	FALSE	TRUE	FALSE
sp|P35268|RL22_HUMAN	RPL22	sp|P35268|RL22_HUMAN	sp|P35268|RL22_HUMAN	60S ribosomal protein L22 OS=Homo sapiens OX=9606 GN=RPL22 PE=1 SV=2	1	8	62.5	14.787	128	0	323.31	2//0	2//0	1072500000	4	112			-1	268120000	13968000	10255000	6369200	8809200	58669000	66315000	39714000	59252000	TRUE	FALSE	TRUE	TRUE	FALSE	TRUE			5.51132e+07	5.75816e+07	4.27482e+07	5.49285e+07
sp|P35527|K1C9_HUMAN	KRT9	sp|P35527|K1C9_HUMAN;sp|CON_P35527|K1C9_HUMAN;CON__sp|CON_P35527|K1C9_HUMAN	sp|P35527|K1C9_HUMAN;sp|CON_P35527|K1C9_HUMAN;CON__sp|CON_P35527|K1C9_HUMAN	Keratin, type I cytoskeletal 9 OS=Homo sapiens OX=9606 GN=KRT9 PE=1 SV=3;Keratin, type I cytoskeletal 9 OS=Homo sapiens GN=KRT9 PE=1 SV=3;	3	51	93.1	62.064	623	0	323.31	2//0	2//0	9119400000	26	747		+	-1;-1;-1	350750000	51784000	53702000	31007000	14614000	1062800000	1982700000	938280000	623240000	TRUE	FALSE	TRUE	TRUE	FALSE	TRUE			4.73837e+08	5.6995e+08	4.92241e+08	1.75089e+08
sp|P35579|MYH9_HUMAN	MYH9	sp|P35579|MYH9_HUMAN;sp|P35579-2|MYH9_HUMAN;sp|Q7Z406-5|MYH14_HUMAN;sp|Q7Z406-4|MYH14_HUMAN;sp|P35749-4|MYH11_HUMAN;sp|P35749-3|MYH11_HUMAN;sp|P35749|MYH11_HUMAN;sp|P35749-2|MYH11_HUMAN;sp|Q7Z406|MYH14_HUMAN;sp|Q7Z406-6|MYH14_HUMAN;sp|Q7Z406-2|MYH14_HUMAN	sp|P35579|MYH9_HUMAN;sp|P35579-2|MYH9_HUMAN	Myosin-9 OS=Homo sapiens OX=9606 GN=MYH9 PE=1 SV=4;Isoform 2 of Myosin-9 OS=Homo sapiens OX=9606 GN=MYH9	11	4	3.1	226.53	1960	0	30.737	0//0	0//0	10810000	102	11			-1;-1;-1;-1;-1;-1;-1;-1;-1;-1;-1	105980									FALSE	TRUE	FALSE	FALSE	TRUE	FALSE
sp|P35613-3|BASI_HUMAN	BSG	sp|P35613-3|BASI_HUMAN;sp|P35613-4|BASI_HUMAN;sp|P35613-2|BASI_HUMAN;sp|P35613|BASI_HUMAN	sp|P35613-3|BASI_HUMAN;sp|P35613-4|BASI_HUMAN;sp|P35613-2|BASI_HUMAN;sp|P35613|BASI_HUMAN	Isoform 3 of Basigin OS=Homo sapiens OX=9606 GN=BSG;Isoform 4 of Basigin OS=Homo sapiens OX=9606 GN=BSG;Isoform 2 of Basigin OS=Homo sapiens OX=9606 GN=BSG;Basigin OS=Homo sapiens OX=9606 GN=BSG PE=1 SV=2	4	4	32.4	19.438	176	0	56.076	2//0	2//0	69133000	12	35			-1;-1;-1;-1	5761000	573590	533030	374090	424640	7331300	9182900	7082800	9772600	TRUE	FALSE	TRUE	TRUE	FALSE	TRUE			7.4123e+06	9.50122e+06	7.53235e+06	7.94354e+06
sp|P35658-2|NU214_HUMAN	NUP214	sp|P35658-2|NU214_HUMAN;sp|P35658-4|NU214_HUMAN;sp|P35658|NU214_HUMAN;sp|P35658-3|NU214_HUMAN;sp|P35658-5|NU214_HUMAN	sp|P35658-2|NU214_HUMAN;sp|P35658-4|NU214_HUMAN;sp|P35658|NU214_HUMAN;sp|P35658-3|NU214_HUMAN;sp|P35658-5|NU214_HUMAN	Isoform 2 of Nuclear pore complex protein Nup214 OS=Homo sapiens OX=9606 GN=NUP214;Isoform 4 of Nuclear pore complex protein Nup214 OS=Homo sapiens OX=9606 GN=NUP214;Nuclear pore complex protein Nup214 OS=Homo sapiens OX=9606 GN=NUP214 PE=1 SV=2;Isoform 3	5	5	4	212.57	2079	0	30.517	0//0	0//0	21571000	60	11			-1;-1;-1;-1;-1	359510									FALSE	TRUE	FALSE	FALSE	TRUE	FALSE
sp|P35659|DEK_HUMAN	DEK	sp|P35659|DEK_HUMAN;sp|P35659-2|DEK_HUMAN	sp|P35659|DEK_HUMAN;sp|P35659-2|DEK_HUMAN	Protein DEK OS=Homo sapiens OX=9606 GN=DEK PE=1 SV=1;Isoform 2 of Protein DEK OS=Homo sapiens OX=9606 GN=DEK	2	10	23.7	42.674	375	0	146.7	0//0	0//0	152220000	21	51			-1;-1	7248700									FALSE	TRUE	FALSE	FALSE	TRUE	FALSE
sp|P35998-2|PRS7_HUMAN	PSMC2	sp|P35998-2|PRS7_HUMAN;sp|P35998|PRS7_HUMAN	sp|P35998-2|PRS7_HUMAN;sp|P35998|PRS7_HUMAN	Isoform 2 of 26S proteasome regulatory subunit 7 OS=Homo sapiens OX=9606 GN=PSMC2;26S proteasome regulatory subunit 7 OS=Homo sapiens OX=9606 GN=PSMC2 PE=1 SV=3	2	2	12.2	33.273	296	0	12.912	0//0	1//1	3992700	17	3			-1;-1	234860			47577	26961					FALSE	TRUE	FALSE	TRUE	FALSE	TRUE	Mut1_WT	Mut1_WT			1.3571e+06	714469
sp|P36542|ATPG_HUMAN	ATP5F1C	sp|P36542|ATPG_HUMAN;sp|P36542-2|ATPG_HUMAN	sp|P36542|ATPG_HUMAN;sp|P36542-2|ATPG_HUMAN	ATP synthase subunit gamma, mitochondrial OS=Homo sapiens OX=9606 GN=ATP5F1C PE=1 SV=1;Isoform Heart of ATP synthase subunit gamma, mitochondrial OS=Homo sapiens OX=9606 GN=ATP5F1C	2	7	30.2	32.996	298	0	241.52	2//0	2//0	158460000	12	57			-1;-1	13205000	2712200	1000100	1728900	1326000	26431000	19607000	28383000	23790000	TRUE	FALSE	TRUE	TRUE	FALSE	TRUE			3.32215e+07	1.78276e+07	3.39575e+07	2.48045e+07
sp|P36578|RL4_HUMAN	RPL4	sp|P36578|RL4_HUMAN	sp|P36578|RL4_HUMAN	60S ribosomal protein L4 OS=Homo sapiens OX=9606 GN=RPL4 PE=1 SV=5	1	15	41.7	47.697	427	0	316.53	2//0	2//0	380240000	17	125			-1	22367000	381170	202390	154960	257400	6197400	6410800	6487200	6926200	TRUE	FALSE	TRUE	TRUE	FALSE	TRUE			6.97804e+06	5.11092e+06	4.42013e+06	6.82139e+06
sp|P36915|GNL1_HUMAN	GNL1	sp|P36915|GNL1_HUMAN;sp|P36915-2|GNL1_HUMAN	sp|P36915|GNL1_HUMAN;sp|P36915-2|GNL1_HUMAN	Guanine nucleotide-binding protein-like 1 OS=Homo sapiens OX=9606 GN=GNL1 PE=1 SV=2;Isoform 2 of Guanine nucleotide-binding protein-like 1 OS=Homo sapiens OX=9606 GN=GNL1	2	25	47.3	68.66	607	0	323.31	0//0	0//0	750720000	31	202			-1;-1	24217000									FALSE	TRUE	FALSE	FALSE	TRUE	FALSE
sp|P36954|RPB9_HUMAN	POLR2I	sp|P36954|RPB9_HUMAN	sp|P36954|RPB9_HUMAN	DNA-directed RNA polymerase II subunit RPB9 OS=Homo sapiens OX=9606 GN=POLR2I PE=1 SV=1	1	2	24	14.523	125	0	27.21	0//0	0//0	3016300	8	1			-1	377040									FALSE	TRUE	FALSE	FALSE	TRUE	FALSE
sp|P36957|ODO2_HUMAN	DLST	sp|P36957|ODO2_HUMAN;sp|P36957-2|ODO2_HUMAN	sp|P36957|ODO2_HUMAN;sp|P36957-2|ODO2_HUMAN	Dihydrolipoyllysine-residue succinyltransferase component of 2-oxoglutarate dehydrogenase complex, mitochondrial OS=Homo sapiens OX=9606 GN=DLST PE=1 SV=4;Isoform 2 of Dihydrolipoyllysine-residue succinyltransferase component of 2-oxoglutarate dehydrogenas	2	8	30	48.755	453	0	323.31	0//0	0//0	235000000	21	64			-1;-1	11190000									FALSE	TRUE	FALSE	FALSE	TRUE	FALSE
sp|P37108|SRP14_HUMAN	SRP14	sp|P37108|SRP14_HUMAN	sp|P37108|SRP14_HUMAN	Signal recognition particle 14 kDa protein OS=Homo sapiens OX=9606 GN=SRP14 PE=1 SV=2	1	6	54.4	14.57	136	0	180.86	1//1	0//0	278340000	7	72			-1	39762000	298800	63288			2313400	1478400			TRUE	FALSE	TRUE	FALSE	TRUE	FALSE	Mut1	Mut1	2.25245e+06	658062
sp|P37802|TAGL2_HUMAN	TAGLN2	sp|P37802|TAGL2_HUMAN;sp|P37802-2|TAGL2_HUMAN	sp|P37802|TAGL2_HUMAN;sp|P37802-2|TAGL2_HUMAN	Transgelin-2 OS=Homo sapiens OX=9606 GN=TAGLN2 PE=1 SV=3;Isoform 2 of Transgelin-2 OS=Homo sapiens OX=9606 GN=TAGLN2	2	2	20.1	22.391	199	0	13.599	0//0	0//0	4934600	14	2			-1;-1	352470									FALSE	TRUE	FALSE	FALSE	TRUE	FALSE
sp|P38159|RBMX_HUMAN	RBMX	sp|P38159|RBMX_HUMAN;sp|P38159-2|RBMX_HUMAN;sp|P38159-3|RBMX_HUMAN;sp|Q96E39|RMXL1_HUMAN;sp|O75526|RMXL2_HUMAN;sp|Q8N7X1|RMXL3_HUMAN	sp|P38159|RBMX_HUMAN;sp|P38159-2|RBMX_HUMAN;sp|P38159-3|RBMX_HUMAN	RNA-binding motif protein, X chromosome OS=Homo sapiens OX=9606 GN=RBMX PE=1 SV=3;Isoform 2 of RNA-binding motif protein, X chromosome OS=Homo sapiens OX=9606 GN=RBMX;Isoform 3 of RNA-binding motif protein, X chromosome OS=Homo sapiens OX=9606 GN=RBMX	6	17	38.1	42.331	391	0	323.31	2//0	2//0	740010000	26	222			-1;-1;-1;-1;-1;-1	28462000	3482700	2756400	2885600	3772800	93062000	109870000	121740000	139930000	TRUE	FALSE	TRUE	TRUE	FALSE	TRUE			5.07921e+07	5.99904e+07	7.18206e+07	7.73177e+07
sp|P38646|GRP75_HUMAN	HSPA9	sp|P38646|GRP75_HUMAN	sp|P38646|GRP75_HUMAN	Stress-70 protein, mitochondrial OS=Homo sapiens OX=9606 GN=HSPA9 PE=1 SV=2	1	19	36.2	73.68	679	0	323.31	2//0	2//0	666500000	38	269			-1	17539000	2572500	1470400	1063600	980080	83721000	70343000	64656000	68172000	TRUE	FALSE	TRUE	TRUE	FALSE	TRUE			3.38085e+07	2.71635e+07	2.9709e+07	2.44035e+07
sp|P39019|RS19_HUMAN	RPS19	sp|P39019|RS19_HUMAN	sp|P39019|RS19_HUMAN	40S ribosomal protein S19 OS=Homo sapiens OX=9606 GN=RPS19 PE=1 SV=2	1	12	60	16.06	145	0	323.31	2//0	0//0	597510000	10	113			-1	59751000	341010	218450			3315300	2969100			TRUE	FALSE	TRUE	FALSE	TRUE	FALSE	Mut1	Mut1	3.67229e+06	3.24496e+06
sp|P39023|RL3_HUMAN	RPL3	sp|P39023|RL3_HUMAN;sp|Q92901|RL3L_HUMAN	sp|P39023|RL3_HUMAN	60S ribosomal protein L3 OS=Homo sapiens OX=9606 GN=RPL3 PE=1 SV=2	2	13	37.5	46.108	403	0	283.32	2//0	2//0	354100000	20	152			-1;-1	17705000	904340	415930	595430	865190	23670000	18021000	26946000	33525000	TRUE	FALSE	TRUE	TRUE	FALSE	TRUE			1.94776e+07	1.23566e+07	1.99814e+07	2.52813e+07
sp|P40227|TCPZ_HUMAN	CCT6A	sp|P40227|TCPZ_HUMAN;sp|P40227-2|TCPZ_HUMAN;sp|Q92526-3|TCPW_HUMAN;sp|Q92526|TCPW_HUMAN	sp|P40227|TCPZ_HUMAN;sp|P40227-2|TCPZ_HUMAN	T-complex protein 1 subunit zeta OS=Homo sapiens OX=9606 GN=CCT6A PE=1 SV=3;Isoform 2 of T-complex protein 1 subunit zeta OS=Homo sapiens OX=9606 GN=CCT6A	4	12	36.2	58.024	531	0	136.81	2//0	2//0	113130000	26	77			-1;-1;-1;-1	4351100	189270	52028	55476	56309	8479300	5178400	5809900	4050300	TRUE	FALSE	TRUE	TRUE	FALSE	TRUE			5.29942e+06	2.00939e+06	2.42012e+06	2.28219e+06
sp|P40429|RL13A_HUMAN	RPL13A	sp|P40429|RL13A_HUMAN;sp|Q6NVV1|R13P3_HUMAN	sp|P40429|RL13A_HUMAN;sp|Q6NVV1|R13P3_HUMAN	60S ribosomal protein L13a OS=Homo sapiens OX=9606 GN=RPL13A PE=1 SV=2;Putative 60S ribosomal protein L13a protein RPL13AP3 OS=Homo sapiens OX=9606 GN=RPL13AP3 PE=5 SV=1	2	8	36.5	23.577	203	0	275.07	2//0	2//0	319200000	9	75			-1;-1	35466000	263690	71326	269870	443460	4243400	1507100	4005400	8937500	TRUE	FALSE	TRUE	TRUE	FALSE	TRUE			2.55569e+06	953544	4.07544e+06	6.22163e+06
sp|P40926|MDHM_HUMAN	MDH2	sp|P40926|MDHM_HUMAN;sp|P40926-2|MDHM_HUMAN	sp|P40926|MDHM_HUMAN;sp|P40926-2|MDHM_HUMAN	Malate dehydrogenase, mitochondrial OS=Homo sapiens OX=9606 GN=MDH2 PE=1 SV=3;Isoform 2 of Malate dehydrogenase, mitochondrial OS=Homo sapiens OX=9606 GN=MDH2	2	8	36.4	35.503	338	0	58.61	0//0	0//0	35607000	20	22			-1;-1	1780400									FALSE	TRUE	FALSE	FALSE	TRUE	FALSE
sp|P40939|ECHA_HUMAN	HADHA	sp|P40939|ECHA_HUMAN;sp|P40939-2|ECHA_HUMAN	sp|P40939|ECHA_HUMAN	Trifunctional enzyme subunit alpha, mitochondrial OS=Homo sapiens OX=9606 GN=HADHA PE=1 SV=2	2	52	70.8	82.999	763	0	323.31	2//0	2//0	2141800000	40	525			-1;-1	53544000	1031600	366130	453990	387160	41972000	23875000	32298000	25162000	TRUE	FALSE	TRUE	TRUE	FALSE	TRUE			2.26239e+07	1.48722e+07	2.04339e+07	1.67079e+07
sp|P41091|IF2G_HUMAN	EIF2S3	sp|P41091|IF2G_HUMAN;sp|Q2VIR3|IF2GL_HUMAN;sp|Q2VIR3-2|IF2GL_HUMAN	sp|P41091|IF2G_HUMAN;sp|Q2VIR3|IF2GL_HUMAN	Eukaryotic translation initiation factor 2 subunit 3 OS=Homo sapiens OX=9606 GN=EIF2S3 PE=1 SV=3;Eukaryotic translation initiation factor 2 subunit 3B OS=Homo sapiens OX=9606 GN=EIF2S3B PE=2 SV=2	3	17	47.7	51.109	472	0	323.31	0//0	0//0	1153800000	23	199			-1;-1;-1	50166000									FALSE	TRUE	FALSE	FALSE	TRUE	FALSE
sp|P41252|SYIC_HUMAN	IARS1	sp|P41252|SYIC_HUMAN	sp|P41252|SYIC_HUMAN	Isoleucine--tRNA ligase, cytoplasmic OS=Homo sapiens OX=9606 GN=IARS1 PE=1 SV=2	1	8	8.2	144.5	1262	0	47.43	0//0	0//0	38540000	58	27			-1	664480									FALSE	TRUE	FALSE	FALSE	TRUE	FALSE
sp|P41743|KPCI_HUMAN	PRKCI	sp|P41743|KPCI_HUMAN	sp|P41743|KPCI_HUMAN	Protein kinase C iota type OS=Homo sapiens OX=9606 GN=PRKCI PE=1 SV=2	1	5	14.3	68.262	596	0	41.313	0//0	0//0	44685000	22	25			-1	2031100									FALSE	TRUE	FALSE	FALSE	TRUE	FALSE
sp|P42285|MTREX_HUMAN	MTREX	sp|P42285|MTREX_HUMAN	sp|P42285|MTREX_HUMAN	Exosome RNA helicase MTR4 OS=Homo sapiens OX=9606 GN=MTREX PE=1 SV=3	1	2	3.6	117.8	1042	0.0042313	10.56	0//0	0//0	1969300	55	2			-1	35805									FALSE	TRUE	FALSE	FALSE	TRUE	FALSE
sp|P42677|RS27_HUMAN	RPS27	sp|P42677|RS27_HUMAN	sp|P42677|RS27_HUMAN	40S ribosomal protein S27 OS=Homo sapiens OX=9606 GN=RPS27 PE=1 SV=3	1	2	31	9.461	84	0	83.742	2//0	2//0	125960000	4	30			-1	31490000	1348200	1017500	1006800	1594100	5470100	6448200	5756300	8861900	TRUE	FALSE	TRUE	TRUE	FALSE	TRUE			5.80741e+06	6.04582e+06	6.7574e+06	9.93969e+06
sp|P42704|LPPRC_HUMAN	LRPPRC	sp|P42704|LPPRC_HUMAN	sp|P42704|LPPRC_HUMAN	Leucine-rich PPR motif-containing protein, mitochondrial OS=Homo sapiens OX=9606 GN=LRPPRC PE=1 SV=3	1	8	9	157.9	1394	0	96.81	2//0	2//0	60110000	88	57			-1	683070	95879	63467	37194	57770	7580900	8723600	6580300	9979400	TRUE	FALSE	TRUE	TRUE	FALSE	TRUE			9.08614e+06	8.29625e+06	5.49197e+06	7.92489e+06
sp|P42765|THIM_HUMAN	ACAA2	sp|P42765|THIM_HUMAN	sp|P42765|THIM_HUMAN	3-ketoacyl-CoA thiolase, mitochondrial OS=Homo sapiens OX=9606 GN=ACAA2 PE=1 SV=2	1	4	21.2	41.924	397	0	26.767	0//0	0//0	20971000	20	11			-1	1048600									FALSE	TRUE	FALSE	FALSE	TRUE	FALSE
sp|P42766|RL35_HUMAN	RPL35	sp|P42766|RL35_HUMAN	sp|P42766|RL35_HUMAN	60S ribosomal protein L35 OS=Homo sapiens OX=9606 GN=RPL35 PE=1 SV=2	1	7	39.8	14.551	123	0	323.31	2//0	0//0	1099700000	4	109			-1	274920000	273010	68277			1096600	892170			TRUE	FALSE	TRUE	FALSE	TRUE	FALSE	Mut1	Mut1	1.17602e+06	405687
sp|P43243|MATR3_HUMAN	MATR3	sp|P43243|MATR3_HUMAN;sp|P43243-2|MATR3_HUMAN	sp|P43243|MATR3_HUMAN	Matrin-3 OS=Homo sapiens OX=9606 GN=MATR3 PE=1 SV=2	2	12	21.1	94.622	847	0	306.9	2//0	2//0	166520000	38	67			-1;-1	4382100	409320	446960	305210	490520	18309000	28921000	18615000	28879000	TRUE	FALSE	TRUE	TRUE	FALSE	TRUE			1.23863e+07	1.83268e+07	1.45444e+07	2.21816e+07
sp|P43246|MSH2_HUMAN	MSH2	sp|P43246|MSH2_HUMAN;sp|P43246-2|MSH2_HUMAN	sp|P43246|MSH2_HUMAN;sp|P43246-2|MSH2_HUMAN	DNA mismatch repair protein Msh2 OS=Homo sapiens OX=9606 GN=MSH2 PE=1 SV=1;Isoform 2 of DNA mismatch repair protein Msh2 OS=Homo sapiens OX=9606 GN=MSH2	2	3	4.4	104.74	934	0	19.726	2//0	1//1	12236000	43	9			-1;-1	284570	130750	41837	33950	12784	3264300	1842600	2453700	1662200	TRUE	FALSE	TRUE	TRUE	FALSE	TRUE			6.0544e+06	2.67231e+06	2.44952e+06	856917
sp|P43490|NAMPT_HUMAN	NAMPT	sp|P43490|NAMPT_HUMAN	sp|P43490|NAMPT_HUMAN	Nicotinamide phosphoribosyltransferase OS=Homo sapiens OX=9606 GN=NAMPT PE=1 SV=1	1	4	12	55.52	491	0	49.385	0//0	0//0	48387000	28	29			-1	1728100									FALSE	TRUE	FALSE	FALSE	TRUE	FALSE
sp|P45880-2|VDAC2_HUMAN	VDAC2	sp|P45880-2|VDAC2_HUMAN;sp|P45880|VDAC2_HUMAN;sp|P45880-1|VDAC2_HUMAN	sp|P45880-2|VDAC2_HUMAN;sp|P45880|VDAC2_HUMAN;sp|P45880-1|VDAC2_HUMAN	Isoform 2 of Voltage-dependent anion-selective channel protein 2 OS=Homo sapiens OX=9606 GN=VDAC2;Voltage-dependent anion-selective channel protein 2 OS=Homo sapiens OX=9606 GN=VDAC2 PE=1 SV=2;Isoform 1 of Voltage-dependent anion-selective channel protein	3	6	28.6	30.412	283	0	64.444	2//0	2//0	86963000	15	51			-1;-1;-1	5797500	370060	645790	66996	208470	5798900	14718000	4262400	7886200	TRUE	FALSE	TRUE	TRUE	FALSE	TRUE			5.97774e+06	1.43892e+07	1.6862e+06	4.87466e+06
sp|P45973|CBX5_HUMAN	CBX5	sp|P45973|CBX5_HUMAN	sp|P45973|CBX5_HUMAN	Chromobox protein homolog 5 OS=Homo sapiens OX=9606 GN=CBX5 PE=1 SV=1	1	2	11	22.225	191	0	14.929	0//0	0//0	14276000	11	13			-1	1297800									FALSE	TRUE	FALSE	FALSE	TRUE	FALSE
sp|P46776|RL27A_HUMAN	RPL27A	sp|P46776|RL27A_HUMAN	sp|P46776|RL27A_HUMAN	60S ribosomal protein L27a OS=Homo sapiens OX=9606 GN=RPL27A PE=1 SV=2	1	9	39.9	16.561	148	0	323.31	2//0	2//0	920510000	7	122			-1	131500000	7233800	4656000	3711000	4459300	44115000	43511000	35219000	44433000	TRUE	FALSE	TRUE	TRUE	FALSE	TRUE			4.75849e+07	4.12711e+07	3.58554e+07	4.41893e+07
sp|P46777|RL5_HUMAN	RPL5	sp|P46777|RL5_HUMAN	sp|P46777|RL5_HUMAN	60S ribosomal protein L5 OS=Homo sapiens OX=9606 GN=RPL5 PE=1 SV=3	1	9	51.2	34.362	297	0	160.51	2//0	0//0	172600000	11	93			-1	15691000	811040	461790			11693000	6057800			TRUE	FALSE	TRUE	FALSE	TRUE	FALSE	Mut1	Mut1	9.60741e+06	7.54554e+06
sp|P46778|RL21_HUMAN	RPL21	sp|P46778|RL21_HUMAN	sp|P46778|RL21_HUMAN	60S ribosomal protein L21 OS=Homo sapiens OX=9606 GN=RPL21 PE=1 SV=2	1	9	52.5	18.565	160	0	237.07	2//0	2//0	678870000	7	101			-1	96982000	2354400	1506400	1372900	1713400	34644000	29949000	29907000	35425000	TRUE	FALSE	TRUE	TRUE	FALSE	TRUE			1.4719e+07	1.41404e+07	1.61258e+07	1.86964e+07
sp|P46779-4|RL28_HUMAN	RPL28	sp|P46779-4|RL28_HUMAN;sp|P46779-5|RL28_HUMAN;sp|P46779|RL28_HUMAN;sp|P46779-2|RL28_HUMAN;sp|P46779-3|RL28_HUMAN	sp|P46779-4|RL28_HUMAN;sp|P46779-5|RL28_HUMAN;sp|P46779|RL28_HUMAN;sp|P46779-2|RL28_HUMAN;sp|P46779-3|RL28_HUMAN	Isoform 4 of 60S ribosomal protein L28 OS=Homo sapiens OX=9606 GN=RPL28;Isoform 5 of 60S ribosomal protein L28 OS=Homo sapiens OX=9606 GN=RPL28;60S ribosomal protein L28 OS=Homo sapiens OX=9606 GN=RPL28 PE=1 SV=3;Isoform 2 of 60S ribosomal protein L28 OS=H	5	4	53.6	7.888	69	0	298.23	0//0	0//0	149420000	6	32			-1;-1;-1;-1;-1	24904000									FALSE	TRUE	FALSE	FALSE	TRUE	FALSE
sp|P46781|RS9_HUMAN	RPS9	sp|P46781|RS9_HUMAN	sp|P46781|RS9_HUMAN	40S ribosomal protein S9 OS=Homo sapiens OX=9606 GN=RPS9 PE=1 SV=3	1	16	44.8	22.591	194	0	323.31	0//0	0//0	1301400000	11	141			-1	118310000									FALSE	TRUE	FALSE	FALSE	TRUE	FALSE
sp|P46782|RS5_HUMAN	RPS5	sp|P46782|RS5_HUMAN	sp|P46782|RS5_HUMAN	40S ribosomal protein S5 OS=Homo sapiens OX=9606 GN=RPS5 PE=1 SV=4	1	13	51	22.876	204	0	323.31	2//0	2//0	1739700000	10	172			-1	173970000	501770	375420	840460	1449900	6186100	6271300	11089000	25069000	TRUE	FALSE	TRUE	TRUE	FALSE	TRUE			5.4035e+06	5.57676e+06	1.41022e+07	2.26014e+07
sp|P46783|RS10_HUMAN	RPS10	sp|P46783|RS10_HUMAN;sp|Q9NQ39|RS10L_HUMAN	sp|P46783|RS10_HUMAN	40S ribosomal protein S10 OS=Homo sapiens OX=9606 GN=RPS10 PE=1 SV=1	2	6	32.7	18.898	165	0	178.14	2//0	2//0	342610000	10	71			-1;-1	34261000	1763600	1140600	881610	1123900	20646000	18022000	13230000	17265000	TRUE	FALSE	TRUE	TRUE	FALSE	TRUE			1.89927e+07	1.69432e+07	1.47926e+07	1.75195e+07
sp|P46940|IQGA1_HUMAN	IQGAP1	sp|P46940|IQGA1_HUMAN;sp|Q13576-3|IQGA2_HUMAN;sp|Q13576-2|IQGA2_HUMAN;sp|Q13576|IQGA2_HUMAN;sp|Q86VI3|IQGA3_HUMAN	sp|P46940|IQGA1_HUMAN	Ras GTPase-activating-like protein IQGAP1 OS=Homo sapiens OX=9606 GN=IQGAP1 PE=1 SV=1	5	50	41.5	189.25	1657	0	323.31	1//1	0//0	881070000	81	313			-1;-1;-1;-1;-1	10877000	32207	14886			2449500	2279600			TRUE	FALSE	TRUE	FALSE	TRUE	FALSE	Mut1	Mut1	2.8094e+06	1.79108e+06
sp|P47813|IF1AX_HUMAN	EIF1AX	sp|P47813|IF1AX_HUMAN;sp|O14602|IF1AY_HUMAN	sp|P47813|IF1AX_HUMAN;sp|O14602|IF1AY_HUMAN	Eukaryotic translation initiation factor 1A, X-chromosomal OS=Homo sapiens OX=9606 GN=EIF1AX PE=1 SV=2;Eukaryotic translation initiation factor 1A, Y-chromosomal OS=Homo sapiens OX=9606 GN=EIF1AY PE=1 SV=4	2	8	50.7	16.46	144	0	175.92	2//0	2//0	366000000	7	55			-1;-1	52286000	2929000	3664800	2557000	3446100	25530000	38824000	26881000	40113000	TRUE	FALSE	TRUE	TRUE	FALSE	TRUE			2.20795e+07	3.81064e+07	3.00326e+07	3.76036e+07
sp|P47914|RL29_HUMAN	RPL29	sp|P47914|RL29_HUMAN	sp|P47914|RL29_HUMAN	60S ribosomal protein L29 OS=Homo sapiens OX=9606 GN=RPL29 PE=1 SV=2	1	6	30.2	17.752	159	0	323.31	2//0	2//0	680860000	4	85			-1	170220000	6831500	6253700	5751300	6570900	26519000	33181000	32324000	36163000	TRUE	FALSE	TRUE	TRUE	FALSE	TRUE			2.58634e+07	3.28551e+07	3.39337e+07	3.50783e+07
sp|P48047|ATPO_HUMAN	ATP5PO	sp|P48047|ATPO_HUMAN	sp|P48047|ATPO_HUMAN	ATP synthase subunit O, mitochondrial OS=Homo sapiens OX=9606 GN=ATP5PO PE=1 SV=1	1	8	38	23.277	213	0	139.72	2//0	2//0	227420000	12	101			-1	18952000	2034400	1447600	1162000	1156700	27121000	24282000	25704000	24581000	TRUE	FALSE	TRUE	TRUE	FALSE	TRUE			1.93069e+07	1.83913e+07	2.10294e+07	1.88415e+07
sp|P48643-2|TCPE_HUMAN	CCT5	sp|P48643-2|TCPE_HUMAN;sp|P48643|TCPE_HUMAN	sp|P48643-2|TCPE_HUMAN;sp|P48643|TCPE_HUMAN	Isoform 2 of T-complex protein 1 subunit epsilon OS=Homo sapiens OX=9606 GN=CCT5;T-complex protein 1 subunit epsilon OS=Homo sapiens OX=9606 GN=CCT5 PE=1 SV=1	2	7	28.6	49.526	448	0	55.772	0//0	0//0	31377000	28	15			-1;-1	1120600									FALSE	TRUE	FALSE	FALSE	TRUE	FALSE
sp|P48668|K2C6C_HUMAN	KRT6C	sp|P48668|K2C6C_HUMAN;sp|CON_P48668|K2C6C_HUMAN;CON__sp|CON_P48668|K2C6C_HUMAN	sp|P48668|K2C6C_HUMAN;sp|CON_P48668|K2C6C_HUMAN;CON__sp|CON_P48668|K2C6C_HUMAN	Keratin, type II cytoskeletal 6C OS=Homo sapiens OX=9606 GN=KRT6C PE=1 SV=3;Keratin, type II cytoskeletal 6C OS=Homo sapiens GN=KRT6C PE=1 SV=3;	3	19	49.3	60.024	564	0	323.31	2//0	2//0	323040000	30	122		+	-1;-1;-1	10768000	1187000	713280	1345800	800370	28948000	36520000	58390000	39891000	TRUE	FALSE	TRUE	TRUE	FALSE	TRUE			2.21459e+07	2.74119e+07	3.13436e+07	2.16314e+07
sp|P49023-2|PAXI_HUMAN	PXN	sp|P49023-2|PAXI_HUMAN;sp|P49023|PAXI_HUMAN;sp|P49023-3|PAXI_HUMAN;sp|P49023-4|PAXI_HUMAN	sp|P49023-2|PAXI_HUMAN;sp|P49023|PAXI_HUMAN;sp|P49023-3|PAXI_HUMAN;sp|P49023-4|PAXI_HUMAN	Isoform Alpha of Paxillin OS=Homo sapiens OX=9606 GN=PXN;Paxillin OS=Homo sapiens OX=9606 GN=PXN PE=1 SV=3;Isoform Gamma of Paxillin OS=Homo sapiens OX=9606 GN=PXN;Isoform 4 of Paxillin OS=Homo sapiens OX=9606 GN=PXN	4	2	5.4	60.966	557	0.0014472	11.243	0//0	0//0	3110100	25	2			-1;-1;-1;-1	124400									FALSE	TRUE	FALSE	FALSE	TRUE	FALSE
sp|P49207|RL34_HUMAN	RPL34	sp|P49207|RL34_HUMAN	sp|P49207|RL34_HUMAN	60S ribosomal protein L34 OS=Homo sapiens OX=9606 GN=RPL34 PE=1 SV=3	1	3	16.2	13.293	117	0	26.116	2//0	0//0	103000000	6	20			-1	17167000	405400	335100			5700600	6286800			TRUE	FALSE	TRUE	FALSE	TRUE	FALSE	Mut1	Mut1	2.61943e+06	2.9866e+06
sp|P49327|FAS_HUMAN	FASN	sp|P49327|FAS_HUMAN	sp|P49327|FAS_HUMAN	Fatty acid synthase OS=Homo sapiens OX=9606 GN=FASN PE=1 SV=3	1	16	11.9	273.42	2511	0	189.83	0//0	0//0	126090000	121	77			-1	1042100									FALSE	TRUE	FALSE	FALSE	TRUE	FALSE
sp|P49368-2|TCPG_HUMAN	CCT3	sp|P49368-2|TCPG_HUMAN;sp|P49368|TCPG_HUMAN	sp|P49368-2|TCPG_HUMAN;sp|P49368|TCPG_HUMAN	Isoform 2 of T-complex protein 1 subunit gamma OS=Homo sapiens OX=9606 GN=CCT3;T-complex protein 1 subunit gamma OS=Homo sapiens OX=9606 GN=CCT3 PE=1 SV=4	2	10	27.2	56.43	507	0	86.076	1//0	0//0	95679000	29	56			-1;-1	3299300									TRUE	FALSE	FALSE	FALSE	TRUE	FALSE	Mut1		0
sp|P49411|EFTU_HUMAN	TUFM	sp|P49411|EFTU_HUMAN	sp|P49411|EFTU_HUMAN	Elongation factor Tu, mitochondrial OS=Homo sapiens OX=9606 GN=TUFM PE=1 SV=2	1	12	32.3	49.541	452	0	191.89	2//0	2//0	144560000	31	63			-1	4663300	290690	73800	116400	59886	12609000	6262900	6893000	5915100	TRUE	FALSE	TRUE	TRUE	FALSE	TRUE			9.70448e+06	3.39837e+06	6.05476e+06	2.89395e+06
sp|P49458|SRP09_HUMAN	SRP9	sp|P49458|SRP09_HUMAN;sp|P49458-2|SRP09_HUMAN	sp|P49458|SRP09_HUMAN	Signal recognition particle 9 kDa protein OS=Homo sapiens OX=9606 GN=SRP9 PE=1 SV=2	2	5	52.3	10.112	86	0	275.19	0//0	0//0	98527000	7	29			-1;-1	14075000									FALSE	TRUE	FALSE	FALSE	TRUE	FALSE
sp|P49736|MCM2_HUMAN	MCM2	sp|P49736|MCM2_HUMAN	sp|P49736|MCM2_HUMAN	DNA replication licensing factor MCM2 OS=Homo sapiens OX=9606 GN=MCM2 PE=1 SV=4	1	2	4.3	101.89	904	0	11.646	1//1	2//0	4242200	41	3			-1	103470	45446	14891	28295	14836	1494900	1092200			TRUE	FALSE	TRUE	TRUE	FALSE	TRUE			2.00658e+06	906887	1.94652e+06	948204
sp|P49773|HINT1_HUMAN	HINT1	sp|P49773|HINT1_HUMAN	sp|P49773|HINT1_HUMAN	Histidine triad nucleotide-binding protein 1 OS=Homo sapiens OX=9606 GN=HINT1 PE=1 SV=2	1	2	40.5	13.802	126	0	13.087	0//0	0//0	5262600	8	2			-1	657820									FALSE	TRUE	FALSE	FALSE	TRUE	FALSE
sp|P49792|RBP2_HUMAN	RANBP2	sp|P49792|RBP2_HUMAN;sp|P0DJD0|RGPD1_HUMAN;sp|P0DJD1|RGPD2_HUMAN;sp|Q7Z3J3|RGPD4_HUMAN;sp|A6NKT7|RGPD3_HUMAN	sp|P49792|RBP2_HUMAN	E3 SUMO-protein ligase RanBP2 OS=Homo sapiens OX=9606 GN=RANBP2 PE=1 SV=2	5	3	3.3	358.2	3224	0	19.78	1//1	0//0	9075200	174	10			-1;-1;-1;-1;-1	52156	3681.9	10288			1746500	2216500			TRUE	FALSE	TRUE	FALSE	TRUE	FALSE	Mut1	Mut1	689914	2.65907e+06
sp|P50238|CRIP1_HUMAN	CRIP1	sp|P50238|CRIP1_HUMAN	sp|P50238|CRIP1_HUMAN	Cysteine-rich protein 1 OS=Homo sapiens OX=9606 GN=CRIP1 PE=1 SV=3	1	2	31.2	8.5328	77	0	18.735	0//0	0//0	52760000	4	22			-1	13190000									FALSE	TRUE	FALSE	FALSE	TRUE	FALSE
sp|P50416-2|CPT1A_HUMAN	CPT1A	sp|P50416-2|CPT1A_HUMAN;sp|P50416|CPT1A_HUMAN	sp|P50416-2|CPT1A_HUMAN;sp|P50416|CPT1A_HUMAN	Isoform 2 of Carnitine O-palmitoyltransferase 1, liver isoform OS=Homo sapiens OX=9606 GN=CPT1A;Carnitine O-palmitoyltransferase 1, liver isoform OS=Homo sapiens OX=9606 GN=CPT1A PE=1 SV=2	2	5	8.9	86.238	756	0	139.85	2//0	2//0	58257000	38	36			-1;-1	1533100	88264	33375	69513	43901	5653300	3713800	6885100	4389600	TRUE	FALSE	TRUE	TRUE	FALSE	TRUE			3.61191e+06	1.8839e+06	4.4322e+06	2.60053e+06
sp|P50454|SERPH_HUMAN	SERPINH1	sp|P50454|SERPH_HUMAN	sp|P50454|SERPH_HUMAN	Serpin H1 OS=Homo sapiens OX=9606 GN=SERPINH1 PE=1 SV=2	1	6	23.7	46.44	418	0	136.24	1//0	0//0	68713000	23	42			-1	2987500	50079				2199900				TRUE	FALSE	FALSE	FALSE	TRUE	FALSE	Mut1		1.24038e+06
sp|P50914|RL14_HUMAN	RPL14	sp|P50914|RL14_HUMAN	sp|P50914|RL14_HUMAN	60S ribosomal protein L14 OS=Homo sapiens OX=9606 GN=RPL14 PE=1 SV=4	1	5	21.4	23.432	215	0	172.91	2//0	1//1	161400000	6	57			-1	26901000	289570	268580	262980	357160	1652800	1959400	2370300	2916400	TRUE	FALSE	TRUE	TRUE	FALSE	TRUE			1.87101e+06	2.39373e+06	2.64755e+06	3.34059e+06
sp|P50990|TCPQ_HUMAN	CCT8	sp|P50990|TCPQ_HUMAN;sp|P50990-2|TCPQ_HUMAN;sp|P50990-3|TCPQ_HUMAN	sp|P50990|TCPQ_HUMAN;sp|P50990-2|TCPQ_HUMAN;sp|P50990-3|TCPQ_HUMAN	T-complex protein 1 subunit theta OS=Homo sapiens OX=9606 GN=CCT8 PE=1 SV=4;Isoform 2 of T-complex protein 1 subunit theta OS=Homo sapiens OX=9606 GN=CCT8;Isoform 3 of T-complex protein 1 subunit theta OS=Homo sapiens OX=9606 GN=CCT8	3	6	13.5	59.62	548	0	43.057	0//0	0//0	40321000	37	18			-1;-1;-1	1089800									FALSE	TRUE	FALSE	FALSE	TRUE	FALSE
sp|P50991-2|TCPD_HUMAN	CCT4	sp|P50991-2|TCPD_HUMAN;sp|P50991|TCPD_HUMAN	sp|P50991-2|TCPD_HUMAN;sp|P50991|TCPD_HUMAN	Isoform 2 of T-complex protein 1 subunit delta OS=Homo sapiens OX=9606 GN=CCT4;T-complex protein 1 subunit delta OS=Homo sapiens OX=9606 GN=CCT4 PE=1 SV=4	2	5	23.4	54.719	509	0	38.125	0//0	0//0	40410000	30	19			-1;-1	1347000									FALSE	TRUE	FALSE	FALSE	TRUE	FALSE
sp|P51858|HDGF_HUMAN	HDGF	sp|P51858|HDGF_HUMAN;sp|P51858-2|HDGF_HUMAN;sp|P51858-3|HDGF_HUMAN	sp|P51858|HDGF_HUMAN;sp|P51858-2|HDGF_HUMAN;sp|P51858-3|HDGF_HUMAN	Hepatoma-derived growth factor OS=Homo sapiens OX=9606 GN=HDGF PE=1 SV=1;Isoform 2 of Hepatoma-derived growth factor OS=Homo sapiens OX=9606 GN=HDGF;Isoform 3 of Hepatoma-derived growth factor OS=Homo sapiens OX=9606 GN=HDGF	3	4	25.8	26.788	240	0	22.458	0//0	0//0	12960000	16	7			-1;-1;-1	809980									FALSE	TRUE	FALSE	FALSE	TRUE	FALSE
sp|P51991|ROA3_HUMAN	HNRNPA3	sp|P51991|ROA3_HUMAN;sp|P51991-2|ROA3_HUMAN	sp|P51991|ROA3_HUMAN;sp|P51991-2|ROA3_HUMAN	Heterogeneous nuclear ribonucleoprotein A3 OS=Homo sapiens OX=9606 GN=HNRNPA3 PE=1 SV=2;Isoform 2 of Heterogeneous nuclear ribonucleoprotein A3 OS=Homo sapiens OX=9606 GN=HNRNPA3	2	37	56.9	39.594	378	0	323.31	2//0	2//0	5886700000	19	731			-1;-1	309830000	33291000	29230000	23685000	33576000	631540000	767550000	654630000	939980000	TRUE	FALSE	TRUE	TRUE	FALSE	TRUE			2.9323e+08	3.64964e+08	3.42043e+08	4.41237e+08
sp|P52272-2|HNRPM_HUMAN	HNRNPM	sp|P52272-2|HNRPM_HUMAN;sp|P52272|HNRPM_HUMAN	sp|P52272-2|HNRPM_HUMAN;sp|P52272|HNRPM_HUMAN	Isoform 2 of Heterogeneous nuclear ribonucleoprotein M OS=Homo sapiens OX=9606 GN=HNRNPM;Heterogeneous nuclear ribonucleoprotein M OS=Homo sapiens OX=9606 GN=HNRNPM PE=1 SV=3	2	29	51.7	73.62	691	0	323.31	2//0	2//0	882760000	46	271			-1;-1	19190000	836030	721800	642250	720190	73085000	56409000	82731000	65435000	TRUE	FALSE	TRUE	TRUE	FALSE	TRUE			2.7549e+07	3.91832e+07	3.46096e+07	4.19631e+07
sp|P52292|IMA1_HUMAN	KPNA2	sp|P52292|IMA1_HUMAN	sp|P52292|IMA1_HUMAN	Importin subunit alpha-1 OS=Homo sapiens OX=9606 GN=KPNA2 PE=1 SV=1	1	2	5.1	57.861	529	0	11.559	0//0	0//0	12387000	20	9			-1	619340									FALSE	TRUE	FALSE	FALSE	TRUE	FALSE
sp|P52434|RPAB3_HUMAN	POLR2H	sp|P52434|RPAB3_HUMAN;sp|P52434-3|RPAB3_HUMAN;sp|P52434-4|RPAB3_HUMAN;sp|P52434-2|RPAB3_HUMAN;sp|P52434-5|RPAB3_HUMAN	sp|P52434|RPAB3_HUMAN;sp|P52434-3|RPAB3_HUMAN;sp|P52434-4|RPAB3_HUMAN;sp|P52434-2|RPAB3_HUMAN	DNA-directed RNA polymerases I, II, and III subunit RPABC3 OS=Homo sapiens OX=9606 GN=POLR2H PE=1 SV=4;Isoform 3 of DNA-directed RNA polymerases I, II, and III subunit RPABC3 OS=Homo sapiens OX=9606 GN=POLR2H;Isoform 4 of DNA-directed RNA polymerases I, II	5	4	41.3	17.143	150	0	159.57	0//0	0//0	24804000	9	7			-1;-1;-1;-1;-1	2756000									FALSE	TRUE	FALSE	FALSE	TRUE	FALSE
sp|P52597|HNRPF_HUMAN	HNRNPF	sp|P52597|HNRPF_HUMAN	sp|P52597|HNRPF_HUMAN	Heterogeneous nuclear ribonucleoprotein F OS=Homo sapiens OX=9606 GN=HNRNPF PE=1 SV=3	1	18	57.1	45.671	415	0	323.31	2//0	2//0	899940000	15	231			-1	59996000	14746000	8910300	7579400	7992100	180980000	157970000	156460000	173210000	TRUE	FALSE	TRUE	TRUE	FALSE	TRUE			1.07807e+08	1.07108e+08	1.1156e+08	1.17936e+08
sp|P52701|MSH6_HUMAN	MSH6	sp|P52701|MSH6_HUMAN;sp|P52701-4|MSH6_HUMAN;sp|P52701-2|MSH6_HUMAN;sp|P52701-3|MSH6_HUMAN	sp|P52701|MSH6_HUMAN;sp|P52701-4|MSH6_HUMAN;sp|P52701-2|MSH6_HUMAN;sp|P52701-3|MSH6_HUMAN	DNA mismatch repair protein Msh6 OS=Homo sapiens OX=9606 GN=MSH6 PE=1 SV=2;Isoform 4 of DNA mismatch repair protein Msh6 OS=Homo sapiens OX=9606 GN=MSH6;Isoform GTBP-alt of DNA mismatch repair protein Msh6 OS=Homo sapiens OX=9606 GN=MSH6;Isoform 3 of DNA m	4	3	2.7	152.78	1360	0	18.832	1//1	0//0	12578000	69	10			-1;-1;-1;-1	182300	52571	10454			1950800	1410600			TRUE	FALSE	TRUE	FALSE	TRUE	FALSE	Mut1	Mut1	3.90633e+06	1.07152e+06
sp|P53350|PLK1_HUMAN	PLK1	sp|P53350|PLK1_HUMAN	sp|P53350|PLK1_HUMAN	Serine/threonine-protein kinase PLK1 OS=Homo sapiens OX=9606 GN=PLK1 PE=1 SV=1	1	21	50.7	68.254	603	0	323.31	0//0	0//0	667370000	34	175			-1	19629000									FALSE	TRUE	FALSE	FALSE	TRUE	FALSE
sp|P53396-3|ACLY_HUMAN	ACLY	sp|P53396-3|ACLY_HUMAN;sp|P53396-2|ACLY_HUMAN;sp|P53396|ACLY_HUMAN	sp|P53396-3|ACLY_HUMAN;sp|P53396-2|ACLY_HUMAN;sp|P53396|ACLY_HUMAN	Isoform 3 of ATP-citrate synthase OS=Homo sapiens OX=9606 GN=ACLY;Isoform 2 of ATP-citrate synthase OS=Homo sapiens OX=9606 GN=ACLY;ATP-citrate synthase OS=Homo sapiens OX=9606 GN=ACLY PE=1 SV=3	3	5	8.7	91.098	830	0	38.159	0//0	0//0	12316000	45	9			-1;-1;-1	273680									FALSE	TRUE	FALSE	FALSE	TRUE	FALSE
sp|P53618|COPB_HUMAN	COPB1	sp|P53618|COPB_HUMAN	sp|P53618|COPB_HUMAN	Coatomer subunit beta OS=Homo sapiens OX=9606 GN=COPB1 PE=1 SV=3	1	2	4.1	107.14	953	0	12.612	0//0	0//0	10857000	48	6			-1	226190									FALSE	TRUE	FALSE	FALSE	TRUE	FALSE
sp|P53621|COPA_HUMAN	COPA	sp|P53621|COPA_HUMAN;sp|P53621-2|COPA_HUMAN	sp|P53621|COPA_HUMAN;sp|P53621-2|COPA_HUMAN	Coatomer subunit alpha OS=Homo sapiens OX=9606 GN=COPA PE=1 SV=2;Isoform 2 of Coatomer subunit alpha OS=Homo sapiens OX=9606 GN=COPA	2	8	9.2	138.34	1224	0	62.467	0//0	0//0	30221000	69	27			-1;-1	437980									FALSE	TRUE	FALSE	FALSE	TRUE	FALSE
sp|P53999|TCP4_HUMAN	SUB1	sp|P53999|TCP4_HUMAN	sp|P53999|TCP4_HUMAN	Activated RNA polymerase II transcriptional coactivator p15 OS=Homo sapiens OX=9606 GN=SUB1 PE=1 SV=3	1	9	47.2	14.395	127	0	323.31	2//0	2//0	1174000000	6	139			-1	195670000	17221000	6408200	8542000	6139900	98594000	57060000	77534000	52735000	TRUE	FALSE	TRUE	TRUE	FALSE	TRUE			1.01406e+08	5.46238e+07	8.30392e+07	5.43261e+07
sp|P54136-2|SYRC_HUMAN	RARS1	sp|P54136-2|SYRC_HUMAN;sp|P54136|SYRC_HUMAN	sp|P54136-2|SYRC_HUMAN;sp|P54136|SYRC_HUMAN	Isoform Monomeric of Arginine--tRNA ligase, cytoplasmic OS=Homo sapiens OX=9606 GN=RARS1;Arginine--tRNA ligase, cytoplasmic OS=Homo sapiens OX=9606 GN=RARS1 PE=1 SV=2	2	4	10.7	67.14	588	0	27.212	0//0	0//0	20195000	33	25			-1;-1	611980									FALSE	TRUE	FALSE	FALSE	TRUE	FALSE
sp|P54819-6|KAD2_HUMAN	AK2	sp|P54819-6|KAD2_HUMAN;sp|P54819-5|KAD2_HUMAN;sp|P54819-2|KAD2_HUMAN;sp|P54819|KAD2_HUMAN;sp|P54819-4|KAD2_HUMAN;sp|P54819-3|KAD2_HUMAN	sp|P54819-6|KAD2_HUMAN;sp|P54819-5|KAD2_HUMAN;sp|P54819-2|KAD2_HUMAN;sp|P54819|KAD2_HUMAN;sp|P54819-4|KAD2_HUMAN;sp|P54819-3|KAD2_HUMAN	Isoform 6 of Adenylate kinase 2, mitochondrial OS=Homo sapiens OX=9606 GN=AK2;Isoform 5 of Adenylate kinase 2, mitochondrial OS=Homo sapiens OX=9606 GN=AK2;Isoform 2 of Adenylate kinase 2, mitochondrial OS=Homo sapiens OX=9606 GN=AK2;Adenylate kinase 2, mi	6	2	18.3	21.636	191	0	11.397	2//0	0//0	20462000	11	3			-1;-1;-1;-1;-1;-1	1860200	486690	481350			4922100	6785200			TRUE	FALSE	TRUE	FALSE	TRUE	FALSE	Mut1	Mut1	5.76517e+06	7.86522e+06
sp|P54886-2|P5CS_HUMAN	ALDH18A1	sp|P54886-2|P5CS_HUMAN;sp|P54886|P5CS_HUMAN	sp|P54886-2|P5CS_HUMAN;sp|P54886|P5CS_HUMAN	Isoform Short of Delta-1-pyrroline-5-carboxylate synthase OS=Homo sapiens OX=9606 GN=ALDH18A1;Delta-1-pyrroline-5-carboxylate synthase OS=Homo sapiens OX=9606 GN=ALDH18A1 PE=1 SV=2	2	2	9	87.088	793	0	12.089	1//0	0//0	14053000	43	5			-1;-1	326810	94269				4141700				TRUE	FALSE	FALSE	FALSE	TRUE	FALSE	Mut1		4.36531e+06
sp|P55060-4|XPO2_HUMAN	CSE1L	sp|P55060-4|XPO2_HUMAN;sp|P55060-3|XPO2_HUMAN;sp|P55060|XPO2_HUMAN;sp|P55060-2|XPO2_HUMAN	sp|P55060-4|XPO2_HUMAN;sp|P55060-3|XPO2_HUMAN;sp|P55060|XPO2_HUMAN	Isoform 4 of Exportin-2 OS=Homo sapiens OX=9606 GN=CSE1L;Isoform 3 of Exportin-2 OS=Homo sapiens OX=9606 GN=CSE1L;Exportin-2 OS=Homo sapiens OX=9606 GN=CSE1L PE=1 SV=3	4	4	5.4	103.88	915	0	48.144	1//0	0//0	77698000	48	18			-1;-1;-1;-1	1618700		1099200				81978000			TRUE	FALSE	FALSE	FALSE	TRUE	FALSE	Mut1			7.83744e+07
sp|P55081|MFAP1_HUMAN	MFAP1	sp|P55081|MFAP1_HUMAN	sp|P55081|MFAP1_HUMAN	Microfibrillar-associated protein 1 OS=Homo sapiens OX=9606 GN=MFAP1 PE=1 SV=2	1	2	8.9	51.958	439	0	12.977	0//0	2//0	22582000	19	11			-1	1188500			86889	132720			2718000	4377200	FALSE	TRUE	FALSE	TRUE	FALSE	TRUE	Mut1_WT	Mut1_WT			2.77005e+06	3.93081e+06
sp|P55084-2|ECHB_HUMAN	HADHB	sp|P55084-2|ECHB_HUMAN;sp|P55084|ECHB_HUMAN	sp|P55084-2|ECHB_HUMAN;sp|P55084|ECHB_HUMAN	Isoform 2 of Trifunctional enzyme subunit beta, mitochondrial OS=Homo sapiens OX=9606 GN=HADHB;Trifunctional enzyme subunit beta, mitochondrial OS=Homo sapiens OX=9606 GN=HADHB PE=1 SV=3	2	28	65.7	48.879	452	0	323.31	2//0	2//0	1502000000	23	281			-1;-1	65306000	1416500	588070	802730	656050	37172000	20915000	27987000	25041000	TRUE	FALSE	TRUE	TRUE	FALSE	TRUE			2.30925e+07	1.70283e+07	2.05347e+07	1.84864e+07
sp|P55209-3|NP1L1_HUMAN	NAP1L1	sp|P55209-3|NP1L1_HUMAN;sp|P55209-2|NP1L1_HUMAN;sp|P55209|NP1L1_HUMAN	sp|P55209-3|NP1L1_HUMAN;sp|P55209-2|NP1L1_HUMAN;sp|P55209|NP1L1_HUMAN	Isoform 3 of Nucleosome assembly protein 1-like 1 OS=Homo sapiens OX=9606 GN=NAP1L1;Isoform 2 of Nucleosome assembly protein 1-like 1 OS=Homo sapiens OX=9606 GN=NAP1L1;Nucleosome assembly protein 1-like 1 OS=Homo sapiens OX=9606 GN=NAP1L1 PE=1 SV=1	3	2	10.8	37.344	323	0	37.753	0//0	0//0	18076000	10	9			-1;-1;-1	1807600									FALSE	TRUE	FALSE	FALSE	TRUE	FALSE
sp|P55265-5|DSRAD_HUMAN	ADAR	sp|P55265-5|DSRAD_HUMAN;sp|P55265|DSRAD_HUMAN;sp|P55265-4|DSRAD_HUMAN;sp|P55265-3|DSRAD_HUMAN;sp|P55265-2|DSRAD_HUMAN	sp|P55265-5|DSRAD_HUMAN;sp|P55265|DSRAD_HUMAN;sp|P55265-4|DSRAD_HUMAN;sp|P55265-3|DSRAD_HUMAN;sp|P55265-2|DSRAD_HUMAN	Isoform 5 of Double-stranded RNA-specific adenosine deaminase OS=Homo sapiens OX=9606 GN=ADAR;Double-stranded RNA-specific adenosine deaminase OS=Homo sapiens OX=9606 GN=ADAR PE=1 SV=4;Isoform 4 of Double-stranded RNA-specific adenosine deaminase OS=Homo s	5	31	50.6	103.64	931	0	323.31	2//0	2//0	624060000	56	233			-1;-1;-1;-1;-1	11144000	382840	265260	280990	457310	28730000	31299000	37277000	49596000	TRUE	FALSE	TRUE	TRUE	FALSE	TRUE			1.38571e+07	1.53725e+07	1.43752e+07	2.35752e+07
sp|P55795|HNRH2_HUMAN	HNRNPH2	sp|P55795|HNRH2_HUMAN	sp|P55795|HNRH2_HUMAN	Heterogeneous nuclear ribonucleoprotein H2 OS=Homo sapiens OX=9606 GN=HNRNPH2 PE=1 SV=1	1	12	49.7	49.263	449	0	323.31	2//0	2//0	605850000	18	197			-1	33658000	10940000	5613600	5312000	5982800	158950000	140420000	122220000	134020000	TRUE	FALSE	TRUE	TRUE	FALSE	TRUE			8.00439e+07	6.59636e+07	6.69027e+07	6.96755e+07
sp|P55884|EIF3B_HUMAN	EIF3B	sp|P55884|EIF3B_HUMAN;sp|P55884-2|EIF3B_HUMAN	sp|P55884|EIF3B_HUMAN;sp|P55884-2|EIF3B_HUMAN	Eukaryotic translation initiation factor 3 subunit B OS=Homo sapiens OX=9606 GN=EIF3B PE=1 SV=3;Isoform 2 of Eukaryotic translation initiation factor 3 subunit B OS=Homo sapiens OX=9606 GN=EIF3B	2	14	25.9	92.48	814	0	174.14	2//0	2//0	174450000	34	90			-1;-1	5130900	115420	72828	50748	52311	3466000	2694900	2823000	2780200	TRUE	FALSE	TRUE	TRUE	FALSE	TRUE			4.22587e+06	3.67814e+06	2.89513e+06	2.77256e+06
sp|P56134-4|ATPK_HUMAN	ATP5MF	sp|P56134-4|ATPK_HUMAN;sp|P56134-3|ATPK_HUMAN;sp|P56134-2|ATPK_HUMAN;sp|P56134|ATPK_HUMAN	sp|P56134-4|ATPK_HUMAN;sp|P56134-3|ATPK_HUMAN;sp|P56134-2|ATPK_HUMAN;sp|P56134|ATPK_HUMAN	Isoform 4 of ATP synthase subunit f, mitochondrial OS=Homo sapiens OX=9606 GN=ATP5MF;Isoform 3 of ATP synthase subunit f, mitochondrial OS=Homo sapiens OX=9606 GN=ATP5MF;Isoform 2 of ATP synthase subunit f, mitochondrial OS=Homo sapiens OX=9606 GN=ATP5MF;A	4	2	49	5.7407	49	0	21.903	0//0	0//0	36598000	3	22			-1;-1;-1;-1	12199000									FALSE	TRUE	FALSE	FALSE	TRUE	FALSE
sp|P56182|RRP1_HUMAN	RRP1	sp|P56182|RRP1_HUMAN	sp|P56182|RRP1_HUMAN	Ribosomal RNA processing protein 1 homolog A OS=Homo sapiens OX=9606 GN=RRP1 PE=1 SV=1	1	3	5.6	52.839	461	0	17.153	0//0	0//0	13493000	25	4			-1	539700									FALSE	TRUE	FALSE	FALSE	TRUE	FALSE
sp|P56192-2|SYMC_HUMAN	MARS1	sp|P56192-2|SYMC_HUMAN;sp|P56192|SYMC_HUMAN	sp|P56192-2|SYMC_HUMAN;sp|P56192|SYMC_HUMAN	Isoform 2 of Methionine--tRNA ligase, cytoplasmic OS=Homo sapiens OX=9606 GN=MARS1;Methionine--tRNA ligase, cytoplasmic OS=Homo sapiens OX=9606 GN=MARS1 PE=1 SV=2	2	3	9.2	61.815	546	0	19.046	0//0	0//0	10476000	24	7			-1;-1	436480									FALSE	TRUE	FALSE	FALSE	TRUE	FALSE
sp|P56385|ATP5I_HUMAN	ATP5ME	sp|P56385|ATP5I_HUMAN	sp|P56385|ATP5I_HUMAN	ATP synthase subunit e, mitochondrial OS=Homo sapiens OX=9606 GN=ATP5ME PE=1 SV=2	1	2	18.8	7.9331	69	0	12.836	2//0	2//0	35842000	4	19			-1	8960600	1152200	419110	1434900	666320	5106500	2965200	6111100	3637000	TRUE	FALSE	TRUE	TRUE	FALSE	TRUE			4.96331e+06	2.49027e+06	9.63086e+06	4.15478e+06
sp|P56537-2|IF6_HUMAN	EIF6	sp|P56537-2|IF6_HUMAN;sp|P56537|IF6_HUMAN	sp|P56537-2|IF6_HUMAN;sp|P56537|IF6_HUMAN	Isoform 2 of Eukaryotic translation initiation factor 6 OS=Homo sapiens OX=9606 GN=EIF6;Eukaryotic translation initiation factor 6 OS=Homo sapiens OX=9606 GN=EIF6 PE=1 SV=1	2	2	21.7	23.735	226	0.002849	10.975	0//0	0//0	5297700	11	3			-1;-1	481610									FALSE	TRUE	FALSE	FALSE	TRUE	FALSE
sp|P57772|SELB_HUMAN	EEFSEC	sp|P57772|SELB_HUMAN;sp|P57772-2|SELB_HUMAN	sp|P57772|SELB_HUMAN;sp|P57772-2|SELB_HUMAN	Selenocysteine-specific elongation factor OS=Homo sapiens OX=9606 GN=EEFSEC PE=1 SV=4;Isoform 2 of Selenocysteine-specific elongation factor OS=Homo sapiens OX=9606 GN=EEFSEC	2	3	7.4	65.304	596	0	17.036	0//0	0//0	12725000	28	4			-1;-1	454460									FALSE	TRUE	FALSE	FALSE	TRUE	FALSE
sp|P60174|TPIS_HUMAN	TPI1	sp|P60174|TPIS_HUMAN;sp|P60174-1|TPIS_HUMAN;sp|P60174-4|TPIS_HUMAN	sp|P60174|TPIS_HUMAN;sp|P60174-1|TPIS_HUMAN;sp|P60174-4|TPIS_HUMAN	Triosephosphate isomerase OS=Homo sapiens OX=9606 GN=TPI1 PE=1 SV=3;Isoform 2 of Triosephosphate isomerase OS=Homo sapiens OX=9606 GN=TPI1;Isoform 4 of Triosephosphate isomerase OS=Homo sapiens OX=9606 GN=TPI1	3	9	47.9	30.791	286	0	173.37	0//0	0//0	79267000	19	30			-1;-1;-1	4172000									FALSE	TRUE	FALSE	FALSE	TRUE	FALSE
sp|P60228|EIF3E_HUMAN	EIF3E	sp|P60228|EIF3E_HUMAN	sp|P60228|EIF3E_HUMAN	Eukaryotic translation initiation factor 3 subunit E OS=Homo sapiens OX=9606 GN=EIF3E PE=1 SV=1	1	5	13.9	52.22	445	0	64.872	2//0	2//0	101510000	28	36			-1	3625300	272730	110330	94289	106590	7305900	6150200	6377100	5880400	TRUE	FALSE	TRUE	TRUE	FALSE	TRUE			8.22361e+06	4.58868e+06	4.42983e+06	4.65251e+06
sp|P60660-2|MYL6_HUMAN	MYL6	sp|P60660-2|MYL6_HUMAN;sp|P60660|MYL6_HUMAN;sp|P14649|MYL6B_HUMAN	sp|P60660-2|MYL6_HUMAN;sp|P60660|MYL6_HUMAN	Isoform Smooth muscle of Myosin light polypeptide 6 OS=Homo sapiens OX=9606 GN=MYL6;Myosin light polypeptide 6 OS=Homo sapiens OX=9606 GN=MYL6 PE=1 SV=2	3	8	73.5	16.961	151	0	266.1	2//0	0//0	280320000	10	66			-1;-1;-1	28032000	511370	409000			11146000	11405000			TRUE	FALSE	TRUE	FALSE	TRUE	FALSE	Mut1	Mut1	5.50695e+06	6.07553e+06
sp|P60709|ACTB_HUMAN	ACTB	sp|P60709|ACTB_HUMAN;sp|Q6S8J3|POTEE_HUMAN;sp|P63267-2|ACTH_HUMAN;sp|A5A3E0|POTEF_HUMAN;sp|P0CG38|POTEI_HUMAN;sp|Q9BYX7|ACTBM_HUMAN;sp|P0CG39|POTEJ_HUMAN	sp|P60709|ACTB_HUMAN	Actin, cytoplasmic 1 OS=Homo sapiens OX=9606 GN=ACTB PE=1 SV=1	7	33	78.4	41.736	375	0	323.31	2//0	2//0	15847000000	20	917			-1;-1;-1;-1;-1;-1;-1	792370000	170460000	115790000	101400000	108990000	3057200000	2902600000	2669500000	2907100000	TRUE	FALSE	TRUE	TRUE	FALSE	TRUE			1.54464e+09	1.70962e+09	1.5504e+09	1.66499e+09
sp|P60842|IF4A1_HUMAN	EIF4A1	sp|P60842|IF4A1_HUMAN;sp|P60842-2|IF4A1_HUMAN;sp|Q14240|IF4A2_HUMAN;sp|Q14240-2|IF4A2_HUMAN	sp|P60842|IF4A1_HUMAN;sp|P60842-2|IF4A1_HUMAN;sp|Q14240|IF4A2_HUMAN;sp|Q14240-2|IF4A2_HUMAN	Eukaryotic initiation factor 4A-I OS=Homo sapiens OX=9606 GN=EIF4A1 PE=1 SV=1;Isoform 2 of Eukaryotic initiation factor 4A-I OS=Homo sapiens OX=9606 GN=EIF4A1;Eukaryotic initiation factor 4A-II OS=Homo sapiens OX=9606 GN=EIF4A2 PE=1 SV=2;Isoform 2 of Eukar	4	4	12.8	46.153	406	0	72.739	2//0	2//0	48778000	22	31			-1;-1;-1;-1	2217200	252390	115050	75577	96783	4468200	4853900	3424000	4567800	TRUE	FALSE	TRUE	TRUE	FALSE	TRUE			5.97951e+06	3.75985e+06	2.78987e+06	3.31914e+06
sp|P60866|RS20_HUMAN	RPS20	sp|P60866|RS20_HUMAN;sp|P60866-2|RS20_HUMAN	sp|P60866|RS20_HUMAN;sp|P60866-2|RS20_HUMAN	40S ribosomal protein S20 OS=Homo sapiens OX=9606 GN=RPS20 PE=1 SV=1;Isoform 2 of 40S ribosomal protein S20 OS=Homo sapiens OX=9606 GN=RPS20	2	4	31.1	13.373	119	0	63.173	2//0	0//0	128820000	5	43			-1;-1	25763000	1110200	1262500			8036700	10541000			TRUE	FALSE	TRUE	FALSE	TRUE	FALSE	Mut1	Mut1	5.97767e+06	9.3769e+06
sp|P60953|CDC42_HUMAN	CDC42	sp|P60953|CDC42_HUMAN;sp|P60953-1|CDC42_HUMAN;sp|P84095|RHOG_HUMAN;sp|Q9H4E5-2|RHOJ_HUMAN;sp|P17081|RHOQ_HUMAN;sp|Q9H4E5|RHOJ_HUMAN	sp|P60953|CDC42_HUMAN;sp|P60953-1|CDC42_HUMAN	Cell division control protein 42 homolog OS=Homo sapiens OX=9606 GN=CDC42 PE=1 SV=2;Isoform 1 of Cell division control protein 42 homolog OS=Homo sapiens OX=9606 GN=CDC42	6	5	36.6	21.258	191	0	84.479	2//0	2//0	104650000	9	36			-1;-1;-1;-1;-1;-1	11627000	520940	499510	299650	248240	7803700	10404000	5589000	3358900	TRUE	FALSE	TRUE	TRUE	FALSE	TRUE			5.04903e+06	6.67791e+06	4.52515e+06	3.48268e+06
sp|P61011-2|SRP54_HUMAN	SRP54	sp|P61011-2|SRP54_HUMAN;sp|P61011|SRP54_HUMAN	sp|P61011-2|SRP54_HUMAN;sp|P61011|SRP54_HUMAN	Isoform 2 of Signal recognition particle 54 kDa protein OS=Homo sapiens OX=9606 GN=SRP54;Signal recognition particle 54 kDa protein OS=Homo sapiens OX=9606 GN=SRP54 PE=1 SV=1	2	7	22.4	50.369	455	0	63.915	0//0	0//0	48893000	28	24			-1;-1	1746200									FALSE	TRUE	FALSE	FALSE	TRUE	FALSE
sp|P61224-2|RAP1B_HUMAN	RAP1B	sp|P61224-2|RAP1B_HUMAN;sp|P61224-4|RAP1B_HUMAN;sp|P61224-3|RAP1B_HUMAN;sp|P61224|RAP1B_HUMAN;sp|A6NIZ1|RP1BL_HUMAN;sp|P62834|RAP1A_HUMAN	sp|P61224-2|RAP1B_HUMAN;sp|P61224-4|RAP1B_HUMAN;sp|P61224-3|RAP1B_HUMAN;sp|P61224|RAP1B_HUMAN;sp|A6NIZ1|RP1BL_HUMAN;sp|P62834|RAP1A_HUMAN	Isoform 2 of Ras-related protein Rap-1b OS=Homo sapiens OX=9606 GN=RAP1B;Isoform 4 of Ras-related protein Rap-1b OS=Homo sapiens OX=9606 GN=RAP1B;Isoform 3 of Ras-related protein Rap-1b OS=Homo sapiens OX=9606 GN=RAP1B;Ras-related protein Rap-1b OS=Homo sa	6	2	19.7	15.356	137	0	12.683	0//0	0//0	6903000	8	7			-1;-1;-1;-1;-1;-1	862870									FALSE	TRUE	FALSE	FALSE	TRUE	FALSE
sp|P61247|RS3A_HUMAN	RPS3A	sp|P61247|RS3A_HUMAN	sp|P61247|RS3A_HUMAN	40S ribosomal protein S3a OS=Homo sapiens OX=9606 GN=RPS3A PE=1 SV=2	1	23	62.9	29.945	264	0	323.31	2//0	2//0	1838900000	17	291			-1	108170000	636480	603260	422370	738490	11992000	15796000	12626000	18538000	TRUE	FALSE	TRUE	TRUE	FALSE	TRUE			9.12999e+06	1.35458e+07	9.84696e+06	1.70305e+07
sp|P61254|RL26_HUMAN	RPL26	sp|P61254|RL26_HUMAN	sp|P61254|RL26_HUMAN	60S ribosomal protein L26 OS=Homo sapiens OX=9606 GN=RPL26 PE=1 SV=1	1	13	51	17.258	145	0	293.68	2//0	2//0	1502100000	6	173			-1	250350000	10351000	8196100	7881500	8455500	77621000	82141000	84134000	82936000	TRUE	FALSE	TRUE	TRUE	FALSE	TRUE			6.04044e+07	6.0841e+07	7.07174e+07	6.69213e+07
sp|P61313|RL15_HUMAN	RPL15	sp|P61313|RL15_HUMAN;sp|P61313-2|RL15_HUMAN	sp|P61313|RL15_HUMAN;sp|P61313-2|RL15_HUMAN	60S ribosomal protein L15 OS=Homo sapiens OX=9606 GN=RPL15 PE=1 SV=2;Isoform 2 of 60S ribosomal protein L15 OS=Homo sapiens OX=9606 GN=RPL15	2	7	38.7	24.146	204	0	57.099	2//0	2//0	113440000	12	47			-1;-1	9453200	336990	265940	184970	238320	5431000	5664000	4667300	4916500	TRUE	FALSE	TRUE	TRUE	FALSE	TRUE			4.35486e+06	4.74043e+06	3.72432e+06	4.45801e+06
sp|P61353|RL27_HUMAN	RPL27	sp|P61353|RL27_HUMAN	sp|P61353|RL27_HUMAN	60S ribosomal protein L27 OS=Homo sapiens OX=9606 GN=RPL27 PE=1 SV=2	1	8	54.4	15.798	136	0	111.7	0//0	0//0	187190000	5	68			-1	37438000									FALSE	TRUE	FALSE	FALSE	TRUE	FALSE
sp|P61513|RL37A_HUMAN	RPL37A	sp|P61513|RL37A_HUMAN	sp|P61513|RL37A_HUMAN	60S ribosomal protein L37a OS=Homo sapiens OX=9606 GN=RPL37A PE=1 SV=2	1	2	32.6	10.275	92	0	32.295	0//0	0//0	35318000	4	6			-1	8829500									FALSE	TRUE	FALSE	FALSE	TRUE	FALSE
sp|P61586|RHOA_HUMAN	RHOA	sp|P61586|RHOA_HUMAN;sp|P08134|RHOC_HUMAN	sp|P61586|RHOA_HUMAN;sp|P08134|RHOC_HUMAN	Transforming protein RhoA OS=Homo sapiens OX=9606 GN=RHOA PE=1 SV=1;Rho-related GTP-binding protein RhoC OS=Homo sapiens OX=9606 GN=RHOC PE=1 SV=1	2	2	11.9	21.768	193	0	11.627	2//0	2//0	6378000	9	4			-1;-1	708670	284510	135190	22558	37385	1291000	2513200			TRUE	FALSE	TRUE	TRUE	FALSE	TRUE			2.75746e+06	1.80733e+06	340650	524508
sp|P61604|CH10_HUMAN	HSPE1	sp|P61604|CH10_HUMAN	sp|P61604|CH10_HUMAN	10 kDa heat shock protein, mitochondrial OS=Homo sapiens OX=9606 GN=HSPE1 PE=1 SV=2	1	3	28.4	10.932	102	0	45.678	0//0	0//0	17247000	8	10			-1	2155800									FALSE	TRUE	FALSE	FALSE	TRUE	FALSE
sp|P61619|S61A1_HUMAN	SEC61A1	sp|P61619|S61A1_HUMAN;sp|P61619-3|S61A1_HUMAN;sp|Q9H9S3-2|S61A2_HUMAN;sp|Q9H9S3-3|S61A2_HUMAN;sp|Q9H9S3|S61A2_HUMAN	sp|P61619|S61A1_HUMAN;sp|P61619-3|S61A1_HUMAN;sp|Q9H9S3-2|S61A2_HUMAN;sp|Q9H9S3-3|S61A2_HUMAN;sp|Q9H9S3|S61A2_HUMAN	Protein transport protein Sec61 subunit alpha isoform 1 OS=Homo sapiens OX=9606 GN=SEC61A1 PE=1 SV=2;Isoform 3 of Protein transport protein Sec61 subunit alpha isoform 1 OS=Homo sapiens OX=9606 GN=SEC61A1;Isoform 2 of Protein transport protein Sec61 subuni	5	2	4.4	52.264	476	0.0014493	11.335	0//0	0//0	7268000	16	7			-1;-1;-1;-1;-1	454250									FALSE	TRUE	FALSE	FALSE	TRUE	FALSE
sp|P61978-3|HNRPK_HUMAN	HNRNPK	sp|P61978-3|HNRPK_HUMAN;sp|P61978|HNRPK_HUMAN;sp|P61978-2|HNRPK_HUMAN	sp|P61978-3|HNRPK_HUMAN;sp|P61978|HNRPK_HUMAN;sp|P61978-2|HNRPK_HUMAN	Isoform 3 of Heterogeneous nuclear ribonucleoprotein K OS=Homo sapiens OX=9606 GN=HNRNPK;Heterogeneous nuclear ribonucleoprotein K OS=Homo sapiens OX=9606 GN=HNRNPK PE=1 SV=1;Isoform 2 of Heterogeneous nuclear ribonucleoprotein K OS=Homo sapiens OX=9606 GN	3	14	43.2	48.562	440	0	201.8	2//0	2//0	295030000	26	125			-1;-1;-1	11347000	1449500	898630	652010	617200	33635000	33132000	33393000	38698000	TRUE	FALSE	TRUE	TRUE	FALSE	TRUE			3.35479e+07	2.60587e+07	2.46902e+07	2.03396e+07
sp|P61981|1433G_HUMAN	YWHAG	sp|P61981|1433G_HUMAN	sp|P61981|1433G_HUMAN	14-3-3 protein gamma OS=Homo sapiens OX=9606 GN=YWHAG PE=1 SV=2	1	3	19.8	28.302	247	0	35.775	1//0	0//0	25900000	16	18			-1	1618700	46348				1591900				TRUE	FALSE	FALSE	FALSE	TRUE	FALSE	Mut1		798583
sp|P62081|RS7_HUMAN	RPS7	sp|P62081|RS7_HUMAN	sp|P62081|RS7_HUMAN	40S ribosomal protein S7 OS=Homo sapiens OX=9606 GN=RPS7 PE=1 SV=1	1	16	69.6	22.127	194	0	323.31	2//0	2//0	1169500000	11	203			-1	106320000	1173800	765260	894440	1253700	14042000	13725000	15460000	18841000	TRUE	FALSE	TRUE	TRUE	FALSE	TRUE			1.39047e+07	1.25041e+07	1.65087e+07	2.14983e+07
sp|P62195-2|PRS8_HUMAN	PSMC5	sp|P62195-2|PRS8_HUMAN;sp|P62195|PRS8_HUMAN	sp|P62195-2|PRS8_HUMAN;sp|P62195|PRS8_HUMAN	Isoform 2 of 26S proteasome regulatory subunit 8 OS=Homo sapiens OX=9606 GN=PSMC5;26S proteasome regulatory subunit 8 OS=Homo sapiens OX=9606 GN=PSMC5 PE=1 SV=1	2	2	8.8	44.784	398	0	26.189	2//0	2//0	10078000	24	8			-1;-1	419930	127560	39649	56885	121630	2584500	2281800	2189500	3069100	TRUE	FALSE	TRUE	TRUE	FALSE	TRUE			3.29702e+06	1.41352e+06	2.29074e+06	4.55075e+06
sp|P62241|RS8_HUMAN	RPS8	sp|P62241|RS8_HUMAN	sp|P62241|RS8_HUMAN	40S ribosomal protein S8 OS=Homo sapiens OX=9606 GN=RPS8 PE=1 SV=2	1	19	62.5	24.205	208	0	323.31	2//0	2//0	1441500000	10	263			-1	144150000	4199300	3685800	2901400	3606400	60249000	71366000	65394000	76753000	TRUE	FALSE	TRUE	TRUE	FALSE	TRUE			3.50174e+07	4.47098e+07	4.47398e+07	5.0533e+07
sp|P62244|RS15A_HUMAN	RPS15A	sp|P62244|RS15A_HUMAN	sp|P62244|RS15A_HUMAN	40S ribosomal protein S15a OS=Homo sapiens OX=9606 GN=RPS15A PE=1 SV=2	1	9	56.2	14.839	130	0	138.79	2//0	2//0	176360000	9	61			-1	19596000	962170	667720	381250	668200	16697000	12032000	9141200	13703000	TRUE	FALSE	TRUE	TRUE	FALSE	TRUE			9.3253e+06	8.92674e+06	5.75741e+06	9.37471e+06
sp|P62249|RS16_HUMAN	RPS16	sp|P62249|RS16_HUMAN	sp|P62249|RS16_HUMAN	40S ribosomal protein S16 OS=Homo sapiens OX=9606 GN=RPS16 PE=1 SV=2	1	7	52.7	16.445	146	0	170.67	2//0	2//0	429320000	11	112			-1	39029000	826400	656970	516760	647600	15295000	15519000	13781000	16920000	TRUE	FALSE	TRUE	TRUE	FALSE	TRUE			9.78953e+06	1.07348e+07	9.53794e+06	1.11048e+07
sp|P62258-2|1433E_HUMAN	YWHAE	sp|P62258-2|1433E_HUMAN;sp|P62258|1433E_HUMAN	sp|P62258-2|1433E_HUMAN;sp|P62258|1433E_HUMAN	Isoform SV of 14-3-3 protein epsilon OS=Homo sapiens OX=9606 GN=YWHAE;14-3-3 protein epsilon OS=Homo sapiens OX=9606 GN=YWHAE PE=1 SV=1	2	2	18.5	26.504	233	0	13.404	0//0	0//0	17729000	14	9			-1;-1	1266300									FALSE	TRUE	FALSE	FALSE	TRUE	FALSE
sp|P62263|RS14_HUMAN	RPS14	sp|P62263|RS14_HUMAN	sp|P62263|RS14_HUMAN	40S ribosomal protein S14 OS=Homo sapiens OX=9606 GN=RPS14 PE=1 SV=3	1	7	33.8	16.273	151	0	177.39	2//0	2//0	231980000	4	105			-1	57994000	2985800	2337500	1383300	2680400	17907000	19282000	15660000	20947000	TRUE	FALSE	TRUE	TRUE	FALSE	TRUE			1.07392e+07	1.21481e+07	9.28392e+06	1.40734e+07
sp|P62266|RS23_HUMAN	RPS23	sp|P62266|RS23_HUMAN	sp|P62266|RS23_HUMAN	40S ribosomal protein S23 OS=Homo sapiens OX=9606 GN=RPS23 PE=1 SV=3	1	7	35.7	15.807	143	0	186.28	2//0	2//0	442730000	6	75			-1	73788000	820870	338230	212710	460360	12179000	8810700	3582400	10865000	TRUE	FALSE	TRUE	TRUE	FALSE	TRUE			5.30402e+06	3.01449e+06	2.14147e+06	4.30583e+06
sp|P62269|RS18_HUMAN	RPS18	sp|P62269|RS18_HUMAN	sp|P62269|RS18_HUMAN	40S ribosomal protein S18 OS=Homo sapiens OX=9606 GN=RPS18 PE=1 SV=3	1	16	60.5	17.718	152	0	323.31	2//0	2//0	1942900000	9	215			-1	215880000	3791500	2904200	2012400	2595300	57687000	67381000	55302000	64510000	TRUE	FALSE	TRUE	TRUE	FALSE	TRUE			2.15224e+07	2.44905e+07	2.27556e+07	2.72782e+07
sp|P62273|RS29_HUMAN	RPS29	sp|P62273|RS29_HUMAN;sp|P62273-2|RS29_HUMAN	sp|P62273|RS29_HUMAN;sp|P62273-2|RS29_HUMAN	40S ribosomal protein S29 OS=Homo sapiens OX=9606 GN=RPS29 PE=1 SV=2;Isoform 2 of 40S ribosomal protein S29 OS=Homo sapiens OX=9606 GN=RPS29	2	5	50	6.6767	56	0	323.31	2//0	2//0	573500000	2	74			-1;-1	286750000	11762000	13503000	7788500	11232000	28350000	33722000	27329000	37724000	TRUE	FALSE	TRUE	TRUE	FALSE	TRUE			2.53334e+07	4.01162e+07	2.61367e+07	3.50187e+07
sp|P62277|RS13_HUMAN	RPS13	sp|P62277|RS13_HUMAN	sp|P62277|RS13_HUMAN	40S ribosomal protein S13 OS=Homo sapiens OX=9606 GN=RPS13 PE=1 SV=2	1	10	45	17.222	151	0	129.97	2//0	2//0	459740000	9	112			-1	51083000	445600	452410	411230	548470	3859300	5386500	5354100	7072400	TRUE	FALSE	TRUE	TRUE	FALSE	TRUE			4.31879e+06	6.04809e+06	6.20996e+06	7.69481e+06
sp|P62280|RS11_HUMAN	RPS11	sp|P62280|RS11_HUMAN	sp|P62280|RS11_HUMAN	40S ribosomal protein S11 OS=Homo sapiens OX=9606 GN=RPS11 PE=1 SV=3	1	13	67.7	18.431	158	0	323.31	2//0	2//0	2150600000	10	189			-1	215060000	6585500	6481900	4281600	5881800	70484000	96512000	114850000	139400000	TRUE	FALSE	TRUE	TRUE	FALSE	TRUE			5.09731e+07	6.31272e+07	6.02682e+07	6.8373e+07
sp|P62306|RUXF_HUMAN	SNRPF	sp|P62306|RUXF_HUMAN	sp|P62306|RUXF_HUMAN	Small nuclear ribonucleoprotein F OS=Homo sapiens OX=9606 GN=SNRPF PE=1 SV=1	1	2	24.4	9.7251	86	0	80.247	2//0	2//0	47101000	3	35			-1	15700000	1603700	1994000	1426100	2333300	5020000	6824700	6431400	8689600	TRUE	FALSE	TRUE	TRUE	FALSE	TRUE			5.1809e+06	8.88583e+06	7.17854e+06	1.09117e+07
sp|P62314|SMD1_HUMAN	SNRPD1	sp|P62314|SMD1_HUMAN	sp|P62314|SMD1_HUMAN	Small nuclear ribonucleoprotein Sm D1 OS=Homo sapiens OX=9606 GN=SNRPD1 PE=1 SV=1	1	3	43.7	13.281	119	0	85.721	1//0	0//0	32614000	4	21			-1	8153600	1190900				7206100				TRUE	FALSE	FALSE	FALSE	TRUE	FALSE	Mut1		5.13012e+06
sp|P62316|SMD2_HUMAN	SNRPD2	sp|P62316|SMD2_HUMAN;sp|P62316-2|SMD2_HUMAN	sp|P62316|SMD2_HUMAN;sp|P62316-2|SMD2_HUMAN	Small nuclear ribonucleoprotein Sm D2 OS=Homo sapiens OX=9606 GN=SNRPD2 PE=1 SV=1;Isoform 2 of Small nuclear ribonucleoprotein Sm D2 OS=Homo sapiens OX=9606 GN=SNRPD2	2	8	58.5	13.527	118	0	192.21	2//0	2//0	120130000	8	53			-1;-1	15016000	972980	1093900	682340	1057500	6803000	9952000	8810900	12122000	TRUE	FALSE	TRUE	TRUE	FALSE	TRUE			8.38247e+06	1.29992e+07	9.15924e+06	1.31877e+07
sp|P62318-2|SMD3_HUMAN	SNRPD3	sp|P62318-2|SMD3_HUMAN;sp|P62318|SMD3_HUMAN	sp|P62318-2|SMD3_HUMAN;sp|P62318|SMD3_HUMAN	Isoform 2 of Small nuclear ribonucleoprotein Sm D3 OS=Homo sapiens OX=9606 GN=SNRPD3;Small nuclear ribonucleoprotein Sm D3 OS=Homo sapiens OX=9606 GN=SNRPD3 PE=1 SV=1	2	10	58.3	13.291	120	0	323.31	2//0	2//0	272750000	7	67			-1;-1	38965000	3418000	3018200	2384000	3900100	30046000	33197000	32051000	46667000	TRUE	FALSE	TRUE	TRUE	FALSE	TRUE			1.81616e+07	2.72274e+07	2.19809e+07	3.47272e+07
sp|P62424|RL7A_HUMAN	RPL7A	sp|P62424|RL7A_HUMAN	sp|P62424|RL7A_HUMAN	60S ribosomal protein L7a OS=Homo sapiens OX=9606 GN=RPL7A PE=1 SV=2	1	13	56.8	29.995	266	0	323.31	2//0	2//0	377750000	10	106			-1	37775000	167710	174080	106000	175090	1908200	2068700	1712600	2488400	TRUE	FALSE	TRUE	TRUE	FALSE	TRUE			1.80607e+06	2.58586e+06	1.77859e+06	2.72947e+06
sp|P62491-2|RB11A_HUMAN	RAB11A	sp|P62491-2|RB11A_HUMAN;sp|Q15907-2|RB11B_HUMAN;sp|P62491|RB11A_HUMAN;sp|Q15907|RB11B_HUMAN	sp|P62491-2|RB11A_HUMAN;sp|Q15907-2|RB11B_HUMAN;sp|P62491|RB11A_HUMAN;sp|Q15907|RB11B_HUMAN	Isoform 2 of Ras-related protein Rab-11A OS=Homo sapiens OX=9606 GN=RAB11A;Isoform 2 of Ras-related protein Rab-11B OS=Homo sapiens OX=9606 GN=RAB11B;Ras-related protein Rab-11A OS=Homo sapiens OX=9606 GN=RAB11A PE=1 SV=3;Ras-related protein Rab-11B OS=Hom	4	2	13.5	17.659	155	0.0014306	11.088	2//0	0//0	3075300	11	2			-1;-1;-1;-1	279570	121240	158330			1506600	2037800			TRUE	FALSE	TRUE	FALSE	TRUE	FALSE	Mut1	Mut1	1.43619e+06	2.58706e+06
sp|P62633-2|CNBP_HUMAN	CNBP	sp|P62633-2|CNBP_HUMAN;sp|P62633|CNBP_HUMAN;sp|P62633-7|CNBP_HUMAN;sp|P62633-3|CNBP_HUMAN;sp|P62633-5|CNBP_HUMAN;sp|P62633-6|CNBP_HUMAN	sp|P62633-2|CNBP_HUMAN;sp|P62633|CNBP_HUMAN;sp|P62633-7|CNBP_HUMAN;sp|P62633-3|CNBP_HUMAN;sp|P62633-5|CNBP_HUMAN;sp|P62633-6|CNBP_HUMAN	Isoform 2 of Cellular nucleic acid-binding protein OS=Homo sapiens OX=9606 GN=CNBP;Cellular nucleic acid-binding protein OS=Homo sapiens OX=9606 GN=CNBP PE=1 SV=1;Isoform 7 of Cellular nucleic acid-binding protein OS=Homo sapiens OX=9606 GN=CNBP;Isoform 3	6	10	57.1	18.742	170	0	323.31	2//0	2//0	1964600000	12	209			-1;-1;-1;-1;-1;-1	163720000	5630600	4861000	5197900	6054600	98550000	115350000	141010000	132820000	TRUE	FALSE	TRUE	TRUE	FALSE	TRUE			6.05279e+07	6.94256e+07	8.84285e+07	9.28612e+07
sp|P62633-8|CNBP_HUMAN	CNBP	sp|P62633-8|CNBP_HUMAN;sp|P62633-4|CNBP_HUMAN	sp|P62633-8|CNBP_HUMAN;sp|P62633-4|CNBP_HUMAN	Isoform 8 of Cellular nucleic acid-binding protein OS=Homo sapiens OX=9606 GN=CNBP;Isoform 4 of Cellular nucleic acid-binding protein OS=Homo sapiens OX=9606 GN=CNBP	2	2	57.3	18.871	171	0	123.21	2//0	2//0	96086000	12	42			-1;-1	8007200	329780	204120	337730	382930	4966500	5646000	6807500	8682200	TRUE	FALSE	TRUE	TRUE	FALSE	TRUE			4.26171e+06	3.63857e+06	6.80026e+06	7.1634e+06
sp|P62701|RS4X_HUMAN	RPS4X	sp|P62701|RS4X_HUMAN;sp|P22090|RS4Y1_HUMAN;sp|Q8TD47|RS4Y2_HUMAN	sp|P62701|RS4X_HUMAN	40S ribosomal protein S4, X isoform OS=Homo sapiens OX=9606 GN=RPS4X PE=1 SV=2	3	26	66.9	29.597	263	0	323.31	2//0	2//0	1055700000	15	237			-1;-1;-1	70377000	1066200	1146500	371970	833520	19073000	22734000	12934000	22399000	TRUE	FALSE	TRUE	TRUE	FALSE	TRUE			1.35186e+07	2.26861e+07	9.36205e+06	1.94901e+07
sp|P62750|RL23A_HUMAN	RPL23A	sp|P62750|RL23A_HUMAN	sp|P62750|RL23A_HUMAN	60S ribosomal protein L23a OS=Homo sapiens OX=9606 GN=RPL23A PE=1 SV=1	1	12	47.4	17.695	156	0	279.96	2//0	2//0	1243100000	7	168			-1	177590000	2641000	2249900	1465600	1957800	22610000	25436000	19202000	25692000	TRUE	FALSE	TRUE	TRUE	FALSE	TRUE			1.61557e+07	1.64188e+07	1.72135e+07	2.1363e+07
sp|P62753|RS6_HUMAN	RPS6	sp|P62753|RS6_HUMAN	sp|P62753|RS6_HUMAN	40S ribosomal protein S6 OS=Homo sapiens OX=9606 GN=RPS6 PE=1 SV=1	1	12	45.8	28.68	249	0	323.31	1//0	0//0	522450000	9	113			-1	58051000									TRUE	FALSE	FALSE	FALSE	TRUE	FALSE	Mut1		0
sp|P62805|H4_HUMAN	H4C1	sp|P62805|H4_HUMAN	sp|P62805|H4_HUMAN	Histone H4 OS=Homo sapiens OX=9606 GN=H4C1 PE=1 SV=2	1	12	68	11.367	103	0	323.31	2//0	2//0	1318500000	6	220			-1	219750000	9731600	10298000	5098600	10545000	74793000	96097000	53072000	102870000	TRUE	FALSE	TRUE	TRUE	FALSE	TRUE			3.85462e+07	5.16812e+07	2.83631e+07	5.08225e+07
sp|P62826|RAN_HUMAN	RAN	sp|P62826|RAN_HUMAN	sp|P62826|RAN_HUMAN	GTP-binding nuclear protein Ran OS=Homo sapiens OX=9606 GN=RAN PE=1 SV=3	1	12	46.8	24.423	216	0	191.02	2//0	2//0	438910000	10	117			-1	43891000	2555700	1652300	1033100	602250	30169000	23580000	27818000	12678000	TRUE	FALSE	TRUE	TRUE	FALSE	TRUE			2.52076e+07	2.20576e+07	1.73344e+07	9.38827e+06
sp|P62829|RL23_HUMAN	RPL23	sp|P62829|RL23_HUMAN	sp|P62829|RL23_HUMAN	60S ribosomal protein L23 OS=Homo sapiens OX=9606 GN=RPL23 PE=1 SV=1	1	8	57.9	14.865	140	0	281.4	2//0	2//0	452120000	9	106			-1	50235000	162060	307600	108150	553210	1966900	3831900	1768800	6511400	TRUE	FALSE	TRUE	TRUE	FALSE	TRUE			1.57068e+06	4.11218e+06	1.63328e+06	7.76138e+06
sp|P62841|RS15_HUMAN	RPS15	sp|P62841|RS15_HUMAN	sp|P62841|RS15_HUMAN	40S ribosomal protein S15 OS=Homo sapiens OX=9606 GN=RPS15 PE=1 SV=2	1	6	58.6	17.04	145	0	323.31	2//0	2//0	586040000	6	98			-1	97673000	870600	1010500	632060	922360	5335700	8714500	5004300	7298100	TRUE	FALSE	TRUE	TRUE	FALSE	TRUE			5.62528e+06	9.00618e+06	6.36349e+06	8.62701e+06
sp|P62847-2|RS24_HUMAN	RPS24	sp|P62847-2|RS24_HUMAN;sp|P62847-3|RS24_HUMAN;sp|P62847|RS24_HUMAN;sp|P62847-4|RS24_HUMAN	sp|P62847-2|RS24_HUMAN;sp|P62847-3|RS24_HUMAN;sp|P62847|RS24_HUMAN;sp|P62847-4|RS24_HUMAN	Isoform 2 of 40S ribosomal protein S24 OS=Homo sapiens OX=9606 GN=RPS24;Isoform 3 of 40S ribosomal protein S24 OS=Homo sapiens OX=9606 GN=RPS24;40S ribosomal protein S24 OS=Homo sapiens OX=9606 GN=RPS24 PE=1 SV=1;Isoform 4 of 40S ribosomal protein S24 OS=H	4	6	36.9	15.069	130	0	65.699	0//0	0//0	178400000	6	45			-1;-1;-1;-1	29733000									FALSE	TRUE	FALSE	FALSE	TRUE	FALSE
sp|P62851|RS25_HUMAN	RPS25	sp|P62851|RS25_HUMAN	sp|P62851|RS25_HUMAN	40S ribosomal protein S25 OS=Homo sapiens OX=9606 GN=RPS25 PE=1 SV=1	1	8	32	13.742	125	0	323.31	2//0	2//0	1059700000	5	115			-1	211940000	814930	1004500	533290	953020	3693100	5985600	3663300	6645000	TRUE	FALSE	TRUE	TRUE	FALSE	TRUE			4.38792e+06	7.46089e+06	4.47418e+06	7.42809e+06
sp|P62854|RS26_HUMAN	RPS26	sp|P62854|RS26_HUMAN;sp|Q5JNZ5|RS26L_HUMAN	sp|P62854|RS26_HUMAN;sp|Q5JNZ5|RS26L_HUMAN	40S ribosomal protein S26 OS=Homo sapiens OX=9606 GN=RPS26 PE=1 SV=3;Putative 40S ribosomal protein S26-like 1 OS=Homo sapiens OX=9606 GN=RPS26P11 PE=5 SV=1	2	4	44.3	13.015	115	0	121.31	2//0	2//0	209820000	5	46			-1;-1	41964000	1102500	822030	647970	882130	8762600	6713800	5604800	9170400	TRUE	FALSE	TRUE	TRUE	FALSE	TRUE			5.93637e+06	6.10541e+06	5.43613e+06	6.87548e+06
sp|P62857|RS28_HUMAN	RPS28	sp|P62857|RS28_HUMAN	sp|P62857|RS28_HUMAN	40S ribosomal protein S28 OS=Homo sapiens OX=9606 GN=RPS28 PE=1 SV=1	1	8	60.9	7.8409	69	0	323.31	0//0	0//0	505910000	3	97			-1	168640000									FALSE	TRUE	FALSE	FALSE	TRUE	FALSE
sp|P62861|RS30_HUMAN	FAU	sp|P62861|RS30_HUMAN	sp|P62861|RS30_HUMAN	40S ribosomal protein S30 OS=Homo sapiens OX=9606 GN=FAU PE=1 SV=1	1	3	20.3	6.6478	59	0	81.489	2//0	2//0	689780000	2	101			-1	344890000	18415000	15889000	13595000	16123000	38454000	43068000	41795000	50550000	TRUE	FALSE	TRUE	TRUE	FALSE	TRUE			3.9661e+07	4.72047e+07	4.56227e+07	5.02669e+07
sp|P62873-2|GBB1_HUMAN	GNB1	sp|P62873-2|GBB1_HUMAN;sp|P62873|GBB1_HUMAN	sp|P62873-2|GBB1_HUMAN;sp|P62873|GBB1_HUMAN	Isoform 2 of Guanine nucleotide-binding protein G(I)/G(S)/G(T) subunit beta-1 OS=Homo sapiens OX=9606 GN=GNB1;Guanine nucleotide-binding protein G(I)/G(S)/G(T) subunit beta-1 OS=Homo sapiens OX=9606 GN=GNB1 PE=1 SV=3	2	2	9.6	36.297	332	0	13.129	2//0	0//0	10278000	13	4			-1;-1	790580	581790	208790			5043100	6020900			TRUE	FALSE	TRUE	FALSE	TRUE	FALSE	Mut1	Mut1	8.14472e+06	4.03196e+06
sp|P62875|RPAB5_HUMAN	POLR2L	sp|P62875|RPAB5_HUMAN	sp|P62875|RPAB5_HUMAN	DNA-directed RNA polymerases I, II, and III subunit RPABC5 OS=Homo sapiens OX=9606 GN=POLR2L PE=1 SV=1	1	2	29.9	7.645	67	0	13.603	0//0	0//0	40768000	3	12			-1	13589000									FALSE	TRUE	FALSE	FALSE	TRUE	FALSE
sp|P62879|GBB2_HUMAN	GNB2	sp|P62879|GBB2_HUMAN;sp|P62879-2|GBB2_HUMAN	sp|P62879|GBB2_HUMAN;sp|P62879-2|GBB2_HUMAN	Guanine nucleotide-binding protein G(I)/G(S)/G(T) subunit beta-2 OS=Homo sapiens OX=9606 GN=GNB2 PE=1 SV=3;Isoform 2 of Guanine nucleotide-binding protein G(I)/G(S)/G(T) subunit beta-2 OS=Homo sapiens OX=9606 GN=GNB2	2	2	10.9	37.331	340	0	15.152	1//1	0//0	9501600	13	3			-1;-1	730900	427930	302960			5467200	5120400			TRUE	FALSE	TRUE	FALSE	TRUE	FALSE	Mut1	Mut1	5.99088e+06	5.85048e+06
sp|P62888|RL30_HUMAN	RPL30	sp|P62888|RL30_HUMAN	sp|P62888|RL30_HUMAN	60S ribosomal protein L30 OS=Homo sapiens OX=9606 GN=RPL30 PE=1 SV=2	1	6	51.3	12.784	115	0	323.31	0//0	0//0	655850000	6	73			-1	109310000									FALSE	TRUE	FALSE	FALSE	TRUE	FALSE
sp|P62899|RL31_HUMAN	RPL31	sp|P62899|RL31_HUMAN;sp|P62899-3|RL31_HUMAN;sp|P62899-2|RL31_HUMAN	sp|P62899|RL31_HUMAN;sp|P62899-3|RL31_HUMAN;sp|P62899-2|RL31_HUMAN	60S ribosomal protein L31 OS=Homo sapiens OX=9606 GN=RPL31 PE=1 SV=1;Isoform 3 of 60S ribosomal protein L31 OS=Homo sapiens OX=9606 GN=RPL31;Isoform 2 of 60S ribosomal protein L31 OS=Homo sapiens OX=9606 GN=RPL31	3	7	42.4	14.463	125	0	323.31	2//0	2//0	997380000	7	107			-1;-1;-1	142480000	2114800	1739200	1654400	2164200	22083000	23802000	25589000	30672000	TRUE	FALSE	TRUE	TRUE	FALSE	TRUE			1.59417e+07	1.80846e+07	1.94317e+07	2.3616e+07
sp|P62906|RL10A_HUMAN	RPL10A	sp|P62906|RL10A_HUMAN	sp|P62906|RL10A_HUMAN	60S ribosomal protein L10a OS=Homo sapiens OX=9606 GN=RPL10A PE=1 SV=2	1	7	35	24.831	217	0	61.456	0//0	2//0	200580000	11	67			-1	18235000			136990	592570			4831400	12990000	FALSE	TRUE	FALSE	TRUE	FALSE	TRUE	Mut1_WT	Mut1_WT			2.5284e+06	1.0161e+07
sp|P62910|RL32_HUMAN	RPL32	sp|P62910|RL32_HUMAN	sp|P62910|RL32_HUMAN	60S ribosomal protein L32 OS=Homo sapiens OX=9606 GN=RPL32 PE=1 SV=2	1	5	34.8	15.86	135	0	323.31	2//0	0//0	753390000	8	92			-1	94174000	291720	336870			2679500	4162400			TRUE	FALSE	TRUE	FALSE	TRUE	FALSE	Mut1	Mut1	2.51321e+06	4.00321e+06
sp|P62913|RL11_HUMAN	RPL11	sp|P62913|RL11_HUMAN;sp|P62913-2|RL11_HUMAN	sp|P62913|RL11_HUMAN;sp|P62913-2|RL11_HUMAN	60S ribosomal protein L11 OS=Homo sapiens OX=9606 GN=RPL11 PE=1 SV=2;Isoform 2 of 60S ribosomal protein L11 OS=Homo sapiens OX=9606 GN=RPL11	2	9	39.3	20.252	178	0	323.31	2//0	2//0	1617400000	9	134			-1;-1	179720000	1614300	1343300	767640	1396300	15193000	15635000	9390400	16871000	TRUE	FALSE	TRUE	TRUE	FALSE	TRUE			1.56462e+07	1.7958e+07	1.15922e+07	1.95895e+07
sp|P62917|RL8_HUMAN	RPL8	sp|P62917|RL8_HUMAN	sp|P62917|RL8_HUMAN	60S ribosomal protein L8 OS=Homo sapiens OX=9606 GN=RPL8 PE=1 SV=2	1	7	26.5	28.024	257	0	60.044	2//0	2//0	150730000	11	66			-1	13703000	789080	440150	465270	774200	12259000	12980000	11962000	14505000	TRUE	FALSE	TRUE	TRUE	FALSE	TRUE			9.34721e+06	7.19189e+06	8.5875e+06	1.32755e+07
sp|P62937|PPIA_HUMAN	PPIA	sp|P62937|PPIA_HUMAN;sp|P62937-2|PPIA_HUMAN;sp|Q9Y536|PAL4A_HUMAN	sp|P62937|PPIA_HUMAN;sp|P62937-2|PPIA_HUMAN	Peptidyl-prolyl cis-trans isomerase A OS=Homo sapiens OX=9606 GN=PPIA PE=1 SV=2;Isoform 2 of Peptidyl-prolyl cis-trans isomerase A OS=Homo sapiens OX=9606 GN=PPIA	3	9	74.5	18.012	165	0	323.31	2//0	2//0	461390000	10	83			-1;-1;-1	46139000	1902000	867580	582260	394940	20156000	13084000	15803000	6879300	TRUE	FALSE	TRUE	TRUE	FALSE	TRUE			1.85484e+07	1.28873e+07	9.76985e+06	6.15669e+06
sp|P62979|RS27A_HUMAN	RPS27A	sp|P62979|RS27A_HUMAN	sp|P62979|RS27A_HUMAN	Ubiquitin-40S ribosomal protein S27a OS=Homo sapiens OX=9606 GN=RPS27A PE=1 SV=2	1	7	48.7	17.965	156	0	323.31	2//0	2//0	690630000	6	113			-1	115100000	7314500	5412700	5104600	5966000	61873000	64286000	73757000	76116000	TRUE	FALSE	TRUE	TRUE	FALSE	TRUE			3.87921e+07	4.48687e+07	4.52975e+07	4.97765e+07
sp|P62987|RL40_HUMAN	UBA52	sp|P62987|RL40_HUMAN;sp|P0CG47|UBB_HUMAN;sp|P0CG48|UBC_HUMAN	sp|P62987|RL40_HUMAN;sp|P0CG47|UBB_HUMAN;sp|P0CG48|UBC_HUMAN	Ubiquitin-60S ribosomal protein L40 OS=Homo sapiens OX=9606 GN=UBA52 PE=1 SV=2;Polyubiquitin-B OS=Homo sapiens OX=9606 GN=UBB PE=1 SV=1;Polyubiquitin-C OS=Homo sapiens OX=9606 GN=UBC PE=1 SV=3	3	2	35.2	14.728	128	0	19.626	2//0	2//0	35070000	6	21			-1;-1;-1	5845000	1858700	1054300	1863700	1068200	10503000	8771900	15451000	8908800	TRUE	FALSE	TRUE	TRUE	FALSE	TRUE			1.20098e+07	9.39684e+06	1.87631e+07	9.99121e+06
sp|P62995-3|TRA2B_HUMAN	TRA2B	sp|P62995-3|TRA2B_HUMAN;sp|P62995|TRA2B_HUMAN	sp|P62995-3|TRA2B_HUMAN;sp|P62995|TRA2B_HUMAN	Isoform 3 of Transformer-2 protein homolog beta OS=Homo sapiens OX=9606 GN=TRA2B;Transformer-2 protein homolog beta OS=Homo sapiens OX=9606 GN=TRA2B PE=1 SV=1	2	3	28.7	21.935	188	0	31.161	0//0	0//0	21734000	8	20			-1;-1	2716700									FALSE	TRUE	FALSE	FALSE	TRUE	FALSE
sp|P63104|1433Z_HUMAN	YWHAZ	sp|P63104|1433Z_HUMAN;sp|P63104-2|1433Z_HUMAN;sp|Q04917|1433F_HUMAN	sp|P63104|1433Z_HUMAN	14-3-3 protein zeta/delta OS=Homo sapiens OX=9606 GN=YWHAZ PE=1 SV=1	3	5	30.6	27.745	245	0	87.105	2//0	1//0	76686000	14	32			-1;-1;-1	5477600	283800	120400			8986000	5391900			TRUE	FALSE	TRUE	TRUE	FALSE	FALSE			4.27864e+06	2.50385e+06	0
sp|P63173|RL38_HUMAN	RPL38	sp|P63173|RL38_HUMAN	sp|P63173|RL38_HUMAN	60S ribosomal protein L38 OS=Homo sapiens OX=9606 GN=RPL38 PE=1 SV=2	1	10	60	8.2178	70	0	323.31	2//0	2//0	3244200000	3	360			-1	1081400000	23742000	27372000	18516000	27259000	101210000	156780000	90697000	152690000	TRUE	FALSE	TRUE	TRUE	FALSE	TRUE			5.99681e+07	9.09162e+07	7.11705e+07	9.49827e+07
sp|P63220|RS21_HUMAN	RPS21	sp|P63220|RS21_HUMAN	sp|P63220|RS21_HUMAN	40S ribosomal protein S21 OS=Homo sapiens OX=9606 GN=RPS21 PE=1 SV=1	1	2	39.8	9.1113	83	0	37.579	0//0	0//0	12939000	5	6			-1	2587800									FALSE	TRUE	FALSE	FALSE	TRUE	FALSE
sp|P63241|IF5A1_HUMAN	EIF5A	sp|P63241|IF5A1_HUMAN;sp|P63241-2|IF5A1_HUMAN;sp|Q9GZV4|IF5A2_HUMAN;sp|Q6IS14|IF5AL_HUMAN	sp|P63241|IF5A1_HUMAN;sp|P63241-2|IF5A1_HUMAN	Eukaryotic translation initiation factor 5A-1 OS=Homo sapiens OX=9606 GN=EIF5A PE=1 SV=2;Isoform 2 of Eukaryotic translation initiation factor 5A-1 OS=Homo sapiens OX=9606 GN=EIF5A	4	3	23.4	16.832	154	0	22.424	0//0	0//0	23056000	8	17			-1;-1;-1;-1	2882000									FALSE	TRUE	FALSE	FALSE	TRUE	FALSE
sp|P63244|RACK1_HUMAN	RACK1	sp|P63244|RACK1_HUMAN	sp|P63244|RACK1_HUMAN	Receptor of activated protein C kinase 1 OS=Homo sapiens OX=9606 GN=RACK1 PE=1 SV=3	1	15	62.1	35.076	317	0	323.31	2//0	2//0	759970000	20	176			-1	37998000	1819700	1491600	675590	808190	42187000	52597000	28477000	34362000	TRUE	FALSE	TRUE	TRUE	FALSE	TRUE			3.13238e+07	3.78719e+07	2.26716e+07	2.51972e+07
sp|P63313|TYB10_HUMAN	TMSB10	sp|P63313|TYB10_HUMAN	sp|P63313|TYB10_HUMAN	Thymosin beta-10 OS=Homo sapiens OX=9606 GN=TMSB10 PE=1 SV=2	1	2	45.5	5.0256	44	0	23.145	0//0	0//0	17331000	2	12			-1	8665300									FALSE	TRUE	FALSE	FALSE	TRUE	FALSE
sp|P67809|YBOX1_HUMAN	YBX1	sp|P67809|YBOX1_HUMAN;sp|Q9Y2T7|YBOX2_HUMAN	sp|P67809|YBOX1_HUMAN	Y-box-binding protein 1 OS=Homo sapiens OX=9606 GN=YBX1 PE=1 SV=3	2	15	52.8	35.924	324	0	323.31	2//0	2//0	4997100000	12	337			-1;-1	416430000	29128000	17918000	15261000	17733000	400530000	297190000	356440000	404200000	TRUE	FALSE	TRUE	TRUE	FALSE	TRUE			2.53664e+08	1.89296e+08	2.10709e+08	2.23286e+08
sp|P68133|ACTS_HUMAN	ACTA1	sp|P68133|ACTS_HUMAN;sp|P68032|ACTC_HUMAN;sp|P63267|ACTH_HUMAN;sp|P62736|ACTA_HUMAN	sp|P68133|ACTS_HUMAN;sp|P68032|ACTC_HUMAN;sp|P63267|ACTH_HUMAN;sp|P62736|ACTA_HUMAN	Actin, alpha skeletal muscle OS=Homo sapiens OX=9606 GN=ACTA1 PE=1 SV=1;Actin, alpha cardiac muscle 1 OS=Homo sapiens OX=9606 GN=ACTC1 PE=1 SV=1;Actin, gamma-enteric smooth muscle OS=Homo sapiens OX=9606 GN=ACTG2 PE=1 SV=1;Actin, aortic smooth muscle OS=Ho	4	2	32.1	42.051	377	0	12.989	1//1	0//2	29157000	20	1			-1;-1;-1;-1	1457900	197460				3971400				TRUE	FALSE	FALSE	FALSE	TRUE	FALSE	Mut1		4.25288e+06
sp|P68363|TBA1B_HUMAN	TUBA1B	sp|P68363|TBA1B_HUMAN;sp|P68363-2|TBA1B_HUMAN;sp|Q9H853|TBA4B_HUMAN	sp|P68363|TBA1B_HUMAN;sp|P68363-2|TBA1B_HUMAN	Tubulin alpha-1B chain OS=Homo sapiens OX=9606 GN=TUBA1B PE=1 SV=1;Isoform 2 of Tubulin alpha-1B chain OS=Homo sapiens OX=9606 GN=TUBA1B	3	23	70.1	50.151	451	0	323.31	2//0	2//0	3234900000	21	451			-1;-1;-1	154040000	5179700	2627100	3203200	2250800	125100000	91787000	124840000	95939000	TRUE	FALSE	TRUE	TRUE	FALSE	TRUE			7.42701e+07	5.40959e+07	7.13629e+07	5.1524e+07
sp|P68366-2|TBA4A_HUMAN	TUBA4A	sp|P68366-2|TBA4A_HUMAN;sp|P68366|TBA4A_HUMAN	sp|P68366-2|TBA4A_HUMAN;sp|P68366|TBA4A_HUMAN	Isoform 2 of Tubulin alpha-4A chain OS=Homo sapiens OX=9606 GN=TUBA4A;Tubulin alpha-4A chain OS=Homo sapiens OX=9606 GN=TUBA4A PE=1 SV=1	2	4	59.1	48.328	433	0	85.688	0//2	0//2	61867000	22	33			-1;-1	2812200									FALSE	TRUE	FALSE	FALSE	TRUE	FALSE
sp|P68371|TBB4B_HUMAN	TUBB4B	sp|P68371|TBB4B_HUMAN;sp|Q13509-2|TBB3_HUMAN	sp|P68371|TBB4B_HUMAN	Tubulin beta-4B chain OS=Homo sapiens OX=9606 GN=TUBB4B PE=1 SV=1	2	25	73.3	49.83	445	0	323.31	2//0	2//0	2896300000	19	481			-1;-1	152440000	7480200	2733400	3708900	2181400	135210000	77513000	127340000	86411000	TRUE	FALSE	TRUE	TRUE	FALSE	TRUE			6.33842e+07	3.61453e+07	5.48764e+07	3.62536e+07
sp|P68431|H31_HUMAN	H3C1	sp|P68431|H31_HUMAN;sp|Q16695|H31T_HUMAN;sp|Q6NXT2|H3C_HUMAN	sp|P68431|H31_HUMAN;sp|Q16695|H31T_HUMAN;sp|Q6NXT2|H3C_HUMAN	Histone H3.1 OS=Homo sapiens OX=9606 GN=H3C1 PE=1 SV=2;Histone H3.1t OS=Homo sapiens OX=9606 GN=H3-4 PE=1 SV=3;Histone H3.3C OS=Homo sapiens OX=9606 GN=H3-5 PE=1 SV=3	3	6	50.7	15.404	136	0	146.96	2//0	2//0	366150000	4	35			-1;-1;-1	91538000	2755400	2150500	1607100	3325300	12773000	19467000	10410000	19582000	TRUE	FALSE	TRUE	TRUE	FALSE	TRUE			1.1869e+07	1.27777e+07	1.07865e+07	2.07348e+07
sp|P78346|RPP30_HUMAN	RPP30	sp|P78346|RPP30_HUMAN;sp|P78346-2|RPP30_HUMAN	sp|P78346|RPP30_HUMAN;sp|P78346-2|RPP30_HUMAN	Ribonuclease P protein subunit p30 OS=Homo sapiens OX=9606 GN=RPP30 PE=1 SV=1;Isoform 2 of Ribonuclease P protein subunit p30 OS=Homo sapiens OX=9606 GN=RPP30	2	3	19.8	29.321	268	0	25.061	0//0	0//0	19131000	15	12			-1;-1	1275400									FALSE	TRUE	FALSE	FALSE	TRUE	FALSE
sp|P78347-2|GTF2I_HUMAN	GTF2I	sp|P78347-2|GTF2I_HUMAN;sp|P78347-4|GTF2I_HUMAN;sp|P78347-3|GTF2I_HUMAN;sp|P78347|GTF2I_HUMAN;sp|P78347-5|GTF2I_HUMAN;sp|Q86UP8-3|GTD2A_HUMAN;sp|Q86UP8|GTD2A_HUMAN;sp|Q6EKJ0|GTD2B_HUMAN;sp|Q86UP8-4|GTD2A_HUMAN;sp|Q86UP8-2|GTD2A_HUMAN;sp|Q6EKJ0-2|GTD2B_HUMAN;sp|Q86UP8-5|GTD2A_HUMAN	sp|P78347-2|GTF2I_HUMAN;sp|P78347-4|GTF2I_HUMAN;sp|P78347-3|GTF2I_HUMAN;sp|P78347|GTF2I_HUMAN	Isoform 2 of General transcription factor II-I OS=Homo sapiens OX=9606 GN=GTF2I;Isoform 4 of General transcription factor II-I OS=Homo sapiens OX=9606 GN=GTF2I;Isoform 3 of General transcription factor II-I OS=Homo sapiens OX=9606 GN=GTF2I;General transcri	12	12	17.2	107.97	957	0	70.991	2//0	2//0	63548000	48	36			-1;-1;-1;-1;-1;-1;-1;-1;-1;-1;-1;-1	1323900	42389	27024	40859	33870	2371400	2675800	3489300	2808200	TRUE	FALSE	TRUE	TRUE	FALSE	TRUE			2.19112e+06	1.92681e+06	3.29079e+06	2.53435e+06
sp|P78362|SRPK2_HUMAN	SRPK2	sp|P78362|SRPK2_HUMAN;sp|P78362-2|SRPK2_HUMAN;sp|Q9UPE1-2|SRPK3_HUMAN;sp|Q9UPE1-3|SRPK3_HUMAN;sp|Q9UPE1-4|SRPK3_HUMAN;sp|Q9UPE1|SRPK3_HUMAN	sp|P78362|SRPK2_HUMAN;sp|P78362-2|SRPK2_HUMAN	SRSF protein kinase 2 OS=Homo sapiens OX=9606 GN=SRPK2 PE=1 SV=3;Isoform 2 of SRSF protein kinase 2 OS=Homo sapiens OX=9606 GN=SRPK2	6	7	13.7	77.526	688	0	44.724	0//0	0//0	65634000	29	35			-1;-1;-1;-1;-1;-1	2263200									FALSE	TRUE	FALSE	FALSE	TRUE	FALSE
sp|P78371|TCPB_HUMAN	CCT2	sp|P78371|TCPB_HUMAN;sp|P78371-2|TCPB_HUMAN	sp|P78371|TCPB_HUMAN;sp|P78371-2|TCPB_HUMAN	T-complex protein 1 subunit beta OS=Homo sapiens OX=9606 GN=CCT2 PE=1 SV=4;Isoform 2 of T-complex protein 1 subunit beta OS=Homo sapiens OX=9606 GN=CCT2	2	10	29.2	57.488	535	0	122.78	0//0	0//0	64486000	32	47			-1;-1	2015200									FALSE	TRUE	FALSE	FALSE	TRUE	FALSE
sp|P78527|PRKDC_HUMAN	PRKDC	sp|P78527|PRKDC_HUMAN;sp|P78527-2|PRKDC_HUMAN	sp|P78527|PRKDC_HUMAN;sp|P78527-2|PRKDC_HUMAN	DNA-dependent protein kinase catalytic subunit OS=Homo sapiens OX=9606 GN=PRKDC PE=1 SV=3;Isoform 2 of DNA-dependent protein kinase catalytic subunit OS=Homo sapiens OX=9606 GN=PRKDC	2	68	20.7	469.08	4128	0	323.31	2//0	2//0	1345000000	224	632			-1;-1	6004300	920280	431300	542780	405990	192730000	149880000	196850000	162390000	TRUE	FALSE	TRUE	TRUE	FALSE	TRUE			4.74524e+07	3.29182e+07	5.51032e+07	3.77719e+07
sp|P78563-3|RED1_HUMAN	ADARB1	sp|P78563-3|RED1_HUMAN;sp|P78563|RED1_HUMAN;sp|P78563-5|RED1_HUMAN;sp|P78563-6|RED1_HUMAN;sp|P78563-2|RED1_HUMAN;sp|P78563-4|RED1_HUMAN	sp|P78563-3|RED1_HUMAN;sp|P78563|RED1_HUMAN;sp|P78563-5|RED1_HUMAN;sp|P78563-6|RED1_HUMAN;sp|P78563-2|RED1_HUMAN;sp|P78563-4|RED1_HUMAN	Isoform 3 of Double-stranded RNA-specific editase 1 OS=Homo sapiens OX=9606 GN=ADARB1;Double-stranded RNA-specific editase 1 OS=Homo sapiens OX=9606 GN=ADARB1 PE=1 SV=1;Isoform 5 of Double-stranded RNA-specific editase 1 OS=Homo sapiens OX=9606 GN=ADARB1;I	6	3	6.6	77.794	714	0	22.454	0//0	0//0	34795000	27	22			-1;-1;-1;-1;-1;-1	1288700									FALSE	TRUE	FALSE	FALSE	TRUE	FALSE
sp|P80723|BASP1_HUMAN	BASP1	sp|P80723|BASP1_HUMAN;sp|P80723-2|BASP1_HUMAN	sp|P80723|BASP1_HUMAN	Brain acid soluble protein 1 OS=Homo sapiens OX=9606 GN=BASP1 PE=1 SV=2	2	3	35.7	22.693	227	0	56.679	2//0	2//0	100030000	11	17			-1;-1	9093400	1662000	773100	798020	756580	19882000	13409000	13819000	11211000	TRUE	FALSE	TRUE	TRUE	FALSE	TRUE			1.96878e+07	1.26324e+07	1.47292e+07	1.29734e+07
sp|P81605|DCD_HUMAN	DCD	sp|P81605|DCD_HUMAN;sp|P81605-2|DCD_HUMAN	sp|P81605|DCD_HUMAN;sp|P81605-2|DCD_HUMAN	Dermcidin OS=Homo sapiens OX=9606 GN=DCD PE=1 SV=2;Isoform 2 of Dermcidin OS=Homo sapiens OX=9606 GN=DCD	2	3	25.5	11.284	110	0	23.941	2//0	0//0	54105000	5	11			-1;-1	10821000	650330	1198800			3743600	8562600			TRUE	FALSE	TRUE	FALSE	TRUE	FALSE	Mut1	Mut1	3.50168e+06	8.90369e+06
sp|P82912|RT11_HUMAN	MRPS11	sp|P82912|RT11_HUMAN;sp|P82912-2|RT11_HUMAN;sp|P82912-3|RT11_HUMAN	sp|P82912|RT11_HUMAN;sp|P82912-2|RT11_HUMAN;sp|P82912-3|RT11_HUMAN	28S ribosomal protein S11, mitochondrial OS=Homo sapiens OX=9606 GN=MRPS11 PE=1 SV=2;Isoform 2 of 28S ribosomal protein S11, mitochondrial OS=Homo sapiens OX=9606 GN=MRPS11;Isoform 3 of 28S ribosomal protein S11, mitochondrial OS=Homo sapiens OX=9606 GN=MR	3	2	14.4	20.616	194	0	16.619	0//0	0//0	16491000	8	14			-1;-1;-1	2061400									FALSE	TRUE	FALSE	FALSE	TRUE	FALSE
sp|P82933|RT09_HUMAN	MRPS9	sp|P82933|RT09_HUMAN	sp|P82933|RT09_HUMAN	28S ribosomal protein S9, mitochondrial OS=Homo sapiens OX=9606 GN=MRPS9 PE=1 SV=2	1	2	6.6	45.834	396	0.0014368	11.134	0//0	0//0	2587800	24	1			-1	107830									FALSE	TRUE	FALSE	FALSE	TRUE	FALSE
sp|P82979|SARNP_HUMAN	SARNP	sp|P82979|SARNP_HUMAN	sp|P82979|SARNP_HUMAN	SAP domain-containing ribonucleoprotein OS=Homo sapiens OX=9606 GN=SARNP PE=1 SV=3	1	7	37.1	23.671	210	0	81.863	2//0	2//0	113450000	9	52			-1	12605000	1653200	1111000	1052500	821470	12114000	11955000	17566000	14200000	TRUE	FALSE	TRUE	TRUE	FALSE	TRUE			1.60231e+07	1.48529e+07	1.58941e+07	1.15251e+07
sp|P83731|RL24_HUMAN	RPL24	sp|P83731|RL24_HUMAN	sp|P83731|RL24_HUMAN	60S ribosomal protein L24 OS=Homo sapiens OX=9606 GN=RPL24 PE=1 SV=1	1	6	29.9	17.779	157	0	323.31	2//0	2//0	307950000	9	77			-1	34217000	1715600	680160	795720	979240	22693000	17398000	19441000	19701000	TRUE	FALSE	TRUE	TRUE	FALSE	TRUE			1.66279e+07	9.09293e+06	1.20163e+07	1.37383e+07
sp|P84098|RL19_HUMAN	RPL19	sp|P84098|RL19_HUMAN	sp|P84098|RL19_HUMAN	60S ribosomal protein L19 OS=Homo sapiens OX=9606 GN=RPL19 PE=1 SV=1	1	4	16.8	23.466	196	0	151.06	2//0	2//0	140070000	6	53			-1	23346000	195940	124630			1769000	2396300			TRUE	FALSE	TRUE	TRUE	FALSE	TRUE			1.26602e+06	1.11078e+06	0	0
sp|P84103-2|SRSF3_HUMAN	SRSF3	sp|P84103-2|SRSF3_HUMAN;sp|P84103|SRSF3_HUMAN	sp|P84103-2|SRSF3_HUMAN;sp|P84103|SRSF3_HUMAN	Isoform 2 of Serine/arginine-rich splicing factor 3 OS=Homo sapiens OX=9606 GN=SRSF3;Serine/arginine-rich splicing factor 3 OS=Homo sapiens OX=9606 GN=SRSF3 PE=1 SV=1	2	10	59.7	14.203	124	0	323.31	2//0	2//0	11658000000	8	319			-1;-1	1457300000	164640000	141260000	146820000	157560000	1204800000	1585400000	1868500000	1797300000	TRUE	FALSE	TRUE	TRUE	FALSE	TRUE			1.04274e+09	1.22496e+09	1.45634e+09	1.48307e+09
sp|P98170|XIAP_HUMAN	XIAP	sp|P98170|XIAP_HUMAN	sp|P98170|XIAP_HUMAN	E3 ubiquitin-protein ligase XIAP OS=Homo sapiens OX=9606 GN=XIAP PE=1 SV=2	1	6	22.5	56.684	497	0	39.01	0//0	0//0	33136000	31	16			-1	1068900									FALSE	TRUE	FALSE	FALSE	TRUE	FALSE
sp|Q00059|TFAM_HUMAN	TFAM	sp|Q00059|TFAM_HUMAN;sp|Q00059-2|TFAM_HUMAN	sp|Q00059|TFAM_HUMAN;sp|Q00059-2|TFAM_HUMAN	Transcription factor A, mitochondrial OS=Homo sapiens OX=9606 GN=TFAM PE=1 SV=1;Isoform 2 of Transcription factor A, mitochondrial OS=Homo sapiens OX=9606 GN=TFAM	2	3	13.8	29.096	246	0	21.934	0//0	0//0	28229000	16	17			-1;-1	1764300									FALSE	TRUE	FALSE	FALSE	TRUE	FALSE
sp|Q00325-2|MPCP_HUMAN	SLC25A3	sp|Q00325-2|MPCP_HUMAN;sp|Q00325|MPCP_HUMAN	sp|Q00325-2|MPCP_HUMAN;sp|Q00325|MPCP_HUMAN	Isoform B of Phosphate carrier protein, mitochondrial OS=Homo sapiens OX=9606 GN=SLC25A3;Phosphate carrier protein, mitochondrial OS=Homo sapiens OX=9606 GN=SLC25A3 PE=1 SV=2	2	7	22.7	39.958	361	0	323.31	2//0	2//0	308350000	19	83			-1;-1	16229000	2785700	1939400	2340800	2313500	52507000	53938000	50907000	55246000	TRUE	FALSE	TRUE	TRUE	FALSE	TRUE			4.87794e+07	4.84596e+07	5.98006e+07	5.87813e+07
sp|Q00341|VIGLN_HUMAN	HDLBP	sp|Q00341|VIGLN_HUMAN;sp|Q00341-2|VIGLN_HUMAN	sp|Q00341|VIGLN_HUMAN;sp|Q00341-2|VIGLN_HUMAN	Vigilin OS=Homo sapiens OX=9606 GN=HDLBP PE=1 SV=2;Isoform 2 of Vigilin OS=Homo sapiens OX=9606 GN=HDLBP	2	17	23.7	141.45	1268	0	297.14	0//0	0//0	203680000	66	79			-1;-1	3086100									FALSE	TRUE	FALSE	FALSE	TRUE	FALSE
sp|Q00610-2|CLH1_HUMAN	CLTC	sp|Q00610-2|CLH1_HUMAN;sp|Q00610|CLH1_HUMAN	sp|Q00610-2|CLH1_HUMAN;sp|Q00610|CLH1_HUMAN	Isoform 2 of Clathrin heavy chain 1 OS=Homo sapiens OX=9606 GN=CLTC;Clathrin heavy chain 1 OS=Homo sapiens OX=9606 GN=CLTC PE=1 SV=5	2	8	7.3	187.89	1639	0	59.659	2//0	1//0	51645000	89	28			-1;-1	580280	34885	37345			5012400	6463400			TRUE	FALSE	TRUE	TRUE	FALSE	FALSE			3.34347e+06	4.93718e+06		0
sp|Q00839|HNRPU_HUMAN	HNRNPU	sp|Q00839|HNRPU_HUMAN;sp|Q00839-2|HNRPU_HUMAN	sp|Q00839|HNRPU_HUMAN;sp|Q00839-2|HNRPU_HUMAN	Heterogeneous nuclear ribonucleoprotein U OS=Homo sapiens OX=9606 GN=HNRNPU PE=1 SV=6;Isoform 2 of Heterogeneous nuclear ribonucleoprotein U OS=Homo sapiens OX=9606 GN=HNRNPU	2	66	64.4	90.583	825	0	323.31	2//0	2//0	23322000000	33	1499			-1;-1	706740000	100660000	71936000	60415000	74218000	3281800000	3128400000	3042900000	3541400000	TRUE	FALSE	TRUE	TRUE	FALSE	TRUE			1.08687e+09	1.04929e+09	1.13345e+09	1.21057e+09
sp|Q01081-2|U2AF1_HUMAN	U2AF1	sp|Q01081-2|U2AF1_HUMAN;sp|Q01081|U2AF1_HUMAN;sp|P0DN76|U2AF5_HUMAN;sp|Q01081-4|U2AF1_HUMAN;sp|Q01081-3|U2AF1_HUMAN;sp|Q8WU68-3|U2AF4_HUMAN;sp|Q8WU68-2|U2AF4_HUMAN;sp|Q8WU68|U2AF4_HUMAN	sp|Q01081-2|U2AF1_HUMAN;sp|Q01081|U2AF1_HUMAN;sp|P0DN76|U2AF5_HUMAN;sp|Q01081-4|U2AF1_HUMAN	Isoform 2 of Splicing factor U2AF 35 kDa subunit OS=Homo sapiens OX=9606 GN=U2AF1;Splicing factor U2AF 35 kDa subunit OS=Homo sapiens OX=9606 GN=U2AF1 PE=1 SV=3;Splicing factor U2AF 35 kDa subunit-like protein OS=Homo sapiens OX=9606 GN=U2AF1L5 PE=1 SV=1;I	8	5	35.8	27.882	240	0	210.09	2//0	2//0	281840000	9	67			-1;-1;-1;-1;-1;-1;-1;-1	31315000	2265200	2857700	1427700	3587700	23240000	30249000	27098000	34429000	TRUE	FALSE	TRUE	TRUE	FALSE	TRUE			2.08294e+07	3.63543e+07	2.15608e+07	5.03346e+07
sp|Q01105-3|SET_HUMAN	SET	sp|Q01105-3|SET_HUMAN;sp|Q01105-4|SET_HUMAN;sp|Q01105-2|SET_HUMAN;sp|Q01105|SET_HUMAN;sp|P0DME0|SETLP_HUMAN	sp|Q01105-3|SET_HUMAN;sp|Q01105-4|SET_HUMAN;sp|Q01105-2|SET_HUMAN;sp|Q01105|SET_HUMAN;sp|P0DME0|SETLP_HUMAN	Isoform 3 of Protein SET OS=Homo sapiens OX=9606 GN=SET;Isoform 4 of Protein SET OS=Homo sapiens OX=9606 GN=SET;Isoform 2 of Protein SET OS=Homo sapiens OX=9606 GN=SET;Protein SET OS=Homo sapiens OX=9606 GN=SET PE=1 SV=3;Protein SETSIP OS=Homo sapiens OX=9	5	2	15.8	30.992	265	0	12.214	0//0	0//0	14305000	8	9			-1;-1;-1;-1;-1	1788100									FALSE	TRUE	FALSE	FALSE	TRUE	FALSE
sp|Q01130-2|SRSF2_HUMAN	SRSF2	sp|Q01130-2|SRSF2_HUMAN;sp|Q01130|SRSF2_HUMAN;sp|Q9BRL6-2|SRSF8_HUMAN;sp|Q9BRL6|SRSF8_HUMAN	sp|Q01130-2|SRSF2_HUMAN;sp|Q01130|SRSF2_HUMAN	Isoform 2 of Serine/arginine-rich splicing factor 2 OS=Homo sapiens OX=9606 GN=SRSF2;Serine/arginine-rich splicing factor 2 OS=Homo sapiens OX=9606 GN=SRSF2 PE=1 SV=4	4	7	26.8	24.153	209	0	323.31	2//0	2//0	2399700000	8	158			-1;-1;-1;-1	299960000	36775000	30635000	28764000	25884000	325020000	316130000	327880000	302620000	TRUE	FALSE	TRUE	TRUE	FALSE	TRUE			2.81407e+08	3.44558e+08	3.45752e+08	2.91387e+08
sp|Q01650|LAT1_HUMAN	SLC7A5	sp|Q01650|LAT1_HUMAN;sp|Q9UM01|YLAT1_HUMAN;sp|Q92536|YLAT2_HUMAN	sp|Q01650|LAT1_HUMAN	Large neutral amino acids transporter small subunit 1 OS=Homo sapiens OX=9606 GN=SLC7A5 PE=1 SV=2	3	4	8.1	55.01	507	0	39.313	2//0	2//0	104340000	16	38			-1;-1;-1	6521300	1257700	854270	115420	151530	14543000	14336000	8437400	10982000	TRUE	FALSE	TRUE	TRUE	FALSE	TRUE			2.16708e+07	2.03032e+07	3.09867e+06	3.77952e+06
sp|Q01813|PFKAP_HUMAN	PFKP	sp|Q01813|PFKAP_HUMAN;sp|Q01813-2|PFKAP_HUMAN;sp|P17858|PFKAL_HUMAN	sp|Q01813|PFKAP_HUMAN;sp|Q01813-2|PFKAP_HUMAN	ATP-dependent 6-phosphofructokinase, platelet type OS=Homo sapiens OX=9606 GN=PFKP PE=1 SV=2;Isoform 2 of ATP-dependent 6-phosphofructokinase, platelet type OS=Homo sapiens OX=9606 GN=PFKP	3	14	24.4	85.595	784	0	124	0//0	0//0	106700000	32	66			-1;-1;-1	3334500									FALSE	TRUE	FALSE	FALSE	TRUE	FALSE
sp|Q02218-2|ODO1_HUMAN	OGDH	sp|Q02218-2|ODO1_HUMAN;sp|Q02218|ODO1_HUMAN;sp|Q02218-3|ODO1_HUMAN;sp|Q9ULD0-3|OGDHL_HUMAN;sp|Q9ULD0-2|OGDHL_HUMAN;sp|Q9ULD0|OGDHL_HUMAN	sp|Q02218-2|ODO1_HUMAN;sp|Q02218|ODO1_HUMAN	Isoform 2 of 2-oxoglutarate dehydrogenase, mitochondrial OS=Homo sapiens OX=9606 GN=OGDH;2-oxoglutarate dehydrogenase, mitochondrial OS=Homo sapiens OX=9606 GN=OGDH PE=1 SV=3	6	9	13.4	115.51	1019	0	64.832	1//0	0//0	44090000	46	33			-1;-1;-1;-1;-1;-1	958480	95904				4613100				TRUE	FALSE	FALSE	FALSE	TRUE	FALSE	Mut1		4.75083e+06
sp|Q02224-3|CENPE_HUMAN	CENPE	sp|Q02224-3|CENPE_HUMAN;sp|Q02224|CENPE_HUMAN	sp|Q02224-3|CENPE_HUMAN;sp|Q02224|CENPE_HUMAN	Isoform 3 of Centromere-associated protein E OS=Homo sapiens OX=9606 GN=CENPE;Centromere-associated protein E OS=Homo sapiens OX=9606 GN=CENPE PE=1 SV=2	2	2	0.7	301.79	2580	0	11.811	0//0	2//0	18628000	158	8			-1;-1	117900									FALSE	TRUE	FALSE	TRUE	FALSE	TRUE	Mut1_WT	Mut1_WT			0	0
sp|Q02413|DSG1_HUMAN	DSG1	sp|Q02413|DSG1_HUMAN;sp|Q02413-2|DSG1_HUMAN	sp|Q02413|DSG1_HUMAN	Desmoglein-1 OS=Homo sapiens OX=9606 GN=DSG1 PE=1 SV=2	2	5	8.2	113.75	1049	0	69.097	0//0	0//0	9170000	37	4			-1;-1	247840									FALSE	TRUE	FALSE	FALSE	TRUE	FALSE
sp|Q02539|H11_HUMAN	H1-1	sp|Q02539|H11_HUMAN	sp|Q02539|H11_HUMAN	Histone H1.1 OS=Homo sapiens OX=9606 GN=H1-1 PE=1 SV=3	1	2	17.7	21.842	215	0	13.459	0//2	0//2	26778000	7	12			-1	3825400									FALSE	TRUE	FALSE	FALSE	TRUE	FALSE
sp|Q02543|RL18A_HUMAN	RPL18A	sp|Q02543|RL18A_HUMAN	sp|Q02543|RL18A_HUMAN	60S ribosomal protein L18a OS=Homo sapiens OX=9606 GN=RPL18A PE=1 SV=2	1	12	55.7	20.762	176	0	323.31	2//0	2//0	383090000	9	109			-1	42566000	822430	927160	702010	854720	9008400	13580000	9890800	15112000	TRUE	FALSE	TRUE	TRUE	FALSE	TRUE			7.97098e+06	1.23953e+07	1.06013e+07	1.19915e+07
sp|Q02809|PLOD1_HUMAN	PLOD1	sp|Q02809|PLOD1_HUMAN;sp|Q02809-2|PLOD1_HUMAN	sp|Q02809|PLOD1_HUMAN;sp|Q02809-2|PLOD1_HUMAN	Procollagen-lysine,2-oxoglutarate 5-dioxygenase 1 OS=Homo sapiens OX=9606 GN=PLOD1 PE=1 SV=2;Isoform 2 of Procollagen-lysine,2-oxoglutarate 5-dioxygenase 1 OS=Homo sapiens OX=9606 GN=PLOD1	2	16	26.1	83.549	727	0	323.31	2//0	2//0	323190000	44	100			-1;-1	7345100	2899200	1395200	1014600	1142300	122320000	81652000	70846000	57566000	TRUE	FALSE	TRUE	TRUE	FALSE	TRUE			7.12802e+07	5.29569e+07	5.05098e+07	4.54555e+07
sp|Q02878|RL6_HUMAN	RPL6	sp|Q02878|RL6_HUMAN	sp|Q02878|RL6_HUMAN	60S ribosomal protein L6 OS=Homo sapiens OX=9606 GN=RPL6 PE=1 SV=3	1	13	39.2	32.728	288	0	257.33	2//0	2//0	382050000	15	121			-1	25470000	1738500	1238300	1038600	1392100	30019000	30894000	33397000	41899000	TRUE	FALSE	TRUE	TRUE	FALSE	TRUE			2.56396e+07	2.38625e+07	2.49234e+07	2.98564e+07
sp|Q04637-6|IF4G1_HUMAN	EIF4G1	sp|Q04637-6|IF4G1_HUMAN;sp|Q04637-7|IF4G1_HUMAN;sp|Q04637-5|IF4G1_HUMAN;sp|Q04637-4|IF4G1_HUMAN;sp|Q04637-3|IF4G1_HUMAN;sp|Q04637|IF4G1_HUMAN;sp|Q04637-8|IF4G1_HUMAN;sp|Q04637-9|IF4G1_HUMAN	sp|Q04637-6|IF4G1_HUMAN;sp|Q04637-7|IF4G1_HUMAN;sp|Q04637-5|IF4G1_HUMAN;sp|Q04637-4|IF4G1_HUMAN;sp|Q04637-3|IF4G1_HUMAN;sp|Q04637|IF4G1_HUMAN;sp|Q04637-8|IF4G1_HUMAN;sp|Q04637-9|IF4G1_HUMAN	Isoform E of Eukaryotic translation initiation factor 4 gamma 1 OS=Homo sapiens OX=9606 GN=EIF4G1;Isoform 7 of Eukaryotic translation initiation factor 4 gamma 1 OS=Homo sapiens OX=9606 GN=EIF4G1;Isoform D of Eukaryotic translation initiation factor 4 gamm	8	2	2	154.8	1403	0	12.202	0//0	0//0	28329000	60	9			-1;-1;-1;-1;-1;-1;-1;-1	472160									FALSE	TRUE	FALSE	FALSE	TRUE	FALSE
sp|Q04837|SSBP_HUMAN	SSBP1	sp|Q04837|SSBP_HUMAN	sp|Q04837|SSBP_HUMAN	Single-stranded DNA-binding protein, mitochondrial OS=Homo sapiens OX=9606 GN=SSBP1 PE=1 SV=1	1	6	43.2	17.259	148	0	63.66	2//0	2//0	73989000	9	38			-1	8221000	312060	277520	222730	301770	3680700	4867800	3710900	4688400	TRUE	FALSE	TRUE	TRUE	FALSE	TRUE			3.02449e+06	3.71006e+06	3.36353e+06	4.23372e+06
sp|Q05048|CSTF1_HUMAN	CSTF1	sp|Q05048|CSTF1_HUMAN	sp|Q05048|CSTF1_HUMAN	Cleavage stimulation factor subunit 1 OS=Homo sapiens OX=9606 GN=CSTF1 PE=1 SV=1	1	20	65.9	48.357	431	0	323.31	2//0	2//0	492690000	17	165			-1	28982000	6710900	6676500	6886100	8182300	113570000	147690000	161910000	186360000	TRUE	FALSE	TRUE	TRUE	FALSE	TRUE			5.9813e+07	6.83728e+07	8.27934e+07	9.20618e+07
sp|Q05519-2|SRS11_HUMAN	SRSF11	sp|Q05519-2|SRS11_HUMAN;sp|Q05519|SRS11_HUMAN	sp|Q05519-2|SRS11_HUMAN;sp|Q05519|SRS11_HUMAN	Isoform 2 of Serine/arginine-rich splicing factor 11 OS=Homo sapiens OX=9606 GN=SRSF11;Serine/arginine-rich splicing factor 11 OS=Homo sapiens OX=9606 GN=SRSF11 PE=1 SV=1	2	7	19.3	53.413	483	0	213.12	2//0	2//0	315210000	12	83			-1;-1	26267000	2755800	1845900	1550000	1966700	38510000	34593000	33987000	36201000	TRUE	FALSE	TRUE	TRUE	FALSE	TRUE			2.98001e+07	2.89524e+07	2.91247e+07	3.25886e+07
sp|Q06210-2|GFPT1_HUMAN	GFPT1	sp|Q06210-2|GFPT1_HUMAN;sp|Q06210|GFPT1_HUMAN	sp|Q06210-2|GFPT1_HUMAN;sp|Q06210|GFPT1_HUMAN	Isoform 2 of Glutamine--fructose-6-phosphate aminotransferase [isomerizing] 1 OS=Homo sapiens OX=9606 GN=GFPT1;Glutamine--fructose-6-phosphate aminotransferase [isomerizing] 1 OS=Homo sapiens OX=9606 GN=GFPT1 PE=1 SV=3	2	2	3.7	76.758	681	0	13.229	0//0	0//0	5037400	42	7			-1;-1	119940									FALSE	TRUE	FALSE	FALSE	TRUE	FALSE
sp|Q06830|PRDX1_HUMAN	PRDX1	sp|Q06830|PRDX1_HUMAN;sp|Q13162|PRDX4_HUMAN	sp|Q06830|PRDX1_HUMAN	Peroxiredoxin-1 OS=Homo sapiens OX=9606 GN=PRDX1 PE=1 SV=1	2	10	60.8	22.11	199	0	323.31	2//0	2//0	275620000	14	72			-1;-1	19687000	987560	742990	409930	541030	16213000	16248000	11766000	13246000	TRUE	FALSE	TRUE	TRUE	FALSE	TRUE			1.48891e+07	1.54512e+07	9.62964e+06	1.18073e+07
sp|Q07020-2|RL18_HUMAN	RPL18	sp|Q07020-2|RL18_HUMAN;sp|Q07020|RL18_HUMAN	sp|Q07020-2|RL18_HUMAN;sp|Q07020|RL18_HUMAN	Isoform 2 of 60S ribosomal protein L18 OS=Homo sapiens OX=9606 GN=RPL18;60S ribosomal protein L18 OS=Homo sapiens OX=9606 GN=RPL18 PE=1 SV=2	2	9	36.5	18.091	159	0	323.31	1//1	0//0	292280000	6	64			-1;-1	48713000	1338200	1348500			13586000	15799000			TRUE	FALSE	TRUE	FALSE	TRUE	FALSE	Mut1	Mut1	8.64683e+06	1.20182e+07
sp|Q07065|CKAP4_HUMAN	CKAP4	sp|Q07065|CKAP4_HUMAN	sp|Q07065|CKAP4_HUMAN	Cytoskeleton-associated protein 4 OS=Homo sapiens OX=9606 GN=CKAP4 PE=1 SV=2	1	2	5.5	66.022	602	0	18.765	0//0	2//0	3807000	38	5			-1	100180			14727	85456			1555700	3642200	FALSE	TRUE	FALSE	TRUE	FALSE	TRUE	Mut1_WT	Mut1_WT			939029	5.06213e+06
sp|Q07955|SRSF1_HUMAN	SRSF1	sp|Q07955|SRSF1_HUMAN;sp|Q07955-3|SRSF1_HUMAN;sp|Q07955-2|SRSF1_HUMAN	sp|Q07955|SRSF1_HUMAN;sp|Q07955-3|SRSF1_HUMAN;sp|Q07955-2|SRSF1_HUMAN	Serine/arginine-rich splicing factor 1 OS=Homo sapiens OX=9606 GN=SRSF1 PE=1 SV=2;Isoform ASF-3 of Serine/arginine-rich splicing factor 1 OS=Homo sapiens OX=9606 GN=SRSF1;Isoform ASF-2 of Serine/arginine-rich splicing factor 1 OS=Homo sapiens OX=9606 GN=SR	3	21	60.1	27.744	248	0	323.31	2//0	2//0	2102700000	13	518			-1;-1;-1	161750000	13146000	9859600	8597900	10470000	146710000	208970000	158180000	221440000	TRUE	FALSE	TRUE	TRUE	FALSE	TRUE			9.567e+07	1.03205e+08	1.20814e+08	1.38297e+08
sp|Q08211|DHX9_HUMAN	DHX9	sp|Q08211|DHX9_HUMAN;sp|Q08211-2|DHX9_HUMAN	sp|Q08211|DHX9_HUMAN	ATP-dependent RNA helicase A OS=Homo sapiens OX=9606 GN=DHX9 PE=1 SV=4	2	89	66.1	140.96	1270	0	323.31	2//0	2//0	19044000000	61	1706			-1;-1	312200000	7500900	5606000	5988300	8131700	569310000	611240000	727000000	920160000	TRUE	FALSE	TRUE	TRUE	FALSE	TRUE			9.5947e+07	1.14809e+08	1.1683e+08	1.6988e+08
sp|Q08945|SSRP1_HUMAN	SSRP1	sp|Q08945|SSRP1_HUMAN	sp|Q08945|SSRP1_HUMAN	FACT complex subunit SSRP1 OS=Homo sapiens OX=9606 GN=SSRP1 PE=1 SV=1	1	2	3.5	81.074	709	0	39.998	0//0	0//0	6038100	30	4			-1	201270									FALSE	TRUE	FALSE	FALSE	TRUE	FALSE
sp|Q08J23|NSUN2_HUMAN	NSUN2	sp|Q08J23|NSUN2_HUMAN;sp|Q08J23-2|NSUN2_HUMAN;sp|Q08J23-3|NSUN2_HUMAN	sp|Q08J23|NSUN2_HUMAN;sp|Q08J23-2|NSUN2_HUMAN;sp|Q08J23-3|NSUN2_HUMAN	RNA cytosine C(5)-methyltransferase NSUN2 OS=Homo sapiens OX=9606 GN=NSUN2 PE=1 SV=2;Isoform 2 of RNA cytosine C(5)-methyltransferase NSUN2 OS=Homo sapiens OX=9606 GN=NSUN2;Isoform 3 of RNA cytosine C(5)-methyltransferase NSUN2 OS=Homo sapiens OX=9606 GN=N	3	18	34.7	86.47	767	0	227.3	0//0	0//0	186740000	44	111			-1;-1;-1	4244200									FALSE	TRUE	FALSE	FALSE	TRUE	FALSE
sp|Q09028-3|RBBP4_HUMAN	RBBP4	sp|Q09028-3|RBBP4_HUMAN;sp|Q09028|RBBP4_HUMAN;sp|Q09028-4|RBBP4_HUMAN;sp|Q09028-2|RBBP4_HUMAN	sp|Q09028-3|RBBP4_HUMAN;sp|Q09028|RBBP4_HUMAN;sp|Q09028-4|RBBP4_HUMAN;sp|Q09028-2|RBBP4_HUMAN	Isoform 3 of Histone-binding protein RBBP4 OS=Homo sapiens OX=9606 GN=RBBP4;Histone-binding protein RBBP4 OS=Homo sapiens OX=9606 GN=RBBP4 PE=1 SV=3;Isoform 4 of Histone-binding protein RBBP4 OS=Homo sapiens OX=9606 GN=RBBP4;Isoform 2 of Histone-binding pr	4	2	16.1	46.158	410	0	30.874	2//0	2//0	41271000	13	9			-1;-1;-1;-1	3174700	592820	449520	303590	592820	8914700	7676200	5920500	7730700	TRUE	FALSE	TRUE	TRUE	FALSE	TRUE			8.29932e+06	8.68044e+06	6.62223e+06	1.20135e+07
sp|Q09161|NCBP1_HUMAN	NCBP1	sp|Q09161|NCBP1_HUMAN	sp|Q09161|NCBP1_HUMAN	Nuclear cap-binding protein subunit 1 OS=Homo sapiens OX=9606 GN=NCBP1 PE=1 SV=1	1	2	3	91.838	790	0.0014388	11.151	2//0	0//0	29993000	33	2			-1	908870	367320	409790							TRUE	FALSE	TRUE	FALSE	TRUE	FALSE	Mut1	Mut1	1.30536e+07	2.00874e+07
sp|Q09666|AHNK_HUMAN	AHNAK	sp|Q09666|AHNK_HUMAN	sp|Q09666|AHNK_HUMAN	Neuroblast differentiation-associated protein AHNAK OS=Homo sapiens OX=9606 GN=AHNAK PE=1 SV=2	1	2	0.4	629.09	5890	0	18.055	2//0	0//0	26172000	377	9			-1	69421	10089	13959			4576100	6998800			TRUE	FALSE	TRUE	FALSE	TRUE	FALSE	Mut1	Mut1	4.09587e+06	7.81724e+06
sp|Q12789-3|TF3C1_HUMAN	GTF3C1	sp|Q12789-3|TF3C1_HUMAN;sp|Q12789|TF3C1_HUMAN	sp|Q12789-3|TF3C1_HUMAN;sp|Q12789|TF3C1_HUMAN	Isoform 2 of General transcription factor 3C polypeptide 1 OS=Homo sapiens OX=9606 GN=GTF3C1;General transcription factor 3C polypeptide 1 OS=Homo sapiens OX=9606 GN=GTF3C1 PE=1 SV=4	2	15	12.3	236.28	2084	0	110.98	1//0	2//0	140530000	110	66			-1;-1	1277500	37929		19372	53330	4214200		4199300	7559200	TRUE	FALSE	FALSE	TRUE	FALSE	TRUE			4.49302e+06		3.57539e+06	9.14486e+06
sp|Q12797-10|ASPH_HUMAN	ASPH	sp|Q12797-10|ASPH_HUMAN;sp|Q12797|ASPH_HUMAN	sp|Q12797-10|ASPH_HUMAN;sp|Q12797|ASPH_HUMAN	Isoform 10 of Aspartyl/asparaginyl beta-hydroxylase OS=Homo sapiens OX=9606 GN=ASPH;Aspartyl/asparaginyl beta-hydroxylase OS=Homo sapiens OX=9606 GN=ASPH PE=1 SV=3	2	6	14	83.267	729	0	64.228	0//0	0//0	53975000	29	27			-1;-1	1861200									FALSE	TRUE	FALSE	FALSE	TRUE	FALSE
sp|Q12849|GRSF1_HUMAN	GRSF1	sp|Q12849|GRSF1_HUMAN;sp|Q12849-5|GRSF1_HUMAN	sp|Q12849|GRSF1_HUMAN;sp|Q12849-5|GRSF1_HUMAN	G-rich sequence factor 1 OS=Homo sapiens OX=9606 GN=GRSF1 PE=1 SV=3;Isoform 2 of G-rich sequence factor 1 OS=Homo sapiens OX=9606 GN=GRSF1	2	8	25	53.126	480	0	323.31	2//0	2//0	252680000	27	56			-1;-1	9358600	1089700	512420	349730	372530	25599000	14543000	14662000	19105000	TRUE	FALSE	TRUE	TRUE	FALSE	TRUE			2.27805e+07	2.05515e+07	1.58438e+07	1.56794e+07
sp|Q12857-2|NFIA_HUMAN	NFIA	sp|Q12857-2|NFIA_HUMAN;sp|Q12857-3|NFIA_HUMAN;sp|Q12857|NFIA_HUMAN;sp|Q12857-4|NFIA_HUMAN	sp|Q12857-2|NFIA_HUMAN;sp|Q12857-3|NFIA_HUMAN;sp|Q12857|NFIA_HUMAN;sp|Q12857-4|NFIA_HUMAN	Isoform 2 of Nuclear factor 1 A-type OS=Homo sapiens OX=9606 GN=NFIA;Isoform 3 of Nuclear factor 1 A-type OS=Homo sapiens OX=9606 GN=NFIA;Nuclear factor 1 A-type OS=Homo sapiens OX=9606 GN=NFIA PE=1 SV=2;Isoform 4 of Nuclear factor 1 A-type OS=Homo sapiens	4	2	5	54.619	498	0	16.418	0//0	0//0	34872000	18	9			-1;-1;-1;-1	1937300									FALSE	TRUE	FALSE	FALSE	TRUE	FALSE
sp|Q12905|ILF2_HUMAN	ILF2	sp|Q12905|ILF2_HUMAN	sp|Q12905|ILF2_HUMAN	Interleukin enhancer-binding factor 2 OS=Homo sapiens OX=9606 GN=ILF2 PE=1 SV=2	1	26	83.3	43.062	390	0	323.31	2//0	2//0	6530000000	19	545			-1	343680000	12960000	6423200	8020500	8020900	248070000	177420000	254780000	264480000	TRUE	FALSE	TRUE	TRUE	FALSE	TRUE			1.8567e+08	1.38643e+08	2.01736e+08	1.99511e+08
sp|Q12906-7|ILF3_HUMAN	ILF3	sp|Q12906-7|ILF3_HUMAN;sp|Q12906-4|ILF3_HUMAN;sp|Q12906-6|ILF3_HUMAN	sp|Q12906-7|ILF3_HUMAN;sp|Q12906-4|ILF3_HUMAN;sp|Q12906-6|ILF3_HUMAN	Isoform 7 of Interleukin enhancer-binding factor 3 OS=Homo sapiens OX=9606 GN=ILF3;Isoform 4 of Interleukin enhancer-binding factor 3 OS=Homo sapiens OX=9606 GN=ILF3;Isoform 6 of Interleukin enhancer-binding factor 3 OS=Homo sapiens OX=9606 GN=ILF3	3	60	65.3	95.807	898	0	323.31	2//0	2//0	17579000000	36	1210			-1;-1;-1	488310000	9625100	4416000	8454800	7839800	515300000	364890000	608000000	614190000	TRUE	FALSE	TRUE	TRUE	FALSE	TRUE			1.19602e+08	8.44976e+07	1.63157e+08	1.41598e+08
sp|Q13084|RM28_HUMAN	MRPL28	sp|Q13084|RM28_HUMAN	sp|Q13084|RM28_HUMAN	39S ribosomal protein L28, mitochondrial OS=Homo sapiens OX=9606 GN=MRPL28 PE=1 SV=4	1	3	19.1	30.156	256	0	149.43	2//0	2//0	31723000	13	16			-1	2440300	1483800	247710	172740	203990	14249000	3586800	3378100	3190600	TRUE	FALSE	TRUE	TRUE	FALSE	TRUE			2.07722e+07	4.78351e+06	3.76794e+06	4.13394e+06
sp|Q13085|ACACA_HUMAN	ACACA	sp|Q13085|ACACA_HUMAN;sp|Q13085-4|ACACA_HUMAN;sp|Q13085-2|ACACA_HUMAN;sp|Q13085-3|ACACA_HUMAN	sp|Q13085|ACACA_HUMAN;sp|Q13085-4|ACACA_HUMAN;sp|Q13085-2|ACACA_HUMAN;sp|Q13085-3|ACACA_HUMAN	Acetyl-CoA carboxylase 1 OS=Homo sapiens OX=9606 GN=ACACA PE=1 SV=2;Isoform 4 of Acetyl-CoA carboxylase 1 OS=Homo sapiens OX=9606 GN=ACACA;Isoform 2 of Acetyl-CoA carboxylase 1 OS=Homo sapiens OX=9606 GN=ACACA;Isoform 3 of Acetyl-CoA carboxylase 1 OS=Homo	4	164	72	265.55	2346	0	323.31	2//0	2//0	19067000000	120	2328			-1;-1;-1;-1	158900000	3043100	1329100	2101800	1127000	408090000	260290000	395490000	225190000	TRUE	FALSE	TRUE	TRUE	FALSE	TRUE			8.41505e+07	5.89612e+07	1.06574e+08	6.33535e+07
sp|Q13148|TADBP_HUMAN	TARDBP	sp|Q13148|TADBP_HUMAN;sp|Q13148-4|TADBP_HUMAN	sp|Q13148|TADBP_HUMAN;sp|Q13148-4|TADBP_HUMAN	TAR DNA-binding protein 43 OS=Homo sapiens OX=9606 GN=TARDBP PE=1 SV=1;Isoform 2 of TAR DNA-binding protein 43 OS=Homo sapiens OX=9606 GN=TARDBP	2	3	9.4	44.739	414	0	56.287	2//0	2//0	30816000	13	23			-1;-1	2370500	182270	124630	133910	159400	3438500	2963500	3750100	3849400	TRUE	FALSE	TRUE	TRUE	FALSE	TRUE			2.55165e+06	2.40673e+06	2.92102e+06	3.23027e+06
sp|Q13151|ROA0_HUMAN	HNRNPA0	sp|Q13151|ROA0_HUMAN	sp|Q13151|ROA0_HUMAN	Heterogeneous nuclear ribonucleoprotein A0 OS=Homo sapiens OX=9606 GN=HNRNPA0 PE=1 SV=1	1	13	48.9	30.84	305	0	323.31	2//0	2//0	717200000	14	118			-1	51228000	145550	94515	149130	525490	2710200	3733700	1987700	10554000	TRUE	FALSE	TRUE	TRUE	FALSE	TRUE			2.19438e+06	1.96553e+06	3.50325e+06	1.14682e+07
sp|Q13185|CBX3_HUMAN	CBX3	sp|Q13185|CBX3_HUMAN;sp|P83916|CBX1_HUMAN	sp|Q13185|CBX3_HUMAN;sp|P83916|CBX1_HUMAN	Chromobox protein homolog 3 OS=Homo sapiens OX=9606 GN=CBX3 PE=1 SV=4;Chromobox protein homolog 1 OS=Homo sapiens OX=9606 GN=CBX1 PE=1 SV=1	2	2	14.8	20.811	183	0	49.479	1//1	0//0	9484800	8	8			-1;-1	1185600	271550	144550							TRUE	FALSE	TRUE	FALSE	TRUE	FALSE	Mut1	Mut1	2.33947e+06	1.71771e+06
sp|Q13242|SRSF9_HUMAN	SRSF9	sp|Q13242|SRSF9_HUMAN	sp|Q13242|SRSF9_HUMAN	Serine/arginine-rich splicing factor 9 OS=Homo sapiens OX=9606 GN=SRSF9 PE=1 SV=1	1	3	15.8	25.542	221	0	18.863	0//0	0//0	16731000	15	10			-1	1115400									FALSE	TRUE	FALSE	FALSE	TRUE	FALSE
sp|Q13243|SRSF5_HUMAN	SRSF5	sp|Q13243|SRSF5_HUMAN;sp|Q13243-3|SRSF5_HUMAN;sp|Q13243-2|SRSF5_HUMAN;sp|Q08170|SRSF4_HUMAN	sp|Q13243|SRSF5_HUMAN;sp|Q13243-3|SRSF5_HUMAN	Serine/arginine-rich splicing factor 5 OS=Homo sapiens OX=9606 GN=SRSF5 PE=1 SV=1;Isoform SRP40-4 of Serine/arginine-rich splicing factor 5 OS=Homo sapiens OX=9606 GN=SRSF5	4	7	30.5	31.263	272	0	180.34	2//0	2//0	453180000	8	71			-1;-1;-1;-1	56648000	5460200	6163000	5048700	5655600	51775000	70451000	63904000	65126000	TRUE	FALSE	TRUE	TRUE	FALSE	TRUE			4.61144e+07	7.05851e+07	6.66266e+07	6.80327e+07
sp|Q13247-3|SRSF6_HUMAN	SRSF6	sp|Q13247-3|SRSF6_HUMAN;sp|Q13247|SRSF6_HUMAN	sp|Q13247-3|SRSF6_HUMAN;sp|Q13247|SRSF6_HUMAN	Isoform SRP55-3 of Serine/arginine-rich splicing factor 6 OS=Homo sapiens OX=9606 GN=SRSF6;Serine/arginine-rich splicing factor 6 OS=Homo sapiens OX=9606 GN=SRSF6 PE=1 SV=2	2	4	16.1	38.418	335	0	147.43	2//0	2//0	254510000	16	72			-1;-1	15907000	1685700	1403400	1342900	1525000	23658000	29311000	34670000	37399000	TRUE	FALSE	TRUE	TRUE	FALSE	TRUE			2.72136e+07	3.33536e+07	3.60525e+07	3.8036e+07
sp|Q13263|TIF1B_HUMAN	TRIM28	sp|Q13263|TIF1B_HUMAN;sp|Q13263-2|TIF1B_HUMAN	sp|Q13263|TIF1B_HUMAN;sp|Q13263-2|TIF1B_HUMAN	Transcription intermediary factor 1-beta OS=Homo sapiens OX=9606 GN=TRIM28 PE=1 SV=5;Isoform 2 of Transcription intermediary factor 1-beta OS=Homo sapiens OX=9606 GN=TRIM28	2	27	51.4	88.549	835	0	323.31	2//0	2//0	2852800000	28	543			-1;-1	101880000	18047000	10088000	11695000	12074000	473440000	369180000	476800000	462100000	TRUE	FALSE	TRUE	TRUE	FALSE	TRUE			1.83167e+08	1.44713e+08	1.7149e+08	1.87388e+08
sp|Q13283|G3BP1_HUMAN	G3BP1	sp|Q13283|G3BP1_HUMAN;sp|Q13283-2|G3BP1_HUMAN	sp|Q13283|G3BP1_HUMAN	Ras GTPase-activating protein-binding protein 1 OS=Homo sapiens OX=9606 GN=G3BP1 PE=1 SV=1	2	13	42.7	52.164	466	0	126.78	0//0	0//0	257700000	20	99			-1;-1	12885000									FALSE	TRUE	FALSE	FALSE	TRUE	FALSE
sp|Q13310-2|PABP4_HUMAN	PABPC4	sp|Q13310-2|PABP4_HUMAN;sp|Q13310|PABP4_HUMAN;sp|Q13310-3|PABP4_HUMAN	sp|Q13310-2|PABP4_HUMAN;sp|Q13310|PABP4_HUMAN;sp|Q13310-3|PABP4_HUMAN	Isoform 2 of Polyadenylate-binding protein 4 OS=Homo sapiens OX=9606 GN=PABPC4;Polyadenylate-binding protein 4 OS=Homo sapiens OX=9606 GN=PABPC4 PE=1 SV=1;Isoform 3 of Polyadenylate-binding protein 4 OS=Homo sapiens OX=9606 GN=PABPC4	3	7	26.5	69.578	631	0	52.219	2//0	1//1	67312000	33	36			-1;-1;-1	2039800	53029	29758	48457	45167	2309600	2157100	3661000	2395600	TRUE	FALSE	TRUE	TRUE	FALSE	TRUE			1.8845e+06	1.45871e+06	2.6831e+06	2.32349e+06
sp|Q13332-6|PTPRS_HUMAN	PTPRS	sp|Q13332-6|PTPRS_HUMAN;sp|Q13332-3|PTPRS_HUMAN;sp|Q13332-4|PTPRS_HUMAN;sp|Q13332-2|PTPRS_HUMAN;sp|Q13332|PTPRS_HUMAN;sp|P23468-3|PTPRD_HUMAN;sp|Q13332-7|PTPRS_HUMAN;sp|P23468-7|PTPRD_HUMAN;sp|P23468-5|PTPRD_HUMAN;sp|P23468-4|PTPRD_HUMAN;sp|P23468-6|PTPRD_HUMAN;sp|Q13332-5|PTPRS_HUMAN;sp|P23468-2|PTPRD_HUMAN;sp|P10586-2|PTPRF_HUMAN;sp|P10586|PTPRF_HUMAN;sp|P23468|PTPRD_HUMAN	sp|Q13332-6|PTPRS_HUMAN;sp|Q13332-3|PTPRS_HUMAN;sp|Q13332-4|PTPRS_HUMAN;sp|Q13332-2|PTPRS_HUMAN;sp|Q13332|PTPRS_HUMAN;sp|P23468-3|PTPRD_HUMAN;sp|Q13332-7|PTPRS_HUMAN;sp|P23468-7|PTPRD_HUMAN;sp|P23468-5|PTPRD_HUMAN;sp|P23468-4|PTPRD_HUMAN;sp|P23468-6|PTPRD_HUMAN;sp|Q13332-5|PTPRS_HUMAN;sp|P23468-2|PTPRD_HUMAN;sp|P10586-2|PTPRF_HUMAN;sp|P10586|PTPRF_HUMAN;sp|P23468|PTPRD_HUMAN	Isoform 2 of Receptor-type tyrosine-protein phosphatase S OS=Homo sapiens OX=9606 GN=PTPRS;Isoform PTPS-MEB of Receptor-type tyrosine-protein phosphatase S OS=Homo sapiens OX=9606 GN=PTPRS;Isoform PTPS-MEC of Receptor-type tyrosine-protein phosphatase S OS	16	2	1.5	212.48	1910	0.0070126	10.506	0//0	0//0	54671000	79	6			-1;-1;-1;-1;-1;-1;-1;-1;-1;-1;-1;-1;-1;-1;-1;-1	692030									FALSE	TRUE	FALSE	FALSE	TRUE	FALSE
sp|Q13347|EIF3I_HUMAN	EIF3I	sp|Q13347|EIF3I_HUMAN	sp|Q13347|EIF3I_HUMAN	Eukaryotic translation initiation factor 3 subunit I OS=Homo sapiens OX=9606 GN=EIF3I PE=1 SV=1	1	13	55.1	36.501	325	0	98.727	2//0	2//0	122830000	19	58			-1	6464900	259340	159030	147520	122730	6113700	3952700	3977300	3213700	TRUE	FALSE	TRUE	TRUE	FALSE	TRUE			5.30632e+06	4.48847e+06	4.70294e+06	3.63495e+06
sp|Q13428-2|TCOF_HUMAN	TCOF1	sp|Q13428-2|TCOF_HUMAN;sp|Q13428-8|TCOF_HUMAN;sp|Q13428|TCOF_HUMAN;sp|Q13428-3|TCOF_HUMAN;sp|Q13428-4|TCOF_HUMAN;sp|Q13428-6|TCOF_HUMAN;sp|Q13428-7|TCOF_HUMAN;sp|Q13428-5|TCOF_HUMAN	sp|Q13428-2|TCOF_HUMAN;sp|Q13428-8|TCOF_HUMAN;sp|Q13428|TCOF_HUMAN;sp|Q13428-3|TCOF_HUMAN;sp|Q13428-4|TCOF_HUMAN;sp|Q13428-6|TCOF_HUMAN;sp|Q13428-7|TCOF_HUMAN;sp|Q13428-5|TCOF_HUMAN	Isoform 2 of Treacle protein OS=Homo sapiens OX=9606 GN=TCOF1;Isoform 8 of Treacle protein OS=Homo sapiens OX=9606 GN=TCOF1;Treacle protein OS=Homo sapiens OX=9606 GN=TCOF1 PE=1 SV=3;Isoform 3 of Treacle protein OS=Homo sapiens OX=9606 GN=TCOF1;Isoform 4 o	8	10	11.7	144.31	1411	0	273.58	2//0	2//0	106250000	63	53			-1;-1;-1;-1;-1;-1;-1;-1	1686600	33788	38412	92771	224190	3911300	5132700	7897300	14279000	TRUE	FALSE	TRUE	TRUE	FALSE	TRUE			2.29234e+06	3.59469e+06	9.80668e+06	1.90535e+07
sp|Q13435|SF3B2_HUMAN	SF3B2	sp|Q13435|SF3B2_HUMAN	sp|Q13435|SF3B2_HUMAN	Splicing factor 3B subunit 2 OS=Homo sapiens OX=9606 GN=SF3B2 PE=1 SV=2	1	16	27.6	100.23	895	0	186.37	2//0	2//0	369710000	40	143			-1	9242900	699310	266300	423950	553320	28866000	24673000	28252000	40520000	TRUE	FALSE	TRUE	TRUE	FALSE	TRUE			2.80365e+07	1.58229e+07	2.67889e+07	3.1959e+07
sp|Q13442|HAP28_HUMAN	PDAP1	sp|Q13442|HAP28_HUMAN	sp|Q13442|HAP28_HUMAN	28 kDa heat- and acid-stable phosphoprotein OS=Homo sapiens OX=9606 GN=PDAP1 PE=1 SV=1	1	4	25.4	20.63	181	0	83.283	0//0	0//0	50142000	7	26			-1	7163200									FALSE	TRUE	FALSE	FALSE	TRUE	FALSE
sp|Q13501|SQSTM_HUMAN	SQSTM1	sp|Q13501|SQSTM_HUMAN;sp|Q13501-2|SQSTM_HUMAN	sp|Q13501|SQSTM_HUMAN;sp|Q13501-2|SQSTM_HUMAN	Sequestosome-1 OS=Homo sapiens OX=9606 GN=SQSTM1 PE=1 SV=1;Isoform 2 of Sequestosome-1 OS=Homo sapiens OX=9606 GN=SQSTM1	2	16	53.2	47.687	440	0	323.31	2//0	2//0	637380000	15	162			-1;-1	42492000	902800	736530	639820	1060500	16041000	15333000	15734000	25240000	TRUE	FALSE	TRUE	TRUE	FALSE	TRUE			1.45833e+07	1.64109e+07	1.61035e+07	2.47982e+07
sp|Q13619-2|CUL4A_HUMAN	CUL4A	sp|Q13619-2|CUL4A_HUMAN;sp|Q13619|CUL4A_HUMAN;sp|Q13620-3|CUL4B_HUMAN;sp|Q13620-1|CUL4B_HUMAN;sp|Q13620|CUL4B_HUMAN	sp|Q13619-2|CUL4A_HUMAN;sp|Q13619|CUL4A_HUMAN;sp|Q13620-3|CUL4B_HUMAN;sp|Q13620-1|CUL4B_HUMAN;sp|Q13620|CUL4B_HUMAN	Isoform 2 of Cullin-4A OS=Homo sapiens OX=9606 GN=CUL4A;Cullin-4A OS=Homo sapiens OX=9606 GN=CUL4A PE=1 SV=3;Isoform 3 of Cullin-4B OS=Homo sapiens OX=9606 GN=CUL4B;Isoform 2 of Cullin-4B OS=Homo sapiens OX=9606 GN=CUL4B;Cullin-4B OS=Homo sapiens OX=9606 G	5	2	3.9	76.82	659	0	11.824	0//0	0//0	5243600	40	4			-1;-1;-1;-1;-1	131090									FALSE	TRUE	FALSE	FALSE	TRUE	FALSE
sp|Q13724-2|MOGS_HUMAN	MOGS	sp|Q13724-2|MOGS_HUMAN;sp|Q13724|MOGS_HUMAN	sp|Q13724-2|MOGS_HUMAN;sp|Q13724|MOGS_HUMAN	Isoform 2 of Mannosyl-oligosaccharide glucosidase OS=Homo sapiens OX=9606 GN=MOGS;Mannosyl-oligosaccharide glucosidase OS=Homo sapiens OX=9606 GN=MOGS PE=1 SV=5	2	2	4.4	80.702	731	0	12.462	0//0	0//0	2424100	38	2			-1;-1	63792									FALSE	TRUE	FALSE	FALSE	TRUE	FALSE
sp|Q13765|NACA_HUMAN	NACA	sp|Q13765|NACA_HUMAN;sp|E9PAV3-2|NACAM_HUMAN;sp|E9PAV3|NACAM_HUMAN;sp|Q9BZK3|NACP4_HUMAN	sp|Q13765|NACA_HUMAN;sp|E9PAV3-2|NACAM_HUMAN;sp|E9PAV3|NACAM_HUMAN	Nascent polypeptide-associated complex subunit alpha OS=Homo sapiens OX=9606 GN=NACA PE=1 SV=1;Isoform skNAC-2 of Nascent polypeptide-associated complex subunit alpha, muscle-specific form OS=Homo sapiens OX=9606 GN=NACA;Nascent polypeptide-associated comp	4	7	29.8	23.384	215	0	286.51	2//0	0//0	73474000	6	28			-1;-1;-1;-1	12246000	71643	141510			1412100	1878700			TRUE	FALSE	TRUE	FALSE	TRUE	FALSE	Mut1	Mut1	462915	1.26119e+06
sp|Q13823|NOG2_HUMAN	GNL2	sp|Q13823|NOG2_HUMAN	sp|Q13823|NOG2_HUMAN	Nucleolar GTP-binding protein 2 OS=Homo sapiens OX=9606 GN=GNL2 PE=1 SV=1	1	14	22.8	83.654	731	0	323.31	0//0	0//0	255280000	36	111			-1	7091000									FALSE	TRUE	FALSE	FALSE	TRUE	FALSE
sp|Q13895|BYST_HUMAN	BYSL	sp|Q13895|BYST_HUMAN	sp|Q13895|BYST_HUMAN	Bystin OS=Homo sapiens OX=9606 GN=BYSL PE=1 SV=3	1	12	37.8	49.601	437	0	214.34	0//0	0//0	193880000	26	98			-1	7456800									FALSE	TRUE	FALSE	FALSE	TRUE	FALSE
sp|Q14103-3|HNRPD_HUMAN	HNRNPD	sp|Q14103-3|HNRPD_HUMAN;sp|Q14103|HNRPD_HUMAN;sp|Q14103-4|HNRPD_HUMAN;sp|Q14103-2|HNRPD_HUMAN	sp|Q14103-3|HNRPD_HUMAN;sp|Q14103|HNRPD_HUMAN;sp|Q14103-4|HNRPD_HUMAN;sp|Q14103-2|HNRPD_HUMAN	Isoform 3 of Heterogeneous nuclear ribonucleoprotein D0 OS=Homo sapiens OX=9606 GN=HNRNPD;Heterogeneous nuclear ribonucleoprotein D0 OS=Homo sapiens OX=9606 GN=HNRNPD PE=1 SV=1;Isoform 4 of Heterogeneous nuclear ribonucleoprotein D0 OS=Homo sapiens OX=9606	4	16	43.1	32.834	306	0	323.31	2//0	2//0	1616500000	14	233			-1;-1;-1;-1	115460000	8056100	8396500	6111200	10110000	132780000	177010000	147180000	224520000	TRUE	FALSE	TRUE	TRUE	FALSE	TRUE			8.82894e+07	1.2465e+08	1.08917e+08	1.62463e+08
sp|Q14152|EIF3A_HUMAN	EIF3A	sp|Q14152|EIF3A_HUMAN;sp|Q14152-2|EIF3A_HUMAN	sp|Q14152|EIF3A_HUMAN;sp|Q14152-2|EIF3A_HUMAN	Eukaryotic translation initiation factor 3 subunit A OS=Homo sapiens OX=9606 GN=EIF3A PE=1 SV=1;Isoform 2 of Eukaryotic translation initiation factor 3 subunit A OS=Homo sapiens OX=9606 GN=EIF3A	2	29	24.5	166.57	1382	0	323.31	2//0	2//0	341330000	64	170			-1;-1	5333300	197260	72827	54553	47149	15046000	11981000	7788800	8116300	TRUE	FALSE	TRUE	TRUE	FALSE	TRUE			1.05026e+07	5.68836e+06	5.85824e+06	4.70389e+06
sp|Q14204|DYHC1_HUMAN	DYNC1H1	sp|Q14204|DYHC1_HUMAN	sp|Q14204|DYHC1_HUMAN	Cytoplasmic dynein 1 heavy chain 1 OS=Homo sapiens OX=9606 GN=DYNC1H1 PE=1 SV=5	1	27	9.2	532.4	4646	0	208.93	0//0	0//0	198090000	255	115			-1	776830									FALSE	TRUE	FALSE	FALSE	TRUE	FALSE
sp|Q14244-5|MAP7_HUMAN	MAP7	sp|Q14244-5|MAP7_HUMAN;sp|Q14244-3|MAP7_HUMAN;sp|Q14244-6|MAP7_HUMAN;sp|Q14244|MAP7_HUMAN;sp|Q14244-7|MAP7_HUMAN;sp|Q14244-2|MAP7_HUMAN;sp|Q14244-4|MAP7_HUMAN	sp|Q14244-5|MAP7_HUMAN;sp|Q14244-3|MAP7_HUMAN;sp|Q14244-6|MAP7_HUMAN;sp|Q14244|MAP7_HUMAN;sp|Q14244-7|MAP7_HUMAN;sp|Q14244-2|MAP7_HUMAN;sp|Q14244-4|MAP7_HUMAN	Isoform 5 of Ensconsin OS=Homo sapiens OX=9606 GN=MAP7;Isoform 3 of Ensconsin OS=Homo sapiens OX=9606 GN=MAP7;Isoform 6 of Ensconsin OS=Homo sapiens OX=9606 GN=MAP7;Ensconsin OS=Homo sapiens OX=9606 GN=MAP7 PE=1 SV=1;Isoform 7 of Ensconsin OS=Homo sapiens	7	4	8.3	66.937	603	0	26.526	0//0	0//0	21355000	21	8			-1;-1;-1;-1;-1;-1;-1	1016900									FALSE	TRUE	FALSE	FALSE	TRUE	FALSE
sp|Q14315-2|FLNC_HUMAN	FLNC	sp|Q14315-2|FLNC_HUMAN;sp|Q14315|FLNC_HUMAN	sp|Q14315-2|FLNC_HUMAN;sp|Q14315|FLNC_HUMAN	Isoform 2 of Filamin-C OS=Homo sapiens OX=9606 GN=FLNC;Filamin-C OS=Homo sapiens OX=9606 GN=FLNC PE=1 SV=3	2	6	3.4	287.28	2692	0	62.355	1//0	1//0	33658000	143	29			-1;-1	235370	8455.2		4963.9		2596700		2978800		TRUE	FALSE	FALSE	TRUE	FALSE	FALSE			1.30206e+06		1.19105e+06
sp|Q14498-2|RBM39_HUMAN	RBM39	sp|Q14498-2|RBM39_HUMAN;sp|Q14498-3|RBM39_HUMAN;sp|Q14498|RBM39_HUMAN;sp|Q86U06-3|RBM23_HUMAN;sp|Q86U06-4|RBM23_HUMAN;sp|Q86U06-5|RBM23_HUMAN;sp|Q86U06-2|RBM23_HUMAN;sp|Q86U06|RBM23_HUMAN	sp|Q14498-2|RBM39_HUMAN;sp|Q14498-3|RBM39_HUMAN;sp|Q14498|RBM39_HUMAN	Isoform 2 of RNA-binding protein 39 OS=Homo sapiens OX=9606 GN=RBM39;Isoform 3 of RNA-binding protein 39 OS=Homo sapiens OX=9606 GN=RBM39;RNA-binding protein 39 OS=Homo sapiens OX=9606 GN=RBM39 PE=1 SV=2	8	23	48.1	58.656	524	0	323.31	2//0	2//0	998960000	24	251			-1;-1;-1;-1;-1;-1;-1;-1	41623000	5786200	3390000	2913200	3639700	131970000	136770000	121260000	128340000	TRUE	FALSE	TRUE	TRUE	FALSE	TRUE			6.08905e+07	6.39038e+07	6.3739e+07	6.2465e+07
sp|Q14697|GANAB_HUMAN	GANAB	sp|Q14697|GANAB_HUMAN;sp|Q14697-2|GANAB_HUMAN	sp|Q14697|GANAB_HUMAN;sp|Q14697-2|GANAB_HUMAN	Neutral alpha-glucosidase AB OS=Homo sapiens OX=9606 GN=GANAB PE=1 SV=3;Isoform 2 of Neutral alpha-glucosidase AB OS=Homo sapiens OX=9606 GN=GANAB	2	2	3.4	106.87	944	0.0028531	11.069	1//0	0//0	5278900	42	4			-1;-1	125690	28418								TRUE	FALSE	FALSE	FALSE	TRUE	FALSE	Mut1		1.28532e+06
sp|Q14739|LBR_HUMAN	LBR	sp|Q14739|LBR_HUMAN	sp|Q14739|LBR_HUMAN	Delta(14)-sterol reductase LBR OS=Homo sapiens OX=9606 GN=LBR PE=1 SV=2	1	2	5.9	70.702	615	0	86.477	2//0	2//0	233510000	22	41			-1	10614000	1385300	1807600	1496200	1569600	33338000	41016000	43331000	43523000	TRUE	FALSE	TRUE	TRUE	FALSE	TRUE			3.28194e+07	5.90708e+07	5.52301e+07	5.38291e+07
sp|Q14839|CHD4_HUMAN	CHD4	sp|Q14839|CHD4_HUMAN;sp|Q14839-2|CHD4_HUMAN;sp|Q8TDI0|CHD5_HUMAN;sp|Q12873-2|CHD3_HUMAN;sp|Q12873|CHD3_HUMAN;sp|Q12873-3|CHD3_HUMAN	sp|Q14839|CHD4_HUMAN;sp|Q14839-2|CHD4_HUMAN	Chromodomain-helicase-DNA-binding protein 4 OS=Homo sapiens OX=9606 GN=CHD4 PE=1 SV=2;Isoform 2 of Chromodomain-helicase-DNA-binding protein 4 OS=Homo sapiens OX=9606 GN=CHD4	6	3	2.9	218	1912	0	16.02	1//0	0//0	6407900	87	4			-1;-1;-1;-1;-1;-1	73655	33069								TRUE	FALSE	FALSE	FALSE	TRUE	FALSE	Mut1		3.09819e+06
sp|Q14847-2|LASP1_HUMAN	LASP1	sp|Q14847-2|LASP1_HUMAN;sp|Q14847|LASP1_HUMAN;sp|Q14847-3|LASP1_HUMAN	sp|Q14847-2|LASP1_HUMAN;sp|Q14847|LASP1_HUMAN	Isoform 2 of LIM and SH3 domain protein 1 OS=Homo sapiens OX=9606 GN=LASP1;LIM and SH3 domain protein 1 OS=Homo sapiens OX=9606 GN=LASP1 PE=1 SV=2	3	5	28.8	36.014	323	0	143.34	1//0	2//0	121930000	13	39			-1;-1;-1	9379100	208800		94749	39613	6188400		3804000	3110800	TRUE	FALSE	FALSE	TRUE	FALSE	TRUE			2.92319e+06		2.06676e+06	802747
sp|Q14974|IMB1_HUMAN	KPNB1	sp|Q14974|IMB1_HUMAN;sp|Q14974-2|IMB1_HUMAN	sp|Q14974|IMB1_HUMAN;sp|Q14974-2|IMB1_HUMAN	Importin subunit beta-1 OS=Homo sapiens OX=9606 GN=KPNB1 PE=1 SV=2;Isoform 2 of Importin subunit beta-1 OS=Homo sapiens OX=9606 GN=KPNB1	2	4	6.6	97.169	876	0	81.266	2//0	0//0	37706000	35	21			-1;-1	1077300	39006	34474			3338300	3866400			TRUE	FALSE	TRUE	FALSE	TRUE	FALSE	Mut1	Mut1	1.47018e+06	1.79231e+06
sp|Q15020-4|SART3_HUMAN	SART3	sp|Q15020-4|SART3_HUMAN;sp|Q15020|SART3_HUMAN;sp|Q15020-2|SART3_HUMAN;sp|Q15020-3|SART3_HUMAN	sp|Q15020-4|SART3_HUMAN;sp|Q15020|SART3_HUMAN	Isoform 4 of Squamous cell carcinoma antigen recognized by T-cells 3 OS=Homo sapiens OX=9606 GN=SART3;Squamous cell carcinoma antigen recognized by T-cells 3 OS=Homo sapiens OX=9606 GN=SART3 PE=1 SV=1	4	17	29.6	105.58	927	0	263.15	0//0	0//0	169690000	50	78			-1;-1;-1;-1	3393800									FALSE	TRUE	FALSE	FALSE	TRUE	FALSE
sp|Q15029-2|U5S1_HUMAN	EFTUD2	sp|Q15029-2|U5S1_HUMAN;sp|Q15029-3|U5S1_HUMAN;sp|Q15029|U5S1_HUMAN	sp|Q15029-2|U5S1_HUMAN;sp|Q15029-3|U5S1_HUMAN;sp|Q15029|U5S1_HUMAN	Isoform 2 of 116 kDa U5 small nuclear ribonucleoprotein component OS=Homo sapiens OX=9606 GN=EFTUD2;Isoform 3 of 116 kDa U5 small nuclear ribonucleoprotein component OS=Homo sapiens OX=9606 GN=EFTUD2;116 kDa U5 small nuclear ribonucleoprotein component OS=	3	3	5.7	105.38	937	0	17.186	0//0	0//0	11647000	52	3			-1;-1;-1	223990									FALSE	TRUE	FALSE	FALSE	TRUE	FALSE
sp|Q15046|SYK_HUMAN	KARS1	sp|Q15046|SYK_HUMAN;sp|Q15046-2|SYK_HUMAN	sp|Q15046|SYK_HUMAN;sp|Q15046-2|SYK_HUMAN	Lysine--tRNA ligase OS=Homo sapiens OX=9606 GN=KARS1 PE=1 SV=3;Isoform Mitochondrial of Lysine--tRNA ligase OS=Homo sapiens OX=9606 GN=KARS1	2	4	7.9	68.047	597	0	106.09	1//0	2//0	24321000	28	15			-1;-1	868600	33125		18384	21768	3105800		1792300	2753400	TRUE	FALSE	FALSE	TRUE	FALSE	TRUE			998821		863690	950137
sp|Q15084-3|PDIA6_HUMAN	PDIA6	sp|Q15084-3|PDIA6_HUMAN;sp|Q15084|PDIA6_HUMAN;sp|Q15084-4|PDIA6_HUMAN;sp|Q15084-5|PDIA6_HUMAN;sp|Q15084-2|PDIA6_HUMAN	sp|Q15084-3|PDIA6_HUMAN;sp|Q15084|PDIA6_HUMAN;sp|Q15084-4|PDIA6_HUMAN;sp|Q15084-5|PDIA6_HUMAN;sp|Q15084-2|PDIA6_HUMAN	Isoform 3 of Protein disulfide-isomerase A6 OS=Homo sapiens OX=9606 GN=PDIA6;Protein disulfide-isomerase A6 OS=Homo sapiens OX=9606 GN=PDIA6 PE=1 SV=1;Isoform 4 of Protein disulfide-isomerase A6 OS=Homo sapiens OX=9606 GN=PDIA6;Isoform 5 of Protein disulfi	5	4	12.4	47.837	437	0	42.431	0//0	0//0	26715000	17	19			-1;-1;-1;-1;-1	1571500									FALSE	TRUE	FALSE	FALSE	TRUE	FALSE
sp|Q15185-3|TEBP_HUMAN	PTGES3	sp|Q15185-3|TEBP_HUMAN;sp|Q15185-4|TEBP_HUMAN;sp|Q15185|TEBP_HUMAN;sp|Q15185-2|TEBP_HUMAN	sp|Q15185-3|TEBP_HUMAN;sp|Q15185-4|TEBP_HUMAN;sp|Q15185|TEBP_HUMAN	Isoform 3 of Prostaglandin E synthase 3 OS=Homo sapiens OX=9606 GN=PTGES3;Isoform 4 of Prostaglandin E synthase 3 OS=Homo sapiens OX=9606 GN=PTGES3;Prostaglandin E synthase 3 OS=Homo sapiens OX=9606 GN=PTGES3 PE=1 SV=1	4	3	24.6	14.958	130	0	18.845	0//0	0//0	5894200	8	3			-1;-1;-1;-1	736770									FALSE	TRUE	FALSE	FALSE	TRUE	FALSE
sp|Q15233|NONO_HUMAN	NONO	sp|Q15233|NONO_HUMAN;sp|Q15233-2|NONO_HUMAN	sp|Q15233|NONO_HUMAN;sp|Q15233-2|NONO_HUMAN	Non-POU domain-containing octamer-binding protein OS=Homo sapiens OX=9606 GN=NONO PE=1 SV=4;Isoform 2 of Non-POU domain-containing octamer-binding protein OS=Homo sapiens OX=9606 GN=NONO	2	14	46.7	54.231	471	0	169.28	2//0	2//0	259340000	19	136			-1;-1	13649000	1588400	1555500	1155900	1456300	32768000	34213000	39360000	39161000	TRUE	FALSE	TRUE	TRUE	FALSE	TRUE			2.0165e+07	2.52892e+07	2.07082e+07	2.98067e+07
sp|Q15287-3|RNPS1_HUMAN	RNPS1	sp|Q15287-3|RNPS1_HUMAN;sp|Q15287-2|RNPS1_HUMAN;sp|Q15287|RNPS1_HUMAN	sp|Q15287-3|RNPS1_HUMAN;sp|Q15287-2|RNPS1_HUMAN;sp|Q15287|RNPS1_HUMAN	Isoform 3 of RNA-binding protein with serine-rich domain 1 OS=Homo sapiens OX=9606 GN=RNPS1;Isoform 2 of RNA-binding protein with serine-rich domain 1 OS=Homo sapiens OX=9606 GN=RNPS1;RNA-binding protein with serine-rich domain 1 OS=Homo sapiens OX=9606 GN	3	2	11.6	30.354	268	0	25.237	0//0	0//0	16610000	12	13			-1;-1;-1	1384100									FALSE	TRUE	FALSE	FALSE	TRUE	FALSE
sp|Q15334|L2GL1_HUMAN	LLGL1	sp|Q15334|L2GL1_HUMAN	sp|Q15334|L2GL1_HUMAN	Lethal(2) giant larvae protein homolog 1 OS=Homo sapiens OX=9606 GN=LLGL1 PE=1 SV=3	1	6	8.4	115.42	1064	0	37.899	0//0	0//0	23392000	37	19			-1	632230									FALSE	TRUE	FALSE	FALSE	TRUE	FALSE
sp|Q15365|PCBP1_HUMAN	PCBP1	sp|Q15365|PCBP1_HUMAN	sp|Q15365|PCBP1_HUMAN	Poly(rC)-binding protein 1 OS=Homo sapiens OX=9606 GN=PCBP1 PE=1 SV=2	1	3	19.1	37.497	356	0	20.597	1//1	0//2	10358000	17	5			-1	609300	62789								TRUE	FALSE	FALSE	FALSE	TRUE	FALSE	Mut1		1.14948e+06
sp|Q15366-7|PCBP2_HUMAN	PCBP2	sp|Q15366-7|PCBP2_HUMAN;sp|Q15366-8|PCBP2_HUMAN;sp|Q15366-4|PCBP2_HUMAN;sp|Q15366-5|PCBP2_HUMAN;sp|Q15366-6|PCBP2_HUMAN;sp|Q15366-3|PCBP2_HUMAN;sp|Q15366|PCBP2_HUMAN;sp|Q15366-2|PCBP2_HUMAN;sp|P57721-2|PCBP3_HUMAN;sp|P57721-3|PCBP3_HUMAN;sp|P57721-5|PCBP3_HUMAN;sp|P57721-4|PCBP3_HUMAN;sp|P57721|PCBP3_HUMAN	sp|Q15366-7|PCBP2_HUMAN;sp|Q15366-8|PCBP2_HUMAN;sp|Q15366-4|PCBP2_HUMAN;sp|Q15366-5|PCBP2_HUMAN;sp|Q15366-6|PCBP2_HUMAN;sp|Q15366-3|PCBP2_HUMAN;sp|Q15366|PCBP2_HUMAN;sp|Q15366-2|PCBP2_HUMAN;sp|P57721-2|PCBP3_HUMAN;sp|P57721-3|PCBP3_HUMAN;sp|P57721-5|PCBP3_HUMAN;sp|P57721-4|PCBP3_HUMAN;sp|P57721|PCBP3_HUMAN	Isoform 7 of Poly(rC)-binding protein 2 OS=Homo sapiens OX=9606 GN=PCBP2;Isoform 8 of Poly(rC)-binding protein 2 OS=Homo sapiens OX=9606 GN=PCBP2;Isoform 4 of Poly(rC)-binding protein 2 OS=Homo sapiens OX=9606 GN=PCBP2;Isoform 5 of Poly(rC)-binding protein	13	4	17	33.496	318	0	27.53	2//0	2//0	45688000	14	18			-1;-1;-1;-1;-1;-1;-1;-1;-1;-1;-1;-1;-1	3263400	253030	178450	180680	236220	4906000	5411900	4612000	5503500	TRUE	FALSE	TRUE	TRUE	FALSE	TRUE			3.8148e+06	3.71106e+06	4.24439e+06	5.15524e+06
sp|Q15393|SF3B3_HUMAN	SF3B3	sp|Q15393|SF3B3_HUMAN	sp|Q15393|SF3B3_HUMAN	Splicing factor 3B subunit 3 OS=Homo sapiens OX=9606 GN=SF3B3 PE=1 SV=4	1	2	2.1	135.58	1217	0	19.2	0//0	0//0	11385000	53	11			-1	214800									FALSE	TRUE	FALSE	FALSE	TRUE	FALSE
sp|Q15424-2|SAFB1_HUMAN	SAFB	sp|Q15424-2|SAFB1_HUMAN;sp|Q15424|SAFB1_HUMAN;sp|Q15424-4|SAFB1_HUMAN;sp|Q15424-3|SAFB1_HUMAN	sp|Q15424-2|SAFB1_HUMAN;sp|Q15424|SAFB1_HUMAN;sp|Q15424-4|SAFB1_HUMAN;sp|Q15424-3|SAFB1_HUMAN	Isoform 2 of Scaffold attachment factor B1 OS=Homo sapiens OX=9606 GN=SAFB;Scaffold attachment factor B1 OS=Homo sapiens OX=9606 GN=SAFB PE=1 SV=4;Isoform 4 of Scaffold attachment factor B1 OS=Homo sapiens OX=9606 GN=SAFB;Isoform 3 of Scaffold attachment f	4	3	5.9	95.18	848	0	19.616	2//0	2//0	27162000	36	25			-1;-1;-1;-1	754500	83185	67084	94887	114510	3185600	4566200	3887400	4195600	TRUE	FALSE	TRUE	TRUE	FALSE	TRUE			3.22494e+06	3.58732e+06	5.73164e+06	6.42584e+06
sp|Q15427|SF3B4_HUMAN	SF3B4	sp|Q15427|SF3B4_HUMAN	sp|Q15427|SF3B4_HUMAN	Splicing factor 3B subunit 4 OS=Homo sapiens OX=9606 GN=SF3B4 PE=1 SV=1	1	3	14.4	44.385	424	0	51.945	0//0	0//0	40452000	12	15			-1	3371000									FALSE	TRUE	FALSE	FALSE	TRUE	FALSE
sp|Q15651-2|HMGN3_HUMAN	HMGN3	sp|Q15651-2|HMGN3_HUMAN;sp|Q15651|HMGN3_HUMAN	sp|Q15651-2|HMGN3_HUMAN;sp|Q15651|HMGN3_HUMAN	Isoform 2 of High mobility group nucleosome-binding domain-containing protein 3 OS=Homo sapiens OX=9606 GN=HMGN3;High mobility group nucleosome-binding domain-containing protein 3 OS=Homo sapiens OX=9606 GN=HMGN3 PE=1 SV=2	2	2	20.8	8.3774	77	0	44.926	2//0	1//1	392550000	2	39			-1;-1	196280000	6330000	1152700	1204800	99632	19982000	34029000	29085000	3406800	TRUE	FALSE	TRUE	TRUE	FALSE	TRUE			1.36339e+07	3.42452e+06	4.04307e+06	310622
sp|Q15717|ELAV1_HUMAN	ELAVL1	sp|Q15717|ELAV1_HUMAN;sp|Q15717-2|ELAV1_HUMAN;sp|Q12926-2|ELAV2_HUMAN;sp|Q12926|ELAV2_HUMAN;sp|P26378-4|ELAV4_HUMAN;sp|P26378-2|ELAV4_HUMAN;sp|P26378-5|ELAV4_HUMAN;sp|P26378-1|ELAV4_HUMAN;sp|P26378-3|ELAV4_HUMAN;sp|P26378|ELAV4_HUMAN	sp|Q15717|ELAV1_HUMAN;sp|Q15717-2|ELAV1_HUMAN	ELAV-like protein 1 OS=Homo sapiens OX=9606 GN=ELAVL1 PE=1 SV=2;Isoform 2 of ELAV-like protein 1 OS=Homo sapiens OX=9606 GN=ELAVL1	10	4	20.9	36.091	326	0	30.433	2//0	2//0	36566000	15	20			-1;-1;-1;-1;-1;-1;-1;-1;-1;-1	2437800	108660	126070	128610	148110	2704300	4043200	4416300	5058700	TRUE	FALSE	TRUE	TRUE	FALSE	TRUE			1.75529e+06	2.80913e+06	3.2369e+06	3.4631e+06
sp|Q15758-3|AAAT_HUMAN	SLC1A5	sp|Q15758-3|AAAT_HUMAN;sp|Q15758-2|AAAT_HUMAN;sp|Q15758|AAAT_HUMAN	sp|Q15758-3|AAAT_HUMAN;sp|Q15758-2|AAAT_HUMAN;sp|Q15758|AAAT_HUMAN	Isoform 3 of Neutral amino acid transporter B(0) OS=Homo sapiens OX=9606 GN=SLC1A5;Isoform 2 of Neutral amino acid transporter B(0) OS=Homo sapiens OX=9606 GN=SLC1A5;Neutral amino acid transporter B(0) OS=Homo sapiens OX=9606 GN=SLC1A5 PE=1 SV=2	3	2	9.6	33.709	313	0	11.386	0//0	0//0	7893200	10	3			-1;-1;-1	789320									FALSE	TRUE	FALSE	FALSE	TRUE	FALSE
sp|Q15942-2|ZYX_HUMAN	ZYX	sp|Q15942-2|ZYX_HUMAN;sp|Q15942|ZYX_HUMAN	sp|Q15942-2|ZYX_HUMAN;sp|Q15942|ZYX_HUMAN	Isoform 2 of Zyxin OS=Homo sapiens OX=9606 GN=ZYX;Zyxin OS=Homo sapiens OX=9606 GN=ZYX PE=1 SV=1	2	3	13.3	45.075	415	0	18.597	0//0	0//0	17015000	15	8			-1;-1	1134300									FALSE	TRUE	FALSE	FALSE	TRUE	FALSE
sp|Q16531|DDB1_HUMAN	DDB1	sp|Q16531|DDB1_HUMAN;sp|Q16531-2|DDB1_HUMAN	sp|Q16531|DDB1_HUMAN	DNA damage-binding protein 1 OS=Homo sapiens OX=9606 GN=DDB1 PE=1 SV=1	2	5	8.5	126.97	1140	0	39.041	2//0	1//0	30958000	50	20			-1;-1	619160	128240	14933	48180		7028800	1985000	5356800		TRUE	FALSE	TRUE	TRUE	FALSE	FALSE			6.9052e+06	1.10911e+06	4.0421e+06
sp|Q16540|RM23_HUMAN	MRPL23	sp|Q16540|RM23_HUMAN	sp|Q16540|RM23_HUMAN	39S ribosomal protein L23, mitochondrial OS=Homo sapiens OX=9606 GN=MRPL23 PE=1 SV=1	1	2	15	17.781	153	0	26.339	1//0	1//1	5666700	9	7			-1	629630	273520		170320	185790			1872900	2519000	TRUE	FALSE	FALSE	TRUE	FALSE	TRUE			2.651e+06		2.57203e+06	2.60664e+06
sp|Q16576|RBBP7_HUMAN	RBBP7	sp|Q16576|RBBP7_HUMAN;sp|Q16576-2|RBBP7_HUMAN	sp|Q16576|RBBP7_HUMAN;sp|Q16576-2|RBBP7_HUMAN	Histone-binding protein RBBP7 OS=Homo sapiens OX=9606 GN=RBBP7 PE=1 SV=1;Isoform 2 of Histone-binding protein RBBP7 OS=Homo sapiens OX=9606 GN=RBBP7	2	7	24.5	47.82	425	0	65.493	2//0	2//0	129590000	15	42			-1;-1	8639300	2165200	1073100	139340	241780	29940000	18969000	5708400	10801000	TRUE	FALSE	TRUE	TRUE	FALSE	TRUE			2.64208e+07	2.13699e+07	3.50693e+06	5.65346e+06
sp|Q16629-3|SRSF7_HUMAN	SRSF7	sp|Q16629-3|SRSF7_HUMAN;sp|Q16629-2|SRSF7_HUMAN;sp|Q16629-4|SRSF7_HUMAN;sp|Q16629|SRSF7_HUMAN	sp|Q16629-3|SRSF7_HUMAN;sp|Q16629-2|SRSF7_HUMAN;sp|Q16629-4|SRSF7_HUMAN;sp|Q16629|SRSF7_HUMAN	Isoform 3 of Serine/arginine-rich splicing factor 7 OS=Homo sapiens OX=9606 GN=SRSF7;Isoform 2 of Serine/arginine-rich splicing factor 7 OS=Homo sapiens OX=9606 GN=SRSF7;Isoform 4 of Serine/arginine-rich splicing factor 7 OS=Homo sapiens OX=9606 GN=SRSF7;S	4	12	71.2	15.257	132	0	323.31	2//0	2//0	1895200000	9	221			-1;-1;-1;-1	210580000	16099000	16213000	14360000	19208000	144190000	220330000	167280000	251540000	TRUE	FALSE	TRUE	TRUE	FALSE	TRUE			1.01828e+08	1.50695e+08	1.46412e+08	1.79486e+08
sp|Q16630-3|CPSF6_HUMAN	CPSF6	sp|Q16630-3|CPSF6_HUMAN;sp|Q16630|CPSF6_HUMAN;sp|Q16630-2|CPSF6_HUMAN	sp|Q16630-3|CPSF6_HUMAN;sp|Q16630|CPSF6_HUMAN;sp|Q16630-2|CPSF6_HUMAN	Isoform 3 of Cleavage and polyadenylation specificity factor subunit 6 OS=Homo sapiens OX=9606 GN=CPSF6;Cleavage and polyadenylation specificity factor subunit 6 OS=Homo sapiens OX=9606 GN=CPSF6 PE=1 SV=2;Isoform 2 of Cleavage and polyadenylation specifici	3	10	21.8	52.325	478	0	323.31	2//0	2//0	660670000	15	182			-1;-1;-1	44044000	8961700	5825800	4778700	5064300	93458000	123850000	97617000	119820000	TRUE	FALSE	TRUE	TRUE	FALSE	TRUE			1.16361e+08	1.02025e+08	9.21277e+07	9.27819e+07
sp|Q16678|CP1B1_HUMAN	CYP1B1	sp|Q16678|CP1B1_HUMAN	sp|Q16678|CP1B1_HUMAN	Cytochrome P450 1B1 OS=Homo sapiens OX=9606 GN=CYP1B1 PE=1 SV=2	1	2	4.4	60.845	543	0	13.558	0//0	0//0	12563000	29	9			-1	433190									FALSE	TRUE	FALSE	FALSE	TRUE	FALSE
sp|Q16778|H2B2E_HUMAN	H2BC21	sp|Q16778|H2B2E_HUMAN;sp|P33778|H2B1B_HUMAN;sp|P23527|H2B1O_HUMAN;sp|P06899|H2B1J_HUMAN;sp|Q8N257|H2B3B_HUMAN;sp|Q96A08|H2B1A_HUMAN;sp|Q6DRA6|H2B2D_HUMAN;sp|Q6DN03|H2B2C_HUMAN;sp|A0A2R8Y619|H2BE1_HUMAN	sp|Q16778|H2B2E_HUMAN;sp|P33778|H2B1B_HUMAN;sp|P23527|H2B1O_HUMAN;sp|P06899|H2B1J_HUMAN;sp|Q8N257|H2B3B_HUMAN	Histone H2B type 2-E OS=Homo sapiens OX=9606 GN=H2BC21 PE=1 SV=3;Histone H2B type 1-B OS=Homo sapiens OX=9606 GN=H2BC3 PE=1 SV=2;Histone H2B type 1-O OS=Homo sapiens OX=9606 GN=H2BC17 PE=1 SV=3;Histone H2B type 1-J OS=Homo sapiens OX=9606 GN=H2BC11 PE=1 SV	9	8	63.5	13.92	126	0	323.31	2//0	2//0	2117500000	7	129			-1;-1;-1;-1;-1;-1;-1;-1;-1	302500000	17704000	14269000	10059000	15148000	144160000	154150000	112480000	172790000	TRUE	FALSE	TRUE	TRUE	FALSE	TRUE			1.29173e+08	1.48371e+08	1.18152e+08	1.65291e+08
sp|Q16822|PCKGM_HUMAN	PCK2	sp|Q16822|PCKGM_HUMAN;sp|Q16822-3|PCKGM_HUMAN;sp|Q16822-2|PCKGM_HUMAN	sp|Q16822|PCKGM_HUMAN;sp|Q16822-3|PCKGM_HUMAN;sp|Q16822-2|PCKGM_HUMAN	Phosphoenolpyruvate carboxykinase [GTP], mitochondrial OS=Homo sapiens OX=9606 GN=PCK2 PE=1 SV=4;Isoform 3 of Phosphoenolpyruvate carboxykinase [GTP], mitochondrial OS=Homo sapiens OX=9606 GN=PCK2;Isoform 2 of Phosphoenolpyruvate carboxykinase [GTP], mitoc	3	15	37.8	70.698	640	0	114.15	1//0	0//0	117810000	35	71			-1;-1;-1	3366100	85980				4179300				TRUE	FALSE	FALSE	FALSE	TRUE	FALSE	Mut1		3.2407e+06
sp|Q1KMD3|HNRL2_HUMAN	HNRNPUL2	sp|Q1KMD3|HNRL2_HUMAN	sp|Q1KMD3|HNRL2_HUMAN	Heterogeneous nuclear ribonucleoprotein U-like protein 2 OS=Homo sapiens OX=9606 GN=HNRNPUL2 PE=1 SV=1	1	31	47.1	85.104	747	0	323.31	2//0	2//0	1782100000	34	334			-1	52415000	9270600	5146100	4711900	5014200	268480000	223870000	246100000	249600000	TRUE	FALSE	TRUE	TRUE	FALSE	TRUE			1.85543e+08	1.23329e+08	1.52433e+08	1.40991e+08
sp|Q2NL82|TSR1_HUMAN	TSR1	sp|Q2NL82|TSR1_HUMAN	sp|Q2NL82|TSR1_HUMAN	Pre-rRNA-processing protein TSR1 homolog OS=Homo sapiens OX=9606 GN=TSR1 PE=1 SV=1	1	16	26.5	91.809	804	0	323.31	0//0	0//0	380290000	33	122			-1	11524000									FALSE	TRUE	FALSE	FALSE	TRUE	FALSE
sp|Q3ZCM7|TBB8_HUMAN	TUBB8	sp|Q3ZCM7|TBB8_HUMAN	sp|Q3ZCM7|TBB8_HUMAN	Tubulin beta-8 chain OS=Homo sapiens OX=9606 GN=TUBB8 PE=1 SV=2	1	2	18.5	49.775	444	0	80.027	2//0	2//0	565280000	19	40			-1	29751000	802180	169130	569160	406760	27042000	13050000	17644000	19068000	TRUE	FALSE	TRUE	TRUE	FALSE	TRUE			1.64134e+07	4.77344e+06	1.8145e+07	1.20474e+07
sp|Q52LJ0|FA98B_HUMAN	FAM98B	sp|Q52LJ0|FA98B_HUMAN;sp|Q52LJ0-1|FA98B_HUMAN;sp|Q8NCA5|FA98A_HUMAN	sp|Q52LJ0|FA98B_HUMAN;sp|Q52LJ0-1|FA98B_HUMAN	Protein FAM98B OS=Homo sapiens OX=9606 GN=FAM98B PE=1 SV=2;Isoform 1 of Protein FAM98B OS=Homo sapiens OX=9606 GN=FAM98B	3	14	43.2	45.547	433	0	323.31	1//1	1//0	360230000	22	158			-1;-1;-1	16374000	130470	54219	87084		2672600	1452400	2446300		TRUE	FALSE	TRUE	TRUE	FALSE	FALSE			3.09118e+06	1.77184e+06	3.21463e+06
sp|Q59GN2|R39L5_HUMAN	RPL39P5	sp|Q59GN2|R39L5_HUMAN;sp|P62891|RL39_HUMAN	sp|Q59GN2|R39L5_HUMAN;sp|P62891|RL39_HUMAN	Putative 60S ribosomal protein L39-like 5 OS=Homo sapiens OX=9606 GN=RPL39P5 PE=5 SV=2;60S ribosomal protein L39 OS=Homo sapiens OX=9606 GN=RPL39 PE=1 SV=2	2	3	25.5	6.3225	51	0	209.31	2//0	2//0	326940000	1	45			-1;-1	326940000	15458000	13850000	9128400	13187000	19963000	21453000	16120000	22585000	TRUE	FALSE	TRUE	TRUE	FALSE	TRUE			1.66468e+07	2.05733e+07	1.53168e+07	2.0556e+07
sp|Q5BKZ1|ZN326_HUMAN	ZNF326	sp|Q5BKZ1|ZN326_HUMAN;sp|Q5BKZ1-2|ZN326_HUMAN;sp|Q5BKZ1-3|ZN326_HUMAN	sp|Q5BKZ1|ZN326_HUMAN	DBIRD complex subunit ZNF326 OS=Homo sapiens OX=9606 GN=ZNF326 PE=1 SV=2	3	3	8.9	65.653	582	0	37.668	1//0	1//0	23041000	27	15			-1;-1;-1	853380	48869				2792200				TRUE	FALSE	FALSE	TRUE	FALSE	FALSE			1.42092e+06		0
sp|Q5D862|FILA2_HUMAN	FLG2	sp|Q5D862|FILA2_HUMAN	sp|Q5D862|FILA2_HUMAN	Filaggrin-2 OS=Homo sapiens OX=9606 GN=FLG2 PE=1 SV=1	1	2	1.4	248.07	2391	0	12.626	0//0	0//0	13432000	69	6			-1	194670									FALSE	TRUE	FALSE	FALSE	TRUE	FALSE
sp|Q5JTH9-2|RRP12_HUMAN	RRP12	sp|Q5JTH9-2|RRP12_HUMAN;sp|Q5JTH9-3|RRP12_HUMAN;sp|Q5JTH9|RRP12_HUMAN	sp|Q5JTH9-2|RRP12_HUMAN;sp|Q5JTH9-3|RRP12_HUMAN;sp|Q5JTH9|RRP12_HUMAN	Isoform 2 of RRP12-like protein OS=Homo sapiens OX=9606 GN=RRP12;Isoform 3 of RRP12-like protein OS=Homo sapiens OX=9606 GN=RRP12;RRP12-like protein OS=Homo sapiens OX=9606 GN=RRP12 PE=1 SV=2	3	8	8.9	132.71	1197	0	81.574	1//1	1//1	60762000	63	37			-1;-1;-1	964480	19779	14640	21793	25792	1393100	1520200	1985500	2093200	TRUE	FALSE	TRUE	TRUE	FALSE	TRUE			1.3419e+06	1.37e+06	2.30371e+06	2.533e+06
sp|Q5T4S7-3|UBR4_HUMAN	UBR4	sp|Q5T4S7-3|UBR4_HUMAN;sp|Q5T4S7-4|UBR4_HUMAN;sp|Q5T4S7|UBR4_HUMAN;sp|Q5T4S7-2|UBR4_HUMAN;sp|Q5T4S7-5|UBR4_HUMAN;sp|Q5T4S7-6|UBR4_HUMAN	sp|Q5T4S7-3|UBR4_HUMAN;sp|Q5T4S7-4|UBR4_HUMAN;sp|Q5T4S7|UBR4_HUMAN;sp|Q5T4S7-2|UBR4_HUMAN	Isoform 3 of E3 ubiquitin-protein ligase UBR4 OS=Homo sapiens OX=9606 GN=UBR4;Isoform 4 of E3 ubiquitin-protein ligase UBR4 OS=Homo sapiens OX=9606 GN=UBR4;E3 ubiquitin-protein ligase UBR4 OS=Homo sapiens OX=9606 GN=UBR4 PE=1 SV=1;Isoform 2 of E3 ubiquitin	6	41	13.6	571.85	5159	0	323.31	2//0	2//0	438450000	231	193			-1;-1;-1;-1;-1;-1	1898000	5135.3	7468.5	16061	7866.1					TRUE	FALSE	TRUE	TRUE	FALSE	TRUE			1.27752e+06	2.56267e+06	6.22523e+06	2.83255e+06
sp|Q5T653|RM02_HUMAN	MRPL2	sp|Q5T653|RM02_HUMAN	sp|Q5T653|RM02_HUMAN	39S ribosomal protein L2, mitochondrial OS=Homo sapiens OX=9606 GN=MRPL2 PE=1 SV=2	1	3	18.7	33.3	305	0	27.741	2//0	2//0	18490000	14	14			-1	1320700	588300	245330	208860	278190	5244600	5588500	5199800	5633400	TRUE	FALSE	TRUE	TRUE	FALSE	TRUE			8.86949e+06	5.10184e+06	4.90636e+06	6.07127e+06
sp|Q5T8P6-3|RBM26_HUMAN	RBM26	sp|Q5T8P6-3|RBM26_HUMAN;sp|Q5T8P6-2|RBM26_HUMAN;sp|Q5T8P6|RBM26_HUMAN;sp|Q5T8P6-6|RBM26_HUMAN;sp|Q5T8P6-5|RBM26_HUMAN;sp|Q5T8P6-4|RBM26_HUMAN	sp|Q5T8P6-3|RBM26_HUMAN;sp|Q5T8P6-2|RBM26_HUMAN;sp|Q5T8P6|RBM26_HUMAN;sp|Q5T8P6-6|RBM26_HUMAN;sp|Q5T8P6-5|RBM26_HUMAN;sp|Q5T8P6-4|RBM26_HUMAN	Isoform 3 of RNA-binding protein 26 OS=Homo sapiens OX=9606 GN=RBM26;Isoform 2 of RNA-binding protein 26 OS=Homo sapiens OX=9606 GN=RBM26;RNA-binding protein 26 OS=Homo sapiens OX=9606 GN=RBM26 PE=1 SV=3;Isoform 6 of RNA-binding protein 26 OS=Homo sapiens	6	4	5	110.66	980	0	24.631	0//0	2//0	80619000	31	8			-1;-1;-1;-1;-1;-1	2600600			647160	1689700					FALSE	TRUE	FALSE	TRUE	FALSE	TRUE	Mut1_WT	Mut1_WT			3.36623e+07	8.16559e+07
sp|Q5VTE0|EF1A3_HUMAN	EEF1A1P5	sp|Q5VTE0|EF1A3_HUMAN;sp|P68104|EF1A1_HUMAN	sp|Q5VTE0|EF1A3_HUMAN;sp|P68104|EF1A1_HUMAN	Putative elongation factor 1-alpha-like 3 OS=Homo sapiens OX=9606 GN=EEF1A1P5 PE=5 SV=1;Elongation factor 1-alpha 1 OS=Homo sapiens OX=9606 GN=EEF1A1 PE=1 SV=1	2	15	45.2	50.184	462	0	323.31	2//0	2//0	891330000	19	154			-1;-1	46912000	2262200	1500300	847980	994410	36628000	45526000	28043000	35300000	TRUE	FALSE	TRUE	TRUE	FALSE	TRUE			2.96393e+07	3.76242e+07	2.22206e+07	2.80559e+07
sp|Q66PJ3-7|AR6P4_HUMAN	ARL6IP4	sp|Q66PJ3-7|AR6P4_HUMAN;sp|Q66PJ3-3|AR6P4_HUMAN;sp|Q66PJ3-2|AR6P4_HUMAN;sp|Q66PJ3|AR6P4_HUMAN;sp|Q66PJ3-4|AR6P4_HUMAN;sp|Q66PJ3-5|AR6P4_HUMAN	sp|Q66PJ3-7|AR6P4_HUMAN;sp|Q66PJ3-3|AR6P4_HUMAN;sp|Q66PJ3-2|AR6P4_HUMAN;sp|Q66PJ3|AR6P4_HUMAN;sp|Q66PJ3-4|AR6P4_HUMAN	Isoform 7 of ADP-ribosylation factor-like protein 6-interacting protein 4 OS=Homo sapiens OX=9606 GN=ARL6IP4;Isoform 3 of ADP-ribosylation factor-like protein 6-interacting protein 4 OS=Homo sapiens OX=9606 GN=ARL6IP4;Isoform 2 of ADP-ribosylation factor-l	6	8	35.4	25.348	226	0	96.81	2//0	2//0	175020000	9	81			-1;-1;-1;-1;-1;-1	19447000	916370	299020	452090	273510	12143000	5620700	8802200	6477600	TRUE	FALSE	TRUE	TRUE	FALSE	TRUE			8.8816e+06	3.99749e+06	6.82707e+06	3.83729e+06
sp|Q6DD87|ZN787_HUMAN	ZNF787	sp|Q6DD87|ZN787_HUMAN	sp|Q6DD87|ZN787_HUMAN	Zinc finger protein 787 OS=Homo sapiens OX=9606 GN=ZNF787 PE=1 SV=4	1	2	8.4	40.428	382	0	12.942	0//0	0//0	8629000	14	7			-1	616350									FALSE	TRUE	FALSE	FALSE	TRUE	FALSE
sp|Q6NZI2|CAVN1_HUMAN	CAVIN1	sp|Q6NZI2|CAVN1_HUMAN;sp|Q6NZI2-2|CAVN1_HUMAN;sp|Q6NZI2-3|CAVN1_HUMAN	sp|Q6NZI2|CAVN1_HUMAN;sp|Q6NZI2-2|CAVN1_HUMAN;sp|Q6NZI2-3|CAVN1_HUMAN	Caveolae-associated protein 1 OS=Homo sapiens OX=9606 GN=CAVIN1 PE=1 SV=1;Isoform 2 of Caveolae-associated protein 1 OS=Homo sapiens OX=9606 GN=CAVIN1;Isoform 3 of Caveolae-associated protein 1 OS=Homo sapiens OX=9606 GN=CAVIN1	3	14	39.5	43.476	390	0	323.31	2//0	2//0	974680000	13	242			-1;-1;-1	74975000	5137900	4046600	5773500	5889000	80997000	96827000	102690000	119150000	TRUE	FALSE	TRUE	TRUE	FALSE	TRUE			5.07002e+07	5.64532e+07	8.23546e+07	8.03368e+07
sp|Q6NZY4-2|ZCHC8_HUMAN	ZCCHC8	sp|Q6NZY4-2|ZCHC8_HUMAN;sp|Q6NZY4|ZCHC8_HUMAN	sp|Q6NZY4-2|ZCHC8_HUMAN;sp|Q6NZY4|ZCHC8_HUMAN	Isoform 2 of Zinc finger CCHC domain-containing protein 8 OS=Homo sapiens OX=9606 GN=ZCCHC8;Zinc finger CCHC domain-containing protein 8 OS=Homo sapiens OX=9606 GN=ZCCHC8 PE=1 SV=2	2	2	7.5	51.129	469	0	14.248	2//0	2//0	20864000	21	12			-1;-1	993500	297060	102190	211610	68853	4440300	2654300	4823300	3001600	TRUE	FALSE	TRUE	TRUE	FALSE	TRUE			6.71809e+06	3.18775e+06	7.45645e+06	2.25396e+06
sp|Q6PKG0-3|LARP1_HUMAN	LARP1	sp|Q6PKG0-3|LARP1_HUMAN;sp|Q6PKG0|LARP1_HUMAN	sp|Q6PKG0-3|LARP1_HUMAN;sp|Q6PKG0|LARP1_HUMAN	Isoform 2 of La-related protein 1 OS=Homo sapiens OX=9606 GN=LARP1;La-related protein 1 OS=Homo sapiens OX=9606 GN=LARP1 PE=1 SV=2	2	2	3.4	116.46	1019	0	17.598	0//0	0//0	15472000	55	11			-1;-1	281320									FALSE	TRUE	FALSE	FALSE	TRUE	FALSE
sp|Q71UI9|H2AV_HUMAN	H2AZ2	sp|Q71UI9|H2AV_HUMAN;sp|P0C0S5|H2AZ_HUMAN;sp|Q71UI9-4|H2AV_HUMAN;sp|Q71UI9-2|H2AV_HUMAN;sp|Q71UI9-3|H2AV_HUMAN	sp|Q71UI9|H2AV_HUMAN;sp|P0C0S5|H2AZ_HUMAN;sp|Q71UI9-4|H2AV_HUMAN;sp|Q71UI9-2|H2AV_HUMAN;sp|Q71UI9-3|H2AV_HUMAN	Histone H2A.V OS=Homo sapiens OX=9606 GN=H2AZ2 PE=1 SV=3;Histone H2A.Z OS=Homo sapiens OX=9606 GN=H2AZ1 PE=1 SV=2;Isoform 4 of Histone H2A.V OS=Homo sapiens OX=9606 GN=H2AZ2;Isoform 2 of Histone H2A.V OS=Homo sapiens OX=9606 GN=H2AZ2;Isoform 3 of Histone H	5	4	53.9	13.509	128	0	49.663	1//1	0//2	92673000	5	32			-1;-1;-1;-1;-1	18535000	458880	735540			3960000	6926900			TRUE	FALSE	TRUE	FALSE	TRUE	FALSE	Mut1	Mut1	2.47083e+06	5.46283e+06
sp|Q7KZF4|SND1_HUMAN	SND1	sp|Q7KZF4|SND1_HUMAN	sp|Q7KZF4|SND1_HUMAN	Staphylococcal nuclease domain-containing protein 1 OS=Homo sapiens OX=9606 GN=SND1 PE=1 SV=1	1	4	4.6	102	910	0	23.63	0//0	0//0	5961200	50	5			-1	119220									FALSE	TRUE	FALSE	FALSE	TRUE	FALSE
sp|Q7L014|DDX46_HUMAN	DDX46	sp|Q7L014|DDX46_HUMAN	sp|Q7L014|DDX46_HUMAN	Probable ATP-dependent RNA helicase DDX46 OS=Homo sapiens OX=9606 GN=DDX46 PE=1 SV=2	1	21	24.5	117.36	1031	0	323.31	2//0	2//0	509580000	55	211			-1	9265100	1552500	1621000	1091400	1394300	84009000	118420000	80982000	97943000	TRUE	FALSE	TRUE	TRUE	FALSE	TRUE			3.58897e+07	5.58214e+07	3.66348e+07	4.57045e+07
sp|Q7L4I2-2|RSRC2_HUMAN	RSRC2	sp|Q7L4I2-2|RSRC2_HUMAN;sp|Q7L4I2|RSRC2_HUMAN	sp|Q7L4I2-2|RSRC2_HUMAN;sp|Q7L4I2|RSRC2_HUMAN	Isoform 2 of Arginine/serine-rich coiled-coil protein 2 OS=Homo sapiens OX=9606 GN=RSRC2;Arginine/serine-rich coiled-coil protein 2 OS=Homo sapiens OX=9606 GN=RSRC2 PE=1 SV=1	2	2	5.4	44.878	386	0	12.215	1//0	1//0	5605000	12	6			-1;-1	467090	160020								TRUE	FALSE	FALSE	TRUE	FALSE	FALSE			2.0679e+06		0
sp|Q7RTV0|PHF5A_HUMAN	PHF5A	sp|Q7RTV0|PHF5A_HUMAN	sp|Q7RTV0|PHF5A_HUMAN	PHD finger-like domain-containing protein 5A OS=Homo sapiens OX=9606 GN=PHF5A PE=1 SV=1	1	8	66.4	12.405	110	0	268.34	2//0	2//0	243260000	8	89			-1	30408000	2057900	2997000	1276600	2624700	16562000	34142000	14125000	24932000	TRUE	FALSE	TRUE	TRUE	FALSE	TRUE			1.58733e+07	3.19441e+07	1.5972e+07	2.98234e+07
sp|Q7Z6Z7-2|HUWE1_HUMAN	HUWE1	sp|Q7Z6Z7-2|HUWE1_HUMAN;sp|Q7Z6Z7-3|HUWE1_HUMAN;sp|Q7Z6Z7|HUWE1_HUMAN	sp|Q7Z6Z7-2|HUWE1_HUMAN;sp|Q7Z6Z7-3|HUWE1_HUMAN;sp|Q7Z6Z7|HUWE1_HUMAN	Isoform 2 of E3 ubiquitin-protein ligase HUWE1 OS=Homo sapiens OX=9606 GN=HUWE1;Isoform 3 of E3 ubiquitin-protein ligase HUWE1 OS=Homo sapiens OX=9606 GN=HUWE1;E3 ubiquitin-protein ligase HUWE1 OS=Homo sapiens OX=9606 GN=HUWE1 PE=1 SV=3	3	2	1.7	480.19	4358	0.0014347	11.124	1//0	0//0	3175000	181	3			-1;-1;-1	17542	3733.9								TRUE	FALSE	FALSE	FALSE	TRUE	FALSE	Mut1		727810
sp|Q7Z794|K2C1B_HUMAN	KRT77	sp|Q7Z794|K2C1B_HUMAN;sp|CON_Q7Z794|K2C1B_HUMAN;CON__sp|CON_Q7Z794|K2C1B_HUMAN	sp|Q7Z794|K2C1B_HUMAN;sp|CON_Q7Z794|K2C1B_HUMAN;CON__sp|CON_Q7Z794|K2C1B_HUMAN	Keratin, type II cytoskeletal 1b OS=Homo sapiens OX=9606 GN=KRT77 PE=1 SV=3;Keratin, type II cytoskeletal 1b OS=Homo sapiens GN=KRT77 PE=1 SV=2;	3	2	6.9	61.901	578	0.0014286	11.083	0//2	1//1	4090700	31	3		+	-1;-1;-1	131960			114540				4338800		FALSE	TRUE	FALSE	TRUE	FALSE	FALSE	Mut1_WT				5.95796e+06
sp|Q7Z7A1-5|CNTRL_HUMAN	CNTRL	sp|Q7Z7A1-5|CNTRL_HUMAN;sp|Q7Z7A1|CNTRL_HUMAN;sp|Q7Z7A1-2|CNTRL_HUMAN;sp|Q7Z7A1-3|CNTRL_HUMAN;sp|Q7Z7A1-4|CNTRL_HUMAN	sp|Q7Z7A1-5|CNTRL_HUMAN;sp|Q7Z7A1|CNTRL_HUMAN;sp|Q7Z7A1-2|CNTRL_HUMAN;sp|Q7Z7A1-3|CNTRL_HUMAN	Isoform 5 of Centriolin OS=Homo sapiens OX=9606 GN=CNTRL;Centriolin OS=Homo sapiens OX=9606 GN=CNTRL PE=1 SV=2;Isoform 2 of Centriolin OS=Homo sapiens OX=9606 GN=CNTRL;Isoform 3 of Centriolin OS=Homo sapiens OX=9606 GN=CNTRL	5	4	2.2	268.24	2319	0	22.222	2//0	2//0	32207000	123	8			-1;-1;-1;-1;-1	261840	27516	65737	64512	38584	6618300	7618100	9790500	7000200	TRUE	FALSE	TRUE	TRUE	FALSE	TRUE			3.64472e+06	1.20106e+07	1.33143e+07	7.3979e+06
sp|Q86U38|NOP9_HUMAN	NOP9	sp|Q86U38|NOP9_HUMAN	sp|Q86U38|NOP9_HUMAN	Nucleolar protein 9 OS=Homo sapiens OX=9606 GN=NOP9 PE=1 SV=1	1	2	3.3	69.437	636	0	15.315	0//0	0//0	16128000	29	11			-1	556130									FALSE	TRUE	FALSE	FALSE	TRUE	FALSE
sp|Q86U42-2|PABP2_HUMAN	PABPN1	sp|Q86U42-2|PABP2_HUMAN;sp|Q86U42|PABP2_HUMAN;sp|Q92843-2|B2CL2_HUMAN	sp|Q86U42-2|PABP2_HUMAN;sp|Q86U42|PABP2_HUMAN;sp|Q92843-2|B2CL2_HUMAN	Isoform 2 of Polyadenylate-binding protein 2 OS=Homo sapiens OX=9606 GN=PABPN1;Polyadenylate-binding protein 2 OS=Homo sapiens OX=9606 GN=PABPN1 PE=1 SV=3;Isoform 3 of Bcl-2-like protein 2 OS=Homo sapiens OX=9606 GN=BCL2L2	3	5	30.1	31.496	296	0	323.31	2//0	1//1	156300000	11	42			-1;-1;-1	14209000	272250	248940	339040	422470	6016500	6140800	7241200	9638500	TRUE	FALSE	TRUE	TRUE	FALSE	TRUE			3.22498e+06	4.06771e+06	6.25762e+06	7.24415e+06
sp|Q86V81|THOC4_HUMAN	ALYREF	sp|Q86V81|THOC4_HUMAN	sp|Q86V81|THOC4_HUMAN	THO complex subunit 4 OS=Homo sapiens OX=9606 GN=ALYREF PE=1 SV=3	1	6	46.7	26.888	257	0	265.12	1//1	0//0	250310000	14	47			-1	17879000	134750	55197			2895500	3620700			TRUE	FALSE	TRUE	FALSE	TRUE	FALSE	Mut1	Mut1	2.03155e+06	1.14788e+06
sp|Q86YZ3|HORN_HUMAN	HRNR	sp|Q86YZ3|HORN_HUMAN	sp|Q86YZ3|HORN_HUMAN	Hornerin OS=Homo sapiens OX=9606 GN=HRNR PE=1 SV=2	1	2	6	282.39	2850	0.0042373	10.584	0//0	1//1	15751000	85	7			-1	185310			48272	6240.4			6139200	946580	FALSE	TRUE	FALSE	TRUE	FALSE	TRUE	Mut1_WT	Mut1_WT			6.88482e+06	826863
sp|Q8IV48|ERI1_HUMAN	ERI1	sp|Q8IV48|ERI1_HUMAN	sp|Q8IV48|ERI1_HUMAN	3-5 exoribonuclease 1 OS=Homo sapiens OX=9606 GN=ERI1 PE=1 SV=3	1	4	13.2	40.063	349	0	31.924	0//0	0//0	31793000	12	24			-1	2649500									FALSE	TRUE	FALSE	FALSE	TRUE	FALSE
sp|Q8IWX8|CHERP_HUMAN	CHERP	sp|Q8IWX8|CHERP_HUMAN	sp|Q8IWX8|CHERP_HUMAN	Calcium homeostasis endoplasmic reticulum protein OS=Homo sapiens OX=9606 GN=CHERP PE=1 SV=3	1	2	3.3	103.7	916	0	15.717	1//1	0//0	6087000	32	8			-1	190220	39502	23911			1333900	1545100			TRUE	FALSE	TRUE	FALSE	TRUE	FALSE	Mut1	Mut1	1.36128e+06	1.13659e+06
sp|Q8IYU8|MICU2_HUMAN	MICU2	sp|Q8IYU8|MICU2_HUMAN	sp|Q8IYU8|MICU2_HUMAN	Calcium uptake protein 2, mitochondrial OS=Homo sapiens OX=9606 GN=MICU2 PE=1 SV=2	1	2	9.2	49.666	434	0	20.957	0//0	0//0	14814000	20	8			-1	740680									FALSE	TRUE	FALSE	FALSE	TRUE	FALSE
sp|Q8N163|CCAR2_HUMAN	CCAR2	sp|Q8N163|CCAR2_HUMAN;sp|Q8N163-2|CCAR2_HUMAN	sp|Q8N163|CCAR2_HUMAN;sp|Q8N163-2|CCAR2_HUMAN	Cell cycle and apoptosis regulator protein 2 OS=Homo sapiens OX=9606 GN=CCAR2 PE=1 SV=2;Isoform 2 of Cell cycle and apoptosis regulator protein 2 OS=Homo sapiens OX=9606 GN=CCAR2	2	33	45.2	102.9	923	0	323.31	2//0	2//0	2068000000	47	443			-1;-1	43999000	3229900	2214300	2022500	2113300	161140000	161960000	166670000	179910000	TRUE	FALSE	TRUE	TRUE	FALSE	TRUE			6.97218e+07	5.71871e+07	7.91568e+07	7.93779e+07
sp|Q8N1N4|K2C78_HUMAN	KRT78	sp|Q8N1N4|K2C78_HUMAN;sp|CON_Q8N1N4|K2C78_HUMAN;CON__sp|CON_Q8N1N4|K2C78_HUMAN;sp|Q8N1N4-2|K2C78_HUMAN;sp|CON_Q8N1N4-2|K2C78_HUMAN;CON__sp|CON_Q8N1N4-2|K2C78_HUMAN	sp|Q8N1N4|K2C78_HUMAN;sp|CON_Q8N1N4|K2C78_HUMAN;CON__sp|CON_Q8N1N4|K2C78_HUMAN;sp|Q8N1N4-2|K2C78_HUMAN;sp|CON_Q8N1N4-2|K2C78_HUMAN;CON__sp|CON_Q8N1N4-2|K2C78_HUMAN	Keratin, type II cytoskeletal 78 OS=Homo sapiens OX=9606 GN=KRT78 PE=1 SV=2;Keratin, type II cytoskeletal 78 OS=Homo sapiens GN=KRT78 PE=1 SV=2;;Isoform 2 of Keratin, type II cytoskeletal 78 OS=Homo sapiens OX=9606 GN=KRT78;Isoform 2 of Keratin, type II cy	6	2	5	56.865	520	0	20.323	0//0	0//0	7960600	29	7		+	-1;-1;-1;-1;-1;-1	274500									FALSE	TRUE	FALSE	FALSE	TRUE	FALSE
sp|Q8N3Z3|GTPB8_HUMAN	GTPBP8	sp|Q8N3Z3|GTPB8_HUMAN;sp|Q8N3Z3-2|GTPB8_HUMAN;sp|Q8N3Z3-3|GTPB8_HUMAN	sp|Q8N3Z3|GTPB8_HUMAN;sp|Q8N3Z3-2|GTPB8_HUMAN;sp|Q8N3Z3-3|GTPB8_HUMAN	GTP-binding protein 8 OS=Homo sapiens OX=9606 GN=GTPBP8 PE=1 SV=1;Isoform 2 of GTP-binding protein 8 OS=Homo sapiens OX=9606 GN=GTPBP8;Isoform 3 of GTP-binding protein 8 OS=Homo sapiens OX=9606 GN=GTPBP8	3	10	37.7	32.146	284	0	205.2	1//0	1//0	196650000	17	94			-1;-1;-1	11568000	274710		91956		5548600		2773600		TRUE	FALSE	FALSE	TRUE	FALSE	FALSE			5.02919e+06		2.62302e+06
sp|Q8N5N7|RM50_HUMAN	MRPL50	sp|Q8N5N7|RM50_HUMAN;sp|Q8N5N7-2|RM50_HUMAN	sp|Q8N5N7|RM50_HUMAN;sp|Q8N5N7-2|RM50_HUMAN	39S ribosomal protein L50, mitochondrial OS=Homo sapiens OX=9606 GN=MRPL50 PE=1 SV=2;Isoform 2 of 39S ribosomal protein L50, mitochondrial OS=Homo sapiens OX=9606 GN=MRPL50	2	3	31.6	18.325	158	0	22.436	1//0	2//0	12338000	9	7			-1;-1	1370900	366580		336990	330190			3891300	3773700	TRUE	FALSE	FALSE	TRUE	FALSE	TRUE			3.55288e+06		5.089e+06	4.63252e+06
sp|Q8N684-2|CPSF7_HUMAN	CPSF7	sp|Q8N684-2|CPSF7_HUMAN;sp|Q8N684|CPSF7_HUMAN;sp|Q8N684-3|CPSF7_HUMAN	sp|Q8N684-2|CPSF7_HUMAN;sp|Q8N684|CPSF7_HUMAN;sp|Q8N684-3|CPSF7_HUMAN	Isoform 2 of Cleavage and polyadenylation specificity factor subunit 7 OS=Homo sapiens OX=9606 GN=CPSF7;Cleavage and polyadenylation specificity factor subunit 7 OS=Homo sapiens OX=9606 GN=CPSF7 PE=1 SV=1;Isoform 3 of Cleavage and polyadenylation specifici	3	6	21.9	51.095	462	0	135.47	2//0	2//0	133980000	20	27			-1;-1;-1	6699200	351320	256910	934130	1083200	16321000	14449000	22944000	19953000	TRUE	FALSE	TRUE	TRUE	FALSE	TRUE			7.56658e+06	7.63256e+06	2.99893e+07	3.13378e+07
sp|Q8NBJ5|GT251_HUMAN	COLGALT1	sp|Q8NBJ5|GT251_HUMAN	sp|Q8NBJ5|GT251_HUMAN	Procollagen galactosyltransferase 1 OS=Homo sapiens OX=9606 GN=COLGALT1 PE=1 SV=1	1	7	14.6	71.635	622	0	127.09	2//0	2//0	76485000	33	51			-1	2317700	970340	470020	453700	308670	32693000	19091000	19728000	13348000	TRUE	FALSE	TRUE	TRUE	FALSE	TRUE			2.41911e+07	1.8074e+07	2.18203e+07	1.58787e+07
sp|Q8NBN7-2|RDH13_HUMAN	RDH13	sp|Q8NBN7-2|RDH13_HUMAN;sp|Q8NBN7|RDH13_HUMAN	sp|Q8NBN7-2|RDH13_HUMAN;sp|Q8NBN7|RDH13_HUMAN	Isoform 2 of Retinol dehydrogenase 13 OS=Homo sapiens OX=9606 GN=RDH13;Retinol dehydrogenase 13 OS=Homo sapiens OX=9606 GN=RDH13 PE=1 SV=2	2	3	20.8	28.793	260	0	19.078	0//0	0//0	8373100	13	7			-1;-1	644090									FALSE	TRUE	FALSE	FALSE	TRUE	FALSE
sp|Q8NCE0-5|SEN2_HUMAN	TSEN2	sp|Q8NCE0-5|SEN2_HUMAN;sp|Q8NCE0-4|SEN2_HUMAN;sp|Q8NCE0-3|SEN2_HUMAN;sp|Q8NCE0-2|SEN2_HUMAN;sp|Q8NCE0|SEN2_HUMAN	sp|Q8NCE0-5|SEN2_HUMAN;sp|Q8NCE0-4|SEN2_HUMAN;sp|Q8NCE0-3|SEN2_HUMAN;sp|Q8NCE0-2|SEN2_HUMAN;sp|Q8NCE0|SEN2_HUMAN	Isoform 5 of tRNA-splicing endonuclease subunit Sen2 OS=Homo sapiens OX=9606 GN=TSEN2;Isoform 4 of tRNA-splicing endonuclease subunit Sen2 OS=Homo sapiens OX=9606 GN=TSEN2;Isoform 3 of tRNA-splicing endonuclease subunit Sen2 OS=Homo sapiens OX=9606 GN=TSEN	5	2	5.5	45.531	402	0	11.644	0//0	0//0	2799600	26	2			-1;-1;-1;-1;-1	107680									FALSE	TRUE	FALSE	FALSE	TRUE	FALSE
sp|Q8TAE8|G45IP_HUMAN	GADD45GIP1	sp|Q8TAE8|G45IP_HUMAN	sp|Q8TAE8|G45IP_HUMAN	Growth arrest and DNA damage-inducible proteins-interacting protein 1 OS=Homo sapiens OX=9606 GN=GADD45GIP1 PE=1 SV=1	1	3	22.1	25.384	222	0	19.638	2//0	2//0	16388000	11	8			-1	1489800	607210	224440	303140	355050	6358500	4287800	4173000	5045400	TRUE	FALSE	TRUE	TRUE	FALSE	TRUE			7.19281e+06	3.66727e+06	5.59497e+06	6.08826e+06
sp|Q8TEQ6|GEMI5_HUMAN	GEMIN5	sp|Q8TEQ6|GEMI5_HUMAN	sp|Q8TEQ6|GEMI5_HUMAN	Gem-associated protein 5 OS=Homo sapiens OX=9606 GN=GEMIN5 PE=1 SV=3	1	2	1.6	168.59	1508	0	13.236	0//0	0//0	1502900	76	2			-1	19775									FALSE	TRUE	FALSE	FALSE	TRUE	FALSE
sp|Q8WU90|ZC3HF_HUMAN	ZC3H15	sp|Q8WU90|ZC3HF_HUMAN;sp|Q8WU90-2|ZC3HF_HUMAN	sp|Q8WU90|ZC3HF_HUMAN	Zinc finger CCCH domain-containing protein 15 OS=Homo sapiens OX=9606 GN=ZC3H15 PE=1 SV=1	2	5	16.2	48.602	426	0	147.26	0//0	0//0	92778000	24	49			-1;-1	3865800									FALSE	TRUE	FALSE	FALSE	TRUE	FALSE
sp|Q8WUA2|PPIL4_HUMAN	PPIL4	sp|Q8WUA2|PPIL4_HUMAN	sp|Q8WUA2|PPIL4_HUMAN	Peptidyl-prolyl cis-trans isomerase-like 4 OS=Homo sapiens OX=9606 GN=PPIL4 PE=1 SV=1	1	6	17.5	57.224	492	0	56.7	2//0	0//0	34506000	25	22			-1	1380300	118690	26703			4907600	2967700			TRUE	FALSE	TRUE	FALSE	TRUE	FALSE	Mut1	Mut1	3.1955e+06	991631
sp|Q8WVK2|SNR27_HUMAN	SNRNP27	sp|Q8WVK2|SNR27_HUMAN	sp|Q8WVK2|SNR27_HUMAN	U4/U6.U5 small nuclear ribonucleoprotein 27 kDa protein OS=Homo sapiens OX=9606 GN=SNRNP27 PE=1 SV=1	1	8	38.7	18.86	155	0	323.31	2//0	2//0	551080000	6	119			-1	91846000	8943100	7892500	6313500	7263200	59803000	66253000	62101000	69424000	TRUE	FALSE	TRUE	TRUE	FALSE	TRUE			3.56852e+07	4.15235e+07	4.5887e+07	4.87276e+07
sp|Q8WVM0|TFB1M_HUMAN	TFB1M	sp|Q8WVM0|TFB1M_HUMAN	sp|Q8WVM0|TFB1M_HUMAN	Dimethyladenosine transferase 1, mitochondrial OS=Homo sapiens OX=9606 GN=TFB1M PE=1 SV=1	1	2	9.2	39.542	346	0	13.447	0//0	0//0	4751800	21	9			-1	226280									FALSE	TRUE	FALSE	FALSE	TRUE	FALSE
sp|Q8WVV9-4|HNRLL_HUMAN	HNRNPLL	sp|Q8WVV9-4|HNRLL_HUMAN;sp|Q8WVV9|HNRLL_HUMAN;sp|Q8WVV9-5|HNRLL_HUMAN;sp|Q8WVV9-3|HNRLL_HUMAN;sp|Q8WVV9-2|HNRLL_HUMAN	sp|Q8WVV9-4|HNRLL_HUMAN;sp|Q8WVV9|HNRLL_HUMAN;sp|Q8WVV9-5|HNRLL_HUMAN;sp|Q8WVV9-3|HNRLL_HUMAN;sp|Q8WVV9-2|HNRLL_HUMAN	Isoform 4 of Heterogeneous nuclear ribonucleoprotein L-like OS=Homo sapiens OX=9606 GN=HNRNPLL;Heterogeneous nuclear ribonucleoprotein L-like OS=Homo sapiens OX=9606 GN=HNRNPLL PE=1 SV=1;Isoform 5 of Heterogeneous nuclear ribonucleoprotein L-like OS=Homo s	5	5	16.9	59.647	537	0	30.382	0//0	0//0	12044000	31	5			-1;-1;-1;-1;-1	388510									FALSE	TRUE	FALSE	FALSE	TRUE	FALSE
sp|Q8WXA9-2|SREK1_HUMAN	SREK1	sp|Q8WXA9-2|SREK1_HUMAN;sp|Q8WXA9|SREK1_HUMAN	sp|Q8WXA9-2|SREK1_HUMAN;sp|Q8WXA9|SREK1_HUMAN	Isoform 2 of Splicing regulatory glutamine/lysine-rich protein 1 OS=Homo sapiens OX=9606 GN=SREK1;Splicing regulatory glutamine/lysine-rich protein 1 OS=Homo sapiens OX=9606 GN=SREK1 PE=1 SV=1	2	4	10.3	71.649	624	0	60.862	0//0	1//1	53615000	13	19			-1;-1	4124200			332640	138380			7103200	5390800	FALSE	TRUE	FALSE	TRUE	FALSE	TRUE	Mut1_WT	Mut1_WT			7.25599e+06	2.80428e+06
sp|Q92499|DDX1_HUMAN	DDX1	sp|Q92499|DDX1_HUMAN;sp|Q92499-3|DDX1_HUMAN;sp|Q92499-2|DDX1_HUMAN	sp|Q92499|DDX1_HUMAN;sp|Q92499-3|DDX1_HUMAN;sp|Q92499-2|DDX1_HUMAN	ATP-dependent RNA helicase DDX1 OS=Homo sapiens OX=9606 GN=DDX1 PE=1 SV=2;Isoform 3 of ATP-dependent RNA helicase DDX1 OS=Homo sapiens OX=9606 GN=DDX1;Isoform 2 of ATP-dependent RNA helicase DDX1 OS=Homo sapiens OX=9606 GN=DDX1	3	35	55.1	82.431	740	0	323.31	2//0	1//1	1335400000	39	293			-1;-1;-1	34240000	305500	58436	78092	22451	8472200	3133000	4649400	2658700	TRUE	FALSE	TRUE	TRUE	FALSE	TRUE			1.28306e+07	3.3853e+06	5.11033e+06	1.36492e+06
sp|Q92522|H1X_HUMAN	H1-10	sp|Q92522|H1X_HUMAN	sp|Q92522|H1X_HUMAN	Histone H1.10 OS=Homo sapiens OX=9606 GN=H1-10 PE=1 SV=1	1	8	39.9	22.487	213	0	323.31	2//0	1//1	186720000	13	48			-1	14363000	321630	227770	173040	330990	4710500	4747900	2805700	4742700	TRUE	FALSE	TRUE	TRUE	FALSE	TRUE			4.50272e+06	4.3984e+06	3.7746e+06	6.70751e+06
sp|Q92616|GCN1_HUMAN	GCN1	sp|Q92616|GCN1_HUMAN	sp|Q92616|GCN1_HUMAN	eIF-2-alpha kinase activator GCN1 OS=Homo sapiens OX=9606 GN=GCN1 PE=1 SV=6	1	9	6.2	292.75	2671	0	59.913	0//0	0//0	50111000	163	37			-1	307430									FALSE	TRUE	FALSE	FALSE	TRUE	FALSE
sp|Q92769-3|HDAC2_HUMAN	HDAC2	sp|Q92769-3|HDAC2_HUMAN;sp|Q13547|HDAC1_HUMAN;sp|Q92769|HDAC2_HUMAN	sp|Q92769-3|HDAC2_HUMAN;sp|Q13547|HDAC1_HUMAN;sp|Q92769|HDAC2_HUMAN	Isoform 2 of Histone deacetylase 2 OS=Homo sapiens OX=9606 GN=HDAC2;Histone deacetylase 1 OS=Homo sapiens OX=9606 GN=HDAC1 PE=1 SV=1;Histone deacetylase 2 OS=Homo sapiens OX=9606 GN=HDAC2 PE=1 SV=2	3	2	5.2	51.998	458	0	11.866	2//0	2//0	30504000	19	15			-1;-1;-1	1605500	291790	311050	206960	208830	5450400	5793300	6995700	5505800	TRUE	FALSE	TRUE	TRUE	FALSE	TRUE			5.97042e+06	8.77878e+06	6.59775e+06	6.18506e+06
sp|Q92804-2|RBP56_HUMAN	TAF15	sp|Q92804-2|RBP56_HUMAN;sp|Q92804|RBP56_HUMAN;sp|P35637-2|FUS_HUMAN;sp|P35637|FUS_HUMAN	sp|Q92804-2|RBP56_HUMAN;sp|Q92804|RBP56_HUMAN;sp|P35637-2|FUS_HUMAN;sp|P35637|FUS_HUMAN	Isoform Short of TATA-binding protein-associated factor 2N OS=Homo sapiens OX=9606 GN=TAF15;TATA-binding protein-associated factor 2N OS=Homo sapiens OX=9606 GN=TAF15 PE=1 SV=1;Isoform Short of RNA-binding protein FUS OS=Homo sapiens OX=9606 GN=FUS;RNA-bin	4	2	5.4	61.557	589	0	11.977	0//0	1//1	7283800	30	4			-1;-1;-1;-1	242790			14880	66378			1440000	2802200	FALSE	TRUE	FALSE	TRUE	FALSE	TRUE	Mut1_WT	Mut1_WT			749021	3.10422e+06
sp|Q92841-1|DDX17_HUMAN	DDX17	sp|Q92841-1|DDX17_HUMAN;sp|Q92841-3|DDX17_HUMAN;sp|Q92841|DDX17_HUMAN;sp|Q92841-2|DDX17_HUMAN	sp|Q92841-1|DDX17_HUMAN;sp|Q92841-3|DDX17_HUMAN;sp|Q92841|DDX17_HUMAN;sp|Q92841-2|DDX17_HUMAN	Isoform 2 of Probable ATP-dependent RNA helicase DDX17 OS=Homo sapiens OX=9606 GN=DDX17;Isoform 4 of Probable ATP-dependent RNA helicase DDX17 OS=Homo sapiens OX=9606 GN=DDX17;Probable ATP-dependent RNA helicase DDX17 OS=Homo sapiens OX=9606 GN=DDX17 PE=1	4	25	39.8	72.371	650	0	323.31	2//0	2//0	483420000	32	182			-1;-1;-1;-1	15107000	406000	385270	304080	410250	14670000	20014000	14917000	19142000	TRUE	FALSE	TRUE	TRUE	FALSE	TRUE			1.28701e+07	1.65107e+07	1.6327e+07	2.04647e+07
sp|Q93009-3|UBP7_HUMAN	USP7	sp|Q93009-3|UBP7_HUMAN;sp|Q93009|UBP7_HUMAN	sp|Q93009-3|UBP7_HUMAN;sp|Q93009|UBP7_HUMAN	Isoform 3 of Ubiquitin carboxyl-terminal hydrolase 7 OS=Homo sapiens OX=9606 GN=USP7;Ubiquitin carboxyl-terminal hydrolase 7 OS=Homo sapiens OX=9606 GN=USP7 PE=1 SV=2	2	7	10.3	126.27	1086	0	76.452	0//0	0//0	81831000	63	43			-1;-1	1298900									FALSE	TRUE	FALSE	FALSE	TRUE	FALSE
sp|Q93077|H2A1C_HUMAN	H2AC6	sp|Q93077|H2A1C_HUMAN;sp|Q7L7L0|H2A3_HUMAN;sp|P04908|H2A1B_HUMAN;sp|Q71UI9-5|H2AV_HUMAN	sp|Q93077|H2A1C_HUMAN;sp|Q7L7L0|H2A3_HUMAN;sp|P04908|H2A1B_HUMAN	Histone H2A type 1-C OS=Homo sapiens OX=9606 GN=H2AC6 PE=1 SV=3;Histone H2A type 3 OS=Homo sapiens OX=9606 GN=H2AW PE=1 SV=3;Histone H2A type 1-B/E OS=Homo sapiens OX=9606 GN=H2AC4 PE=1 SV=2	4	2	57.7	14.105	130	0	104.88	0//2	0//2	83237000	5	16			-1;-1;-1;-1	16647000									FALSE	TRUE	FALSE	FALSE	TRUE	FALSE
sp|Q969G5|CAVN3_HUMAN	CAVIN3	sp|Q969G5|CAVN3_HUMAN	sp|Q969G5|CAVN3_HUMAN	Caveolae-associated protein 3 OS=Homo sapiens OX=9606 GN=CAVIN3 PE=1 SV=3	1	5	27.6	27.701	261	0	53.769	2//0	2//0	76470000	10	33			-1	7647000	654140	563360	723530	623100	10071000	9798600	10644000	7966200	TRUE	FALSE	TRUE	TRUE	FALSE	TRUE			7.04437e+06	8.3682e+06	1.21402e+07	9.71312e+06
sp|Q969Q0|RL36L_HUMAN	RPL36AL	sp|Q969Q0|RL36L_HUMAN;sp|P83881|RL36A_HUMAN	sp|Q969Q0|RL36L_HUMAN;sp|P83881|RL36A_HUMAN	60S ribosomal protein L36a-like OS=Homo sapiens OX=9606 GN=RPL36AL PE=1 SV=3;60S ribosomal protein L36a OS=Homo sapiens OX=9606 GN=RPL36A PE=1 SV=2	2	4	32.1	12.469	106	0	168.89	2//0	2//0	266890000	4	58			-1;-1	66722000	2874200	2574600	1185700	1413300	12938000	13557000	11243000	12079000	TRUE	FALSE	TRUE	TRUE	FALSE	TRUE			1.23809e+07	1.52974e+07	7.95802e+06	8.81282e+06
sp|Q96AE4|FUBP1_HUMAN	FUBP1	sp|Q96AE4|FUBP1_HUMAN;sp|Q96AE4-2|FUBP1_HUMAN;sp|Q96I24-2|FUBP3_HUMAN;sp|Q96I24|FUBP3_HUMAN	sp|Q96AE4|FUBP1_HUMAN;sp|Q96AE4-2|FUBP1_HUMAN	Far upstream element-binding protein 1 OS=Homo sapiens OX=9606 GN=FUBP1 PE=1 SV=3;Isoform 2 of Far upstream element-binding protein 1 OS=Homo sapiens OX=9606 GN=FUBP1	4	3	5.4	67.56	644	0	17.637	0//0	0//0	5609400	30	1			-1;-1;-1;-1	186980									FALSE	TRUE	FALSE	FALSE	TRUE	FALSE
sp|Q96AG4|LRC59_HUMAN	LRRC59	sp|Q96AG4|LRC59_HUMAN	sp|Q96AG4|LRC59_HUMAN	Leucine-rich repeat-containing protein 59 OS=Homo sapiens OX=9606 GN=LRRC59 PE=1 SV=1	1	8	29	34.93	307	0	71.613	0//0	0//0	56963000	14	44			-1	4068800									FALSE	TRUE	FALSE	FALSE	TRUE	FALSE
sp|Q96CT7|CC124_HUMAN	CCDC124	sp|Q96CT7|CC124_HUMAN	sp|Q96CT7|CC124_HUMAN	Coiled-coil domain-containing protein 124 OS=Homo sapiens OX=9606 GN=CCDC124 PE=1 SV=1	1	4	24.2	25.835	223	0	38.653	0//0	1//0	31453000	12	15			-1	2621100			27167				2006000		FALSE	TRUE	FALSE	TRUE	FALSE	FALSE	Mut1_WT				547017
sp|Q96CW1-2|AP2M1_HUMAN	AP2M1	sp|Q96CW1-2|AP2M1_HUMAN;sp|Q96CW1|AP2M1_HUMAN	sp|Q96CW1-2|AP2M1_HUMAN;sp|Q96CW1|AP2M1_HUMAN	Isoform 2 of AP-2 complex subunit mu OS=Homo sapiens OX=9606 GN=AP2M1;AP-2 complex subunit mu OS=Homo sapiens OX=9606 GN=AP2M1 PE=1 SV=2	2	2	8.1	49.389	433	0	24.433	1//1	0//0	22678000	26	18			-1;-1	872240	35314	22639			1535600	2055200			TRUE	FALSE	TRUE	FALSE	TRUE	FALSE	Mut1	Mut1	988774	874356
sp|Q96EP5-2|DAZP1_HUMAN	DAZAP1	sp|Q96EP5-2|DAZP1_HUMAN;sp|Q96EP5|DAZP1_HUMAN	sp|Q96EP5-2|DAZP1_HUMAN;sp|Q96EP5|DAZP1_HUMAN	Isoform 2 of DAZ-associated protein 1 OS=Homo sapiens OX=9606 GN=DAZAP1;DAZ-associated protein 1 OS=Homo sapiens OX=9606 GN=DAZAP1 PE=1 SV=1	2	2	9.5	40.529	378	0	12.854	0//0	0//0	23320000	9	13			-1;-1	2591100									FALSE	TRUE	FALSE	FALSE	TRUE	FALSE
sp|Q96GA3|LTV1_HUMAN	LTV1	sp|Q96GA3|LTV1_HUMAN	sp|Q96GA3|LTV1_HUMAN	Protein LTV1 homolog OS=Homo sapiens OX=9606 GN=LTV1 PE=1 SV=1	1	8	22.3	54.854	475	0	230.45	0//0	0//0	111230000	19	50			-1	5854200									FALSE	TRUE	FALSE	FALSE	TRUE	FALSE
sp|Q96GQ7|DDX27_HUMAN	DDX27	sp|Q96GQ7|DDX27_HUMAN	sp|Q96GQ7|DDX27_HUMAN	Probable ATP-dependent RNA helicase DDX27 OS=Homo sapiens OX=9606 GN=DDX27 PE=1 SV=2	1	2	2.6	89.834	796	0.0028289	10.614	0//0	0//0	3037900	37	2			-1	82104									FALSE	TRUE	FALSE	FALSE	TRUE	FALSE
sp|Q96HC4-7|PDLI5_HUMAN	PDLIM5	sp|Q96HC4-7|PDLI5_HUMAN;sp|Q96HC4-4|PDLI5_HUMAN;sp|Q96HC4|PDLI5_HUMAN;sp|Q96HC4-6|PDLI5_HUMAN	sp|Q96HC4-7|PDLI5_HUMAN;sp|Q96HC4-4|PDLI5_HUMAN;sp|Q96HC4|PDLI5_HUMAN;sp|Q96HC4-6|PDLI5_HUMAN	Isoform 7 of PDZ and LIM domain protein 5 OS=Homo sapiens OX=9606 GN=PDLIM5;Isoform 4 of PDZ and LIM domain protein 5 OS=Homo sapiens OX=9606 GN=PDLIM5;PDZ and LIM domain protein 5 OS=Homo sapiens OX=9606 GN=PDLIM5 PE=1 SV=5;Isoform 6 of PDZ and LIM domain	4	2	5.2	52.645	483	0	11.804	0//0	0//0	6370800	22	6			-1;-1;-1;-1	289580									FALSE	TRUE	FALSE	FALSE	TRUE	FALSE
sp|Q96IZ7-2|RSRC1_HUMAN	RSRC1	sp|Q96IZ7-2|RSRC1_HUMAN;sp|Q96IZ7|RSRC1_HUMAN	sp|Q96IZ7-2|RSRC1_HUMAN;sp|Q96IZ7|RSRC1_HUMAN	Isoform 2 of Serine/Arginine-related protein 53 OS=Homo sapiens OX=9606 GN=RSRC1;Serine/Arginine-related protein 53 OS=Homo sapiens OX=9606 GN=RSRC1 PE=1 SV=1	2	2	12	31.528	276	0	11.815	2//0	2//0	20207000	12	15			-1;-1	1683900	130570	203760	366270	523930	2444800	5091200	3912500	4712100	TRUE	FALSE	TRUE	TRUE	FALSE	TRUE			1.68734e+06	3.63196e+06	7.37481e+06	9.80084e+06
sp|Q96JB1-2|DYH8_HUMAN	DNAH8	sp|Q96JB1-2|DYH8_HUMAN;sp|Q96JB1|DYH8_HUMAN	sp|Q96JB1-2|DYH8_HUMAN;sp|Q96JB1|DYH8_HUMAN	Isoform 2 of Dynein heavy chain 8, axonemal OS=Homo sapiens OX=9606 GN=DNAH8;Dynein heavy chain 8, axonemal OS=Homo sapiens OX=9606 GN=DNAH8 PE=1 SV=2	2	2	0.4	510.44	4454	0.001443	11.216	2//0	0//0	315960000	241	4			-1;-1	1311000	489690	530160			61826000	135410000			TRUE	FALSE	TRUE	FALSE	TRUE	FALSE	Mut1	Mut1	1.2709e+08	1.89791e+08
sp|Q96JM3|CHAP1_HUMAN	CHAMP1	sp|Q96JM3|CHAP1_HUMAN	sp|Q96JM3|CHAP1_HUMAN	Chromosome alignment-maintaining phosphoprotein 1 OS=Homo sapiens OX=9606 GN=CHAMP1 PE=1 SV=2	1	2	4.4	89.098	812	0	12.979	0//0	0//0	14213000	48	4			-1	296110									FALSE	TRUE	FALSE	FALSE	TRUE	FALSE
sp|Q96KR1|ZFR_HUMAN	ZFR	sp|Q96KR1|ZFR_HUMAN	sp|Q96KR1|ZFR_HUMAN	Zinc finger RNA-binding protein OS=Homo sapiens OX=9606 GN=ZFR PE=1 SV=2	1	33	43	117.01	1074	0	323.31	2//0	2//0	995150000	42	339			-1	23694000	989620	967630	674340	1129000	69024000	85201000	66807000	105310000	TRUE	FALSE	TRUE	TRUE	FALSE	TRUE			2.17512e+07	3.51419e+07	2.65812e+07	4.21106e+07
sp|Q96PK6|RBM14_HUMAN	RBM14	sp|Q96PK6|RBM14_HUMAN;sp|Q96PK6-2|RBM14_HUMAN;sp|Q96PK6-3|RBM14_HUMAN;sp|Q96PK6-4|RBM14_HUMAN;sp|Q96PK6-5|RBM14_HUMAN	sp|Q96PK6|RBM14_HUMAN	RNA-binding protein 14 OS=Homo sapiens OX=9606 GN=RBM14 PE=1 SV=2	5	6	12.3	69.491	669	0	124.06	2//0	2//0	141800000	23	49			-1;-1;-1;-1;-1	6165000	337130	611610	372490	492890	9876300	22232000	15657000	18961000	TRUE	FALSE	TRUE	TRUE	FALSE	TRUE			8.35026e+06	2.08956e+07	1.4375e+07	1.76718e+07
sp|Q96PZ0|PUS7_HUMAN	PUS7	sp|Q96PZ0|PUS7_HUMAN;sp|Q96PZ0-2|PUS7_HUMAN	sp|Q96PZ0|PUS7_HUMAN;sp|Q96PZ0-2|PUS7_HUMAN	Pseudouridylate synthase 7 homolog OS=Homo sapiens OX=9606 GN=PUS7 PE=1 SV=2;Isoform 2 of Pseudouridylate synthase 7 homolog OS=Homo sapiens OX=9606 GN=PUS7	2	29	54.9	75.035	661	0	323.31	0//0	0//0	465990000	35	186			-1;-1	13314000									FALSE	TRUE	FALSE	FALSE	TRUE	FALSE
sp|Q96RQ3|MCCA_HUMAN	MCCC1	sp|Q96RQ3|MCCA_HUMAN	sp|Q96RQ3|MCCA_HUMAN	Methylcrotonoyl-CoA carboxylase subunit alpha, mitochondrial OS=Homo sapiens OX=9606 GN=MCCC1 PE=1 SV=3	1	26	52	80.472	725	0	323.31	2//0	2//0	1063800000	33	329			-1	32238000	6147900	3270700	3570900	2923700	189220000	150280000	168440000	135350000	TRUE	FALSE	TRUE	TRUE	FALSE	TRUE			8.73921e+07	7.6194e+07	8.33954e+07	6.40311e+07
sp|Q96SB4-4|SRPK1_HUMAN	SRPK1	sp|Q96SB4-4|SRPK1_HUMAN;sp|Q96SB4|SRPK1_HUMAN;sp|Q96SB4-3|SRPK1_HUMAN	sp|Q96SB4-4|SRPK1_HUMAN;sp|Q96SB4|SRPK1_HUMAN;sp|Q96SB4-3|SRPK1_HUMAN	Isoform 3 of SRSF protein kinase 1 OS=Homo sapiens OX=9606 GN=SRPK1;SRSF protein kinase 1 OS=Homo sapiens OX=9606 GN=SRPK1 PE=1 SV=2;Isoform 1 of SRSF protein kinase 1 OS=Homo sapiens OX=9606 GN=SRPK1	3	2	5.8	72.383	639	0	16.984	0//0	0//0	15339000	27	9			-1;-1;-1	568120									FALSE	TRUE	FALSE	FALSE	TRUE	FALSE
sp|Q96SI9|STRBP_HUMAN	STRBP	sp|Q96SI9|STRBP_HUMAN;sp|Q96SI9-2|STRBP_HUMAN	sp|Q96SI9|STRBP_HUMAN;sp|Q96SI9-2|STRBP_HUMAN	Spermatid perinuclear RNA-binding protein OS=Homo sapiens OX=9606 GN=STRBP PE=1 SV=1;Isoform 2 of Spermatid perinuclear RNA-binding protein OS=Homo sapiens OX=9606 GN=STRBP	2	21	49.6	73.652	672	0	310.21	0//2	1//1	605270000	40	148			-1;-1	15132000			14293	15918			1267200	1248100	FALSE	TRUE	FALSE	TRUE	FALSE	TRUE	Mut1_WT	Mut1_WT			959281	992538
sp|Q99459|CDC5L_HUMAN	CDC5L	sp|Q99459|CDC5L_HUMAN	sp|Q99459|CDC5L_HUMAN	Cell division cycle 5-like protein OS=Homo sapiens OX=9606 GN=CDC5L PE=1 SV=2	1	3	5.5	92.25	802	0	17.05	0//0	0//0	7710000	35	3			-1	220290									FALSE	TRUE	FALSE	FALSE	TRUE	FALSE
sp|Q99497|PARK7_HUMAN	PARK7	sp|Q99497|PARK7_HUMAN	sp|Q99497|PARK7_HUMAN	Parkinson disease protein 7 OS=Homo sapiens OX=9606 GN=PARK7 PE=1 SV=2	1	2	18.5	19.891	189	0	12.633	0//0	0//0	4321800	12	3			-1	360150									FALSE	TRUE	FALSE	FALSE	TRUE	FALSE
sp|Q99575|POP1_HUMAN	POP1	sp|Q99575|POP1_HUMAN	sp|Q99575|POP1_HUMAN	Ribonucleases P/MRP protein subunit POP1 OS=Homo sapiens OX=9606 GN=POP1 PE=1 SV=2	1	11	18.1	114.71	1024	0	72.446	0//0	0//0	69996000	53	57			-1	1320700									FALSE	TRUE	FALSE	FALSE	TRUE	FALSE
sp|Q99613-2|EIF3C_HUMAN	EIF3C	sp|Q99613-2|EIF3C_HUMAN;sp|Q99613|EIF3C_HUMAN;sp|B5ME19|EIFCL_HUMAN	sp|Q99613-2|EIF3C_HUMAN;sp|Q99613|EIF3C_HUMAN;sp|B5ME19|EIFCL_HUMAN	Isoform 2 of Eukaryotic translation initiation factor 3 subunit C OS=Homo sapiens OX=9606 GN=EIF3C;Eukaryotic translation initiation factor 3 subunit C OS=Homo sapiens OX=9606 GN=EIF3C PE=1 SV=1;Eukaryotic translation initiation factor 3 subunit C-like pro	3	19	27.2	104.1	903	0	323.31	2//0	1//1	264350000	41	141			-1;-1;-1	6447500	235230	191120	67703	55240	10056000	10595000	4775000	3843300	TRUE	FALSE	TRUE	TRUE	FALSE	TRUE			9.45356e+06	9.65028e+06	4.65759e+06	3.53054e+06
sp|Q99623|PHB2_HUMAN	PHB2	sp|Q99623|PHB2_HUMAN;sp|Q99623-2|PHB2_HUMAN	sp|Q99623|PHB2_HUMAN;sp|Q99623-2|PHB2_HUMAN	Prohibitin-2 OS=Homo sapiens OX=9606 GN=PHB2 PE=1 SV=2;Isoform 2 of Prohibitin-2 OS=Homo sapiens OX=9606 GN=PHB2	2	8	35.8	33.296	299	0	93.572	2//0	2//0	108370000	22	59			-1;-1	4925800	557360	517840	214220	469140	13026000	16273000	9344800	15988000	TRUE	FALSE	TRUE	TRUE	FALSE	TRUE			1.32049e+07	1.69225e+07	7.90761e+06	1.60888e+07
sp|Q99729-3|ROAA_HUMAN	HNRNPAB	sp|Q99729-3|ROAA_HUMAN;sp|Q99729-2|ROAA_HUMAN;sp|Q99729-4|ROAA_HUMAN;sp|Q99729|ROAA_HUMAN	sp|Q99729-3|ROAA_HUMAN;sp|Q99729-2|ROAA_HUMAN;sp|Q99729-4|ROAA_HUMAN;sp|Q99729|ROAA_HUMAN	Isoform 3 of Heterogeneous nuclear ribonucleoprotein A/B OS=Homo sapiens OX=9606 GN=HNRNPAB;Isoform 2 of Heterogeneous nuclear ribonucleoprotein A/B OS=Homo sapiens OX=9606 GN=HNRNPAB;Isoform 4 of Heterogeneous nuclear ribonucleoprotein A/B OS=Homo sapiens	4	18	51.6	30.588	285	0	323.31	2//0	2//0	1843300000	13	281			-1;-1;-1;-1	141790000	22744000	18759000	17866000	23629000	271010000	354140000	293980000	390130000	TRUE	FALSE	TRUE	TRUE	FALSE	TRUE			1.52292e+08	1.87145e+08	1.78563e+08	2.23439e+08
sp|Q99755-2|PI51A_HUMAN	PIP5K1A	sp|Q99755-2|PI51A_HUMAN;sp|Q99755-4|PI51A_HUMAN;sp|Q99755-3|PI51A_HUMAN;sp|Q99755|PI51A_HUMAN;sp|A2A3N6|PIPSL_HUMAN	sp|Q99755-2|PI51A_HUMAN;sp|Q99755-4|PI51A_HUMAN;sp|Q99755-3|PI51A_HUMAN;sp|Q99755|PI51A_HUMAN;sp|A2A3N6|PIPSL_HUMAN	Isoform 2 of Phosphatidylinositol 4-phosphate 5-kinase type-1 alpha OS=Homo sapiens OX=9606 GN=PIP5K1A;Isoform 4 of Phosphatidylinositol 4-phosphate 5-kinase type-1 alpha OS=Homo sapiens OX=9606 GN=PIP5K1A;Isoform 3 of Phosphatidylinositol 4-phosphate 5-ki	5	2	4.8	56.052	500	0	33.712	0//0	0//0	3989800	20	4			-1;-1;-1;-1;-1	199490									FALSE	TRUE	FALSE	FALSE	TRUE	FALSE
sp|Q99832-4|TCPH_HUMAN	CCT7	sp|Q99832-4|TCPH_HUMAN;sp|Q99832-3|TCPH_HUMAN;sp|Q99832|TCPH_HUMAN;sp|Q99832-2|TCPH_HUMAN	sp|Q99832-4|TCPH_HUMAN;sp|Q99832-3|TCPH_HUMAN;sp|Q99832|TCPH_HUMAN;sp|Q99832-2|TCPH_HUMAN	Isoform 4 of T-complex protein 1 subunit eta OS=Homo sapiens OX=9606 GN=CCT7;Isoform 3 of T-complex protein 1 subunit eta OS=Homo sapiens OX=9606 GN=CCT7;T-complex protein 1 subunit eta OS=Homo sapiens OX=9606 GN=CCT7 PE=1 SV=2;Isoform 2 of T-complex prote	4	7	22.1	50.352	456	0	185.45	0//0	0//0	51434000	26	33			-1;-1;-1;-1	1978200									FALSE	TRUE	FALSE	FALSE	TRUE	FALSE
sp|Q99873-3|ANM1_HUMAN	PRMT1	sp|Q99873-3|ANM1_HUMAN;sp|Q99873-2|ANM1_HUMAN;sp|Q99873|ANM1_HUMAN;sp|Q99873-5|ANM1_HUMAN;sp|Q9NR22-2|ANM8_HUMAN;sp|Q9NR22|ANM8_HUMAN	sp|Q99873-3|ANM1_HUMAN;sp|Q99873-2|ANM1_HUMAN;sp|Q99873|ANM1_HUMAN;sp|Q99873-5|ANM1_HUMAN	Isoform 3 of Protein arginine N-methyltransferase 1 OS=Homo sapiens OX=9606 GN=PRMT1;Isoform 2 of Protein arginine N-methyltransferase 1 OS=Homo sapiens OX=9606 GN=PRMT1;Protein arginine N-methyltransferase 1 OS=Homo sapiens OX=9606 GN=PRMT1 PE=1 SV=3;Isof	6	27	78.5	40.548	353	0	323.31	2//0	2//0	2311800000	20	404			-1;-1;-1;-1;-1;-1	115590000	6301700	5852500	2377700	3969500	138810000	172640000	88748000	139580000	TRUE	FALSE	TRUE	TRUE	FALSE	TRUE			6.9489e+07	8.03716e+07	4.71931e+07	6.53214e+07
sp|Q99878|H2A1J_HUMAN	H2AC14	sp|Q99878|H2A1J_HUMAN;sp|Q96KK5|H2A1H_HUMAN;sp|Q9BTM1|H2AJ_HUMAN;sp|P20671|H2A1D_HUMAN;sp|P0C0S8|H2A1_HUMAN;sp|Q16777|H2A2C_HUMAN;sp|Q6FI13|H2A2A_HUMAN;sp|Q9BTM1-2|H2AJ_HUMAN	sp|Q99878|H2A1J_HUMAN;sp|Q96KK5|H2A1H_HUMAN;sp|Q9BTM1|H2AJ_HUMAN;sp|P20671|H2A1D_HUMAN;sp|P0C0S8|H2A1_HUMAN;sp|Q16777|H2A2C_HUMAN;sp|Q6FI13|H2A2A_HUMAN;sp|Q9BTM1-2|H2AJ_HUMAN	Histone H2A type 1-J OS=Homo sapiens OX=9606 GN=H2AC14 PE=1 SV=3;Histone H2A type 1-H OS=Homo sapiens OX=9606 GN=H2AC12 PE=1 SV=3;Histone H2A.J OS=Homo sapiens OX=9606 GN=H2AJ PE=1 SV=1;Histone H2A type 1-D OS=Homo sapiens OX=9606 GN=H2AC7 PE=1 SV=2;Histon	8	7	58.6	13.936	128	0	323.31	2//0	2//0	2145100000	5	194			-1;-1;-1;-1;-1;-1;-1;-1	429020000	21618000	23315000	11660000	22756000	106180000	148780000	67828000	152720000	TRUE	FALSE	TRUE	TRUE	FALSE	TRUE			1.12386e+08	1.65108e+08	9.43406e+07	1.69717e+08
sp|Q99880|H2B1L_HUMAN	H2BC13	sp|Q99880|H2B1L_HUMAN;sp|Q99879|H2B1M_HUMAN;sp|Q99877|H2B1N_HUMAN;sp|Q93079|H2B1H_HUMAN;sp|Q5QNW6|H2B2F_HUMAN;sp|P62807|H2B1C_HUMAN;sp|P58876|H2B1D_HUMAN;sp|Q5QNW6-2|H2B2F_HUMAN;sp|P57053|H2BFS_HUMAN;sp|O60814|H2B1K_HUMAN	sp|Q99880|H2B1L_HUMAN;sp|Q99879|H2B1M_HUMAN;sp|Q99877|H2B1N_HUMAN;sp|Q93079|H2B1H_HUMAN;sp|Q5QNW6|H2B2F_HUMAN;sp|P62807|H2B1C_HUMAN;sp|P58876|H2B1D_HUMAN;sp|Q5QNW6-2|H2B2F_HUMAN;sp|P57053|H2BFS_HUMAN;sp|O60814|H2B1K_HUMAN	Histone H2B type 1-L OS=Homo sapiens OX=9606 GN=H2BC13 PE=1 SV=3;Histone H2B type 1-M OS=Homo sapiens OX=9606 GN=H2BC14 PE=1 SV=3;Histone H2B type 1-N OS=Homo sapiens OX=9606 GN=H2BC15 PE=1 SV=3;Histone H2B type 1-H OS=Homo sapiens OX=9606 GN=H2BC9 PE=1 SV	10	2	61.9	13.952	126	0	282.11	2//0	2//0	292660000	7	22			-1;-1;-1;-1;-1;-1;-1;-1;-1;-1	41809000	254300	539140	83793	567600	5328000	9903800	4655200	10056000	TRUE	FALSE	TRUE	TRUE	FALSE	TRUE			1.91704e+06	5.60588e+06	984181	6.19364e+06
sp|Q9BPW8|NIPS1_HUMAN	NIPSNAP1	sp|Q9BPW8|NIPS1_HUMAN	sp|Q9BPW8|NIPS1_HUMAN	Protein NipSnap homolog 1 OS=Homo sapiens OX=9606 GN=NIPSNAP1 PE=1 SV=1	1	15	58.5	33.31	284	0	295.92	2//0	2//0	460930000	15	118			-1	30729000	4084000	1036200	203070	268390	61302000	16817000	12772000	6249100	TRUE	FALSE	TRUE	TRUE	FALSE	TRUE			4.94997e+07	2.05887e+07	5.11093e+06	6.27579e+06
sp|Q9BQE3|TBA1C_HUMAN	TUBA1C	sp|Q9BQE3|TBA1C_HUMAN	sp|Q9BQE3|TBA1C_HUMAN	Tubulin alpha-1C chain OS=Homo sapiens OX=9606 GN=TUBA1C PE=1 SV=1	1	3	70.2	49.895	449	0	296.56	1//1	1//1	195410000	21	47			-1	9305300	161980		216940		6130000		7784500		TRUE	FALSE	FALSE	TRUE	FALSE	FALSE			3.66317e+06		7.64408e+06
sp|Q9BRJ2|RM45_HUMAN	MRPL45	sp|Q9BRJ2|RM45_HUMAN	sp|Q9BRJ2|RM45_HUMAN	39S ribosomal protein L45, mitochondrial OS=Homo sapiens OX=9606 GN=MRPL45 PE=1 SV=2	1	3	16.7	35.351	306	0	18.319	2//0	2//0	17810000	19	5			-1	937370	473710	275370	88932	99358	5884000	4368500	4503400	5679700	TRUE	FALSE	TRUE	TRUE	FALSE	TRUE			9.69259e+06	7.77182e+06	2.83516e+06	2.94282e+06
sp|Q9BRT6|LLPH_HUMAN	LLPH	sp|Q9BRT6|LLPH_HUMAN	sp|Q9BRT6|LLPH_HUMAN	Protein LLP homolog OS=Homo sapiens OX=9606 GN=LLPH PE=1 SV=1	1	2	29.5	15.225	129	0	30.472	0//0	0//0	33644000	3	8			-1	11215000									FALSE	TRUE	FALSE	FALSE	TRUE	FALSE
sp|Q9BT17|MTG1_HUMAN	MTG1	sp|Q9BT17|MTG1_HUMAN;sp|Q9BT17-2|MTG1_HUMAN	sp|Q9BT17|MTG1_HUMAN;sp|Q9BT17-2|MTG1_HUMAN	Mitochondrial ribosome-associated GTPase 1 OS=Homo sapiens OX=9606 GN=MTG1 PE=1 SV=2;Isoform 2 of Mitochondrial ribosome-associated GTPase 1 OS=Homo sapiens OX=9606 GN=MTG1	2	2	9.9	37.236	334	0	12.482	0//0	0//0	5966500	20	6			-1;-1	298320									FALSE	TRUE	FALSE	FALSE	TRUE	FALSE
sp|Q9BU76-3|MMTA2_HUMAN	MMTAG2	sp|Q9BU76-3|MMTA2_HUMAN;sp|Q9BU76-4|MMTA2_HUMAN;sp|Q9BU76|MMTA2_HUMAN;sp|Q9BU76-2|MMTA2_HUMAN	sp|Q9BU76-3|MMTA2_HUMAN;sp|Q9BU76-4|MMTA2_HUMAN;sp|Q9BU76|MMTA2_HUMAN;sp|Q9BU76-2|MMTA2_HUMAN	Isoform 3 of Multiple myeloma tumor-associated protein 2 OS=Homo sapiens OX=9606 GN=MMTAG2;Isoform 4 of Multiple myeloma tumor-associated protein 2 OS=Homo sapiens OX=9606 GN=MMTAG2;Multiple myeloma tumor-associated protein 2 OS=Homo sapiens OX=9606 GN=MMT	4	3	28.4	16.842	155	0	17.884	0//0	0//0	17829000	11	6			-1;-1;-1;-1	1620800									FALSE	TRUE	FALSE	FALSE	TRUE	FALSE
sp|Q9BUF5|TBB6_HUMAN	TUBB6	sp|Q9BUF5|TBB6_HUMAN	sp|Q9BUF5|TBB6_HUMAN	Tubulin beta-6 chain OS=Homo sapiens OX=9606 GN=TUBB6 PE=1 SV=1	1	6	47.1	49.857	446	0	43.676	0//2	0//2	42713000	19	27			-1	2248100									FALSE	TRUE	FALSE	FALSE	TRUE	FALSE
sp|Q9BUJ2-4|HNRL1_HUMAN	HNRNPUL1	sp|Q9BUJ2-4|HNRL1_HUMAN;sp|Q9BUJ2-2|HNRL1_HUMAN;sp|Q9BUJ2|HNRL1_HUMAN;sp|Q9BUJ2-3|HNRL1_HUMAN	sp|Q9BUJ2-4|HNRL1_HUMAN;sp|Q9BUJ2-2|HNRL1_HUMAN;sp|Q9BUJ2|HNRL1_HUMAN;sp|Q9BUJ2-3|HNRL1_HUMAN	Isoform 4 of Heterogeneous nuclear ribonucleoprotein U-like protein 1 OS=Homo sapiens OX=9606 GN=HNRNPUL1;Isoform 2 of Heterogeneous nuclear ribonucleoprotein U-like protein 1 OS=Homo sapiens OX=9606 GN=HNRNPUL1;Heterogeneous nuclear ribonucleoprotein U-li	4	6	13.2	84.793	756	0	49.385	2//0	2//0	48849000	34	31			-1;-1;-1;-1	1436700	70940	39445	46912	49139	3553700	3858100	4188800	4092200	TRUE	FALSE	TRUE	TRUE	FALSE	TRUE			2.59744e+06	1.99214e+06	2.67629e+06	2.60442e+06
sp|Q9BVC5-2|ASHWN_HUMAN	C2orf49	sp|Q9BVC5-2|ASHWN_HUMAN;sp|Q9BVC5|ASHWN_HUMAN	sp|Q9BVC5-2|ASHWN_HUMAN;sp|Q9BVC5|ASHWN_HUMAN	Isoform 2 of Ashwin OS=Homo sapiens OX=9606 GN=C2orf49;Ashwin OS=Homo sapiens OX=9606 GN=C2orf49 PE=1 SV=1	2	4	31.6	25.674	228	0	73.495	0//0	0//0	30093000	13	10			-1;-1	2314900									FALSE	TRUE	FALSE	FALSE	TRUE	FALSE
sp|Q9BVJ6|UT14A_HUMAN	UTP14A	sp|Q9BVJ6|UT14A_HUMAN;sp|Q9BVJ6-3|UT14A_HUMAN;sp|Q9BVJ6-2|UT14A_HUMAN	sp|Q9BVJ6|UT14A_HUMAN;sp|Q9BVJ6-3|UT14A_HUMAN;sp|Q9BVJ6-2|UT14A_HUMAN	U3 small nucleolar RNA-associated protein 14 homolog A OS=Homo sapiens OX=9606 GN=UTP14A PE=1 SV=1;Isoform 3 of U3 small nucleolar RNA-associated protein 14 homolog A OS=Homo sapiens OX=9606 GN=UTP14A;Isoform 2 of U3 small nucleolar RNA-associated protein	3	3	6.2	87.977	771	0	18.409	0//0	0//0	10193000	39	4			-1;-1;-1	261360									FALSE	TRUE	FALSE	FALSE	TRUE	FALSE
sp|Q9BVP2-2|GNL3_HUMAN	GNL3	sp|Q9BVP2-2|GNL3_HUMAN;sp|Q9BVP2|GNL3_HUMAN	sp|Q9BVP2-2|GNL3_HUMAN;sp|Q9BVP2|GNL3_HUMAN	Isoform 2 of Guanine nucleotide-binding protein-like 3 OS=Homo sapiens OX=9606 GN=GNL3;Guanine nucleotide-binding protein-like 3 OS=Homo sapiens OX=9606 GN=GNL3 PE=1 SV=2	2	51	73.9	60.54	537	0	323.31	2//0	2//0	14092000000	24	900			-1;-1	587150000	324620	305540	75022	110830	6389500	8883300	4097400	5070500	TRUE	FALSE	TRUE	TRUE	FALSE	TRUE			8.38993e+06	1.08925e+07	3.02112e+06	4.14619e+06
sp|Q9BX10-4|GTPB2_HUMAN	GTPBP2	sp|Q9BX10-4|GTPB2_HUMAN;sp|Q9BX10|GTPB2_HUMAN;sp|Q9BX10-2|GTPB2_HUMAN;sp|Q9BX10-3|GTPB2_HUMAN	sp|Q9BX10-4|GTPB2_HUMAN;sp|Q9BX10|GTPB2_HUMAN;sp|Q9BX10-2|GTPB2_HUMAN	Isoform 4 of GTP-binding protein 2 OS=Homo sapiens OX=9606 GN=GTPBP2;GTP-binding protein 2 OS=Homo sapiens OX=9606 GN=GTPBP2 PE=1 SV=1;Isoform 2 of GTP-binding protein 2 OS=Homo sapiens OX=9606 GN=GTPBP2	4	3	8.4	64.888	594	0	19.237	0//0	0//0	23570000	24	17			-1;-1;-1;-1	982080									FALSE	TRUE	FALSE	FALSE	TRUE	FALSE
sp|Q9BYD3-2|RM04_HUMAN	MRPL4	sp|Q9BYD3-2|RM04_HUMAN;sp|Q9BYD3|RM04_HUMAN	sp|Q9BYD3-2|RM04_HUMAN;sp|Q9BYD3|RM04_HUMAN	Isoform 2 of 39S ribosomal protein L4, mitochondrial OS=Homo sapiens OX=9606 GN=MRPL4;39S ribosomal protein L4, mitochondrial OS=Homo sapiens OX=9606 GN=MRPL4 PE=1 SV=1	2	2	13.3	29.502	263	0	22.395	2//0	1//1	20189000	11	10			-1;-1	1835400	518810	386820	127980	299730	4041300	6247500	2365900	5014000	TRUE	FALSE	TRUE	TRUE	FALSE	TRUE			6.14581e+06	6.32052e+06	2.36214e+06	5.1397e+06
sp|Q9BYG3|MK67I_HUMAN	NIFK	sp|Q9BYG3|MK67I_HUMAN	sp|Q9BYG3|MK67I_HUMAN	MKI67 FHA domain-interacting nucleolar phosphoprotein OS=Homo sapiens OX=9606 GN=NIFK PE=1 SV=1	1	8	49.1	34.222	293	0	126.75	0//0	0//0	136510000	15	49			-1	9100600									FALSE	TRUE	FALSE	FALSE	TRUE	FALSE
sp|Q9BZE1|RM37_HUMAN	MRPL37	sp|Q9BZE1|RM37_HUMAN	sp|Q9BZE1|RM37_HUMAN	39S ribosomal protein L37, mitochondrial OS=Homo sapiens OX=9606 GN=MRPL37 PE=1 SV=2	1	2	7.8	48.117	423	0	37.581	2//0	2//0	14705000	29	11			-1	507060	152740	124980	100460	128880	4511800	4498700	4184900	5080000	TRUE	FALSE	TRUE	TRUE	FALSE	TRUE			4.77011e+06	5.3838e+06	4.88817e+06	5.82622e+06
sp|Q9BZE4|NOG1_HUMAN	GTPBP4	sp|Q9BZE4|NOG1_HUMAN;sp|Q9BZE4-2|NOG1_HUMAN;sp|Q9BZE4-3|NOG1_HUMAN	sp|Q9BZE4|NOG1_HUMAN;sp|Q9BZE4-2|NOG1_HUMAN;sp|Q9BZE4-3|NOG1_HUMAN	Nucleolar GTP-binding protein 1 OS=Homo sapiens OX=9606 GN=GTPBP4 PE=1 SV=3;Isoform 2 of Nucleolar GTP-binding protein 1 OS=Homo sapiens OX=9606 GN=GTPBP4;Isoform 3 of Nucleolar GTP-binding protein 1 OS=Homo sapiens OX=9606 GN=GTPBP4	3	4	8.4	73.964	634	0	25.573	0//0	0//0	22063000	33	13			-1;-1;-1	668580									FALSE	TRUE	FALSE	FALSE	TRUE	FALSE
sp|Q9GZT3-2|SLIRP_HUMAN	SLIRP	sp|Q9GZT3-2|SLIRP_HUMAN;sp|Q9GZT3|SLIRP_HUMAN	sp|Q9GZT3-2|SLIRP_HUMAN;sp|Q9GZT3|SLIRP_HUMAN	Isoform 2 of SRA stem-loop-interacting RNA-binding protein, mitochondrial OS=Homo sapiens OX=9606 GN=SLIRP;SRA stem-loop-interacting RNA-binding protein, mitochondrial OS=Homo sapiens OX=9606 GN=SLIRP PE=1 SV=1	2	4	47.7	12.122	107	0	34.515	2//0	2//0	51619000	8	36			-1;-1	6452400	292670	314040	336080	729960	3038200	5741800	4380600	7322000	TRUE	FALSE	TRUE	TRUE	FALSE	TRUE			2.5214e+06	3.73185e+06	4.51136e+06	9.10313e+06
sp|Q9H089|LSG1_HUMAN	LSG1	sp|Q9H089|LSG1_HUMAN	sp|Q9H089|LSG1_HUMAN	Large subunit GTPase 1 homolog OS=Homo sapiens OX=9606 GN=LSG1 PE=1 SV=2	1	13	28	75.225	658	0	101.22	1//1	2//0	128850000	34	74			-1	3789700	169850	9460	56274	36481	5977800	829980	2763900	1450200	TRUE	FALSE	TRUE	TRUE	FALSE	TRUE			6.21917e+06	477775	3.21037e+06	1.93352e+06
sp|Q9H0S4-2|DDX47_HUMAN	DDX47	sp|Q9H0S4-2|DDX47_HUMAN;sp|Q9H0S4|DDX47_HUMAN	sp|Q9H0S4-2|DDX47_HUMAN;sp|Q9H0S4|DDX47_HUMAN	Isoform 2 of Probable ATP-dependent RNA helicase DDX47 OS=Homo sapiens OX=9606 GN=DDX47;Probable ATP-dependent RNA helicase DDX47 OS=Homo sapiens OX=9606 GN=DDX47 PE=1 SV=1	2	2	7.1	45.169	406	0	26.209	0//0	0//0	12484000	18	9			-1;-1	693540									FALSE	TRUE	FALSE	FALSE	TRUE	FALSE
sp|Q9H0U6|RM18_HUMAN	MRPL18	sp|Q9H0U6|RM18_HUMAN	sp|Q9H0U6|RM18_HUMAN	39S ribosomal protein L18, mitochondrial OS=Homo sapiens OX=9606 GN=MRPL18 PE=1 SV=1	1	3	16.1	20.576	180	0	18.622	2//0	1//1	19688000	7	10			-1	2812600	1075600	245550	612610	399630	5705100	4583000	4967600	4236300	TRUE	FALSE	TRUE	TRUE	FALSE	TRUE			8.10798e+06	2.55322e+06	7.19539e+06	4.36069e+06
sp|Q9H2W6|RM46_HUMAN	MRPL46	sp|Q9H2W6|RM46_HUMAN	sp|Q9H2W6|RM46_HUMAN	39S ribosomal protein L46, mitochondrial OS=Homo sapiens OX=9606 GN=MRPL46 PE=1 SV=1	1	2	7.2	31.705	279	0	11.694	0//0	0//0	6438000	15	2			-1	429200									FALSE	TRUE	FALSE	FALSE	TRUE	FALSE
sp|Q9H6F5|CCD86_HUMAN	CCDC86	sp|Q9H6F5|CCD86_HUMAN;sp|Q9H6F5-2|CCD86_HUMAN	sp|Q9H6F5|CCD86_HUMAN	Coiled-coil domain-containing protein 86 OS=Homo sapiens OX=9606 GN=CCDC86 PE=1 SV=1	2	3	11.7	40.235	360	0	19.432	0//0	0//0	21293000	17	17			-1;-1	1252500									FALSE	TRUE	FALSE	FALSE	TRUE	FALSE
sp|Q9H9B4|SFXN1_HUMAN	SFXN1	sp|Q9H9B4|SFXN1_HUMAN	sp|Q9H9B4|SFXN1_HUMAN	Sideroflexin-1 OS=Homo sapiens OX=9606 GN=SFXN1 PE=1 SV=4	1	3	10.6	35.619	322	0	52.155	2//0	2//0	24583000	16	13			-1	1536400	366950	183440	268260	305540	5342100	5308000	5114300	6121700	TRUE	FALSE	TRUE	TRUE	FALSE	TRUE			6.32265e+06	4.35989e+06	7.2018e+06	7.62083e+06
sp|Q9H9Y6-5|RPA2_HUMAN	POLR1B	sp|Q9H9Y6-5|RPA2_HUMAN;sp|Q9H9Y6-2|RPA2_HUMAN;sp|Q9H9Y6|RPA2_HUMAN;sp|Q9H9Y6-3|RPA2_HUMAN;sp|Q9H9Y6-4|RPA2_HUMAN	sp|Q9H9Y6-5|RPA2_HUMAN;sp|Q9H9Y6-2|RPA2_HUMAN;sp|Q9H9Y6|RPA2_HUMAN;sp|Q9H9Y6-3|RPA2_HUMAN;sp|Q9H9Y6-4|RPA2_HUMAN	Isoform 5 of DNA-directed RNA polymerase I subunit RPA2 OS=Homo sapiens OX=9606 GN=POLR1B;Isoform 2 of DNA-directed RNA polymerase I subunit RPA2 OS=Homo sapiens OX=9606 GN=POLR1B;DNA-directed RNA polymerase I subunit RPA2 OS=Homo sapiens OX=9606 GN=POLR1B	5	4	5	107.86	952	0	24.074	0//0	0//0	32969000	48	17			-1;-1;-1;-1;-1	686850									FALSE	TRUE	FALSE	FALSE	TRUE	FALSE
sp|Q9HCC0|MCCB_HUMAN	MCCC2	sp|Q9HCC0|MCCB_HUMAN;sp|Q9HCC0-2|MCCB_HUMAN	sp|Q9HCC0|MCCB_HUMAN;sp|Q9HCC0-2|MCCB_HUMAN	Methylcrotonoyl-CoA carboxylase beta chain, mitochondrial OS=Homo sapiens OX=9606 GN=MCCC2 PE=1 SV=1;Isoform 2 of Methylcrotonoyl-CoA carboxylase beta chain, mitochondrial OS=Homo sapiens OX=9606 GN=MCCC2	2	16	36.6	61.332	563	0	213.22	2//0	2//0	220040000	29	132			-1;-1	7587700	914270	253100	471330	202990	22690000	13542000	29701000	14342000	TRUE	FALSE	TRUE	TRUE	FALSE	TRUE			1.38823e+07	7.74682e+06	1.9273e+07	7.30379e+06
sp|Q9NP92|RT30_HUMAN	MRPS30	sp|Q9NP92|RT30_HUMAN	sp|Q9NP92|RT30_HUMAN	39S ribosomal protein S30, mitochondrial OS=Homo sapiens OX=9606 GN=MRPS30 PE=1 SV=2	1	3	10.7	50.364	439	0	41.047	2//0	2//0	40213000	17	23			-1	2365500	325650	241860	252910	266930	5942300	6032800	6560700	6880800	TRUE	FALSE	TRUE	TRUE	FALSE	TRUE			5.96181e+06	6.10748e+06	7.21436e+06	7.07392e+06
sp|Q9NR09|BIRC6_HUMAN	BIRC6	sp|Q9NR09|BIRC6_HUMAN	sp|Q9NR09|BIRC6_HUMAN	Baculoviral IAP repeat-containing protein 6 OS=Homo sapiens OX=9606 GN=BIRC6 PE=1 SV=2	1	6	2	530.25	4857	0	35.82	0//0	0//0	25793000	186	18			-1	138670									FALSE	TRUE	FALSE	FALSE	TRUE	FALSE
sp|Q9NR30-2|DDX21_HUMAN	DDX21	sp|Q9NR30-2|DDX21_HUMAN;sp|Q9NR30|DDX21_HUMAN;sp|Q9BQ39|DDX50_HUMAN	sp|Q9NR30-2|DDX21_HUMAN;sp|Q9NR30|DDX21_HUMAN	Isoform 2 of Nucleolar RNA helicase 2 OS=Homo sapiens OX=9606 GN=DDX21;Nucleolar RNA helicase 2 OS=Homo sapiens OX=9606 GN=DDX21 PE=1 SV=5	3	9	19.3	79.656	715	0	79.276	0//0	0//0	82090000	37	42			-1;-1;-1	2218600									FALSE	TRUE	FALSE	FALSE	TRUE	FALSE
sp|Q9NRX2|RM17_HUMAN	MRPL17	sp|Q9NRX2|RM17_HUMAN	sp|Q9NRX2|RM17_HUMAN	39S ribosomal protein L17, mitochondrial OS=Homo sapiens OX=9606 GN=MRPL17 PE=1 SV=1	1	2	12	20.05	175	0	12.559	2//0	2//0	13951000	13	11			-1	1073100	406680	297560	107670	261220	3804200	4712100	3260000	5135300	TRUE	FALSE	TRUE	TRUE	FALSE	TRUE			5.6935e+06	5.74612e+06	2.34858e+06	5.29363e+06
sp|Q9NV06|DCA13_HUMAN	DCAF13	sp|Q9NV06|DCA13_HUMAN	sp|Q9NV06|DCA13_HUMAN	DDB1- and CUL4-associated factor 13 OS=Homo sapiens OX=9606 GN=DCAF13 PE=1 SV=2	1	2	6.7	51.402	445	0.0042194	10.539	0//0	0//0	4390600	24	2			-1	182940									FALSE	TRUE	FALSE	FALSE	TRUE	FALSE
sp|Q9NVI7-2|ATD3A_HUMAN	ATAD3A	sp|Q9NVI7-2|ATD3A_HUMAN;sp|Q5T9A4|ATD3B_HUMAN;sp|Q9NVI7-3|ATD3A_HUMAN;sp|Q9NVI7|ATD3A_HUMAN;sp|Q5T9A4-2|ATD3B_HUMAN;sp|Q5T9A4-3|ATD3B_HUMAN	sp|Q9NVI7-2|ATD3A_HUMAN;sp|Q5T9A4|ATD3B_HUMAN;sp|Q9NVI7-3|ATD3A_HUMAN;sp|Q9NVI7|ATD3A_HUMAN	Isoform 2 of ATPase family AAA domain-containing protein 3A OS=Homo sapiens OX=9606 GN=ATAD3A;ATPase family AAA domain-containing protein 3B OS=Homo sapiens OX=9606 GN=ATAD3B PE=1 SV=1;Isoform 3 of ATPase family AAA domain-containing protein 3A OS=Homo sap	6	3	8.4	66.217	586	0	22.973	1//1	0//0	10769000	35	3			-1;-1;-1;-1;-1;-1	307670	126300	67010			4070200	3502800			TRUE	FALSE	TRUE	FALSE	TRUE	FALSE	Mut1	Mut1	4.76031e+06	3.48393e+06
sp|Q9NVN8|GNL3L_HUMAN	GNL3L	sp|Q9NVN8|GNL3L_HUMAN	sp|Q9NVN8|GNL3L_HUMAN	Guanine nucleotide-binding protein-like 3-like protein OS=Homo sapiens OX=9606 GN=GNL3L PE=1 SV=1	1	14	30.1	65.572	582	0	249.59	0//0	0//0	185360000	33	74			-1	5617000									FALSE	TRUE	FALSE	FALSE	TRUE	FALSE
sp|Q9NW64|RBM22_HUMAN	RBM22	sp|Q9NW64|RBM22_HUMAN;sp|Q9NW64-2|RBM22_HUMAN	sp|Q9NW64|RBM22_HUMAN	Pre-mRNA-splicing factor RBM22 OS=Homo sapiens OX=9606 GN=RBM22 PE=1 SV=1	2	3	11.2	46.895	420	0	16.01	0//0	0//0	9824600	22	3			-1;-1	446570									FALSE	TRUE	FALSE	FALSE	TRUE	FALSE
sp|Q9NWB6-3|ARGL1_HUMAN	ARGLU1	sp|Q9NWB6-3|ARGL1_HUMAN;sp|Q9NWB6-2|ARGL1_HUMAN;sp|Q9NWB6|ARGL1_HUMAN	sp|Q9NWB6-3|ARGL1_HUMAN;sp|Q9NWB6-2|ARGL1_HUMAN;sp|Q9NWB6|ARGL1_HUMAN	Isoform 3 of Arginine and glutamate-rich protein 1 OS=Homo sapiens OX=9606 GN=ARGLU1;Isoform 2 of Arginine and glutamate-rich protein 1 OS=Homo sapiens OX=9606 GN=ARGLU1;Arginine and glutamate-rich protein 1 OS=Homo sapiens OX=9606 GN=ARGLU1 PE=1 SV=1	3	2	11.6	23.834	198	0	12.417	2//0	2//0	26182000	10	12			-1;-1;-1	2618200	541410	641900	231580	288670	3508100	5313300	2876700	3590200	TRUE	FALSE	TRUE	TRUE	FALSE	TRUE			5.83052e+06	9.53513e+06	3.88565e+06	4.49996e+06
sp|Q9NX63|MIC19_HUMAN	CHCHD3	sp|Q9NX63|MIC19_HUMAN	sp|Q9NX63|MIC19_HUMAN	MICOS complex subunit MIC19 OS=Homo sapiens OX=9606 GN=CHCHD3 PE=1 SV=1	1	2	15.4	26.152	227	0	12.164	2//0	2//0	11520000	13	6			-1	886180	341400	241870	153150	149770	3786000	3463900	3740700	2966800	TRUE	FALSE	TRUE	TRUE	FALSE	TRUE			4.77945e+06	4.6706e+06	3.34054e+06	3.03499e+06
sp|Q9NXF1-2|TEX10_HUMAN	TEX10	sp|Q9NXF1-2|TEX10_HUMAN;sp|Q9NXF1|TEX10_HUMAN	sp|Q9NXF1-2|TEX10_HUMAN;sp|Q9NXF1|TEX10_HUMAN	Isoform 2 of Testis-expressed protein 10 OS=Homo sapiens OX=9606 GN=TEX10;Testis-expressed protein 10 OS=Homo sapiens OX=9606 GN=TEX10 PE=1 SV=2	2	2	3.1	103.91	913	0	14.109	0//0	0//0	9367800	43	14			-1;-1	217860									FALSE	TRUE	FALSE	FALSE	TRUE	FALSE
sp|Q9NY12-2|GAR1_HUMAN	GAR1	sp|Q9NY12-2|GAR1_HUMAN;sp|Q9NY12|GAR1_HUMAN	sp|Q9NY12-2|GAR1_HUMAN;sp|Q9NY12|GAR1_HUMAN	Isoform 2 of H/ACA ribonucleoprotein complex subunit 1 OS=Homo sapiens OX=9606 GN=GAR1;H/ACA ribonucleoprotein complex subunit 1 OS=Homo sapiens OX=9606 GN=GAR1 PE=1 SV=1	2	2	15.6	20.834	199	0	17.57	0//0	0//0	12913000	12	10			-1;-1	1076100									FALSE	TRUE	FALSE	FALSE	TRUE	FALSE
sp|Q9NY93-2|DDX56_HUMAN	DDX56	sp|Q9NY93-2|DDX56_HUMAN;sp|Q9NY93|DDX56_HUMAN	sp|Q9NY93-2|DDX56_HUMAN;sp|Q9NY93|DDX56_HUMAN	Isoform 2 of Probable ATP-dependent RNA helicase DDX56 OS=Homo sapiens OX=9606 GN=DDX56;Probable ATP-dependent RNA helicase DDX56 OS=Homo sapiens OX=9606 GN=DDX56 PE=1 SV=1	2	4	12.4	57.274	507	0	42.308	0//0	0//0	25838000	29	19			-1;-1	890950									FALSE	TRUE	FALSE	FALSE	TRUE	FALSE
sp|Q9NYF8-4|BCLF1_HUMAN	BCLAF1	sp|Q9NYF8-4|BCLF1_HUMAN;sp|Q9NYF8-2|BCLF1_HUMAN;sp|Q9NYF8|BCLF1_HUMAN;sp|Q9NYF8-3|BCLF1_HUMAN	sp|Q9NYF8-4|BCLF1_HUMAN;sp|Q9NYF8-2|BCLF1_HUMAN;sp|Q9NYF8|BCLF1_HUMAN;sp|Q9NYF8-3|BCLF1_HUMAN	Isoform 4 of Bcl-2-associated transcription factor 1 OS=Homo sapiens OX=9606 GN=BCLAF1;Isoform 2 of Bcl-2-associated transcription factor 1 OS=Homo sapiens OX=9606 GN=BCLAF1;Bcl-2-associated transcription factor 1 OS=Homo sapiens OX=9606 GN=BCLAF1 PE=1 SV=	4	3	4.1	85.936	747	0	18.037	2//0	2//0	21412000	27	5			-1;-1;-1;-1	793030	65183	71460	178560	248920	3274500	5039200	3120400	4657400	TRUE	FALSE	TRUE	TRUE	FALSE	TRUE			1.89528e+06	2.86602e+06	8.08921e+06	1.04766e+07
sp|Q9NYK5|RM39_HUMAN	MRPL39	sp|Q9NYK5|RM39_HUMAN;sp|Q9NYK5-2|RM39_HUMAN	sp|Q9NYK5|RM39_HUMAN;sp|Q9NYK5-2|RM39_HUMAN	39S ribosomal protein L39, mitochondrial OS=Homo sapiens OX=9606 GN=MRPL39 PE=1 SV=3;Isoform 2 of 39S ribosomal protein L39, mitochondrial OS=Homo sapiens OX=9606 GN=MRPL39	2	2	8.6	38.711	338	0.005618	10.511	1//0	0//0	2179700	23	3			-1;-1	94771									TRUE	FALSE	FALSE	FALSE	TRUE	FALSE	Mut1		0
sp|Q9NZ01|TECR_HUMAN	TECR	sp|Q9NZ01|TECR_HUMAN;sp|Q9NZ01-2|TECR_HUMAN	sp|Q9NZ01|TECR_HUMAN	Very-long-chain enoyl-CoA reductase OS=Homo sapiens OX=9606 GN=TECR PE=1 SV=1	2	3	10.1	36.034	308	0	18.461	2//0	0//0	28556000	14	15			-1;-1	2039700	130070	21808							TRUE	FALSE	TRUE	FALSE	TRUE	FALSE	Mut1	Mut1	1.96097e+06	453518
sp|Q9NZB2|F120A_HUMAN	FAM120A	sp|Q9NZB2|F120A_HUMAN;sp|Q9NZB2-6|F120A_HUMAN;sp|Q9NZB2-4|F120A_HUMAN;sp|Q9NZB2-2|F120A_HUMAN;sp|Q9NZB2-5|F120A_HUMAN;sp|Q9NX05|F120C_HUMAN	sp|Q9NZB2|F120A_HUMAN;sp|Q9NZB2-6|F120A_HUMAN;sp|Q9NZB2-4|F120A_HUMAN	Constitutive coactivator of PPAR-gamma-like protein 1 OS=Homo sapiens OX=9606 GN=FAM120A PE=1 SV=2;Isoform F of Constitutive coactivator of PPAR-gamma-like protein 1 OS=Homo sapiens OX=9606 GN=FAM120A;Isoform D of Constitutive coactivator of PPAR-gamma-lik	6	22	26.7	121.89	1118	0	323.31	2//0	2//0	271540000	51	105			-1;-1;-1;-1;-1;-1	5324400	253480	106880	240310	194340	21163000	12726000	26781000	26483000	TRUE	FALSE	TRUE	TRUE	FALSE	TRUE			1.16432e+07	8.09658e+06	1.62275e+07	1.28115e+07
sp|Q9NZI8|IF2B1_HUMAN	IGF2BP1	sp|Q9NZI8|IF2B1_HUMAN;sp|Q9NZI8-2|IF2B1_HUMAN	sp|Q9NZI8|IF2B1_HUMAN;sp|Q9NZI8-2|IF2B1_HUMAN	Insulin-like growth factor 2 mRNA-binding protein 1 OS=Homo sapiens OX=9606 GN=IGF2BP1 PE=1 SV=2;Isoform 2 of Insulin-like growth factor 2 mRNA-binding protein 1 OS=Homo sapiens OX=9606 GN=IGF2BP1	2	20	45.4	63.48	577	0	323.31	2//0	2//0	736570000	30	214			-1;-1	24552000	517410	240240	105600	118080	17383000	10775000	7197500	7137400	TRUE	FALSE	TRUE	TRUE	FALSE	TRUE			1.00394e+07	9.45786e+06	5.3157e+06	5.52191e+06
sp|Q9P015|RM15_HUMAN	MRPL15	sp|Q9P015|RM15_HUMAN	sp|Q9P015|RM15_HUMAN	39S ribosomal protein L15, mitochondrial OS=Homo sapiens OX=9606 GN=MRPL15 PE=1 SV=1	1	4	22	33.419	296	0	26.96	2//0	2//0	19014000	17	21			-1	1118500	238080	135270	88699	121950	3069300	3197700	2548500	3140400	TRUE	FALSE	TRUE	TRUE	FALSE	TRUE			4.35858e+06	3.41581e+06	2.53008e+06	3.23161e+06
sp|Q9P021|CRIPT_HUMAN	CRIPT	sp|Q9P021|CRIPT_HUMAN	sp|Q9P021|CRIPT_HUMAN	Cysteine-rich PDZ-binding protein OS=Homo sapiens OX=9606 GN=CRIPT PE=1 SV=1	1	5	33.7	11.216	101	0	32.907	0//0	0//0	64339000	4	28			-1	16085000									FALSE	TRUE	FALSE	FALSE	TRUE	FALSE
sp|Q9P0J0|NDUAD_HUMAN	NDUFA13	sp|Q9P0J0|NDUAD_HUMAN;sp|Q9P0J0-2|NDUAD_HUMAN	sp|Q9P0J0|NDUAD_HUMAN;sp|Q9P0J0-2|NDUAD_HUMAN	NADH dehydrogenase [ubiquinone] 1 alpha subcomplex subunit 13 OS=Homo sapiens OX=9606 GN=NDUFA13 PE=1 SV=3;Isoform 2 of NADH dehydrogenase [ubiquinone] 1 alpha subcomplex subunit 13 OS=Homo sapiens OX=9606 GN=NDUFA13	2	2	15.3	16.698	144	0	11.372	2//0	2//0	7833300	8	5			-1;-1	979170	139690	318340	143990	210880	1973100	2253300	1622900	2516200	TRUE	FALSE	TRUE	TRUE	FALSE	TRUE			1.20343e+06	3.78294e+06	1.93286e+06	2.62991e+06
sp|Q9P0J7|KCMF1_HUMAN	KCMF1	sp|Q9P0J7|KCMF1_HUMAN	sp|Q9P0J7|KCMF1_HUMAN	E3 ubiquitin-protein ligase KCMF1 OS=Homo sapiens OX=9606 GN=KCMF1 PE=1 SV=2	1	2	8.4	41.945	381	0	59.537	0//0	0//0	15737000	15	14			-1	1049100									FALSE	TRUE	FALSE	FALSE	TRUE	FALSE
sp|Q9P0L0|VAPA_HUMAN	VAPA	sp|Q9P0L0|VAPA_HUMAN;sp|Q9P0L0-2|VAPA_HUMAN	sp|Q9P0L0|VAPA_HUMAN;sp|Q9P0L0-2|VAPA_HUMAN	Vesicle-associated membrane protein-associated protein A OS=Homo sapiens OX=9606 GN=VAPA PE=1 SV=3;Isoform 2 of Vesicle-associated membrane protein-associated protein A OS=Homo sapiens OX=9606 GN=VAPA	2	2	13.3	27.893	249	0	13.45	0//0	0//0	13349000	12	6			-1;-1	1112400									FALSE	TRUE	FALSE	FALSE	TRUE	FALSE
sp|Q9P0M9|RM27_HUMAN	MRPL27	sp|Q9P0M9|RM27_HUMAN	sp|Q9P0M9|RM27_HUMAN	39S ribosomal protein L27, mitochondrial OS=Homo sapiens OX=9606 GN=MRPL27 PE=1 SV=1	1	2	18.9	16.073	148	0	13.353	2//0	2//0	12087000	8	9			-1	1510900	320360	209670	194070	207480	2567400	2037500	2179900	2336100	TRUE	FALSE	TRUE	TRUE	FALSE	TRUE			2.75988e+06	2.49158e+06	2.60506e+06	2.58745e+06
sp|Q9P258|RCC2_HUMAN	RCC2	sp|Q9P258|RCC2_HUMAN	sp|Q9P258|RCC2_HUMAN	Protein RCC2 OS=Homo sapiens OX=9606 GN=RCC2 PE=1 SV=2	1	18	50.6	56.084	522	0	323.31	2//0	2//0	563170000	27	193			-1	20858000	1347400	911770	1075400	604610	51550000	50079000	54413000	47903000	TRUE	FALSE	TRUE	TRUE	FALSE	TRUE			3.25081e+07	3.30561e+07	4.0013e+07	2.21713e+07
sp|Q9P2J5|SYLC_HUMAN	LARS1	sp|Q9P2J5|SYLC_HUMAN;sp|Q9P2J5-2|SYLC_HUMAN;sp|Q9P2J5-3|SYLC_HUMAN	sp|Q9P2J5|SYLC_HUMAN;sp|Q9P2J5-2|SYLC_HUMAN;sp|Q9P2J5-3|SYLC_HUMAN	Leucine--tRNA ligase, cytoplasmic OS=Homo sapiens OX=9606 GN=LARS1 PE=1 SV=2;Isoform 2 of Leucine--tRNA ligase, cytoplasmic OS=Homo sapiens OX=9606 GN=LARS1;Isoform 3 of Leucine--tRNA ligase, cytoplasmic OS=Homo sapiens OX=9606 GN=LARS1	3	7	11.9	134.46	1176	0	71.45	0//0	0//0	40524000	60	22			-1;-1;-1	675410									FALSE	TRUE	FALSE	FALSE	TRUE	FALSE
sp|Q9UBQ5-2|EIF3K_HUMAN	EIF3K	sp|Q9UBQ5-2|EIF3K_HUMAN;sp|Q9UBQ5|EIF3K_HUMAN	sp|Q9UBQ5-2|EIF3K_HUMAN;sp|Q9UBQ5|EIF3K_HUMAN	Isoform 2 of Eukaryotic translation initiation factor 3 subunit K OS=Homo sapiens OX=9606 GN=EIF3K;Eukaryotic translation initiation factor 3 subunit K OS=Homo sapiens OX=9606 GN=EIF3K PE=1 SV=1	2	4	24.6	24.484	211	0	25.222	0//0	0//0	36050000	11	16			-1;-1	3277300									FALSE	TRUE	FALSE	FALSE	TRUE	FALSE
sp|Q9UBU9|NXF1_HUMAN	NXF1	sp|Q9UBU9|NXF1_HUMAN;sp|Q9UBU9-2|NXF1_HUMAN	sp|Q9UBU9|NXF1_HUMAN;sp|Q9UBU9-2|NXF1_HUMAN	Nuclear RNA export factor 1 OS=Homo sapiens OX=9606 GN=NXF1 PE=1 SV=1;Isoform 2 of Nuclear RNA export factor 1 OS=Homo sapiens OX=9606 GN=NXF1	2	13	30.5	70.182	619	0	131.14	0//0	1//0	84834000	30	68			-1;-1	2827800				20618				2496500	FALSE	TRUE	FALSE	TRUE	FALSE	FALSE	Mut1_WT					964213
sp|Q9UER7-3|DAXX_HUMAN	DAXX	sp|Q9UER7-3|DAXX_HUMAN;sp|Q9UER7-5|DAXX_HUMAN;sp|Q9UER7-4|DAXX_HUMAN;sp|Q9UER7-2|DAXX_HUMAN;sp|Q9UER7|DAXX_HUMAN	sp|Q9UER7-3|DAXX_HUMAN;sp|Q9UER7-5|DAXX_HUMAN;sp|Q9UER7-4|DAXX_HUMAN;sp|Q9UER7-2|DAXX_HUMAN;sp|Q9UER7|DAXX_HUMAN	Isoform 3 of Death domain-associated protein 6 OS=Homo sapiens OX=9606 GN=DAXX;Isoform gamma of Death domain-associated protein 6 OS=Homo sapiens OX=9606 GN=DAXX;Isoform beta of Death domain-associated protein 6 OS=Homo sapiens OX=9606 GN=DAXX;Isoform 2 of	5	3	7.2	73.588	665	0	18.792	0//0	0//0	14112000	18	7			-1;-1;-1;-1;-1	784020									FALSE	TRUE	FALSE	FALSE	TRUE	FALSE
sp|Q9UG63|ABCF2_HUMAN	ABCF2	sp|Q9UG63|ABCF2_HUMAN;sp|Q9UG63-2|ABCF2_HUMAN	sp|Q9UG63|ABCF2_HUMAN;sp|Q9UG63-2|ABCF2_HUMAN	ATP-binding cassette sub-family F member 2 OS=Homo sapiens OX=9606 GN=ABCF2 PE=1 SV=2;Isoform 2 of ATP-binding cassette sub-family F member 2 OS=Homo sapiens OX=9606 GN=ABCF2	2	3	6.6	71.289	623	0	17.62	0//0	0//0	11749000	32	3			-1;-1	367140									FALSE	TRUE	FALSE	FALSE	TRUE	FALSE
sp|Q9UGI8-2|TES_HUMAN	TES	sp|Q9UGI8-2|TES_HUMAN;sp|Q9UGI8|TES_HUMAN	sp|Q9UGI8-2|TES_HUMAN;sp|Q9UGI8|TES_HUMAN	Isoform 2 of Testin OS=Homo sapiens OX=9606 GN=TES;Testin OS=Homo sapiens OX=9606 GN=TES PE=1 SV=1	2	9	35.4	46.91	412	0	55.926	0//0	0//0	56766000	24	29			-1;-1	2365300									FALSE	TRUE	FALSE	FALSE	TRUE	FALSE
sp|Q9UHB6-3|LIMA1_HUMAN	LIMA1	sp|Q9UHB6-3|LIMA1_HUMAN;sp|Q9UHB6-2|LIMA1_HUMAN;sp|Q9UHB6-5|LIMA1_HUMAN;sp|Q9UHB6|LIMA1_HUMAN;sp|Q9UHB6-4|LIMA1_HUMAN	sp|Q9UHB6-3|LIMA1_HUMAN;sp|Q9UHB6-2|LIMA1_HUMAN;sp|Q9UHB6-5|LIMA1_HUMAN;sp|Q9UHB6|LIMA1_HUMAN;sp|Q9UHB6-4|LIMA1_HUMAN	Isoform 3 of LIM domain and actin-binding protein 1 OS=Homo sapiens OX=9606 GN=LIMA1;Isoform Alpha of LIM domain and actin-binding protein 1 OS=Homo sapiens OX=9606 GN=LIMA1;Isoform 5 of LIM domain and actin-binding protein 1 OS=Homo sapiens OX=9606 GN=LIM	5	4	10.7	51.218	457	0	24.943	1//1	1//1	23750000	28	5			-1;-1;-1;-1;-1	848200	161270	114330	82122	122200					TRUE	FALSE	TRUE	TRUE	FALSE	TRUE			4.86283e+06	4.75517e+06	3.85815e+06	5.33359e+06
sp|Q9UHB9-4|SRP68_HUMAN	SRP68	sp|Q9UHB9-4|SRP68_HUMAN;sp|Q9UHB9|SRP68_HUMAN;sp|Q9UHB9-2|SRP68_HUMAN	sp|Q9UHB9-4|SRP68_HUMAN;sp|Q9UHB9|SRP68_HUMAN;sp|Q9UHB9-2|SRP68_HUMAN	Isoform 4 of Signal recognition particle subunit SRP68 OS=Homo sapiens OX=9606 GN=SRP68;Signal recognition particle subunit SRP68 OS=Homo sapiens OX=9606 GN=SRP68 PE=1 SV=2;Isoform 2 of Signal recognition particle subunit SRP68 OS=Homo sapiens OX=9606 GN=S	3	2	7.5	66.107	589	0	12.899	0//0	0//0	7583900	35	8			-1;-1;-1	216680									FALSE	TRUE	FALSE	FALSE	TRUE	FALSE
sp|Q9UHX1-4|PUF60_HUMAN	PUF60	sp|Q9UHX1-4|PUF60_HUMAN;sp|Q9UHX1-6|PUF60_HUMAN;sp|Q9UHX1-2|PUF60_HUMAN;sp|Q9UHX1-3|PUF60_HUMAN;sp|Q9UHX1-5|PUF60_HUMAN;sp|Q9UHX1|PUF60_HUMAN	sp|Q9UHX1-4|PUF60_HUMAN;sp|Q9UHX1-6|PUF60_HUMAN;sp|Q9UHX1-2|PUF60_HUMAN;sp|Q9UHX1-3|PUF60_HUMAN;sp|Q9UHX1-5|PUF60_HUMAN;sp|Q9UHX1|PUF60_HUMAN	Isoform 4 of Poly(U)-binding-splicing factor PUF60 OS=Homo sapiens OX=9606 GN=PUF60;Isoform 6 of Poly(U)-binding-splicing factor PUF60 OS=Homo sapiens OX=9606 GN=PUF60;Isoform 2 of Poly(U)-binding-splicing factor PUF60 OS=Homo sapiens OX=9606 GN=PUF60;Isof	6	17	56.3	54.024	499	0	252.71	2//0	2//0	382600000	23	134			-1;-1;-1;-1;-1;-1	16635000	2267100	1135400	1804100	1834700	55577000	45475000	60047000	60487000	TRUE	FALSE	TRUE	TRUE	FALSE	TRUE			3.17627e+07	2.88692e+07	4.20997e+07	3.72062e+07
sp|Q9UI30|TR112_HUMAN	TRMT112	sp|Q9UI30|TR112_HUMAN;sp|Q9UI30-2|TR112_HUMAN	sp|Q9UI30|TR112_HUMAN;sp|Q9UI30-2|TR112_HUMAN	Multifunctional methyltransferase subunit TRM112-like protein OS=Homo sapiens OX=9606 GN=TRMT112 PE=1 SV=1;Isoform 2 of Multifunctional methyltransferase subunit TRM112-like protein OS=Homo sapiens OX=9606 GN=TRMT112	2	3	32.8	14.199	125	0	22.348	0//0	0//0	9165900	7	5			-1;-1	1309400									FALSE	TRUE	FALSE	FALSE	TRUE	FALSE
sp|Q9UII2|ATIF1_HUMAN	ATP5IF1	sp|Q9UII2|ATIF1_HUMAN;sp|Q9UII2-3|ATIF1_HUMAN;sp|Q9UII2-2|ATIF1_HUMAN	sp|Q9UII2|ATIF1_HUMAN;sp|Q9UII2-3|ATIF1_HUMAN;sp|Q9UII2-2|ATIF1_HUMAN	ATPase inhibitor, mitochondrial OS=Homo sapiens OX=9606 GN=ATP5IF1 PE=1 SV=1;Isoform 3 of ATPase inhibitor, mitochondrial OS=Homo sapiens OX=9606 GN=ATP5IF1;Isoform 2 of ATPase inhibitor, mitochondrial OS=Homo sapiens OX=9606 GN=ATP5IF1	3	8	56.6	12.249	106	0	323.31	2//0	2//0	869490000	7	57			-1;-1;-1	124210000	15648000	14004000	12681000	12424000	107460000	123050000	119800000	112590000	TRUE	FALSE	TRUE	TRUE	FALSE	TRUE			1.15745e+08	1.43386e+08	1.43978e+08	1.30975e+08
sp|Q9UJZ1-2|STML2_HUMAN	STOML2	sp|Q9UJZ1-2|STML2_HUMAN;sp|Q9UJZ1|STML2_HUMAN	sp|Q9UJZ1-2|STML2_HUMAN;sp|Q9UJZ1|STML2_HUMAN	Isoform 2 of Stomatin-like protein 2, mitochondrial OS=Homo sapiens OX=9606 GN=STOML2;Stomatin-like protein 2, mitochondrial OS=Homo sapiens OX=9606 GN=STOML2 PE=1 SV=1	2	2	16.1	33.337	311	0	13.071	1//1	0//0	7900200	15	3			-1;-1	526680	413410	113270			4732200	3611400			TRUE	FALSE	TRUE	FALSE	TRUE	FALSE	Mut1	Mut1	6.67796e+06	2.52387e+06
sp|Q9UK59|DBR1_HUMAN	DBR1	sp|Q9UK59|DBR1_HUMAN;sp|Q9UK59-2|DBR1_HUMAN	sp|Q9UK59|DBR1_HUMAN	Lariat debranching enzyme OS=Homo sapiens OX=9606 GN=DBR1 PE=1 SV=2	2	4	12.3	61.554	544	0	30.467	0//0	0//0	21312000	20	20			-1;-1	1065600									FALSE	TRUE	FALSE	FALSE	TRUE	FALSE
sp|Q9UK76-2|JUPI1_HUMAN	JPT1	sp|Q9UK76-2|JUPI1_HUMAN;sp|Q9UK76|JUPI1_HUMAN;sp|Q9UK76-3|JUPI1_HUMAN	sp|Q9UK76-2|JUPI1_HUMAN;sp|Q9UK76|JUPI1_HUMAN;sp|Q9UK76-3|JUPI1_HUMAN	Isoform 2 of Jupiter microtubule associated homolog 1 OS=Homo sapiens OX=9606 GN=JPT1;Jupiter microtubule associated homolog 1 OS=Homo sapiens OX=9606 GN=JPT1 PE=1 SV=3;Isoform 3 of Jupiter microtubule associated homolog 1 OS=Homo sapiens OX=9606 GN=JPT1	3	2	22.1	19.916	181	0	13.494	0//0	0//0	4641100	9	5			-1;-1;-1	515680									FALSE	TRUE	FALSE	FALSE	TRUE	FALSE
sp|Q9UKM9-2|RALY_HUMAN	RALY	sp|Q9UKM9-2|RALY_HUMAN;sp|Q9UKM9|RALY_HUMAN	sp|Q9UKM9-2|RALY_HUMAN;sp|Q9UKM9|RALY_HUMAN	Isoform 1 of RNA-binding protein Raly OS=Homo sapiens OX=9606 GN=RALY;RNA-binding protein Raly OS=Homo sapiens OX=9606 GN=RALY PE=1 SV=1	2	2	4.5	30.364	290	0	15.572	2//0	2//0	38129000	16	24			-1;-1	2383000	322330	396450	375690	411720	5233800	6977000	6760000	8558200	TRUE	FALSE	TRUE	TRUE	FALSE	TRUE			5.55381e+06	9.42233e+06	1.00861e+07	1.0269e+07
sp|Q9ULA0|DNPEP_HUMAN	DNPEP	sp|Q9ULA0|DNPEP_HUMAN	sp|Q9ULA0|DNPEP_HUMAN	Aspartyl aminopeptidase OS=Homo sapiens OX=9606 GN=DNPEP PE=1 SV=1	1	8	25.3	52.428	475	0	67.652	0//0	0//0	63497000	23	36			-1	2760700									FALSE	TRUE	FALSE	FALSE	TRUE	FALSE
sp|Q9ULW3|ABT1_HUMAN	ABT1	sp|Q9ULW3|ABT1_HUMAN	sp|Q9ULW3|ABT1_HUMAN	Activator of basal transcription 1 OS=Homo sapiens OX=9606 GN=ABT1 PE=1 SV=1	1	2	14.7	31.079	272	0.0014409	11.18	0//0	0//0	5050900	16	2			-1	315680									FALSE	TRUE	FALSE	FALSE	TRUE	FALSE
sp|Q9ULX6-2|AKP8L_HUMAN	AKAP8L	sp|Q9ULX6-2|AKP8L_HUMAN;sp|Q9ULX6|AKP8L_HUMAN	sp|Q9ULX6-2|AKP8L_HUMAN;sp|Q9ULX6|AKP8L_HUMAN	Isoform 2 of A-kinase anchor protein 8-like OS=Homo sapiens OX=9606 GN=AKAP8L;A-kinase anchor protein 8-like OS=Homo sapiens OX=9606 GN=AKAP8L PE=1 SV=4	2	7	14.9	65.22	585	0	55.15	1//1	0//0	69277000	23	32			-1;-1	3012100	80644	14209							TRUE	FALSE	TRUE	FALSE	TRUE	FALSE	Mut1	Mut1	1.99743e+06	485454
sp|Q9UMS4|PRP19_HUMAN	PRPF19	sp|Q9UMS4|PRP19_HUMAN	sp|Q9UMS4|PRP19_HUMAN	Pre-mRNA-processing factor 19 OS=Homo sapiens OX=9606 GN=PRPF19 PE=1 SV=1	1	5	17.5	55.18	504	0	40.225	2//0	2//0	72218000	18	36			-1	4012100	354750	253650	274400	517840	8292400	6767100	8514000	12943000	TRUE	FALSE	TRUE	TRUE	FALSE	TRUE			6.87664e+06	6.78206e+06	8.28751e+06	1.45305e+07
sp|Q9UN37|VPS4A_HUMAN	VPS4A	sp|Q9UN37|VPS4A_HUMAN	sp|Q9UN37|VPS4A_HUMAN	Vacuolar protein sorting-associated protein 4A OS=Homo sapiens OX=9606 GN=VPS4A PE=1 SV=1	1	2	7.3	48.897	437	0.0028329	10.696	0//0	0//0	8231600	26	3			-1	316600									FALSE	TRUE	FALSE	FALSE	TRUE	FALSE
sp|Q9UN86-2|G3BP2_HUMAN	G3BP2	sp|Q9UN86-2|G3BP2_HUMAN;sp|Q9UN86|G3BP2_HUMAN	sp|Q9UN86-2|G3BP2_HUMAN;sp|Q9UN86|G3BP2_HUMAN	Isoform B of Ras GTPase-activating protein-binding protein 2 OS=Homo sapiens OX=9606 GN=G3BP2;Ras GTPase-activating protein-binding protein 2 OS=Homo sapiens OX=9606 GN=G3BP2 PE=1 SV=2	2	4	15.4	50.817	449	0	42.421	0//0	0//0	47095000	21	26			-1;-1	2242600									FALSE	TRUE	FALSE	FALSE	TRUE	FALSE
sp|Q9UNF1|MAGD2_HUMAN	MAGED2	sp|Q9UNF1|MAGD2_HUMAN;sp|Q9UNF1-2|MAGD2_HUMAN;sp|Q12816-5|TROP_HUMAN;sp|Q12816-2|TROP_HUMAN;sp|Q12816-3|TROP_HUMAN;sp|Q12816-4|TROP_HUMAN;sp|Q12816|TROP_HUMAN	sp|Q9UNF1|MAGD2_HUMAN;sp|Q9UNF1-2|MAGD2_HUMAN	Melanoma-associated antigen D2 OS=Homo sapiens OX=9606 GN=MAGED2 PE=1 SV=2;Isoform 2 of Melanoma-associated antigen D2 OS=Homo sapiens OX=9606 GN=MAGED2	7	4	10.7	64.953	606	0	26.045	2//0	2//0	61901000	28	31			-1;-1;-1;-1;-1;-1;-1	2210700	334890	129680	190330	120330	9204200	6822200	8944900	7347800	TRUE	FALSE	TRUE	TRUE	FALSE	TRUE			1.00979e+07	5.39353e+06	8.94188e+06	5.25221e+06
sp|Q9UNQ2|DIM1_HUMAN	DIMT1	sp|Q9UNQ2|DIM1_HUMAN	sp|Q9UNQ2|DIM1_HUMAN	Probable dimethyladenosine transferase OS=Homo sapiens OX=9606 GN=DIMT1 PE=1 SV=1	1	2	7.7	35.236	313	0.0028409	10.745	0//0	0//0	680240	21	2			-1	32392									FALSE	TRUE	FALSE	FALSE	TRUE	FALSE
sp|Q9UPN9-2|TRI33_HUMAN	TRIM33	sp|Q9UPN9-2|TRI33_HUMAN;sp|Q9UPN9|TRI33_HUMAN	sp|Q9UPN9-2|TRI33_HUMAN;sp|Q9UPN9|TRI33_HUMAN	Isoform Beta of E3 ubiquitin-protein ligase TRIM33 OS=Homo sapiens OX=9606 GN=TRIM33;E3 ubiquitin-protein ligase TRIM33 OS=Homo sapiens OX=9606 GN=TRIM33 PE=1 SV=3	2	2	2.2	120.54	1110	0	13.296	1//1	1//1	4963500	47	6			-1;-1	105610	31438	15361	20787	38020	1520900	1123800	1932300	1503700	TRUE	FALSE	TRUE	TRUE	FALSE	TRUE			1.59121e+06	1.07247e+06	1.63932e+06	2.78559e+06
sp|Q9UQ35|SRRM2_HUMAN	SRRM2	sp|Q9UQ35|SRRM2_HUMAN;sp|Q9UQ35-2|SRRM2_HUMAN;sp|Q9UQ35-3|SRRM2_HUMAN	sp|Q9UQ35|SRRM2_HUMAN	Serine/arginine repetitive matrix protein 2 OS=Homo sapiens OX=9606 GN=SRRM2 PE=1 SV=2	3	10	7	299.61	2752	0	71.11	2//0	2//0	79631000	119	61			-1;-1;-1	669170	121790	85023	98343	82231	13302000	14059000	13249000	15724000	TRUE	FALSE	TRUE	TRUE	FALSE	TRUE			1.12884e+07	1.13672e+07	1.23812e+07	1.25387e+07
sp|Q9Y224|RTRAF_HUMAN	RTRAF	sp|Q9Y224|RTRAF_HUMAN	sp|Q9Y224|RTRAF_HUMAN	RNA transcription, translation and transport factor protein OS=Homo sapiens OX=9606 GN=RTRAF PE=1 SV=1	1	17	73.8	28.068	244	0	323.31	0//0	0//0	361560000	16	125			-1	22598000									FALSE	TRUE	FALSE	FALSE	TRUE	FALSE
sp|Q9Y230|RUVB2_HUMAN	RUVBL2	sp|Q9Y230|RUVB2_HUMAN;sp|Q9Y230-2|RUVB2_HUMAN	sp|Q9Y230|RUVB2_HUMAN;sp|Q9Y230-2|RUVB2_HUMAN	RuvB-like 2 OS=Homo sapiens OX=9606 GN=RUVBL2 PE=1 SV=3;Isoform 2 of RuvB-like 2 OS=Homo sapiens OX=9606 GN=RUVBL2	2	15	45.4	51.156	463	0	231.45	2//0	1//1	165910000	26	95			-1;-1	6381100	244180	71595	127050	34066	10796000	4827200	6952200	1912100	TRUE	FALSE	TRUE	TRUE	FALSE	TRUE			5.75171e+06	2.76507e+06	5.54246e+06	1.38071e+06
sp|Q9Y262-2|EIF3L_HUMAN	EIF3L	sp|Q9Y262-2|EIF3L_HUMAN;sp|Q9Y262|EIF3L_HUMAN	sp|Q9Y262-2|EIF3L_HUMAN;sp|Q9Y262|EIF3L_HUMAN	Isoform 2 of Eukaryotic translation initiation factor 3 subunit L OS=Homo sapiens OX=9606 GN=EIF3L;Eukaryotic translation initiation factor 3 subunit L OS=Homo sapiens OX=9606 GN=EIF3L PE=1 SV=1	2	7	20	61.013	516	0	126.37	0//0	0//0	68931000	29	56			-1;-1	2376900									FALSE	TRUE	FALSE	FALSE	TRUE	FALSE
sp|Q9Y265|RUVB1_HUMAN	RUVBL1	sp|Q9Y265|RUVB1_HUMAN;sp|Q9Y265-2|RUVB1_HUMAN	sp|Q9Y265|RUVB1_HUMAN;sp|Q9Y265-2|RUVB1_HUMAN	RuvB-like 1 OS=Homo sapiens OX=9606 GN=RUVBL1 PE=1 SV=1;Isoform 2 of RuvB-like 1 OS=Homo sapiens OX=9606 GN=RUVBL1	2	11	30.9	50.227	456	0	122.21	1//1	1//1	139680000	20	81			-1;-1	6983900	109110	44333	98239	37728	1955200	1105400	2503400	1011600	TRUE	FALSE	TRUE	TRUE	FALSE	TRUE			2.35007e+06	1.31707e+06	3.29673e+06	1.17625e+06
sp|Q9Y285-2|SYFA_HUMAN	FARSA	sp|Q9Y285-2|SYFA_HUMAN;sp|Q9Y285|SYFA_HUMAN	sp|Q9Y285-2|SYFA_HUMAN;sp|Q9Y285|SYFA_HUMAN	Isoform 2 of Phenylalanine--tRNA ligase alpha subunit OS=Homo sapiens OX=9606 GN=FARSA;Phenylalanine--tRNA ligase alpha subunit OS=Homo sapiens OX=9606 GN=FARSA PE=1 SV=3	2	3	12.2	54.157	477	0	104.58	1//0	0//0	27375000	20	21			-1;-1	1368700	171890				4274200				TRUE	FALSE	FALSE	FALSE	TRUE	FALSE	Mut1		3.70226e+06
sp|Q9Y295|DRG1_HUMAN	DRG1	sp|Q9Y295|DRG1_HUMAN	sp|Q9Y295|DRG1_HUMAN	Developmentally-regulated GTP-binding protein 1 OS=Homo sapiens OX=9606 GN=DRG1 PE=1 SV=1	1	9	31.6	40.542	367	0	263.48	0//0	0//0	188350000	23	67			-1	8189100									FALSE	TRUE	FALSE	FALSE	TRUE	FALSE
sp|Q9Y2W1|TR150_HUMAN	THRAP3	sp|Q9Y2W1|TR150_HUMAN	sp|Q9Y2W1|TR150_HUMAN	Thyroid hormone receptor-associated protein 3 OS=Homo sapiens OX=9606 GN=THRAP3 PE=1 SV=2	1	6	9.7	108.66	955	0	39.369	2//0	2//0	40928000	42	36			-1	974480	151890	132780	67916	93694	4888100	5179300	5900600	8423800	TRUE	FALSE	TRUE	TRUE	FALSE	TRUE			6.27878e+06	7.56414e+06	4.78624e+06	6.13432e+06
sp|Q9Y2W2|WBP11_HUMAN	WBP11	sp|Q9Y2W2|WBP11_HUMAN	sp|Q9Y2W2|WBP11_HUMAN	WW domain-binding protein 11 OS=Homo sapiens OX=9606 GN=WBP11 PE=1 SV=1	1	5	14.5	69.997	641	0	29.635	0//0	0//0	33117000	25	15			-1	1324700									FALSE	TRUE	FALSE	FALSE	TRUE	FALSE
sp|Q9Y2X3|NOP58_HUMAN	NOP58	sp|Q9Y2X3|NOP58_HUMAN	sp|Q9Y2X3|NOP58_HUMAN	Nucleolar protein 58 OS=Homo sapiens OX=9606 GN=NOP58 PE=1 SV=1	1	3	7.9	59.578	529	0	38.611	0//0	0//0	27029000	24	22			-1	1126200									FALSE	TRUE	FALSE	FALSE	TRUE	FALSE
sp|Q9Y2X9-2|ZN281_HUMAN	ZNF281	sp|Q9Y2X9-2|ZN281_HUMAN;sp|Q9Y2X9|ZN281_HUMAN	sp|Q9Y2X9-2|ZN281_HUMAN;sp|Q9Y2X9|ZN281_HUMAN	Isoform 2 of Zinc finger protein 281 OS=Homo sapiens OX=9606 GN=ZNF281;Zinc finger protein 281 OS=Homo sapiens OX=9606 GN=ZNF281 PE=1 SV=1	2	2	4.4	93.231	859	0.0098039	10.402	0//0	0//0	0	28	2			-1;-1	0									FALSE	TRUE	FALSE	FALSE	TRUE	FALSE
sp|Q9Y2Y1|RPC10_HUMAN	POLR3K	sp|Q9Y2Y1|RPC10_HUMAN	sp|Q9Y2Y1|RPC10_HUMAN	DNA-directed RNA polymerase III subunit RPC10 OS=Homo sapiens OX=9606 GN=POLR3K PE=1 SV=2	1	3	42.6	12.336	108	0	19.505	0//0	0//0	35386000	6	19			-1	5897700									FALSE	TRUE	FALSE	FALSE	TRUE	FALSE
sp|Q9Y383|LC7L2_HUMAN	LUC7L2	sp|Q9Y383|LC7L2_HUMAN;sp|Q9Y383-3|LC7L2_HUMAN;sp|Q9Y383-2|LC7L2_HUMAN;sp|Q96HJ9-2|FMC1_HUMAN	sp|Q9Y383|LC7L2_HUMAN;sp|Q9Y383-3|LC7L2_HUMAN;sp|Q9Y383-2|LC7L2_HUMAN;sp|Q96HJ9-2|FMC1_HUMAN	Putative RNA-binding protein Luc7-like 2 OS=Homo sapiens OX=9606 GN=LUC7L2 PE=1 SV=2;Isoform 3 of Putative RNA-binding protein Luc7-like 2 OS=Homo sapiens OX=9606 GN=LUC7L2;Isoform 2 of Putative RNA-binding protein Luc7-like 2 OS=Homo sapiens OX=9606 GN=LU	4	17	39	46.513	392	0	323.31	2//0	2//0	959080000	18	265			-1;-1;-1;-1	53282000	4043700	2019900	2176100	1542400	78950000	59062000	62306000	48818000	TRUE	FALSE	TRUE	TRUE	FALSE	TRUE			3.60471e+07	2.29386e+07	3.15494e+07	2.08817e+07
sp|Q9Y3B4|SF3B6_HUMAN	SF3B6	sp|Q9Y3B4|SF3B6_HUMAN	sp|Q9Y3B4|SF3B6_HUMAN	Splicing factor 3B subunit 6 OS=Homo sapiens OX=9606 GN=SF3B6 PE=1 SV=1	1	2	20	14.585	125	0	12.609	0//0	0//0	7570000	8	9			-1	946260									FALSE	TRUE	FALSE	FALSE	TRUE	FALSE
sp|Q9Y3B7-2|RM11_HUMAN	MRPL11	sp|Q9Y3B7-2|RM11_HUMAN;sp|Q9Y3B7|RM11_HUMAN;sp|Q9Y3B7-3|RM11_HUMAN	sp|Q9Y3B7-2|RM11_HUMAN;sp|Q9Y3B7|RM11_HUMAN;sp|Q9Y3B7-3|RM11_HUMAN	Isoform 2 of 39S ribosomal protein L11, mitochondrial OS=Homo sapiens OX=9606 GN=MRPL11;39S ribosomal protein L11, mitochondrial OS=Homo sapiens OX=9606 GN=MRPL11 PE=1 SV=1;Isoform 3 of 39S ribosomal protein L11, mitochondrial OS=Homo sapiens OX=9606 GN=MR	3	2	24.7	18.205	166	0	14.535	2//0	2//0	25293000	12	14			-1;-1;-1	2107800	557640	229750	424020	381480	6514900	4912400	6894400	5571000	TRUE	FALSE	TRUE	TRUE	FALSE	TRUE			7.20627e+06	4.09535e+06	8.53762e+06	7.13595e+06
sp|Q9Y3C1|NOP16_HUMAN	NOP16	sp|Q9Y3C1|NOP16_HUMAN;sp|Q9Y3C1-3|NOP16_HUMAN;sp|Q9Y3C1-2|NOP16_HUMAN	sp|Q9Y3C1|NOP16_HUMAN;sp|Q9Y3C1-3|NOP16_HUMAN;sp|Q9Y3C1-2|NOP16_HUMAN	Nucleolar protein 16 OS=Homo sapiens OX=9606 GN=NOP16 PE=1 SV=2;Isoform 3 of Nucleolar protein 16 OS=Homo sapiens OX=9606 GN=NOP16;Isoform 2 of Nucleolar protein 16 OS=Homo sapiens OX=9606 GN=NOP16	3	6	35.4	21.188	178	0	83.058	0//0	0//0	66526000	10	44			-1;-1;-1	6652600									FALSE	TRUE	FALSE	FALSE	TRUE	FALSE
sp|Q9Y3F4|STRAP_HUMAN	STRAP	sp|Q9Y3F4|STRAP_HUMAN;sp|Q9Y3F4-2|STRAP_HUMAN	sp|Q9Y3F4|STRAP_HUMAN;sp|Q9Y3F4-2|STRAP_HUMAN	Serine-threonine kinase receptor-associated protein OS=Homo sapiens OX=9606 GN=STRAP PE=1 SV=1;Isoform 2 of Serine-threonine kinase receptor-associated protein OS=Homo sapiens OX=9606 GN=STRAP	2	5	24.3	38.438	350	0	38.853	0//0	0//0	31910000	21	24			-1;-1	1519500									FALSE	TRUE	FALSE	FALSE	TRUE	FALSE
sp|Q9Y3I0|RTCB_HUMAN	RTCB	sp|Q9Y3I0|RTCB_HUMAN	sp|Q9Y3I0|RTCB_HUMAN	RNA-splicing ligase RtcB homolog OS=Homo sapiens OX=9606 GN=RTCB PE=1 SV=1	1	23	48.3	55.21	505	0	323.31	2//0	2//0	1186000000	25	201			-1	47442000	509140	228970	62964	36007	13219000	4233100	3167400	1399200	TRUE	FALSE	TRUE	TRUE	FALSE	TRUE			1.14809e+07	8.50289e+06	2.64121e+06	1.40323e+06
sp|Q9Y3U8|RL36_HUMAN	RPL36	sp|Q9Y3U8|RL36_HUMAN	sp|Q9Y3U8|RL36_HUMAN	60S ribosomal protein L36 OS=Homo sapiens OX=9606 GN=RPL36 PE=1 SV=3	1	4	36.2	12.254	105	0	38.95	0//0	0//0	59322000	3	22			-1	19774000									FALSE	TRUE	FALSE	FALSE	TRUE	FALSE
sp|Q9Y3Y2-4|CHTOP_HUMAN	CHTOP	sp|Q9Y3Y2-4|CHTOP_HUMAN;sp|Q9Y3Y2|CHTOP_HUMAN;sp|Q9Y3Y2-3|CHTOP_HUMAN	sp|Q9Y3Y2-4|CHTOP_HUMAN;sp|Q9Y3Y2|CHTOP_HUMAN;sp|Q9Y3Y2-3|CHTOP_HUMAN	Isoform 3 of Chromatin target of PRMT1 protein OS=Homo sapiens OX=9606 GN=CHTOP;Chromatin target of PRMT1 protein OS=Homo sapiens OX=9606 GN=CHTOP PE=1 SV=2;Isoform 2 of Chromatin target of PRMT1 protein OS=Homo sapiens OX=9606 GN=CHTOP	3	2	12.9	21.918	202	0	12.348	0//0	0//0	5890100	9	4			-1;-1;-1	654460									FALSE	TRUE	FALSE	FALSE	TRUE	FALSE
sp|Q9Y450|HBS1L_HUMAN	HBS1L	sp|Q9Y450|HBS1L_HUMAN;sp|Q9Y450-4|HBS1L_HUMAN;sp|Q9Y450-2|HBS1L_HUMAN	sp|Q9Y450|HBS1L_HUMAN;sp|Q9Y450-4|HBS1L_HUMAN	HBS1-like protein OS=Homo sapiens OX=9606 GN=HBS1L PE=1 SV=1;Isoform 3 of HBS1-like protein OS=Homo sapiens OX=9606 GN=HBS1L	3	20	48.2	75.472	684	0	274.43	0//0	0//0	310150000	38	116			-1;-1;-1	8161900									FALSE	TRUE	FALSE	FALSE	TRUE	FALSE
sp|Q9Y4C8|RBM19_HUMAN	RBM19	sp|Q9Y4C8|RBM19_HUMAN	sp|Q9Y4C8|RBM19_HUMAN	Probable RNA-binding protein 19 OS=Homo sapiens OX=9606 GN=RBM19 PE=1 SV=3	1	11	15.1	107.33	960	0	133.58	0//0	0//0	86464000	49	51			-1	1764600									FALSE	TRUE	FALSE	FALSE	TRUE	FALSE
sp|Q9Y5Q8-2|TF3C5_HUMAN	GTF3C5	sp|Q9Y5Q8-2|TF3C5_HUMAN;sp|Q9Y5Q8|TF3C5_HUMAN;sp|Q9Y5Q8-3|TF3C5_HUMAN	sp|Q9Y5Q8-2|TF3C5_HUMAN;sp|Q9Y5Q8|TF3C5_HUMAN;sp|Q9Y5Q8-3|TF3C5_HUMAN	Isoform 2 of General transcription factor 3C polypeptide 5 OS=Homo sapiens OX=9606 GN=GTF3C5;General transcription factor 3C polypeptide 5 OS=Homo sapiens OX=9606 GN=GTF3C5 PE=1 SV=2;Isoform 3 of General transcription factor 3C polypeptide 5 OS=Homo sapien	3	2	5.1	58.266	509	0	11.865	0//0	0//0	18030000	30	10			-1;-1;-1	601000									FALSE	TRUE	FALSE	FALSE	TRUE	FALSE
sp|Q9Y5Q9-2|TF3C3_HUMAN	GTF3C3	sp|Q9Y5Q9-2|TF3C3_HUMAN;sp|Q9Y5Q9|TF3C3_HUMAN	sp|Q9Y5Q9-2|TF3C3_HUMAN;sp|Q9Y5Q9|TF3C3_HUMAN	Isoform 2 of General transcription factor 3C polypeptide 3 OS=Homo sapiens OX=9606 GN=GTF3C3;General transcription factor 3C polypeptide 3 OS=Homo sapiens OX=9606 GN=GTF3C3 PE=1 SV=1	2	3	9.9	47.258	413	0	16.33	0//0	0//0	7856900	20	5			-1;-1	392840									FALSE	TRUE	FALSE	FALSE	TRUE	FALSE
sp|Q9Y6M1-5|IF2B2_HUMAN	IGF2BP2	sp|Q9Y6M1-5|IF2B2_HUMAN;sp|Q9Y6M1-6|IF2B2_HUMAN;sp|Q9Y6M1-3|IF2B2_HUMAN;sp|Q9Y6M1-4|IF2B2_HUMAN;sp|Q9Y6M1-1|IF2B2_HUMAN;sp|Q9Y6M1|IF2B2_HUMAN	sp|Q9Y6M1-5|IF2B2_HUMAN;sp|Q9Y6M1-6|IF2B2_HUMAN;sp|Q9Y6M1-3|IF2B2_HUMAN;sp|Q9Y6M1-4|IF2B2_HUMAN;sp|Q9Y6M1-1|IF2B2_HUMAN;sp|Q9Y6M1|IF2B2_HUMAN	Isoform 5 of Insulin-like growth factor 2 mRNA-binding protein 2 OS=Homo sapiens OX=9606 GN=IGF2BP2;Isoform 6 of Insulin-like growth factor 2 mRNA-binding protein 2 OS=Homo sapiens OX=9606 GN=IGF2BP2;Isoform 3 of Insulin-like growth factor 2 mRNA-binding p	6	6	21.9	54.721	493	0	65.557	0//1	0//0	66028000	23	28			-1;-1;-1;-1;-1;-1	2870800									FALSE	TRUE	FALSE	FALSE	TRUE	FALSE

## Sheet: proteinGroups comparisons
Leading_Protein	GN	Protein IDs	Majority protein IDs	Fasta headers	Number of proteins	Razor + unique peptides	Sequence coverage [%]	Mol. weight [kDa]	Sequence length	Q-value	Score	Num Ident byMSMS//byMatch Mut1	Num Ident byMSMS//byMatch Mut1_WT	Intensity	iBAQ peptides	MS/MS count	Only identified by site	Potential contaminant	Taxonomy IDs	iBAQ	Seen in at least 1 reps in Mut1	Seen in no reps in Mut1	Seen in all reps in Mut1	Seen in at least 1 reps in Mut1_WT	Seen in no reps in Mut1_WT	Seen in all reps in Mut1_WT	OnOff Mut1_WT vs Mut1 onIn	StrictOnOff Mut1_WT vs Mut1 onIn	Top3 Selected	LFQ Selected	iLFQ Mut1_R1	iLFQ Mut1_R2	iLFQ Mut1_WT_R1	iLFQ Mut1_WT_R2	iLFQ mean log2 Mut1	iLFQ mean log2 Mut1_WT	iLFQ sd log2 Mut1	iLFQ sd log2 Mut1_WT	iLFQ Outlier replicates Mut1	iLFQ Outlier replicates Mut1_WT	iLFQ log2FC Mut1 - Mut1_WT	iLFQ possible large sd Mut1 - Mut1_WT	iLFQ Prob quantile log2FC Mut1 - Mut1_WT	iTop3 Mut1_R1	iTop3 Mut1_R2	iTop3 Mut1_WT_R1	iTop3 Mut1_WT_R2	iTop3 mean log2 Mut1	iTop3 mean log2 Mut1_WT
sp|A0AV96-2|RBM47_HUMAN	RBM47	sp|A0AV96-2|RBM47_HUMAN;sp|A0AV96|RBM47_HUMAN	sp|A0AV96-2|RBM47_HUMAN;sp|A0AV96|RBM47_HUMAN	Isoform 2 of RNA-binding protein 47 OS=Homo sapiens OX=9606 GN=RBM47;RNA-binding protein 47 OS=Homo sapiens OX=9606 GN=RBM47 PE=1 SV=2	2	4	9.2	56.919	524	0	26.317	0//0	0//0	21244000	21	12			-1;-1	1011600	FALSE	TRUE	FALSE	FALSE	TRUE	FALSE			TRUE	TRUE	835750	829980	759240	946580	19.6677	19.6933	0.00706745	0.224979	FALSE	FALSE				462915	405687	340650	310622	18.7252	18.3114
sp|A0FGR8-2|ESYT2_HUMAN	ESYT2	sp|A0FGR8-2|ESYT2_HUMAN;sp|A0FGR8|ESYT2_HUMAN;sp|A0FGR8-6|ESYT2_HUMAN;sp|A0FGR8-5|ESYT2_HUMAN;sp|A0FGR8-4|ESYT2_HUMAN	sp|A0FGR8-2|ESYT2_HUMAN;sp|A0FGR8|ESYT2_HUMAN;sp|A0FGR8-6|ESYT2_HUMAN;sp|A0FGR8-5|ESYT2_HUMAN	Isoform 2 of Extended synaptotagmin-2 OS=Homo sapiens OX=9606 GN=ESYT2;Extended synaptotagmin-2 OS=Homo sapiens OX=9606 GN=ESYT2 PE=1 SV=1;Isoform 6 of Extended synaptotagmin-2 OS=Homo sapiens OX=9606 GN=ESYT2;Isoform 5 of Extended synaptotagmin-2 OS=Homo	5	5	9.1	98.9	893	0	42.216	2//0	0//0	23958000	42	20			-1;-1;-1;-1;-1	570440	TRUE	FALSE	TRUE	FALSE	TRUE	FALSE	Mut1	Mut1	TRUE	TRUE	2444100	1322700	759240	946580	20.778	19.6933	0.626368	0.224979	FALSE	FALSE	1.08468		0.844282238442822	2.1884e+06	1.53206e+06	340650	310622	20.8042	18.3114
sp|A4D1E9|GTPBA_HUMAN	GTPBP10	sp|A4D1E9|GTPBA_HUMAN;sp|A4D1E9-2|GTPBA_HUMAN;sp|A4D1E9-3|GTPBA_HUMAN	sp|A4D1E9|GTPBA_HUMAN;sp|A4D1E9-2|GTPBA_HUMAN	GTP-binding protein 10 OS=Homo sapiens OX=9606 GN=GTPBP10 PE=1 SV=1;Isoform 2 of GTP-binding protein 10 OS=Homo sapiens OX=9606 GN=GTPBP10	3	5	20.4	42.932	387	0	33.503	0//0	0//0	48457000	25	26			-1;-1;-1	1938300	FALSE	TRUE	FALSE	FALSE	TRUE	FALSE			TRUE	TRUE	835750	829980	759240	946580	19.6677	19.6933	0.00706745	0.224979	FALSE	FALSE				462915	405687	340650	310622	18.7252	18.3114
sp|E9PRG8|CK098_HUMAN	C11orf98	sp|E9PRG8|CK098_HUMAN	sp|E9PRG8|CK098_HUMAN	Uncharacterized protein C11orf98 OS=Homo sapiens OX=9606 GN=C11orf98 PE=4 SV=2	1	2	12.2	14.234	123	0	59.63	0//0	0//0	39980000	6	23			-1	6663400	FALSE	TRUE	FALSE	FALSE	TRUE	FALSE			TRUE	TRUE	835750	829980	759240	946580	19.6677	19.6933	0.00706745	0.224979	FALSE	FALSE				462915	405687	340650	310622	18.7252	18.3114
sp|O00148|DX39A_HUMAN	DDX39A	sp|O00148|DX39A_HUMAN;sp|Q13838|DX39B_HUMAN;sp|Q13838-2|DX39B_HUMAN;sp|O00148-3|DX39A_HUMAN;sp|O00148-2|DX39A_HUMAN	sp|O00148|DX39A_HUMAN;sp|Q13838|DX39B_HUMAN;sp|Q13838-2|DX39B_HUMAN	ATP-dependent RNA helicase DDX39A OS=Homo sapiens OX=9606 GN=DDX39A PE=1 SV=2;Spliceosome RNA helicase DDX39B OS=Homo sapiens OX=9606 GN=DDX39B PE=1 SV=1;Isoform 2 of Spliceosome RNA helicase DDX39B OS=Homo sapiens OX=9606 GN=DDX39B	5	3	7.3	49.129	427	0	26.62	2//0	2//0	28563000	21	7			-1;-1;-1;-1;-1	1360200	TRUE	FALSE	TRUE	TRUE	FALSE	TRUE			TRUE	TRUE	5323500	6313500	3194900	6564000	22.467	22.1267	0.173994	0.734546	FALSE	FALSE	0.340235		0.671532846715328	6.26459e+06	7.93703e+06	2.86429e+06	6.47627e+06	22.7495	22.0382
sp|O00178|GTPB1_HUMAN	GTPBP1	sp|O00178|GTPB1_HUMAN	sp|O00178|GTPB1_HUMAN	GTP-binding protein 1 OS=Homo sapiens OX=9606 GN=GTPBP1 PE=1 SV=3	1	29	58.9	72.453	669	0	323.31	0//0	0//0	1400900000	28	324			-1	50030000	FALSE	TRUE	FALSE	FALSE	TRUE	FALSE			TRUE	TRUE	835750	829980	759240	946580	19.6677	19.6933	0.00706745	0.224979	FALSE	FALSE				462915	405687	340650	310622	18.7252	18.3114
sp|O00193|SMAP_HUMAN	SMAP	sp|O00193|SMAP_HUMAN	sp|O00193|SMAP_HUMAN	Small acidic protein OS=Homo sapiens OX=9606 GN=SMAP PE=1 SV=1	1	3	25.1	20.332	183	0	50.678	2//0	2//0	127460000	5	27			-1	25491000	TRUE	FALSE	TRUE	TRUE	FALSE	TRUE			TRUE	TRUE	21194000	10945000	14702000	6291000	23.8605	23.1972	0.674144	0.865959	FALSE	TRUE	0.663277	x	0.781021897810219	2.60156e+07	1.12318e+07	1.21308e+07	3.60641e+06	24.027	22.6572
sp|O00264-2|PGRC1_HUMAN	PGRMC1	sp|O00264-2|PGRC1_HUMAN;sp|O00264|PGRC1_HUMAN	sp|O00264-2|PGRC1_HUMAN;sp|O00264|PGRC1_HUMAN	Isoform 2 of Membrane-associated progesterone receptor component 1 OS=Homo sapiens OX=9606 GN=PGRMC1;Membrane-associated progesterone receptor component 1 OS=Homo sapiens OX=9606 GN=PGRMC1 PE=1 SV=3	2	2	11.2	15.879	143	0.0014451	11.225	2//0	0//0	6877700	5	4			-1;-1	1375500	TRUE	FALSE	TRUE	FALSE	TRUE	FALSE	Mut1	Mut1	TRUE	TRUE	2965700	2088300	759240	946580	21.2469	19.6933	0.357827	0.224979	FALSE	FALSE	1.55364		0.885644768856448	1.93341e+06	5.11329e+06	340650	310622	21.5843	18.3114
sp|O00303|EIF3F_HUMAN	EIF3F	sp|O00303|EIF3F_HUMAN	sp|O00303|EIF3F_HUMAN	Eukaryotic translation initiation factor 3 subunit F OS=Homo sapiens OX=9606 GN=EIF3F PE=1 SV=1	1	4	12.6	37.563	357	0	97.922	0//0	0//0	40801000	15	17			-1	2720100	FALSE	TRUE	FALSE	FALSE	TRUE	FALSE			TRUE	TRUE	835750	829980	759240	946580	19.6677	19.6933	0.00706745	0.224979	FALSE	FALSE				462915	405687	340650	310622	18.7252	18.3114
sp|O00330|ODPX_HUMAN	PDHX	sp|O00330|ODPX_HUMAN;sp|O00330-3|ODPX_HUMAN;sp|O00330-2|ODPX_HUMAN	sp|O00330|ODPX_HUMAN;sp|O00330-3|ODPX_HUMAN;sp|O00330-2|ODPX_HUMAN	Pyruvate dehydrogenase protein X component, mitochondrial OS=Homo sapiens OX=9606 GN=PDHX PE=1 SV=3;Isoform 3 of Pyruvate dehydrogenase protein X component, mitochondrial OS=Homo sapiens OX=9606 GN=PDHX;Isoform 2 of Pyruvate dehydrogenase protein X compone	3	10	27.3	54.122	501	0	108.93	2//0	2//0	179320000	22	67			-1;-1;-1	8151100	TRUE	FALSE	TRUE	TRUE	FALSE	TRUE			TRUE	TRUE	45329000	46123000	58456000	20369000	25.4465	25.0404	0.0177145	1.07549	FALSE	TRUE	0.406097	x	0.705596107055961	3.64134e+07	4.33345e+07	4.63881e+07	1.29583e+07	25.2435	24.5473
sp|O00425|IF2B3_HUMAN	IGF2BP3	sp|O00425|IF2B3_HUMAN;sp|O00425-2|IF2B3_HUMAN	sp|O00425|IF2B3_HUMAN	Insulin-like growth factor 2 mRNA-binding protein 3 OS=Homo sapiens OX=9606 GN=IGF2BP3 PE=1 SV=2	2	7	20.9	63.704	579	0	149.28	0//1	0//0	106430000	29	52			-1;-1	3669900	FALSE	TRUE	FALSE	FALSE	TRUE	FALSE			TRUE	TRUE	835750	829980	759240	946580	19.6677	19.6933	0.00706745	0.224979	FALSE	FALSE				462915	405687	340650	310622	18.7252	18.3114
sp|O00479|HMGN4_HUMAN	HMGN4	sp|O00479|HMGN4_HUMAN	sp|O00479|HMGN4_HUMAN	High mobility group nucleosome-binding domain-containing protein 4 OS=Homo sapiens OX=9606 GN=HMGN4 PE=1 SV=3	1	2	17.8	9.5388	90	0	14.182	2//0	2//0	97180000	4	13			-1	24295000	TRUE	FALSE	TRUE	TRUE	FALSE	TRUE			TRUE	TRUE	8323900	16250000	11102000	16637000	23.4714	23.6961	0.682435	0.41265	FALSE	FALSE	-0.224722		0.209245742092457	6.63853e+06	1.42079e+07	1.032e+07	1.19025e+07	23.2113	23.4019
sp|O00483|NDUA4_HUMAN	NDUFA4	sp|O00483|NDUA4_HUMAN	sp|O00483|NDUA4_HUMAN	Cytochrome c oxidase subunit NDUFA4 OS=Homo sapiens OX=9606 GN=NDUFA4 PE=1 SV=1	1	2	22.2	9.3697	81	0	12.091	2//0	1//1	37064000	6	16			-1	6177400	TRUE	FALSE	TRUE	TRUE	FALSE	TRUE			TRUE	TRUE	5603500	5.7825e+06	4420400	7.167e+06	22.4406	22.4243	0.032078	0.492989	FALSE	FALSE	0.0162377		0.447688564476886	8.01701e+06	8.75813e+06	4.64568e+06	6.84836e+06	22.9984	22.4274
sp|O00541|PESC_HUMAN	PES1	sp|O00541|PESC_HUMAN;sp|O00541-2|PESC_HUMAN	sp|O00541|PESC_HUMAN;sp|O00541-2|PESC_HUMAN	Pescadillo homolog OS=Homo sapiens OX=9606 GN=PES1 PE=1 SV=1;Isoform 2 of Pescadillo homolog OS=Homo sapiens OX=9606 GN=PES1	2	9	22.8	68.002	588	0	113.68	0//0	0//0	128960000	29	56			-1;-1	4447000	FALSE	TRUE	FALSE	FALSE	TRUE	FALSE			TRUE	TRUE	835750	829980	759240	946580	19.6677	19.6933	0.00706745	0.224979	FALSE	FALSE				462915	405687	340650	310622	18.7252	18.3114
sp|O00567|NOP56_HUMAN	NOP56	sp|O00567|NOP56_HUMAN	sp|O00567|NOP56_HUMAN	Nucleolar protein 56 OS=Homo sapiens OX=9606 GN=NOP56 PE=1 SV=4	1	2	4.7	66.049	594	0	15.235	0//0	0//0	9821000	31	10			-1	316810	FALSE	TRUE	FALSE	FALSE	TRUE	FALSE			TRUE	TRUE	835750	829980	759240	946580	19.6677	19.6933	0.00706745	0.224979	FALSE	FALSE				462915	405687	340650	310622	18.7252	18.3114
sp|O00571|DDX3X_HUMAN	DDX3X	sp|O00571|DDX3X_HUMAN;sp|O00571-2|DDX3X_HUMAN;sp|O15523-2|DDX3Y_HUMAN;sp|O15523|DDX3Y_HUMAN;sp|O15523-3|DDX3Y_HUMAN;sp|Q9NQI0-3|DDX4_HUMAN;sp|Q9NQI0-2|DDX4_HUMAN;sp|Q9NQI0-4|DDX4_HUMAN;sp|Q9NQI0|DDX4_HUMAN	sp|O00571|DDX3X_HUMAN;sp|O00571-2|DDX3X_HUMAN;sp|O15523-2|DDX3Y_HUMAN;sp|O15523|DDX3Y_HUMAN	ATP-dependent RNA helicase DDX3X OS=Homo sapiens OX=9606 GN=DDX3X PE=1 SV=3;Isoform 2 of ATP-dependent RNA helicase DDX3X OS=Homo sapiens OX=9606 GN=DDX3X;Isoform 2 of ATP-dependent RNA helicase DDX3Y OS=Homo sapiens OX=9606 GN=DDX3Y;ATP-dependent RNA heli	9	21	42.1	73.243	662	0	323.31	1//0	0//0	250720000	39	144			-1;-1;-1;-1;-1;-1;-1;-1;-1	6428600	TRUE	FALSE	FALSE	FALSE	TRUE	FALSE	Mut1		TRUE	TRUE	835750	1795500	759240	946580	20.2243	19.6933	0.78011	0.224979	FALSE	FALSE	0.531052		0.737226277372263	462915	815815	340650	310622	19.2291	18.3114
sp|O00763-3|ACACB_HUMAN	ACACB	sp|O00763-3|ACACB_HUMAN;sp|O00763-2|ACACB_HUMAN;sp|O00763|ACACB_HUMAN	sp|O00763-3|ACACB_HUMAN;sp|O00763-2|ACACB_HUMAN;sp|O00763|ACACB_HUMAN	Isoform 3 of Acetyl-CoA carboxylase 2 OS=Homo sapiens OX=9606 GN=ACACB;Isoform 2 of Acetyl-CoA carboxylase 2 OS=Homo sapiens OX=9606 GN=ACACB;Acetyl-CoA carboxylase 2 OS=Homo sapiens OX=9606 GN=ACACB PE=1 SV=3	3	7	11.3	255.09	2256	0	48.198	0//2	0//2	18526000	114	15			-1;-1;-1	162510	FALSE	TRUE	FALSE	FALSE	TRUE	FALSE			TRUE	TRUE	835750	829980	759240	946580	19.6677	19.6933	0.00706745	0.224979	FALSE	FALSE				462915	405687	340650	310622	18.7252	18.3114
sp|O14737|PDCD5_HUMAN	PDCD5	sp|O14737|PDCD5_HUMAN;sp|O14737-2|PDCD5_HUMAN	sp|O14737|PDCD5_HUMAN;sp|O14737-2|PDCD5_HUMAN	Programmed cell death protein 5 OS=Homo sapiens OX=9606 GN=PDCD5 PE=1 SV=3;Isoform 2 of Programmed cell death protein 5 OS=Homo sapiens OX=9606 GN=PDCD5	2	2	18.4	14.285	125	0	13.986	0//0	0//0	8769400	10	5			-1;-1	876940	FALSE	TRUE	FALSE	FALSE	TRUE	FALSE			TRUE	TRUE	835750	829980	759240	946580	19.6677	19.6933	0.00706745	0.224979	FALSE	FALSE				462915	405687	340650	310622	18.7252	18.3114
sp|O14979|HNRDL_HUMAN	HNRNPDL	sp|O14979|HNRDL_HUMAN;sp|O14979-3|HNRDL_HUMAN;sp|O14979-2|HNRDL_HUMAN	sp|O14979|HNRDL_HUMAN;sp|O14979-3|HNRDL_HUMAN;sp|O14979-2|HNRDL_HUMAN	Heterogeneous nuclear ribonucleoprotein D-like OS=Homo sapiens OX=9606 GN=HNRNPDL PE=1 SV=3;Isoform 3 of Heterogeneous nuclear ribonucleoprotein D-like OS=Homo sapiens OX=9606 GN=HNRNPDL;Isoform 2 of Heterogeneous nuclear ribonucleoprotein D-like OS=Homo s	3	14	35.7	46.437	420	0	323.31	2//0	2//0	1137600000	21	189			-1;-1;-1	54172000	TRUE	FALSE	TRUE	TRUE	FALSE	TRUE			TRUE	TRUE	38973000	54991000	35942000	7.0955e+07	25.4643	25.5898	0.351234	0.693837	FALSE	FALSE	-0.125452		0.304136253041363	3.65193e+07	5.30437e+07	3.84557e+07	7.41038e+07	25.3914	25.6699
sp|O15042-2|SR140_HUMAN	U2SURP	sp|O15042-2|SR140_HUMAN;sp|O15042|SR140_HUMAN	sp|O15042-2|SR140_HUMAN;sp|O15042|SR140_HUMAN	Isoform 2 of U2 snRNP-associated SURP motif-containing protein OS=Homo sapiens OX=9606 GN=U2SURP;U2 snRNP-associated SURP motif-containing protein OS=Homo sapiens OX=9606 GN=U2SURP PE=1 SV=2	2	2	3.2	118.23	1028	0	11.608	2//0	2//0	16351000	38	6			-1;-1	430300	TRUE	FALSE	TRUE	TRUE	FALSE	TRUE			TRUE	TRUE	2253600	3798200	759240	946580	21.4803	19.6933	0.532511	0.224979	FALSE	FALSE	1.78706		0.900243309002433	2.84077e+06	5.6292e+06	2.63725e+06	5.58818e+06	21.9312	21.8723
sp|O15160-2|RPAC1_HUMAN	POLR1C	sp|O15160-2|RPAC1_HUMAN;sp|O15160|RPAC1_HUMAN	sp|O15160-2|RPAC1_HUMAN;sp|O15160|RPAC1_HUMAN	Isoform 2 of DNA-directed RNA polymerases I and III subunit RPAC1 OS=Homo sapiens OX=9606 GN=POLR1C;DNA-directed RNA polymerases I and III subunit RPAC1 OS=Homo sapiens OX=9606 GN=POLR1C PE=1 SV=1	2	10	37.4	38.646	342	0	289.61	0//0	0//0	139270000	13	61			-1;-1	10713000	FALSE	TRUE	FALSE	FALSE	TRUE	FALSE			TRUE	TRUE	835750	829980	759240	946580	19.6677	19.6933	0.00706745	0.224979	FALSE	FALSE				462915	405687	340650	310622	18.7252	18.3114
sp|O15371-2|EIF3D_HUMAN	EIF3D	sp|O15371-2|EIF3D_HUMAN;sp|O15371-3|EIF3D_HUMAN;sp|O15371|EIF3D_HUMAN	sp|O15371-2|EIF3D_HUMAN;sp|O15371-3|EIF3D_HUMAN;sp|O15371|EIF3D_HUMAN	Isoform 2 of Eukaryotic translation initiation factor 3 subunit D OS=Homo sapiens OX=9606 GN=EIF3D;Isoform 3 of Eukaryotic translation initiation factor 3 subunit D OS=Homo sapiens OX=9606 GN=EIF3D;Eukaryotic translation initiation factor 3 subunit D OS=Ho	3	15	47.7	58.14	499	0	323.31	1//1	1//1	273510000	23	86			-1;-1;-1	11892000	TRUE	FALSE	TRUE	TRUE	FALSE	TRUE			TRUE	TRUE	15174000	6.778e+06	9.6279e+06	5.0318e+06	23.2738	22.7307	0.822132	0.661956	FALSE	FALSE	0.543047		0.744525547445255	9.30481e+06	4.6652e+06	8.07886e+06	2.29713e+06	22.6515	22.0386
sp|O15372|EIF3H_HUMAN	EIF3H	sp|O15372|EIF3H_HUMAN	sp|O15372|EIF3H_HUMAN	Eukaryotic translation initiation factor 3 subunit H OS=Homo sapiens OX=9606 GN=EIF3H PE=1 SV=1	1	4	18.2	39.93	352	0	22.483	0//0	0//0	11296000	20	7			-1	564810	FALSE	TRUE	FALSE	FALSE	TRUE	FALSE			TRUE	TRUE	835750	829980	759240	946580	19.6677	19.6933	0.00706745	0.224979	FALSE	FALSE				462915	405687	340650	310622	18.7252	18.3114
sp|O15479|MAGB2_HUMAN	MAGEB2	sp|O15479|MAGB2_HUMAN;sp|O15481|MAGB4_HUMAN;sp|Q96LZ2|MAGBA_HUMAN;sp|P43366|MAGB1_HUMAN;sp|Q9UBF1|MAGC2_HUMAN	sp|O15479|MAGB2_HUMAN	Melanoma-associated antigen B2 OS=Homo sapiens OX=9606 GN=MAGEB2 PE=1 SV=3	5	9	30.7	35.277	319	0	178.91	0//0	0//0	301080000	13	77			-1;-1;-1;-1;-1	23160000	FALSE	TRUE	FALSE	FALSE	TRUE	FALSE			TRUE	TRUE	835750	829980	759240	946580	19.6677	19.6933	0.00706745	0.224979	FALSE	FALSE				462915	405687	340650	310622	18.7252	18.3114
sp|O43143|DHX15_HUMAN	DHX15	sp|O43143|DHX15_HUMAN	sp|O43143|DHX15_HUMAN	Pre-mRNA-splicing factor ATP-dependent RNA helicase DHX15 OS=Homo sapiens OX=9606 GN=DHX15 PE=1 SV=2	1	10	14.6	90.932	795	0	157.35	2//0	1//1	165110000	38	66			-1	4344900	TRUE	FALSE	TRUE	TRUE	FALSE	TRUE			TRUE	TRUE	11619000	4593800	14277000	6372600	22.8006	23.1853	0.946622	0.822888	FALSE	TRUE	-0.384701	x	0.119221411192214	1.1711e+07	1.05575e+07	1.50272e+07	6.7344e+06	23.4066	23.2621
sp|O43175|SERA_HUMAN	PHGDH	sp|O43175|SERA_HUMAN	sp|O43175|SERA_HUMAN	D-3-phosphoglycerate dehydrogenase OS=Homo sapiens OX=9606 GN=PHGDH PE=1 SV=4	1	14	39.6	56.65	533	0	286.51	2//0	2//0	412080000	22	146			-1	18731000	TRUE	FALSE	TRUE	TRUE	FALSE	TRUE			TRUE	TRUE	42815000	22880000	30939000	17571000	24.8996	24.4748	0.639245	0.577162	FALSE	FALSE	0.42479		0.708029197080292	2.19049e+07	1.09148e+07	2.19487e+07	1.21387e+07	23.8823	23.9604
sp|O43390|HNRPR_HUMAN	HNRNPR	sp|O43390|HNRPR_HUMAN;sp|O43390-3|HNRPR_HUMAN	sp|O43390|HNRPR_HUMAN;sp|O43390-3|HNRPR_HUMAN	Heterogeneous nuclear ribonucleoprotein R OS=Homo sapiens OX=9606 GN=HNRNPR PE=1 SV=1;Isoform 3 of Heterogeneous nuclear ribonucleoprotein R OS=Homo sapiens OX=9606 GN=HNRNPR	2	40	62.9	70.942	633	0	323.31	2//0	2//0	4082500000	34	537			-1;-1	120070000	TRUE	FALSE	TRUE	TRUE	FALSE	TRUE			TRUE	TRUE	259420000	306070000	260660000	385360000	28.07	28.2396	0.168696	0.398835	FALSE	FALSE	-0.169612		0.253041362530414	8.60129e+07	8.28002e+07	1.03908e+08	1.05496e+08	26.3306	26.6417
sp|O43395|PRPF3_HUMAN	PRPF3	sp|O43395|PRPF3_HUMAN;sp|O43395-3|PRPF3_HUMAN	sp|O43395|PRPF3_HUMAN	U4/U6 small nuclear ribonucleoprotein Prp3 OS=Homo sapiens OX=9606 GN=PRPF3 PE=1 SV=2	2	4	8.2	77.528	683	0	24.646	0//0	0//0	23470000	32	12			-1;-1	733450	FALSE	TRUE	FALSE	FALSE	TRUE	FALSE			TRUE	TRUE	835750	829980	759240	946580	19.6677	19.6933	0.00706745	0.224979	FALSE	FALSE				462915	405687	340650	310622	18.7252	18.3114
sp|O43707|ACTN4_HUMAN	ACTN4	sp|O43707|ACTN4_HUMAN;sp|O43707-2|ACTN4_HUMAN;sp|O43707-3|ACTN4_HUMAN;sp|P12814-2|ACTN1_HUMAN;sp|P12814|ACTN1_HUMAN;sp|P12814-3|ACTN1_HUMAN;sp|P12814-4|ACTN1_HUMAN;sp|P35609-2|ACTN2_HUMAN;sp|P35609|ACTN2_HUMAN;sp|Q08043|ACTN3_HUMAN	sp|O43707|ACTN4_HUMAN;sp|O43707-2|ACTN4_HUMAN;sp|O43707-3|ACTN4_HUMAN	Alpha-actinin-4 OS=Homo sapiens OX=9606 GN=ACTN4 PE=1 SV=2;Isoform ACTN4ISO of Alpha-actinin-4 OS=Homo sapiens OX=9606 GN=ACTN4;Isoform 3 of Alpha-actinin-4 OS=Homo sapiens OX=9606 GN=ACTN4	10	12	19.4	104.85	911	0	89.72	0//0	0//0	76201000	55	46			-1;-1;-1;-1;-1;-1;-1;-1;-1;-1	1385500	FALSE	TRUE	FALSE	FALSE	TRUE	FALSE			TRUE	TRUE	835750	829980	759240	946580	19.6677	19.6933	0.00706745	0.224979	FALSE	FALSE				462915	405687	340650	310622	18.7252	18.3114
sp|O43809|CPSF5_HUMAN	NUDT21	sp|O43809|CPSF5_HUMAN	sp|O43809|CPSF5_HUMAN	Cleavage and polyadenylation specificity factor subunit 5 OS=Homo sapiens OX=9606 GN=NUDT21 PE=1 SV=1	1	7	36.6	26.227	227	0	135.16	2//0	2//0	348080000	13	84			-1	26775000	TRUE	FALSE	TRUE	TRUE	FALSE	TRUE			TRUE	TRUE	62832000	70706000	75415000	72909000	25.9902	26.144	0.120444	0.0344747	FALSE	FALSE	-0.153808		0.27007299270073	7.67072e+07	8.28341e+07	8.15965e+07	7.86237e+07	26.2483	26.2552
sp|O43823|AKAP8_HUMAN	AKAP8	sp|O43823|AKAP8_HUMAN	sp|O43823|AKAP8_HUMAN	A-kinase anchor protein 8 OS=Homo sapiens OX=9606 GN=AKAP8 PE=1 SV=1	1	11	26.6	76.107	692	0	95.966	1//0	2//0	139440000	24	76			-1	5809900	TRUE	FALSE	FALSE	TRUE	FALSE	TRUE			TRUE	TRUE	3914700	829980	2047600	2152000	20.7816	21.0014	1.58233	0.0507308	TRUE	FALSE	-0.219781	x	0.214111922141119	3.71081e+06	405687	2.83395e+06	2.55861e+06	20.2267	21.3607
sp|O43852|CALU_HUMAN	CALU	sp|O43852|CALU_HUMAN;sp|O43852-3|CALU_HUMAN;sp|O43852-5|CALU_HUMAN;sp|O43852-6|CALU_HUMAN;sp|O43852-13|CALU_HUMAN;sp|O43852-14|CALU_HUMAN;sp|O43852-11|CALU_HUMAN;sp|O43852-10|CALU_HUMAN;sp|O43852-2|CALU_HUMAN;sp|O43852-4|CALU_HUMAN;sp|O43852-9|CALU_HUMAN;sp|O43852-15|CALU_HUMAN;sp|O43852-12|CALU_HUMAN;sp|O43852-7|CALU_HUMAN;sp|O43852-8|CALU_HUMAN	sp|O43852|CALU_HUMAN;sp|O43852-3|CALU_HUMAN;sp|O43852-5|CALU_HUMAN;sp|O43852-6|CALU_HUMAN;sp|O43852-13|CALU_HUMAN;sp|O43852-14|CALU_HUMAN;sp|O43852-11|CALU_HUMAN;sp|O43852-10|CALU_HUMAN;sp|O43852-2|CALU_HUMAN;sp|O43852-4|CALU_HUMAN	Calumenin OS=Homo sapiens OX=9606 GN=CALU PE=1 SV=2;Isoform 3 of Calumenin OS=Homo sapiens OX=9606 GN=CALU;Isoform 5 of Calumenin OS=Homo sapiens OX=9606 GN=CALU;Isoform 6 of Calumenin OS=Homo sapiens OX=9606 GN=CALU;Isoform 13 of Calumenin OS=Homo sapiens	15	5	23.5	37.106	315	0	36.047	1//1	0//0	84620000	16	39			-1;-1;-1;-1;-1;-1;-1;-1;-1;-1;-1;-1;-1;-1;-1	5288700	TRUE	FALSE	TRUE	FALSE	TRUE	FALSE	Mut1	Mut1	TRUE	TRUE	2731800	3011000	759240	946580	21.4516	19.6933	0.0992713	0.224979	FALSE	FALSE	1.75834		0.895377128953771	1.99033e+06	965992	340650	310622	20.4031	18.3114
sp|O60264|SMCA5_HUMAN	SMARCA5	sp|O60264|SMCA5_HUMAN;sp|P28370-2|SMCA1_HUMAN;sp|P28370|SMCA1_HUMAN	sp|O60264|SMCA5_HUMAN	SWI/SNF-related matrix-associated actin-dependent regulator of chromatin subfamily A member 5 OS=Homo sapiens OX=9606 GN=SMARCA5 PE=1 SV=1	3	8	9.9	121.9	1052	0	60.729	0//0	0//0	31530000	56	28			-1;-1;-1	563040	FALSE	TRUE	FALSE	FALSE	TRUE	FALSE			TRUE	TRUE	835750	829980	759240	946580	19.6677	19.6933	0.00706745	0.224979	FALSE	FALSE				462915	405687	340650	310622	18.7252	18.3114
sp|O60361|NDK8_HUMAN	NME2P1	sp|O60361|NDK8_HUMAN;sp|P22392|NDKB_HUMAN;sp|P15531|NDKA_HUMAN;sp|P15531-2|NDKA_HUMAN;sp|P22392-2|NDKB_HUMAN	sp|O60361|NDK8_HUMAN;sp|P22392|NDKB_HUMAN;sp|P15531|NDKA_HUMAN;sp|P15531-2|NDKA_HUMAN;sp|P22392-2|NDKB_HUMAN	Putative nucleoside diphosphate kinase OS=Homo sapiens OX=9606 GN=NME2P1 PE=5 SV=1;Nucleoside diphosphate kinase B OS=Homo sapiens OX=9606 GN=NME2 PE=1 SV=1;Nucleoside diphosphate kinase A OS=Homo sapiens OX=9606 GN=NME1 PE=1 SV=1;Isoform 2 of Nucleoside d	5	2	19	15.529	137	0	16.641	0//0	0//0	17526000	10	6			-1;-1;-1;-1;-1	1752600	FALSE	TRUE	FALSE	FALSE	TRUE	FALSE			TRUE	TRUE	835750	829980	759240	946580	19.6677	19.6933	0.00706745	0.224979	FALSE	FALSE				462915	405687	340650	310622	18.7252	18.3114
sp|O60506-3|HNRPQ_HUMAN	SYNCRIP	sp|O60506-3|HNRPQ_HUMAN;sp|O60506|HNRPQ_HUMAN;sp|O60506-4|HNRPQ_HUMAN;sp|O60506-2|HNRPQ_HUMAN;sp|O60506-5|HNRPQ_HUMAN	sp|O60506-3|HNRPQ_HUMAN;sp|O60506|HNRPQ_HUMAN;sp|O60506-4|HNRPQ_HUMAN;sp|O60506-2|HNRPQ_HUMAN;sp|O60506-5|HNRPQ_HUMAN	Isoform 3 of Heterogeneous nuclear ribonucleoprotein Q OS=Homo sapiens OX=9606 GN=SYNCRIP;Heterogeneous nuclear ribonucleoprotein Q OS=Homo sapiens OX=9606 GN=SYNCRIP PE=1 SV=2;Isoform 4 of Heterogeneous nuclear ribonucleoprotein Q OS=Homo sapiens OX=9606	5	28	59.6	62.656	562	0	323.31	2//0	2//0	3274800000	29	481			-1;-1;-1;-1;-1	112930000	TRUE	FALSE	TRUE	TRUE	FALSE	TRUE			TRUE	TRUE	196880000	150090000	137220000	157510000	27.357	27.1314	0.276824	0.140681	FALSE	FALSE	0.225605		0.630170316301703	6.69834e+07	5.12509e+07	5.7473e+07	5.55441e+07	25.8042	25.7518
sp|O60568|PLOD3_HUMAN	PLOD3	sp|O60568|PLOD3_HUMAN	sp|O60568|PLOD3_HUMAN	Multifunctional procollagen lysine hydroxylase and glycosyltransferase LH3 OS=Homo sapiens OX=9606 GN=PLOD3 PE=1 SV=1	1	12	20.5	84.784	738	0	323.31	2//0	2//0	150720000	42	84			-1	3588700	TRUE	FALSE	TRUE	TRUE	FALSE	TRUE			TRUE	TRUE	81798000	31815000	20931000	25774000	25.6044	24.4693	0.963333	0.212327	FALSE	FALSE	1.13511		0.858880778588808	4.00831e+07	2.49562e+07	2.04975e+07	1.83359e+07	24.9147	24.2086
sp|O60828-4|PQBP1_HUMAN	PQBP1	sp|O60828-4|PQBP1_HUMAN;sp|O60828-2|PQBP1_HUMAN;sp|O60828|PQBP1_HUMAN;sp|O60828-7|PQBP1_HUMAN;sp|O60828-6|PQBP1_HUMAN;sp|O60828-5|PQBP1_HUMAN;sp|O60828-3|PQBP1_HUMAN;sp|O60828-10|PQBP1_HUMAN;sp|O60828-9|PQBP1_HUMAN;sp|O60828-8|PQBP1_HUMAN	sp|O60828-4|PQBP1_HUMAN;sp|O60828-2|PQBP1_HUMAN;sp|O60828|PQBP1_HUMAN;sp|O60828-7|PQBP1_HUMAN;sp|O60828-6|PQBP1_HUMAN;sp|O60828-5|PQBP1_HUMAN;sp|O60828-3|PQBP1_HUMAN	Isoform 4 of Polyglutamine-binding protein 1 OS=Homo sapiens OX=9606 GN=PQBP1;Isoform 2 of Polyglutamine-binding protein 1 OS=Homo sapiens OX=9606 GN=PQBP1;Polyglutamine-binding protein 1 OS=Homo sapiens OX=9606 GN=PQBP1 PE=1 SV=1;Isoform 7 of Polyglutamin	10	3	39.4	18.827	170	0	18.023	2//0	0//0	58573000	8	20			-1;-1;-1;-1;-1;-1;-1;-1;-1;-1	7321600	TRUE	FALSE	TRUE	FALSE	TRUE	FALSE	Mut1	Mut1	TRUE	TRUE	6975700	9204200	759240	946580	22.9339	19.6933	0.28281	0.224979	FALSE	FALSE	3.2406		0.970802919708029	7.73039e+06	8.42224e+06	340650	310622	22.9439	18.3114
sp|O60832-2|DKC1_HUMAN	DKC1	sp|O60832-2|DKC1_HUMAN;sp|O60832|DKC1_HUMAN	sp|O60832-2|DKC1_HUMAN;sp|O60832|DKC1_HUMAN	Isoform 3 of H/ACA ribonucleoprotein complex subunit DKC1 OS=Homo sapiens OX=9606 GN=DKC1;H/ACA ribonucleoprotein complex subunit DKC1 OS=Homo sapiens OX=9606 GN=DKC1 PE=1 SV=3	2	3	11.9	47.602	420	0	20.985	0//0	0//0	15827000	24	7			-1;-1	659450	FALSE	TRUE	FALSE	FALSE	TRUE	FALSE			TRUE	TRUE	835750	829980	759240	946580	19.6677	19.6933	0.00706745	0.224979	FALSE	FALSE				462915	405687	340650	310622	18.7252	18.3114
sp|O60841|IF2P_HUMAN	EIF5B	sp|O60841|IF2P_HUMAN	sp|O60841|IF2P_HUMAN	Eukaryotic translation initiation factor 5B OS=Homo sapiens OX=9606 GN=EIF5B PE=1 SV=4	1	6	9.5	138.83	1220	0	54.604	0//0	0//0	54392000	51	21			-1	1066500	FALSE	TRUE	FALSE	FALSE	TRUE	FALSE			TRUE	TRUE	835750	829980	759240	946580	19.6677	19.6933	0.00706745	0.224979	FALSE	FALSE				462915	405687	340650	310622	18.7252	18.3114
sp|O60869|EDF1_HUMAN	EDF1	sp|O60869|EDF1_HUMAN;sp|O60869-2|EDF1_HUMAN;sp|O60869-3|EDF1_HUMAN	sp|O60869|EDF1_HUMAN;sp|O60869-2|EDF1_HUMAN;sp|O60869-3|EDF1_HUMAN	Endothelial differentiation-related factor 1 OS=Homo sapiens OX=9606 GN=EDF1 PE=1 SV=1;Isoform 2 of Endothelial differentiation-related factor 1 OS=Homo sapiens OX=9606 GN=EDF1;Isoform 3 of Endothelial differentiation-related factor 1 OS=Homo sapiens OX=96	3	4	34.5	16.368	148	0	44.973	0//0	0//0	31657000	10	9			-1;-1;-1	3165700	FALSE	TRUE	FALSE	FALSE	TRUE	FALSE			TRUE	TRUE	835750	829980	759240	946580	19.6677	19.6933	0.00706745	0.224979	FALSE	FALSE				462915	405687	340650	310622	18.7252	18.3114
sp|O60930|RNH1_HUMAN	RNASEH1	sp|O60930|RNH1_HUMAN	sp|O60930|RNH1_HUMAN	Ribonuclease H1 OS=Homo sapiens OX=9606 GN=RNASEH1 PE=1 SV=2	1	9	32.5	32.064	286	0	97.934	2//0	2//0	116180000	14	48			-1	8298600	TRUE	FALSE	TRUE	TRUE	FALSE	TRUE			TRUE	TRUE	11966000	8812000	11274000	9.7105e+06	23.2917	23.3188	0.312117	0.152298	FALSE	FALSE	-0.0270673		0.401459854014599	2.41063e+07	1.0926e+07	7.28799e+06	7.1297e+06	23.9521	22.7812
sp|O75179-5|ANR17_HUMAN	ANKRD17	sp|O75179-5|ANR17_HUMAN;sp|O75179-3|ANR17_HUMAN;sp|O75179-4|ANR17_HUMAN;sp|O75179-6|ANR17_HUMAN;sp|O75179-7|ANR17_HUMAN;sp|O75179-2|ANR17_HUMAN;sp|O75179|ANR17_HUMAN	sp|O75179-5|ANR17_HUMAN;sp|O75179-3|ANR17_HUMAN;sp|O75179-4|ANR17_HUMAN;sp|O75179-6|ANR17_HUMAN;sp|O75179-7|ANR17_HUMAN;sp|O75179-2|ANR17_HUMAN;sp|O75179|ANR17_HUMAN	Isoform 5 of Ankyrin repeat domain-containing protein 17 OS=Homo sapiens OX=9606 GN=ANKRD17;Isoform 3 of Ankyrin repeat domain-containing protein 17 OS=Homo sapiens OX=9606 GN=ANKRD17;Isoform 4 of Ankyrin repeat domain-containing protein 17 OS=Homo sapiens	7	2	3.7	77.824	751	0	12.117	0//0	2//0	21427000	21	2			-1;-1;-1;-1;-1;-1;-1	1020300	FALSE	TRUE	FALSE	TRUE	FALSE	TRUE	Mut1_WT	Mut1_WT	TRUE	TRUE	835750	829980	12908000	15022000	19.6677	23.7312	0.00706745	0.154723	FALSE	FALSE	-4.06345		0.0024330900243309	462915	405687	1.54808e+07	1.72247e+07	18.7252	23.961
sp|O75323|NIPS2_HUMAN	NIPSNAP2	sp|O75323|NIPS2_HUMAN;sp|O75323-2|NIPS2_HUMAN	sp|O75323|NIPS2_HUMAN;sp|O75323-2|NIPS2_HUMAN	Protein NipSnap homolog 2 OS=Homo sapiens OX=9606 GN=NIPSNAP2 PE=1 SV=1;Isoform 2 of Protein NipSnap homolog 2 OS=Homo sapiens OX=9606 GN=NIPSNAP2	2	12	46.2	33.742	286	0	201.96	2//0	2//0	406990000	15	104			-1;-1	27132000	TRUE	FALSE	TRUE	TRUE	FALSE	TRUE			TRUE	TRUE	61036000	25505000	12663000	10070000	25.2337	23.4288	0.890163	0.233738	FALSE	FALSE	1.80488		0.902676399026764	4.56258e+07	2.00825e+07	1.23078e+07	9.05772e+06	24.8514	23.3319
sp|O75367-2|H2AY_HUMAN	MACROH2A1	sp|O75367-2|H2AY_HUMAN;sp|O75367-3|H2AY_HUMAN;sp|O75367|H2AY_HUMAN;sp|Q9P0M6|H2AW_HUMAN	sp|O75367-2|H2AY_HUMAN;sp|O75367-3|H2AY_HUMAN;sp|O75367|H2AY_HUMAN	Isoform 1 of Core histone macro-H2A.1 OS=Homo sapiens OX=9606 GN=MACROH2A1;Isoform 3 of Core histone macro-H2A.1 OS=Homo sapiens OX=9606 GN=MACROH2A1;Core histone macro-H2A.1 OS=Homo sapiens OX=9606 GN=MACROH2A1 PE=1 SV=4	4	4	19.5	39.183	369	0	26.922	0//0	0//0	32202000	16	19			-1;-1;-1;-1	2012600	FALSE	TRUE	FALSE	FALSE	TRUE	FALSE			TRUE	TRUE	835750	829980	759240	946580	19.6677	19.6933	0.00706745	0.224979	FALSE	FALSE				462915	405687	340650	310622	18.7252	18.3114
sp|O75380|NDUS6_HUMAN	NDUFS6	sp|O75380|NDUS6_HUMAN	sp|O75380|NDUS6_HUMAN	NADH dehydrogenase [ubiquinone] iron-sulfur protein 6, mitochondrial OS=Homo sapiens OX=9606 GN=NDUFS6 PE=1 SV=1	1	3	37.1	13.711	124	0	20.791	2//0	2//0	47660000	8	25			-1	5957500	TRUE	FALSE	TRUE	TRUE	FALSE	TRUE			TRUE	TRUE	10598000	16400000	8.8908e+06	13498000	23.6522	23.3851	0.445409	0.425933	FALSE	FALSE	0.267179		0.644768856447689	1.08949e+07	1.81551e+07	1.25838e+07	1.78738e+07	23.7455	23.8382
sp|O75396|SC22B_HUMAN	SEC22B	sp|O75396|SC22B_HUMAN	sp|O75396|SC22B_HUMAN	Vesicle-trafficking protein SEC22b OS=Homo sapiens OX=9606 GN=SEC22B PE=1 SV=4	1	3	20.5	24.593	215	0	157.3	2//0	2//0	47974000	14	31			-1	3426700	TRUE	FALSE	TRUE	TRUE	FALSE	TRUE			TRUE	TRUE	5.4292e+06	5650500	6111300	6.266e+06	22.4011	22.5611	0.0407569	0.0255021	FALSE	FALSE	-0.159953		0.265206812652068	4.1495e+06	4.18185e+06	4.8105e+06	4.38757e+06	21.9901	22.1314
sp|O75400-2|PR40A_HUMAN	PRPF40A	sp|O75400-2|PR40A_HUMAN;sp|O75400-3|PR40A_HUMAN;sp|O75400|PR40A_HUMAN	sp|O75400-2|PR40A_HUMAN;sp|O75400-3|PR40A_HUMAN;sp|O75400|PR40A_HUMAN	Isoform 2 of Pre-mRNA-processing factor 40 homolog A OS=Homo sapiens OX=9606 GN=PRPF40A;Isoform 3 of Pre-mRNA-processing factor 40 homolog A OS=Homo sapiens OX=9606 GN=PRPF40A;Pre-mRNA-processing factor 40 homolog A OS=Homo sapiens OX=9606 GN=PRPF40A PE=1	3	2	3.7	105.93	930	0	11.49	0//0	0//0	7495300	33	3			-1;-1;-1	227130	FALSE	TRUE	FALSE	FALSE	TRUE	FALSE			TRUE	TRUE	835750	829980	759240	946580	19.6677	19.6933	0.00706745	0.224979	FALSE	FALSE				462915	405687	340650	310622	18.7252	18.3114
sp|O75494-5|SRS10_HUMAN	SRSF10	sp|O75494-5|SRS10_HUMAN;sp|O75494-4|SRS10_HUMAN;sp|O75494-6|SRS10_HUMAN;sp|O75494-3|SRS10_HUMAN;sp|O75494-2|SRS10_HUMAN;sp|O75494|SRS10_HUMAN;sp|Q8WXF0|SRS12_HUMAN	sp|O75494-5|SRS10_HUMAN;sp|O75494-4|SRS10_HUMAN;sp|O75494-6|SRS10_HUMAN;sp|O75494-3|SRS10_HUMAN;sp|O75494-2|SRS10_HUMAN;sp|O75494|SRS10_HUMAN	Isoform 5 of Serine/arginine-rich splicing factor 10 OS=Homo sapiens OX=9606 GN=SRSF10;Isoform 4 of Serine/arginine-rich splicing factor 10 OS=Homo sapiens OX=9606 GN=SRSF10;Isoform 6 of Serine/arginine-rich splicing factor 10 OS=Homo sapiens OX=9606 GN=SR	7	7	49.7	20.117	165	0	144.25	2//0	2//0	120520000	9	41			-1;-1;-1;-1;-1;-1;-1	13391000	TRUE	FALSE	TRUE	TRUE	FALSE	TRUE			TRUE	TRUE	12769000	15266000	13930000	15568000	23.735	23.8119	0.182205	0.113412	FALSE	FALSE	-0.0769056		0.352798053527981	1.73447e+07	2.04261e+07	1.09128e+07	1.28278e+07	24.166	23.4961
sp|O75533|SF3B1_HUMAN	SF3B1	sp|O75533|SF3B1_HUMAN;sp|O75533-2|SF3B1_HUMAN	sp|O75533|SF3B1_HUMAN	Splicing factor 3B subunit 1 OS=Homo sapiens OX=9606 GN=SF3B1 PE=1 SV=3	2	7	7	145.83	1304	0	46.022	1//1	1//1	42797000	59	37			-1;-1	725370	TRUE	FALSE	TRUE	TRUE	FALSE	TRUE			TRUE	TRUE	836530	880830	885620	1004000	19.7113	19.8468	0.0526415	0.127986	FALSE	FALSE	-0.135547		0.291970802919708	983573	872306	1.29822e+06	1.05064e+06	19.8211	20.1555
sp|O75534-2|CSDE1_HUMAN	CSDE1	sp|O75534-2|CSDE1_HUMAN;sp|O75534|CSDE1_HUMAN;sp|O75534-3|CSDE1_HUMAN;sp|O75534-4|CSDE1_HUMAN	sp|O75534-2|CSDE1_HUMAN;sp|O75534|CSDE1_HUMAN;sp|O75534-3|CSDE1_HUMAN;sp|O75534-4|CSDE1_HUMAN	Isoform 2 of Cold shock domain-containing protein E1 OS=Homo sapiens OX=9606 GN=CSDE1;Cold shock domain-containing protein E1 OS=Homo sapiens OX=9606 GN=CSDE1 PE=1 SV=2;Isoform 3 of Cold shock domain-containing protein E1 OS=Homo sapiens OX=9606 GN=CSDE1;I	4	9	20.9	85.746	767	0	106.27	0//0	0//0	52986000	46	31			-1;-1;-1;-1	1151900	FALSE	TRUE	FALSE	FALSE	TRUE	FALSE			TRUE	TRUE	835750	829980	759240	946580	19.6677	19.6933	0.00706745	0.224979	FALSE	FALSE				462915	405687	340650	310622	18.7252	18.3114
sp|O75569|PRKRA_HUMAN	PRKRA	sp|O75569|PRKRA_HUMAN;sp|O75569-3|PRKRA_HUMAN;sp|O75569-2|PRKRA_HUMAN	sp|O75569|PRKRA_HUMAN;sp|O75569-3|PRKRA_HUMAN;sp|O75569-2|PRKRA_HUMAN	Interferon-inducible double-stranded RNA-dependent protein kinase activator A OS=Homo sapiens OX=9606 GN=PRKRA PE=1 SV=1;Isoform 3 of Interferon-inducible double-stranded RNA-dependent protein kinase activator A OS=Homo sapiens OX=9606 GN=PRKRA;Isoform 2 o	3	6	30.7	34.404	313	0	55.168	1//0	0//0	59904000	15	37			-1;-1;-1	3993600	TRUE	FALSE	FALSE	FALSE	TRUE	FALSE	Mut1		TRUE	TRUE	1605100	829980	759240	946580	20.1385	19.6933	0.672823	0.224979	FALSE	FALSE	0.445194		0.717761557177616	1.48984e+06	405687	340650	310622	19.5684	18.3114
sp|O75616|ERAL1_HUMAN	ERAL1	sp|O75616|ERAL1_HUMAN;sp|O75616-2|ERAL1_HUMAN	sp|O75616|ERAL1_HUMAN	GTPase Era, mitochondrial OS=Homo sapiens OX=9606 GN=ERAL1 PE=1 SV=2	2	11	33.2	48.349	437	0	229.46	1//1	0//0	154320000	22	82			-1;-1	7014700	TRUE	FALSE	TRUE	FALSE	TRUE	FALSE	Mut1	Mut1	TRUE	TRUE	2017200	1199600	759240	946580	20.569	19.6933	0.530189	0.224979	FALSE	FALSE	0.875742		0.819951338199513	2.24694e+06	1.18181e+06	340650	310622	20.6361	18.3114
sp|O75643|U520_HUMAN	SNRNP200	sp|O75643|U520_HUMAN;sp|O75643-2|U520_HUMAN	sp|O75643|U520_HUMAN;sp|O75643-2|U520_HUMAN	U5 small nuclear ribonucleoprotein 200 kDa helicase OS=Homo sapiens OX=9606 GN=SNRNP200 PE=1 SV=2;Isoform 2 of U5 small nuclear ribonucleoprotein 200 kDa helicase OS=Homo sapiens OX=9606 GN=SNRNP200	2	3	2.1	244.5	2136	0	21.999	1//0	1//0	17309000	113	18			-1;-1	153180	TRUE	FALSE	FALSE	TRUE	FALSE	FALSE			TRUE	TRUE	2804100	829980	759240	946580	20.5409	19.6933	1.24195	0.224979	TRUE	FALSE	0.847631	x	0.812652068126521	946323	405687	340650	310622	19.241	18.3114
sp|O75683|SURF6_HUMAN	SURF6	sp|O75683|SURF6_HUMAN	sp|O75683|SURF6_HUMAN	Surfeit locus protein 6 OS=Homo sapiens OX=9606 GN=SURF6 PE=1 SV=3	1	4	21.1	41.45	361	0	26.498	0//0	0//0	26696000	15	18			-1	1779700	FALSE	TRUE	FALSE	FALSE	TRUE	FALSE			TRUE	TRUE	835750	829980	759240	946580	19.6677	19.6933	0.00706745	0.224979	FALSE	FALSE				462915	405687	340650	310622	18.7252	18.3114
sp|O75821|EIF3G_HUMAN	EIF3G	sp|O75821|EIF3G_HUMAN	sp|O75821|EIF3G_HUMAN	Eukaryotic translation initiation factor 3 subunit G OS=Homo sapiens OX=9606 GN=EIF3G PE=1 SV=2	1	7	36.6	35.611	320	0	52.933	1//1	0//0	201580000	17	51			-1	11857000	TRUE	FALSE	TRUE	FALSE	TRUE	FALSE	Mut1	Mut1	TRUE	TRUE	15905000	10097000	759240	946580	23.5952	19.6933	0.463546	0.224979	FALSE	FALSE	3.90192		0.992700729927007	9.19347e+06	8.50789e+06	340650	310622	23.0763	18.3114
sp|O75947-2|ATP5H_HUMAN	ATP5PD	sp|O75947-2|ATP5H_HUMAN;sp|O75947|ATP5H_HUMAN	sp|O75947-2|ATP5H_HUMAN;sp|O75947|ATP5H_HUMAN	Isoform 2 of ATP synthase subunit d, mitochondrial OS=Homo sapiens OX=9606 GN=ATP5PD;ATP synthase subunit d, mitochondrial OS=Homo sapiens OX=9606 GN=ATP5PD PE=1 SV=3	2	7	67.2	15.773	137	0	100.55	2//0	0//0	107580000	8	39			-1;-1	13448000	TRUE	FALSE	TRUE	FALSE	TRUE	FALSE	Mut1	Mut1	TRUE	TRUE	10738000	8513700	759240	946580	23.1888	19.6933	0.236787	0.224979	FALSE	FALSE	3.49551		0.985401459854015	5.88127e+06	2.26643e+06	340650	310622	21.7998	18.3114
sp|O76021|RL1D1_HUMAN	RSL1D1	sp|O76021|RL1D1_HUMAN;sp|O76021-2|RL1D1_HUMAN	sp|O76021|RL1D1_HUMAN	Ribosomal L1 domain-containing protein 1 OS=Homo sapiens OX=9606 GN=RSL1D1 PE=1 SV=3	2	7	18.8	54.972	490	0	82.12	0//0	0//0	75695000	22	29			-1;-1	3440700	FALSE	TRUE	FALSE	FALSE	TRUE	FALSE			TRUE	TRUE	835750	829980	759240	946580	19.6677	19.6933	0.00706745	0.224979	FALSE	FALSE				462915	405687	340650	310622	18.7252	18.3114
sp|O94973-3|AP2A2_HUMAN	AP2A2	sp|O94973-3|AP2A2_HUMAN;sp|O94973|AP2A2_HUMAN;sp|O94973-2|AP2A2_HUMAN;sp|O95782-2|AP2A1_HUMAN;sp|O95782|AP2A1_HUMAN	sp|O94973-3|AP2A2_HUMAN;sp|O94973|AP2A2_HUMAN;sp|O94973-2|AP2A2_HUMAN;sp|O95782-2|AP2A1_HUMAN;sp|O95782|AP2A1_HUMAN	Isoform 3 of AP-2 complex subunit alpha-2 OS=Homo sapiens OX=9606 GN=AP2A2;AP-2 complex subunit alpha-2 OS=Homo sapiens OX=9606 GN=AP2A2 PE=1 SV=2;Isoform 2 of AP-2 complex subunit alpha-2 OS=Homo sapiens OX=9606 GN=AP2A2;Isoform B of AP-2 complex subunit	5	3	6.6	73.127	656	0	20.345	0//0	0//0	14754000	38	11			-1;-1;-1;-1;-1	388270	FALSE	TRUE	FALSE	FALSE	TRUE	FALSE			TRUE	TRUE	835750	829980	759240	946580	19.6677	19.6933	0.00706745	0.224979	FALSE	FALSE				462915	405687	340650	310622	18.7252	18.3114
sp|O94992|HEXI1_HUMAN	HEXIM1	sp|O94992|HEXI1_HUMAN	sp|O94992|HEXI1_HUMAN	Protein HEXIM1 OS=Homo sapiens OX=9606 GN=HEXIM1 PE=1 SV=1	1	5	15.9	40.623	359	0	59.943	0//0	0//0	52784000	11	30			-1	4798600	FALSE	TRUE	FALSE	FALSE	TRUE	FALSE			TRUE	TRUE	835750	829980	759240	946580	19.6677	19.6933	0.00706745	0.224979	FALSE	FALSE				462915	405687	340650	310622	18.7252	18.3114
sp|O95071-2|UBR5_HUMAN	UBR5	sp|O95071-2|UBR5_HUMAN;sp|O95071|UBR5_HUMAN	sp|O95071-2|UBR5_HUMAN;sp|O95071|UBR5_HUMAN	Isoform 2 of E3 ubiquitin-protein ligase UBR5 OS=Homo sapiens OX=9606 GN=UBR5;E3 ubiquitin-protein ligase UBR5 OS=Homo sapiens OX=9606 GN=UBR5 PE=1 SV=2	2	20	12.2	309.22	2798	0	286.69	2//0	2//0	198300000	125	118			-1;-1	1586400	TRUE	FALSE	TRUE	TRUE	FALSE	TRUE			TRUE	TRUE	18820000	16093000	12286000	8.3695e+06	24.0528	23.2736	0.159688	0.391597	FALSE	FALSE	0.779236		0.807785888077859	1.7353e+07	1.23084e+07	1.06354e+07	8.16295e+06	23.8009	23.1515
sp|O95218-2|ZRAB2_HUMAN	ZRANB2	sp|O95218-2|ZRAB2_HUMAN;sp|O95218|ZRAB2_HUMAN	sp|O95218-2|ZRAB2_HUMAN;sp|O95218|ZRAB2_HUMAN	Isoform 2 of Zinc finger Ran-binding domain-containing protein 2 OS=Homo sapiens OX=9606 GN=ZRANB2;Zinc finger Ran-binding domain-containing protein 2 OS=Homo sapiens OX=9606 GN=ZRANB2 PE=1 SV=2	2	3	11.2	36.318	320	0	101.83	2//0	2//0	217980000	18	52			-1;-1	12110000	TRUE	FALSE	TRUE	TRUE	FALSE	TRUE			TRUE	TRUE	36789000	23764000	40160000	21672000	24.8175	24.8143	0.445829	0.629273	FALSE	FALSE	0.00323029		0.4330900243309	5.3763e+07	2.27429e+07	6.62659e+07	2.06092e+07	25.0595	25.1393
sp|O95232|LC7L3_HUMAN	LUC7L3	sp|O95232|LC7L3_HUMAN;sp|O95232-2|LC7L3_HUMAN	sp|O95232|LC7L3_HUMAN	Luc7-like protein 3 OS=Homo sapiens OX=9606 GN=LUC7L3 PE=1 SV=2	2	10	24.1	51.466	432	0	323.31	2//0	2//0	267390000	19	129			-1;-1	14073000	TRUE	FALSE	TRUE	TRUE	FALSE	TRUE			TRUE	TRUE	28210000	35974000	30053000	30419000	24.9251	24.8497	0.248016	0.0123487	FALSE	FALSE	0.0753398		0.506082725060827	2.29398e+07	2.98952e+07	2.59478e+07	2.61563e+07	24.6424	24.6349
sp|O95373|IPO7_HUMAN	IPO7	sp|O95373|IPO7_HUMAN	sp|O95373|IPO7_HUMAN	Importin-7 OS=Homo sapiens OX=9606 GN=IPO7 PE=1 SV=1	1	2	2.8	119.52	1038	0	11.84	0//0	0//0	6113100	40	4			-1	152830	FALSE	TRUE	FALSE	FALSE	TRUE	FALSE			TRUE	TRUE	835750	829980	759240	946580	19.6677	19.6933	0.00706745	0.224979	FALSE	FALSE				462915	405687	340650	310622	18.7252	18.3114
sp|O95573|ACSL3_HUMAN	ACSL3	sp|O95573|ACSL3_HUMAN	sp|O95573|ACSL3_HUMAN	Long-chain-fatty-acid--CoA ligase 3 OS=Homo sapiens OX=9606 GN=ACSL3 PE=1 SV=3	1	3	6.5	80.419	720	0	18.136	1//0	1//0	9521500	31	6			-1	307150	TRUE	FALSE	FALSE	TRUE	FALSE	FALSE			TRUE	TRUE	835750	829980	759240	946580	19.6677	19.6933	0.00706745	0.224979	FALSE	FALSE				462915	4.21657e+06	340650	3.78694e+06	20.414	20.1153
sp|O95602|RPA1_HUMAN	POLR1A	sp|O95602|RPA1_HUMAN	sp|O95602|RPA1_HUMAN	DNA-directed RNA polymerase I subunit RPA1 OS=Homo sapiens OX=9606 GN=POLR1A PE=1 SV=2	1	17	14.2	194.81	1720	0	106.42	2//0	2//0	107730000	93	74			-1	1158300	TRUE	FALSE	TRUE	TRUE	FALSE	TRUE			TRUE	TRUE	835750	1779400	1594100	2330800	20.2178	20.8784	0.770921	0.387553	FALSE	FALSE	-0.660517		0.0510948905109489	603320	1.71915e+06	1.73017e+06	2.20258e+06	19.9579	20.8966
sp|O95816|BAG2_HUMAN	BAG2	sp|O95816|BAG2_HUMAN;sp|O95816-2|BAG2_HUMAN	sp|O95816|BAG2_HUMAN;sp|O95816-2|BAG2_HUMAN	BAG family molecular chaperone regulator 2 OS=Homo sapiens OX=9606 GN=BAG2 PE=1 SV=1;Isoform 2 of BAG family molecular chaperone regulator 2 OS=Homo sapiens OX=9606 GN=BAG2	2	3	22.3	23.772	211	0	20.936	0//0	0//0	12209000	14	11			-1;-1	872070	FALSE	TRUE	FALSE	FALSE	TRUE	FALSE			TRUE	TRUE	835750	829980	759240	946580	19.6677	19.6933	0.00706745	0.224979	FALSE	FALSE				462915	405687	340650	310622	18.7252	18.3114
sp|O95831-6|AIFM1_HUMAN	AIFM1	sp|O95831-6|AIFM1_HUMAN;sp|O95831-4|AIFM1_HUMAN;sp|O95831-3|AIFM1_HUMAN;sp|O95831|AIFM1_HUMAN	sp|O95831-6|AIFM1_HUMAN;sp|O95831-4|AIFM1_HUMAN;sp|O95831-3|AIFM1_HUMAN;sp|O95831|AIFM1_HUMAN	Isoform 6 of Apoptosis-inducing factor 1, mitochondrial OS=Homo sapiens OX=9606 GN=AIFM1;Isoform 4 of Apoptosis-inducing factor 1, mitochondrial OS=Homo sapiens OX=9606 GN=AIFM1;Isoform 3 of Apoptosis-inducing factor 1, mitochondrial OS=Homo sapiens OX=960	4	3	16.9	26.032	237	0	17.391	2//0	2//0	12547000	11	5			-1;-1;-1;-1	1140600	TRUE	FALSE	TRUE	TRUE	FALSE	TRUE			TRUE	TRUE	1969400	1901200	2169800	2008900	20.8839	20.9936	0.0359534	0.0785994	FALSE	FALSE	-0.109651		0.32360097323601	2.55446e+06	1.04836e+06	2.73165e+06	2.89824e+06	20.6421	21.424
sp|P00338|LDHA_HUMAN	LDHA	sp|P00338|LDHA_HUMAN;sp|P00338-3|LDHA_HUMAN;sp|P00338-5|LDHA_HUMAN;sp|P00338-2|LDHA_HUMAN;sp|P00338-4|LDHA_HUMAN	sp|P00338|LDHA_HUMAN;sp|P00338-3|LDHA_HUMAN;sp|P00338-5|LDHA_HUMAN;sp|P00338-2|LDHA_HUMAN;sp|P00338-4|LDHA_HUMAN	L-lactate dehydrogenase A chain OS=Homo sapiens OX=9606 GN=LDHA PE=1 SV=2;Isoform 3 of L-lactate dehydrogenase A chain OS=Homo sapiens OX=9606 GN=LDHA;Isoform 5 of L-lactate dehydrogenase A chain OS=Homo sapiens OX=9606 GN=LDHA;Isoform 2 of L-lactate dehyd	5	13	55.1	36.688	332	0	323.31	2//0	2//0	482940000	18	92			-1;-1;-1;-1;-1	26830000	TRUE	FALSE	TRUE	TRUE	FALSE	TRUE			TRUE	TRUE	20989000	15091000	6.1487e+06	4951900	24.0852	22.3957	0.336544	0.220829	FALSE	FALSE	1.68946		0.89294403892944	1.87128e+07	1.76623e+07	4.52693e+06	3.15206e+06	24.1158	21.849
sp|P00403|COX2_HUMAN	MT-CO2	sp|P00403|COX2_HUMAN	sp|P00403|COX2_HUMAN	Cytochrome c oxidase subunit 2 OS=Homo sapiens OX=9606 GN=MT-CO2 PE=1 SV=1	1	2	7.5	25.565	227	0	152.53	2//0	2//0	46686000	6	17			-1	7781000	TRUE	FALSE	TRUE	TRUE	FALSE	TRUE			TRUE	TRUE	10197000	15726000	8.6455e+06	12567000	23.5941	23.3133	0.441947	0.381568	FALSE	FALSE	0.280817		0.652068126520681	1.20544e+07	2.09541e+07	1.0934e+07	1.71627e+07	23.9219	23.7075
sp|P00558-2|PGK1_HUMAN	PGK1	sp|P00558-2|PGK1_HUMAN;sp|P00558|PGK1_HUMAN;sp|P07205|PGK2_HUMAN	sp|P00558-2|PGK1_HUMAN;sp|P00558|PGK1_HUMAN	Isoform 2 of Phosphoglycerate kinase 1 OS=Homo sapiens OX=9606 GN=PGK1;Phosphoglycerate kinase 1 OS=Homo sapiens OX=9606 GN=PGK1 PE=1 SV=3	3	8	39.8	41.428	389	0	91.902	0//0	0//0	51703000	24	23			-1;-1;-1	2154300	FALSE	TRUE	FALSE	FALSE	TRUE	FALSE			TRUE	TRUE	835750	829980	759240	946580	19.6677	19.6933	0.00706745	0.224979	FALSE	FALSE				462915	405687	340650	310622	18.7252	18.3114
sp|P00966|ASSY_HUMAN	ASS1	sp|P00966|ASSY_HUMAN	sp|P00966|ASSY_HUMAN	Argininosuccinate synthase OS=Homo sapiens OX=9606 GN=ASS1 PE=1 SV=2	1	4	11.4	46.53	412	0	25.287	0//0	0//0	32463000	21	19			-1	1545800	FALSE	TRUE	FALSE	FALSE	TRUE	FALSE			TRUE	TRUE	835750	829980	759240	946580	19.6677	19.6933	0.00706745	0.224979	FALSE	FALSE				462915	405687	340650	310622	18.7252	18.3114
sp|P02545-2|LMNA_HUMAN	LMNA	sp|P02545-2|LMNA_HUMAN;sp|P02545-6|LMNA_HUMAN;sp|P02545|LMNA_HUMAN;sp|P02545-3|LMNA_HUMAN;sp|P02545-5|LMNA_HUMAN;sp|P02545-4|LMNA_HUMAN	sp|P02545-2|LMNA_HUMAN;sp|P02545-6|LMNA_HUMAN;sp|P02545|LMNA_HUMAN;sp|P02545-3|LMNA_HUMAN;sp|P02545-5|LMNA_HUMAN;sp|P02545-4|LMNA_HUMAN	Isoform C of Prelamin-A/C OS=Homo sapiens OX=9606 GN=LMNA;Isoform 6 of Prelamin-A/C OS=Homo sapiens OX=9606 GN=LMNA;Prelamin-A/C OS=Homo sapiens OX=9606 GN=LMNA PE=1 SV=1;Isoform ADelta10 of Prelamin-A/C OS=Homo sapiens OX=9606 GN=LMNA;Isoform 5 of Prelami	6	14	29.2	65.134	572	0	230.56	2//0	2//0	211290000	37	118			-1;-1;-1;-1;-1;-1	5710600	TRUE	FALSE	TRUE	TRUE	FALSE	TRUE			TRUE	TRUE	31156000	37648000	26706000	37615000	25.0295	24.9177	0.193085	0.349413	FALSE	FALSE	0.111806		0.545012165450122	2.27892e+07	2.93263e+07	2.25523e+07	2.68883e+07	24.6238	24.5536
sp|P02786|TFR1_HUMAN	TFRC	sp|P02786|TFR1_HUMAN	sp|P02786|TFR1_HUMAN	Transferrin receptor protein 1 OS=Homo sapiens OX=9606 GN=TFRC PE=1 SV=2	1	22	36.3	84.87	760	0	323.31	2//0	2//0	684180000	40	219			-1	17104000	TRUE	FALSE	TRUE	TRUE	FALSE	TRUE			TRUE	TRUE	107020000	87744000	90941000	9.5816e+07	26.5301	26.4761	0.202592	0.0532704	FALSE	FALSE	0.0539558		0.48661800486618	6.92248e+07	5.38478e+07	6.06078e+07	5.90653e+07	25.8636	25.8344
sp|P04075-2|ALDOA_HUMAN	ALDOA	sp|P04075-2|ALDOA_HUMAN;sp|P04075|ALDOA_HUMAN;sp|P09972|ALDOC_HUMAN	sp|P04075-2|ALDOA_HUMAN;sp|P04075|ALDOA_HUMAN	Isoform 2 of Fructose-bisphosphate aldolase A OS=Homo sapiens OX=9606 GN=ALDOA;Fructose-bisphosphate aldolase A OS=Homo sapiens OX=9606 GN=ALDOA PE=1 SV=2	3	12	47.8	45.26	418	0	237.44	0//0	1//1	151950000	22	53			-1;-1;-1	6906900	FALSE	TRUE	FALSE	TRUE	FALSE	TRUE	Mut1_WT	Mut1_WT	TRUE	TRUE	835750	829980	2061500	1347000	19.6677	20.6683	0.00706745	0.434124	FALSE	FALSE	-1.00058		0.0413625304136253	462915	405687	1.58543e+06	1.21586e+06	18.7252	20.405
sp|P04083|ANXA1_HUMAN	ANXA1	sp|P04083|ANXA1_HUMAN	sp|P04083|ANXA1_HUMAN	Annexin A1 OS=Homo sapiens OX=9606 GN=ANXA1 PE=1 SV=2	1	2	9.5	38.714	346	0	12.437	0//0	0//0	3898100	19	7			-1	205160	FALSE	TRUE	FALSE	FALSE	TRUE	FALSE			TRUE	TRUE	835750	829980	759240	946580	19.6677	19.6933	0.00706745	0.224979	FALSE	FALSE				462915	405687	340650	310622	18.7252	18.3114
sp|P04350|TBB4A_HUMAN	TUBB4A	sp|P04350|TBB4A_HUMAN;sp|A6NNZ2|TBB8B_HUMAN;sp|Q9H4B7|TBB1_HUMAN	sp|P04350|TBB4A_HUMAN	Tubulin beta-4A chain OS=Homo sapiens OX=9606 GN=TUBB4A PE=1 SV=2	3	2	60.4	49.585	444	0	52.738	0//2	0//2	18996000	19	18			-1;-1;-1	999780	FALSE	TRUE	FALSE	FALSE	TRUE	FALSE			TRUE	TRUE	835750	829980	759240	946580	19.6677	19.6933	0.00706745	0.224979	FALSE	FALSE				462915	405687	340650	310622	18.7252	18.3114
sp|P04406|G3P_HUMAN	GAPDH	sp|P04406|G3P_HUMAN;sp|P04406-2|G3P_HUMAN	sp|P04406|G3P_HUMAN;sp|P04406-2|G3P_HUMAN	Glyceraldehyde-3-phosphate dehydrogenase OS=Homo sapiens OX=9606 GN=GAPDH PE=1 SV=3;Isoform 2 of Glyceraldehyde-3-phosphate dehydrogenase OS=Homo sapiens OX=9606 GN=GAPDH	2	25	77	36.053	335	0	323.31	2//0	2//0	2144000000	17	352			-1;-1	126120000	TRUE	FALSE	TRUE	TRUE	FALSE	TRUE			TRUE	TRUE	266720000	219230000	144350000	166780000	27.8493	27.2092	0.200027	0.147344	FALSE	FALSE	0.640127		0.776155717761557	1.07676e+08	9.26028e+07	6.66199e+07	5.51376e+07	26.5733	25.853
sp|P04792|HSPB1_HUMAN	HSPB1	sp|P04792|HSPB1_HUMAN	sp|P04792|HSPB1_HUMAN	Heat shock protein beta-1 OS=Homo sapiens OX=9606 GN=HSPB1 PE=1 SV=2	1	16	90.7	22.782	205	0	323.31	2//0	1//1	971550000	12	171			-1	80962000	TRUE	FALSE	TRUE	TRUE	FALSE	TRUE			TRUE	TRUE	4334300	10056000	4101300	8.6475e+06	22.6545	22.5058	0.858559	0.76099	FALSE	FALSE	0.14871		0.571776155717762	3.45328e+06	1.41194e+07	2.43606e+06	1.25534e+07	22.7354	22.3988
sp|P04843|RPN1_HUMAN	RPN1	sp|P04843|RPN1_HUMAN	sp|P04843|RPN1_HUMAN	Dolichyl-diphosphooligosaccharide--protein glycosyltransferase subunit 1 OS=Homo sapiens OX=9606 GN=RPN1 PE=1 SV=1	1	5	12.5	68.569	607	0	83.737	2//0	2//0	55842000	36	42			-1	1551200	TRUE	FALSE	TRUE	TRUE	FALSE	TRUE			TRUE	TRUE	7885600	6052100	5915300	6.5277e+06	22.7199	22.5671	0.269963	0.100496	FALSE	FALSE	0.152815		0.576642335766423	8.43151e+06	6.6727e+06	4.0392e+06	3.17621e+06	22.8386	21.7723
sp|P05023-3|AT1A1_HUMAN	ATP1A1	sp|P05023-3|AT1A1_HUMAN;sp|P05023-4|AT1A1_HUMAN;sp|P05023|AT1A1_HUMAN;sp|P05023-2|AT1A1_HUMAN;sp|P13637|AT1A3_HUMAN;sp|P13637-2|AT1A3_HUMAN;sp|P13637-3|AT1A3_HUMAN;sp|P50993|AT1A2_HUMAN;sp|Q13733|AT1A4_HUMAN;sp|P20648|ATP4A_HUMAN;sp|P54707|AT12A_HUMAN;sp|P54707-2|AT12A_HUMAN	sp|P05023-3|AT1A1_HUMAN;sp|P05023-4|AT1A1_HUMAN;sp|P05023|AT1A1_HUMAN;sp|P05023-2|AT1A1_HUMAN;sp|P13637|AT1A3_HUMAN;sp|P13637-2|AT1A3_HUMAN;sp|P13637-3|AT1A3_HUMAN	Isoform 3 of Sodium/potassium-transporting ATPase subunit alpha-1 OS=Homo sapiens OX=9606 GN=ATP1A1;Isoform 4 of Sodium/potassium-transporting ATPase subunit alpha-1 OS=Homo sapiens OX=9606 GN=ATP1A1;Sodium/potassium-transporting ATPase subunit alpha-1 OS=	12	12	17.2	109.55	992	0	243.49	2//0	2//0	171880000	44	134			-1;-1;-1;-1;-1;-1;-1;-1;-1;-1;-1;-1	3906400	TRUE	FALSE	TRUE	TRUE	FALSE	TRUE			TRUE	TRUE	24409000	29657000	21765000	32799000	24.6814	24.6713	0.198668	0.418354	FALSE	FALSE	0.010062		0.442822384428224	1.27088e+07	1.56566e+07	1.45581e+07	1.78026e+07	23.7498	23.9405
sp|P05089-3|ARGI1_HUMAN	ARG1	sp|P05089-3|ARGI1_HUMAN;sp|P05089|ARGI1_HUMAN;sp|P05089-2|ARGI1_HUMAN	sp|P05089-3|ARGI1_HUMAN;sp|P05089|ARGI1_HUMAN;sp|P05089-2|ARGI1_HUMAN	Isoform 3 of Arginase-1 OS=Homo sapiens OX=9606 GN=ARG1;Arginase-1 OS=Homo sapiens OX=9606 GN=ARG1 PE=1 SV=2;Isoform 2 of Arginase-1 OS=Homo sapiens OX=9606 GN=ARG1	3	2	14	25.356	236	0	11.637	1//1	0//0	4294000	12	2			-1;-1;-1	357830	TRUE	FALSE	TRUE	FALSE	TRUE	FALSE	Mut1	Mut1	TRUE	TRUE	1122200	843680	759240	946580	19.8921	19.6933	0.291018	0.224979	FALSE	FALSE	0.198837		0.613138686131387	1.67699e+06	507558	340650	310622	19.8153	18.3114
sp|P05109|S10A8_HUMAN	S100A8	sp|P05109|S10A8_HUMAN	sp|P05109|S10A8_HUMAN	Protein S100-A8 OS=Homo sapiens OX=9606 GN=S100A8 PE=1 SV=1	1	2	23.7	10.834	93	0	18.556	0//0	0//0	8735400	8	5			-1	1091900	FALSE	TRUE	FALSE	FALSE	TRUE	FALSE			TRUE	TRUE	835750	829980	759240	946580	19.6677	19.6933	0.00706745	0.224979	FALSE	FALSE				462915	405687	340650	310622	18.7252	18.3114
sp|P05114|HMGN1_HUMAN	HMGN1	sp|P05114|HMGN1_HUMAN	sp|P05114|HMGN1_HUMAN	Non-histone chromosomal protein HMG-14 OS=Homo sapiens OX=9606 GN=HMGN1 PE=1 SV=3	1	2	51	10.659	100	0	13.87	1//1	1//1	29472000	5	4			-1	5894500	TRUE	FALSE	TRUE	TRUE	FALSE	TRUE			TRUE	TRUE	3016000	5763500	3415300	3848500	21.9914	21.7897	0.660656	0.121823	FALSE	FALSE	0.201637		0.615571776155718	3.9976e+06	5.89938e+06	5.81247e+06	4.9362e+06	22.2114	22.3528
sp|P05141|ADT2_HUMAN	SLC25A5	sp|P05141|ADT2_HUMAN	sp|P05141|ADT2_HUMAN	ADP/ATP translocase 2 OS=Homo sapiens OX=9606 GN=SLC25A5 PE=1 SV=7	1	8	28.2	32.852	298	0	323.31	2//0	2//0	301340000	19	45			-1	15860000	TRUE	FALSE	TRUE	TRUE	FALSE	TRUE			TRUE	TRUE	53103000	42263000	5.4944e+07	29300000	25.4976	25.2579	0.23292	0.641389	FALSE	FALSE	0.239663		0.637469586374696	5.27759e+07	5.5002e+07	6.04598e+07	3.88993e+07	25.6832	25.5314
sp|P05165|PCCA_HUMAN	PCCA	sp|P05165|PCCA_HUMAN;sp|P05165-2|PCCA_HUMAN;sp|P05165-3|PCCA_HUMAN	sp|P05165|PCCA_HUMAN;sp|P05165-2|PCCA_HUMAN;sp|P05165-3|PCCA_HUMAN	Propionyl-CoA carboxylase alpha chain, mitochondrial OS=Homo sapiens OX=9606 GN=PCCA PE=1 SV=4;Isoform 2 of Propionyl-CoA carboxylase alpha chain, mitochondrial OS=Homo sapiens OX=9606 GN=PCCA;Isoform 3 of Propionyl-CoA carboxylase alpha chain, mitochondri	3	38	60	80.058	728	0	323.31	2//0	2//0	3048900000	44	678			-1;-1;-1	69294000	TRUE	FALSE	TRUE	TRUE	FALSE	TRUE			TRUE	TRUE	330010000	211670000	394060000	212800000	27.9776	28.1094	0.453038	0.628559	FALSE	FALSE	-0.131793		0.294403892944039	1.08562e+08	6.42961e+07	1.40114e+08	6.80971e+07	26.3161	26.5416
sp|P05166|PCCB_HUMAN	PCCB	sp|P05166|PCCB_HUMAN;sp|P05166-2|PCCB_HUMAN	sp|P05166|PCCB_HUMAN;sp|P05166-2|PCCB_HUMAN	Propionyl-CoA carboxylase beta chain, mitochondrial OS=Homo sapiens OX=9606 GN=PCCB PE=1 SV=3;Isoform 2 of Propionyl-CoA carboxylase beta chain, mitochondrial OS=Homo sapiens OX=9606 GN=PCCB	2	26	59.2	58.215	539	0	323.31	2//0	2//0	1246200000	30	312			-1;-1	41539000	TRUE	FALSE	TRUE	TRUE	FALSE	TRUE			TRUE	TRUE	148510000	86348000	162370000	98711000	26.7548	26.9157	0.553188	0.507704	FALSE	FALSE	-0.160887		0.262773722627737	5.84825e+07	3.32464e+07	7.50003e+07	3.67358e+07	25.3941	25.6455
sp|P05187|PPB1_HUMAN	ALPP	sp|P05187|PPB1_HUMAN;sp|P10696|PPBN_HUMAN;sp|P09923|PPBI_HUMAN	sp|P05187|PPB1_HUMAN;sp|P10696|PPBN_HUMAN	Alkaline phosphatase, placental type OS=Homo sapiens OX=9606 GN=ALPP PE=1 SV=2;Alkaline phosphatase, germ cell type OS=Homo sapiens OX=9606 GN=ALPG PE=2 SV=4	3	11	35.7	57.953	535	0	317.2	2//0	2//0	167320000	28	83			-1;-1;-1	5975900	TRUE	FALSE	TRUE	TRUE	FALSE	TRUE			TRUE	TRUE	23202000	15801000	24081000	9352900	24.1906	23.8392	0.391902	0.964783	FALSE	TRUE	0.351442	x	0.678832116788321	1.89608e+07	1.51523e+07	2.31356e+07	7.34667e+06	24.0148	23.6361
sp|P05198|IF2A_HUMAN	EIF2S1	sp|P05198|IF2A_HUMAN	sp|P05198|IF2A_HUMAN	Eukaryotic translation initiation factor 2 subunit 1 OS=Homo sapiens OX=9606 GN=EIF2S1 PE=1 SV=3	1	19	64.4	36.112	315	0	323.31	0//0	0//0	403300000	22	121			-1	18332000	FALSE	TRUE	FALSE	FALSE	TRUE	FALSE			TRUE	TRUE	835750	829980	759240	946580	19.6677	19.6933	0.00706745	0.224979	FALSE	FALSE				462915	405687	340650	310622	18.7252	18.3114
sp|P05204|HMGN2_HUMAN	HMGN2	sp|P05204|HMGN2_HUMAN	sp|P05204|HMGN2_HUMAN	Non-histone chromosomal protein HMG-17 OS=Homo sapiens OX=9606 GN=HMGN2 PE=1 SV=3	1	2	45.6	9.3926	90	0	89.932	2//0	2//0	268200000	3	24			-1	89400000	TRUE	FALSE	TRUE	TRUE	FALSE	TRUE			TRUE	TRUE	18950000	29553000	18596000	20689000	24.4962	24.2254	0.453331	0.108804	FALSE	FALSE	0.270823		0.647201946472019	2.11608e+07	3.66501e+07	2.59705e+07	2.89433e+07	24.7311	24.7085
sp|P05386|RLA1_HUMAN	RPLP1	sp|P05386|RLA1_HUMAN	sp|P05386|RLA1_HUMAN	60S acidic ribosomal protein P1 OS=Homo sapiens OX=9606 GN=RPLP1 PE=1 SV=1	1	2	56.1	11.514	114	0	73.765	2//0	0//0	94154000	3	16			-1	31385000	TRUE	FALSE	TRUE	FALSE	TRUE	FALSE	Mut1	Mut1	TRUE	TRUE	11062000	11342000	759240	946580	23.4171	19.6933	0.0255003	0.224979	FALSE	FALSE	3.72386		0.987834549878346	1.15047e+07	1.00107e+07	340650	310622	23.3554	18.3114
sp|P05387|RLA2_HUMAN	RPLP2	sp|P05387|RLA2_HUMAN	sp|P05387|RLA2_HUMAN	60S acidic ribosomal protein P2 OS=Homo sapiens OX=9606 GN=RPLP2 PE=1 SV=1	1	5	80	11.665	115	0	59.422	0//0	0//0	107640000	5	24			-1	21528000	FALSE	TRUE	FALSE	FALSE	TRUE	FALSE			TRUE	TRUE	835750	829980	759240	946580	19.6677	19.6933	0.00706745	0.224979	FALSE	FALSE				462915	405687	340650	310622	18.7252	18.3114
sp|P05388|RLA0_HUMAN	RPLP0	sp|P05388|RLA0_HUMAN;sp|P05388-2|RLA0_HUMAN;sp|Q8NHW5|RLA0L_HUMAN	sp|P05388|RLA0_HUMAN;sp|P05388-2|RLA0_HUMAN;sp|Q8NHW5|RLA0L_HUMAN	60S acidic ribosomal protein P0 OS=Homo sapiens OX=9606 GN=RPLP0 PE=1 SV=1;Isoform 2 of 60S acidic ribosomal protein P0 OS=Homo sapiens OX=9606 GN=RPLP0;60S acidic ribosomal protein P0-like OS=Homo sapiens OX=9606 GN=RPLP0P6 PE=5 SV=1	3	6	31.2	34.273	317	0	41.844	0//0	0//0	63328000	13	38			-1;-1;-1	4871400	FALSE	TRUE	FALSE	FALSE	TRUE	FALSE			TRUE	TRUE	835750	829980	759240	946580	19.6677	19.6933	0.00706745	0.224979	FALSE	FALSE				462915	405687	340650	310622	18.7252	18.3114
sp|P05455|LA_HUMAN	SSB	sp|P05455|LA_HUMAN	sp|P05455|LA_HUMAN	Lupus La protein OS=Homo sapiens OX=9606 GN=SSB PE=1 SV=2	1	10	30.6	46.836	408	0	266.4	2//0	2//0	347040000	22	86			-1	15775000	TRUE	FALSE	TRUE	TRUE	FALSE	TRUE			TRUE	TRUE	30458000	19765000	32917000	20179000	24.5484	24.6193	0.441145	0.499202	FALSE	FALSE	-0.0709592		0.364963503649635	2.4936e+07	1.42113e+07	2.21525e+07	1.31959e+07	24.1661	24.0273
sp|P06576|ATPB_HUMAN	ATP5F1B	sp|P06576|ATPB_HUMAN	sp|P06576|ATPB_HUMAN	ATP synthase subunit beta, mitochondrial OS=Homo sapiens OX=9606 GN=ATP5F1B PE=1 SV=3	1	23	68.1	56.559	529	0	323.31	2//0	2//0	1319900000	29	315			-1	45515000	TRUE	FALSE	TRUE	TRUE	FALSE	TRUE			TRUE	TRUE	245160000	235690000	278170000	269880000	27.8407	28.0296	0.040187	0.0308643	FALSE	FALSE	-0.188835		0.238442822384428	1.39973e+08	1.26045e+08	1.52186e+08	1.5644e+08	26.985	27.2011
sp|P06702|S10A9_HUMAN	S100A9	sp|P06702|S10A9_HUMAN	sp|P06702|S10A9_HUMAN	Protein S100-A9 OS=Homo sapiens OX=9606 GN=S100A9 PE=1 SV=1	1	2	24.6	13.242	114	0	17.131	0//0	0//0	7388900	7	4			-1	1055600	FALSE	TRUE	FALSE	FALSE	TRUE	FALSE			TRUE	TRUE	835750	829980	759240	946580	19.6677	19.6933	0.00706745	0.224979	FALSE	FALSE				462915	405687	340650	310622	18.7252	18.3114
sp|P06733|ENOA_HUMAN	ENO1	sp|P06733|ENOA_HUMAN;sp|P06733-2|ENOA_HUMAN;sp|P13929-3|ENOB_HUMAN;sp|P09104-2|ENOG_HUMAN;sp|P13929-2|ENOB_HUMAN;sp|P13929|ENOB_HUMAN;sp|P09104|ENOG_HUMAN	sp|P06733|ENOA_HUMAN;sp|P06733-2|ENOA_HUMAN	Alpha-enolase OS=Homo sapiens OX=9606 GN=ENO1 PE=1 SV=2;Isoform MBP-1 of Alpha-enolase OS=Homo sapiens OX=9606 GN=ENO1	7	20	69.6	47.168	434	0	323.31	2//0	2//0	577610000	22	150			-1;-1;-1;-1;-1;-1;-1	26255000	TRUE	FALSE	TRUE	TRUE	FALSE	TRUE			TRUE	TRUE	24865000	15834000	5.2389e+06	7.5304e+06	24.2421	22.5826	0.460391	0.370144	FALSE	FALSE	1.6595		0.89051094890511	1.93541e+07	1.26037e+07	4.70232e+06	7.05989e+06	23.8967	22.4581
sp|P06744|G6PI_HUMAN	GPI	sp|P06744|G6PI_HUMAN;sp|P06744-2|G6PI_HUMAN	sp|P06744|G6PI_HUMAN;sp|P06744-2|G6PI_HUMAN	Glucose-6-phosphate isomerase OS=Homo sapiens OX=9606 GN=GPI PE=1 SV=4;Isoform 2 of Glucose-6-phosphate isomerase OS=Homo sapiens OX=9606 GN=GPI	2	2	5.7	63.146	558	0	161.98	0//0	0//0	7573200	24	8			-1;-1	315550	FALSE	TRUE	FALSE	FALSE	TRUE	FALSE			TRUE	TRUE	835750	829980	759240	946580	19.6677	19.6933	0.00706745	0.224979	FALSE	FALSE				462915	405687	340650	310622	18.7252	18.3114
sp|P06748|NPM_HUMAN	NPM1	sp|P06748|NPM_HUMAN;sp|P06748-2|NPM_HUMAN;sp|P06748-3|NPM_HUMAN	sp|P06748|NPM_HUMAN;sp|P06748-2|NPM_HUMAN;sp|P06748-3|NPM_HUMAN	Nucleophosmin OS=Homo sapiens OX=9606 GN=NPM1 PE=1 SV=2;Isoform 2 of Nucleophosmin OS=Homo sapiens OX=9606 GN=NPM1;Isoform 3 of Nucleophosmin OS=Homo sapiens OX=9606 GN=NPM1	3	7	44.2	32.575	294	0	139.3	2//0	0//0	199300000	12	73			-1;-1;-1	16609000	TRUE	FALSE	TRUE	FALSE	TRUE	FALSE	Mut1	Mut1	TRUE	TRUE	15691000	14342000	759240	946580	23.8386	19.6933	0.0917054	0.224979	FALSE	FALSE	4.14531		0.997566909975669	1.44173e+07	4.6048e+06	340650	310622	22.958	18.3114
sp|P06753-3|TPM3_HUMAN	TPM3	sp|P06753-3|TPM3_HUMAN;sp|P06753-6|TPM3_HUMAN;sp|P06753-2|TPM3_HUMAN;sp|P06753-4|TPM3_HUMAN;sp|P06753-5|TPM3_HUMAN;sp|P06753|TPM3_HUMAN;sp|P67936-2|TPM4_HUMAN;sp|P07951|TPM2_HUMAN;sp|P09493|TPM1_HUMAN;sp|P09493-8|TPM1_HUMAN;sp|P09493-7|TPM1_HUMAN;sp|P09493-6|TPM1_HUMAN;sp|P09493-4|TPM1_HUMAN;sp|P09493-9|TPM1_HUMAN;sp|P07951-2|TPM2_HUMAN;sp|P09493-3|TPM1_HUMAN;sp|P09493-2|TPM1_HUMAN;sp|P09493-10|T…	sp|P06753-3|TPM3_HUMAN;sp|P06753-6|TPM3_HUMAN;sp|P06753-2|TPM3_HUMAN;sp|P06753-4|TPM3_HUMAN;sp|P06753-5|TPM3_HUMAN;sp|P06753|TPM3_HUMAN;sp|P67936-2|TPM4_HUMAN	Isoform 3 of Tropomyosin alpha-3 chain OS=Homo sapiens OX=9606 GN=TPM3;Isoform 6 of Tropomyosin alpha-3 chain OS=Homo sapiens OX=9606 GN=TPM3;Isoform 2 of Tropomyosin alpha-3 chain OS=Homo sapiens OX=9606 GN=TPM3;Isoform 4 of Tropomyosin alpha-3 chain OS=H	21	8	41.3	28.955	247	0	130.93	2//0	2//0	79145000	17	41			-1;-1;-1;-1;-1;-1;-1;-1;-1;-1;-1;-1;-1;-1;-1;-1;-1;-1;-1;-1;-1	4655600	TRUE	FALSE	TRUE	TRUE	FALSE	TRUE			TRUE	TRUE	4628700	4563100	3406100	2965800	22.1319	21.5998	0.0145613	0.141209	FALSE	FALSE	0.53204		0.739659367396594	4.4955e+06	3.33227e+06	3.45679e+06	2.10174e+06	21.8841	21.3621
sp|P07195|LDHB_HUMAN	LDHB	sp|P07195|LDHB_HUMAN;sp|Q6ZMR3|LDH6A_HUMAN;sp|P07864|LDHC_HUMAN	sp|P07195|LDHB_HUMAN	L-lactate dehydrogenase B chain OS=Homo sapiens OX=9606 GN=LDHB PE=1 SV=2	3	8	31.7	36.638	334	0	69.044	2//0	2//0	86547000	17	39			-1;-1;-1	5091000	TRUE	FALSE	TRUE	TRUE	FALSE	TRUE			TRUE	TRUE	7619600	6554700	5367900	3847900	22.7527	22.1158	0.153573	0.339614	FALSE	FALSE	0.636908		0.771289537712895	8.64531e+06	7.72003e+06	2.56521e+06	2.1599e+06	22.9618	21.1666
sp|P07237|PDIA1_HUMAN	P4HB	sp|P07237|PDIA1_HUMAN	sp|P07237|PDIA1_HUMAN	Protein disulfide-isomerase OS=Homo sapiens OX=9606 GN=P4HB PE=1 SV=3	1	4	8.1	57.116	508	0	53.657	0//0	0//0	10992000	35	7			-1	314050	FALSE	TRUE	FALSE	FALSE	TRUE	FALSE			TRUE	TRUE	835750	829980	759240	946580	19.6677	19.6933	0.00706745	0.224979	FALSE	FALSE				462915	405687	340650	310622	18.7252	18.3114
sp|P07355|ANXA2_HUMAN	ANXA2	sp|P07355|ANXA2_HUMAN;sp|P07355-2|ANXA2_HUMAN;sp|A6NMY6|AXA2L_HUMAN	sp|P07355|ANXA2_HUMAN;sp|P07355-2|ANXA2_HUMAN;sp|A6NMY6|AXA2L_HUMAN	Annexin A2 OS=Homo sapiens OX=9606 GN=ANXA2 PE=1 SV=2;Isoform 2 of Annexin A2 OS=Homo sapiens OX=9606 GN=ANXA2;Putative annexin A2-like protein OS=Homo sapiens OX=9606 GN=ANXA2P2 PE=5 SV=2	3	17	56.3	38.604	339	0	323.31	2//0	2//0	561790000	22	167			-1;-1;-1	25536000	TRUE	FALSE	TRUE	TRUE	FALSE	TRUE			TRUE	TRUE	105780000	130250000	141100000	131320000	26.8066	27.0203	0.212285	0.0732784	FALSE	FALSE	-0.213727		0.218978102189781	6.89433e+07	9.11222e+07	7.98815e+07	8.70849e+07	26.2401	26.3136
sp|P07437|TBB5_HUMAN	TUBB	sp|P07437|TBB5_HUMAN	sp|P07437|TBB5_HUMAN	Tubulin beta chain OS=Homo sapiens OX=9606 GN=TUBB PE=1 SV=2	1	6	69.1	49.67	444	0	323.31	2//0	2//0	1077700000	19	148			-1	56720000	TRUE	FALSE	TRUE	TRUE	FALSE	TRUE			TRUE	TRUE	55332000	33609000	54681000	4.3141e+07	25.362	25.5335	0.508598	0.241816	FALSE	FALSE	-0.171569		0.248175182481752	4.77564e+07	2.60315e+07	4.66554e+07	3.40716e+07	25.0715	25.2488
sp|P07737|PROF1_HUMAN	PFN1	sp|P07737|PROF1_HUMAN	sp|P07737|PROF1_HUMAN	Profilin-1 OS=Homo sapiens OX=9606 GN=PFN1 PE=1 SV=2	1	8	61.4	15.054	140	0	109.42	0//0	0//0	76364000	9	28			-1	8484900	FALSE	TRUE	FALSE	FALSE	TRUE	FALSE			TRUE	TRUE	835750	829980	759240	946580	19.6677	19.6933	0.00706745	0.224979	FALSE	FALSE				462915	405687	340650	310622	18.7252	18.3114
sp|P07814|SYEP_HUMAN	EPRS1	sp|P07814|SYEP_HUMAN	sp|P07814|SYEP_HUMAN	Bifunctional glutamate/proline--tRNA ligase OS=Homo sapiens OX=9606 GN=EPRS1 PE=1 SV=5	1	21	22.5	170.59	1512	0	186.53	0//0	0//0	160040000	75	104			-1	2133800	FALSE	TRUE	FALSE	FALSE	TRUE	FALSE			TRUE	TRUE	835750	829980	759240	946580	19.6677	19.6933	0.00706745	0.224979	FALSE	FALSE				462915	405687	340650	310622	18.7252	18.3114
sp|P07900-2|HS90A_HUMAN	HSP90AA1	sp|P07900-2|HS90A_HUMAN;sp|P07900|HS90A_HUMAN;sp|Q58FG0|HS905_HUMAN	sp|P07900-2|HS90A_HUMAN;sp|P07900|HS90A_HUMAN	Isoform 2 of Heat shock protein HSP 90-alpha OS=Homo sapiens OX=9606 GN=HSP90AA1;Heat shock protein HSP 90-alpha OS=Homo sapiens OX=9606 GN=HSP90AA1 PE=1 SV=5	3	11	22.7	98.16	854	0	138.18	2//0	2//0	163210000	42	109			-1;-1;-1	3885800	TRUE	FALSE	TRUE	TRUE	FALSE	TRUE			TRUE	TRUE	17945000	14872000	15515000	17586000	23.9616	23.9775	0.191614	0.127819	FALSE	FALSE	-0.0159552		0.40632603406326	1.31396e+07	1.15064e+07	1.28641e+07	1.12359e+07	23.5517	23.5192
sp|P07910-2|HNRPC_HUMAN	HNRNPC	sp|P07910-2|HNRPC_HUMAN;sp|P07910|HNRPC_HUMAN;sp|P07910-4|HNRPC_HUMAN;sp|P07910-3|HNRPC_HUMAN;sp|O60812|HNRC1_HUMAN;sp|B2RXH8|HNRC2_HUMAN;sp|P0DMR1|HNRC4_HUMAN;sp|B7ZW38|HNRC3_HUMAN	sp|P07910-2|HNRPC_HUMAN;sp|P07910|HNRPC_HUMAN;sp|P07910-4|HNRPC_HUMAN;sp|P07910-3|HNRPC_HUMAN	Isoform C1 of Heterogeneous nuclear ribonucleoproteins C1/C2 OS=Homo sapiens OX=9606 GN=HNRNPC;Heterogeneous nuclear ribonucleoproteins C1/C2 OS=Homo sapiens OX=9606 GN=HNRNPC PE=1 SV=4;Isoform 4 of Heterogeneous nuclear ribonucleoproteins C1/C2 OS=Homo sa	8	18	46.1	32.337	293	0	323.31	2//0	2//0	1628200000	18	330			-1;-1;-1;-1;-1;-1;-1;-1	90458000	TRUE	FALSE	TRUE	TRUE	FALSE	TRUE			TRUE	TRUE	214620000	267860000	285090000	330450000	27.8371	28.1933	0.226058	0.150624	FALSE	FALSE	-0.356293		0.131386861313869	1.71175e+08	2.26178e+08	1.76446e+08	1.99714e+08	27.5519	27.484
sp|P07919|QCR6_HUMAN	UQCRH	sp|P07919|QCR6_HUMAN	sp|P07919|QCR6_HUMAN	Cytochrome b-c1 complex subunit 6, mitochondrial OS=Homo sapiens OX=9606 GN=UQCRH PE=1 SV=2	1	3	34.1	10.739	91	0	291.87	2//0	2//0	178570000	6	41			-1	29761000	TRUE	FALSE	TRUE	TRUE	FALSE	TRUE			TRUE	TRUE	20059000	27255000	22715000	31503000	24.4789	24.6731	0.312733	0.333644	FALSE	FALSE	-0.194182		0.231143552311436	1.656e+07	1.74296e+07	2.96165e+07	4.11489e+07	24.0181	25.0571
sp|P08195-2|4F2_HUMAN	SLC3A2	sp|P08195-2|4F2_HUMAN;sp|P08195-3|4F2_HUMAN;sp|P08195|4F2_HUMAN;sp|P08195-4|4F2_HUMAN	sp|P08195-2|4F2_HUMAN;sp|P08195-3|4F2_HUMAN;sp|P08195|4F2_HUMAN;sp|P08195-4|4F2_HUMAN	Isoform 2 of 4F2 cell-surface antigen heavy chain OS=Homo sapiens OX=9606 GN=SLC3A2;Isoform 3 of 4F2 cell-surface antigen heavy chain OS=Homo sapiens OX=9606 GN=SLC3A2;4F2 cell-surface antigen heavy chain OS=Homo sapiens OX=9606 GN=SLC3A2 PE=1 SV=3;Isoform	4	15	39.3	57.944	529	0	298.78	2//0	2//0	454170000	28	144			-1;-1;-1;-1	16220000	TRUE	FALSE	TRUE	TRUE	FALSE	TRUE			TRUE	TRUE	6.1546e+07	63578000	5.3199e+07	6.7415e+07	25.8986	25.8357	0.0331368	0.241598	FALSE	FALSE	0.062862		0.496350364963504	4.96743e+07	5.37525e+07	4.18204e+07	4.35209e+07	25.6229	25.3465
sp|P08238|HS90B_HUMAN	HSP90AB1	sp|P08238|HS90B_HUMAN;sp|Q58FF7|H90B3_HUMAN;sp|Q14568|HS902_HUMAN;sp|Q58FF6|H90B4_HUMAN	sp|P08238|HS90B_HUMAN	Heat shock protein HSP 90-beta OS=Homo sapiens OX=9606 GN=HSP90AB1 PE=1 SV=4	4	22	33.1	83.263	724	0	323.31	2//0	2//0	919770000	35	308			-1;-1;-1;-1	26279000	TRUE	FALSE	TRUE	TRUE	FALSE	TRUE			TRUE	TRUE	119640000	8.8462e+07	9.8782e+07	97585000	26.6163	26.549	0.307995	0.0124371	FALSE	FALSE	0.0673891		0.501216545012166	5.15498e+07	5.57082e+07	4.63957e+07	4.56616e+07	25.6754	25.456
sp|P08243|ASNS_HUMAN	ASNS	sp|P08243|ASNS_HUMAN;sp|P08243-2|ASNS_HUMAN;sp|P08243-3|ASNS_HUMAN	sp|P08243|ASNS_HUMAN;sp|P08243-2|ASNS_HUMAN;sp|P08243-3|ASNS_HUMAN	Asparagine synthetase [glutamine-hydrolyzing] OS=Homo sapiens OX=9606 GN=ASNS PE=1 SV=4;Isoform 2 of Asparagine synthetase [glutamine-hydrolyzing] OS=Homo sapiens OX=9606 GN=ASNS;Isoform 3 of Asparagine synthetase [glutamine-hydrolyzing] OS=Homo sapiens OX	3	6	14.6	64.369	561	0	65.684	0//0	0//0	36802000	31	28			-1;-1;-1	1187200	FALSE	TRUE	FALSE	FALSE	TRUE	FALSE			TRUE	TRUE	835750	829980	759240	946580	19.6677	19.6933	0.00706745	0.224979	FALSE	FALSE				462915	405687	340650	310622	18.7252	18.3114
sp|P08559-3|ODPA_HUMAN	PDHA1	sp|P08559-3|ODPA_HUMAN;sp|P08559|ODPA_HUMAN;sp|P08559-2|ODPA_HUMAN;sp|P08559-4|ODPA_HUMAN;sp|P29803|ODPAT_HUMAN	sp|P08559-3|ODPA_HUMAN;sp|P08559|ODPA_HUMAN;sp|P08559-2|ODPA_HUMAN;sp|P08559-4|ODPA_HUMAN	Isoform 3 of Pyruvate dehydrogenase E1 component subunit alpha, somatic form, mitochondrial OS=Homo sapiens OX=9606 GN=PDHA1;Pyruvate dehydrogenase E1 component subunit alpha, somatic form, mitochondrial OS=Homo sapiens OX=9606 GN=PDHA1 PE=1 SV=3;Isoform 2	5	3	9.2	40.188	359	0	17.528	0//0	0//0	6266700	21	7			-1;-1;-1;-1;-1	298410	FALSE	TRUE	FALSE	FALSE	TRUE	FALSE			TRUE	TRUE	835750	829980	759240	946580	19.6677	19.6933	0.00706745	0.224979	FALSE	FALSE				462915	405687	340650	310622	18.7252	18.3114
sp|P08574|CY1_HUMAN	CYC1	sp|P08574|CY1_HUMAN	sp|P08574|CY1_HUMAN	Cytochrome c1, heme protein, mitochondrial OS=Homo sapiens OX=9606 GN=CYC1 PE=1 SV=3	1	4	16.3	35.422	325	0	51.766	2//0	2//0	90829000	16	59			-1	5676800	TRUE	FALSE	TRUE	TRUE	FALSE	TRUE			TRUE	TRUE	12514000	11425000	11008000	15771000	23.5114	23.6514	0.0928777	0.366792	FALSE	FALSE	-0.140045		0.284671532846715	1.41444e+07	1.55701e+07	1.38602e+07	1.90011e+07	23.823	23.952
sp|P08621-2|RU17_HUMAN	SNRNP70	sp|P08621-2|RU17_HUMAN;sp|P08621|RU17_HUMAN;sp|P08621-3|RU17_HUMAN;sp|P08621-4|RU17_HUMAN	sp|P08621-2|RU17_HUMAN;sp|P08621|RU17_HUMAN;sp|P08621-3|RU17_HUMAN	Isoform 2 of U1 small nuclear ribonucleoprotein 70 kDa OS=Homo sapiens OX=9606 GN=SNRNP70;U1 small nuclear ribonucleoprotein 70 kDa OS=Homo sapiens OX=9606 GN=SNRNP70 PE=1 SV=2;Isoform 3 of U1 small nuclear ribonucleoprotein 70 kDa OS=Homo sapiens OX=9606	4	6	18	50.617	428	0	40.688	2//0	2//0	89620000	16	66			-1;-1;-1;-1	5601200	TRUE	FALSE	TRUE	TRUE	FALSE	TRUE			TRUE	TRUE	8.1465e+06	13953000	9462100	15216000	23.3459	23.5164	0.548943	0.48462	FALSE	FALSE	-0.170497		0.250608272506083	6.90646e+06	1.2944e+07	1.00348e+07	1.86568e+07	23.1726	23.7059
sp|P08708|RS17_HUMAN	RPS17	sp|P08708|RS17_HUMAN	sp|P08708|RS17_HUMAN	40S ribosomal protein S17 OS=Homo sapiens OX=9606 GN=RPS17 PE=1 SV=2	1	12	63.7	15.55	135	0	323.31	2//0	2//0	2402900000	5	221			-1	480580000	TRUE	FALSE	TRUE	TRUE	FALSE	TRUE			TRUE	TRUE	85554000	7.1323e+07	7.6256e+07	9.1613e+07	26.2191	26.3167	0.185593	0.187172	FALSE	FALSE	-0.0976002		0.333333333333333	8.06157e+07	6.2566e+07	8.18336e+07	7.49294e+07	26.0817	26.2226
sp|P08758|ANXA5_HUMAN	ANXA5	sp|P08758|ANXA5_HUMAN	sp|P08758|ANXA5_HUMAN	Annexin A5 OS=Homo sapiens OX=9606 GN=ANXA5 PE=1 SV=2	1	3	10.9	35.936	320	0	167.83	0//0	0//0	15380000	22	17			-1	699100	FALSE	TRUE	FALSE	FALSE	TRUE	FALSE			TRUE	TRUE	835750	829980	759240	946580	19.6677	19.6933	0.00706745	0.224979	FALSE	FALSE				462915	405687	340650	310622	18.7252	18.3114
sp|P08865|RSSA_HUMAN	RPSA	sp|P08865|RSSA_HUMAN	sp|P08865|RSSA_HUMAN	40S ribosomal protein SA OS=Homo sapiens OX=9606 GN=RPSA PE=1 SV=4	1	5	27.8	32.854	295	0	231.41	2//0	0//0	93688000	13	33			-1	7206800	TRUE	FALSE	TRUE	FALSE	TRUE	FALSE	Mut1	Mut1	TRUE	TRUE	4893300	8056900	759240	946580	22.5821	19.6933	0.508705	0.224979	FALSE	FALSE	2.8888		0.958637469586375	2.47781e+06	5.22179e+06	340650	310622	21.7784	18.3114
sp|P09012|SNRPA_HUMAN	SNRPA	sp|P09012|SNRPA_HUMAN	sp|P09012|SNRPA_HUMAN	U1 small nuclear ribonucleoprotein A OS=Homo sapiens OX=9606 GN=SNRPA PE=1 SV=3	1	3	17	31.279	282	0	23.033	2//0	2//0	54633000	11	37			-1	4966600	TRUE	FALSE	TRUE	TRUE	FALSE	TRUE			TRUE	TRUE	7732900	10167000	8667200	12990000	23.08	23.339	0.279175	0.412783	FALSE	FALSE	-0.259032		0.184914841849148	8.19395e+06	1.07987e+07	9.87629e+06	1.34659e+07	23.1652	23.4592
sp|P09234|RU1C_HUMAN	SNRPC	sp|P09234|RU1C_HUMAN	sp|P09234|RU1C_HUMAN	U1 small nuclear ribonucleoprotein C OS=Homo sapiens OX=9606 GN=SNRPC PE=1 SV=1	1	3	25.8	17.394	159	0	38.73	2//0	2//0	38814000	3	17			-1	12938000	TRUE	FALSE	TRUE	TRUE	FALSE	TRUE			TRUE	TRUE	3280900	5129200	4774500	4065000	21.968	22.0709	0.455831	0.164115	FALSE	FALSE	-0.10289		0.328467153284672	3.5921e+06	5.57688e+06	5.60581e+06	4.8623e+06	22.0937	22.3158
sp|P09382|LEG1_HUMAN	LGALS1	sp|P09382|LEG1_HUMAN	sp|P09382|LEG1_HUMAN	Galectin-1 OS=Homo sapiens OX=9606 GN=LGALS1 PE=1 SV=2	1	4	39.3	14.716	135	0	244.37	2//0	0//0	67204000	9	33			-1	7467100	TRUE	FALSE	TRUE	FALSE	TRUE	FALSE	Mut1	Mut1	TRUE	TRUE	8.2458e+06	10232000	759240	946580	23.1309	19.6933	0.220163	0.224979	FALSE	FALSE	3.43763		0.980535279805353	1.1499e+07	8.41981e+06	340650	310622	23.2302	18.3114
sp|P09429|HMGB1_HUMAN	HMGB1	sp|P09429|HMGB1_HUMAN;sp|B2RPK0|HGB1A_HUMAN	sp|P09429|HMGB1_HUMAN	High mobility group protein B1 OS=Homo sapiens OX=9606 GN=HMGB1 PE=1 SV=3	2	11	44.2	24.893	215	0	114.71	1//1	1//1	316910000	7	67			-1;-1	45273000	TRUE	FALSE	TRUE	TRUE	FALSE	TRUE			TRUE	TRUE	13196000	6651900	9700400	5680000	23.1595	22.8235	0.698807	0.545995	FALSE	FALSE	0.33593		0.669099756690998	1.17906e+07	7.03976e+06	8.63992e+06	5.97088e+06	23.1191	22.776
sp|P09622-2|DLDH_HUMAN	DLD	sp|P09622-2|DLDH_HUMAN;sp|P09622|DLDH_HUMAN;sp|P09622-3|DLDH_HUMAN	sp|P09622-2|DLDH_HUMAN;sp|P09622|DLDH_HUMAN;sp|P09622-3|DLDH_HUMAN	Isoform 2 of Dihydrolipoyl dehydrogenase, mitochondrial OS=Homo sapiens OX=9606 GN=DLD;Dihydrolipoyl dehydrogenase, mitochondrial OS=Homo sapiens OX=9606 GN=DLD PE=1 SV=2;Isoform 3 of Dihydrolipoyl dehydrogenase, mitochondrial OS=Homo sapiens OX=9606 GN=DL	3	5	22.4	43.587	410	0	55.279	2//0	2//0	41435000	16	21			-1;-1;-1	2589700	TRUE	FALSE	TRUE	TRUE	FALSE	TRUE			TRUE	TRUE	6818900	7767700	7428800	7.7337e+06	22.7951	22.8537	0.1329	0.0410331	FALSE	FALSE	-0.0586307		0.37956204379562	6.63071e+06	9.66158e+06	1.22922e+07	8.39274e+06	22.9323	23.276
sp|P09651-2|ROA1_HUMAN	HNRNPA1	sp|P09651-2|ROA1_HUMAN	sp|P09651-2|ROA1_HUMAN	Isoform A1-A of Heterogeneous nuclear ribonucleoprotein A1 OS=Homo sapiens OX=9606 GN=HNRNPA1	1	37	86.9	34.196	320	0	323.31	2//0	2//0	15169000000	18	818			-1	842720000	TRUE	FALSE	TRUE	TRUE	FALSE	TRUE			TRUE	TRUE	1506800000	1729100000	1303800000	1908000000	30.5881	30.5547	0.140384	0.388441	FALSE	FALSE	0.0333627		0.467153284671533	7.90609e+08	1.04154e+09	8.2827e+08	1.2208e+09	29.7572	29.9054
sp|P0DMV8|HS71A_HUMAN	HSPA1A	sp|P0DMV8|HS71A_HUMAN;sp|P0DMV9|HS71B_HUMAN;sp|P0DMV8-2|HS71A_HUMAN	sp|P0DMV8|HS71A_HUMAN;sp|P0DMV9|HS71B_HUMAN;sp|P0DMV8-2|HS71A_HUMAN	Heat shock 70 kDa protein 1A OS=Homo sapiens OX=9606 GN=HSPA1A PE=1 SV=1;Heat shock 70 kDa protein 1B OS=Homo sapiens OX=9606 GN=HSPA1B PE=1 SV=1;Isoform 2 of Heat shock 70 kDa protein 1A OS=Homo sapiens OX=9606 GN=HSPA1A	3	12	27	70.051	641	0	270.76	2//0	1//1	146060000	32	86			-1;-1;-1	4564300	TRUE	FALSE	TRUE	TRUE	FALSE	TRUE			TRUE	TRUE	4793900	2034100	3673300	1470100	21.5744	21.1481	0.874556	0.934203	FALSE	TRUE	0.4263	x	0.712895377128954	6.02276e+06	1.98469e+06	3.15683e+06	552614	21.7212	20.333
sp|P10321-2|HLAC_HUMAN	HLA-C	sp|P10321-2|HLAC_HUMAN;sp|P01893|HLAH_HUMAN;sp|P04439|HLAA_HUMAN;sp|P10321|HLAC_HUMAN;sp|P04439-2|HLAA_HUMAN;sp|P30511-2|HLAF_HUMAN;sp|P30511|HLAF_HUMAN;sp|P30511-3|HLAF_HUMAN	sp|P10321-2|HLAC_HUMAN;sp|P01893|HLAH_HUMAN;sp|P04439|HLAA_HUMAN;sp|P10321|HLAC_HUMAN;sp|P04439-2|HLAA_HUMAN;sp|P30511-2|HLAF_HUMAN;sp|P30511|HLAF_HUMAN;sp|P30511-3|HLAF_HUMAN	Isoform 2 of HLA class I histocompatibility antigen, C alpha chain OS=Homo sapiens OX=9606 GN=HLA-C;Putative HLA class I histocompatibility antigen, alpha chain H OS=Homo sapiens OX=9606 GN=HLA-H PE=5 SV=3;HLA class I histocompatibility antigen, A alpha ch	8	2	10.7	36.607	326	0	13.802	2//0	2//0	23903000	17	11			-1;-1;-1;-1;-1;-1;-1;-1	1406100	TRUE	FALSE	TRUE	TRUE	FALSE	TRUE			TRUE	TRUE	3562900	3205400	3308500	3826100	21.6883	21.7626	0.107867	0.148278	FALSE	FALSE	-0.0742477		0.357664233576642	2.96919e+06	3.54002e+06	2.82044e+06	3.75553e+06	21.6285	21.634
sp|P10412|H14_HUMAN	H1-4	sp|P10412|H14_HUMAN;sp|P16402|H13_HUMAN;sp|P22492|H1T_HUMAN	sp|P10412|H14_HUMAN;sp|P16402|H13_HUMAN	Histone H1.4 OS=Homo sapiens OX=9606 GN=H1-4 PE=1 SV=2;Histone H1.3 OS=Homo sapiens OX=9606 GN=H1-3 PE=1 SV=2	3	11	27.9	21.865	219	0	323.31	2//0	2//0	797720000	10	91			-1;-1;-1	79772000	TRUE	FALSE	TRUE	TRUE	FALSE	TRUE			TRUE	TRUE	10062000	8.4787e+06	6080700	11265000	23.1389	22.9806	0.174657	0.628998	FALSE	FALSE	0.158338		0.583941605839416	1.12244e+07	9.52757e+06	7.15396e+06	1.36354e+07	23.3019	23.2356
sp|P10515|ODP2_HUMAN	DLAT	sp|P10515|ODP2_HUMAN	sp|P10515|ODP2_HUMAN	Dihydrolipoyllysine-residue acetyltransferase component of pyruvate dehydrogenase complex, mitochondrial OS=Homo sapiens OX=9606 GN=DLAT PE=1 SV=3	1	33	48.4	68.996	647	0	323.31	2//0	2//0	5064000000	32	660			-1	158250000	TRUE	FALSE	TRUE	TRUE	FALSE	TRUE			TRUE	TRUE	9.3762e+08	1172400000	8.6918e+08	1098000000	29.9656	29.8637	0.227964	0.238402	FALSE	FALSE	0.101968		0.530413625304136	4.0494e+08	4.49909e+08	4.82406e+08	4.60778e+08	28.6691	28.8126
sp|P10599-2|THIO_HUMAN	TXN	sp|P10599-2|THIO_HUMAN;sp|P10599|THIO_HUMAN	sp|P10599-2|THIO_HUMAN;sp|P10599|THIO_HUMAN	Isoform 2 of Thioredoxin OS=Homo sapiens OX=9606 GN=TXN;Thioredoxin OS=Homo sapiens OX=9606 GN=TXN PE=1 SV=3	2	3	67.1	9.4519	85	0	19.572	0//0	0//0	36806000	6	8			-1;-1	6134300	FALSE	TRUE	FALSE	FALSE	TRUE	FALSE			TRUE	TRUE	835750	829980	759240	946580	19.6677	19.6933	0.00706745	0.224979	FALSE	FALSE				462915	405687	340650	310622	18.7252	18.3114
sp|P10606|COX5B_HUMAN	COX5B	sp|P10606|COX5B_HUMAN	sp|P10606|COX5B_HUMAN	Cytochrome c oxidase subunit 5B, mitochondrial OS=Homo sapiens OX=9606 GN=COX5B PE=1 SV=2	1	3	30.2	13.696	129	0	17.987	2//0	0//0	22702000	8	9			-1	2837700	TRUE	FALSE	TRUE	FALSE	TRUE	FALSE	Mut1	Mut1	TRUE	TRUE	5316800	5181900	759240	946580	22.3236	19.6933	0.0262174	0.224979	FALSE	FALSE	2.63031		0.934306569343066	6.40851e+06	5.92467e+06	340650	310622	22.5549	18.3114
sp|P10809|CH60_HUMAN	HSPD1	sp|P10809|CH60_HUMAN;sp|P10809-2|CH60_HUMAN	sp|P10809|CH60_HUMAN	60 kDa heat shock protein, mitochondrial OS=Homo sapiens OX=9606 GN=HSPD1 PE=1 SV=2	2	18	54.6	61.054	573	0	323.31	2//0	2//0	499020000	33	164			-1;-1	15122000	TRUE	FALSE	TRUE	TRUE	FALSE	TRUE			TRUE	TRUE	9.0953e+07	67737000	5.038e+07	5.0798e+07	26.226	25.5923	0.300646	0.00842912	FALSE	FALSE	0.633721		0.768856447688564	6.02445e+07	3.87766e+07	3.40816e+07	2.5637e+07	25.5265	24.8171
sp|P11021|BIP_HUMAN	HSPA5	sp|P11021|BIP_HUMAN	sp|P11021|BIP_HUMAN	Endoplasmic reticulum chaperone BiP OS=Homo sapiens OX=9606 GN=HSPA5 PE=1 SV=2	1	17	30.7	72.332	654	0	323.31	2//0	2//0	369320000	32	156			-1	11541000	TRUE	FALSE	TRUE	TRUE	FALSE	TRUE			TRUE	TRUE	29626000	28367000	23016000	28867000	24.789	24.6195	0.0443004	0.231071	FALSE	FALSE	0.16951		0.591240875912409	1.25532e+07	1.34806e+07	1.05766e+07	1.28358e+07	23.633	23.474
sp|P11142|HSP7C_HUMAN	HSPA8	sp|P11142|HSP7C_HUMAN;sp|P11142-2|HSP7C_HUMAN;sp|P54652|HSP72_HUMAN	sp|P11142|HSP7C_HUMAN;sp|P11142-2|HSP7C_HUMAN	Heat shock cognate 71 kDa protein OS=Homo sapiens OX=9606 GN=HSPA8 PE=1 SV=1;Isoform 2 of Heat shock cognate 71 kDa protein OS=Homo sapiens OX=9606 GN=HSPA8	3	28	45.4	70.897	646	0	323.31	2//0	2//0	1610500000	33	371			-1;-1;-1	48803000	TRUE	FALSE	TRUE	TRUE	FALSE	TRUE			TRUE	TRUE	127960000	141050000	117380000	140320000	27.0014	26.9354	0.0993582	0.182104	FALSE	FALSE	0.0659961		0.498783454987835	5.97547e+07	6.95879e+07	6.01278e+07	7.04925e+07	25.9424	25.9562
sp|P11177-3|ODPB_HUMAN	PDHB	sp|P11177-3|ODPB_HUMAN;sp|P11177-2|ODPB_HUMAN;sp|P11177|ODPB_HUMAN	sp|P11177-3|ODPB_HUMAN;sp|P11177-2|ODPB_HUMAN;sp|P11177|ODPB_HUMAN	Isoform 3 of Pyruvate dehydrogenase E1 component subunit beta, mitochondrial OS=Homo sapiens OX=9606 GN=PDHB;Isoform 2 of Pyruvate dehydrogenase E1 component subunit beta, mitochondrial OS=Homo sapiens OX=9606 GN=PDHB;Pyruvate dehydrogenase E1 component su	3	13	43.1	37.514	341	0	216.57	2//0	2//0	180820000	17	80			-1;-1;-1	10637000	TRUE	FALSE	TRUE	TRUE	FALSE	TRUE			TRUE	TRUE	24146000	19887000	22842000	18134000	24.3853	24.2787	0.197961	0.235461	FALSE	FALSE	0.106612		0.535279805352798	1.99286e+07	1.53758e+07	1.83489e+07	1.56797e+07	24.0612	24.0158
sp|P11182|ODB2_HUMAN	DBT	sp|P11182|ODB2_HUMAN	sp|P11182|ODB2_HUMAN	Lipoamide acyltransferase component of branched-chain alpha-keto acid dehydrogenase complex, mitochondrial OS=Homo sapiens OX=9606 GN=DBT PE=1 SV=3	1	29	60.4	53.486	482	0	323.31	2//0	2//0	1796800000	25	356			-1	71871000	TRUE	FALSE	TRUE	TRUE	FALSE	TRUE			TRUE	TRUE	366120000	321050000	376460000	238190000	28.353	28.1577	0.13401	0.466962	FALSE	FALSE	0.195253		0.605839416058394	2.14543e+08	1.64595e+08	2.28497e+08	1.2572e+08	27.4855	27.3366
sp|P11310|ACADM_HUMAN	ACADM	sp|P11310|ACADM_HUMAN;sp|P11310-2|ACADM_HUMAN	sp|P11310|ACADM_HUMAN;sp|P11310-2|ACADM_HUMAN	Medium-chain specific acyl-CoA dehydrogenase, mitochondrial OS=Homo sapiens OX=9606 GN=ACADM PE=1 SV=1;Isoform 2 of Medium-chain specific acyl-CoA dehydrogenase, mitochondrial OS=Homo sapiens OX=9606 GN=ACADM	2	6	19.7	46.588	421	0	88.081	1//0	1//0	39099000	20	32			-1;-1	1954900	TRUE	FALSE	FALSE	TRUE	FALSE	FALSE			TRUE	TRUE	3233200	829980	2539500	946580	20.6436	20.5642	1.38721	1.00674	TRUE	TRUE	0.0793852	x	0.508515815085158	2.22723e+06	405687	1.80042e+06	310622	19.8584	19.5124
[truncated: 559 more rows]
[truncated: 7 more columns]

## Sheet: Experimental design
MQ experimental design
Name	Fraction	Experiment	PTM	biogroup	group
[truncated: 12 more rows]

## Sheet: Note
	MQanalysis v040			First page:
[truncated: 32 more rows]
