# Supplementary material for: Tumour mutations in long noncoding RNAs enhance cell fitness
Source: Nat Commun. 2023 Jun 8;14:3342. doi: 10.1038/s41467-023-39160-7 (PMC10250536; doi:10.1038/s41467-023-39160-7)
Supplement: Supplementary file 9 — Supplementary Data 6 [file 41467_2023_39160_MOESM9_ESM.xlsx]

## Sheet: HMF_PCAWG_drivers_genomic_biolo
## Data derived from lncompare: http://www.rnanut.net/lncompare/
Ensembl_ID	gene_name	gene_length	GC_content	Length_ExonProj	repeat_coverage	hg38_phastCons100way_exons_merged_mean_score	hg38_phastCons20way_exons_merged_mean_score	hg38_phastCons7way_exons_merged_mean_score	phastcons_elements_100way_exons_merged_percentage	phastcons_elements_20way_exons_merged_percentage	phastcons_elements_7way_exons_merged_percentage	promoters_hg38_100way_phastCons_elements	promoters_hg38_20way_phastCons_elements	promoters_hg38_7way_phastCons_elements	genomic_classification	Distance_closest_pc	K562_cytosol	A549_cell	GM12878_cell	GM12878_cytosol	H1.hESC_cell	H1.hESC_cytosol	H1.hESC_nucleus	endothelial.cell.of.umbilical.vein_cell	endothelial.cell.of.umbilical.vein_cytosol	endothelial.cell.of.umbilical.vein_nucleus	HepG2_nucleus	HepG2_cell	HepG2_cytosol	K562_cell	keratinocyte_nucleus	keratinocyte_cytosol	keratinocyte_cell	SK.N.SH_cell	GM12878_nucleus	HeLa.S3_cytosol	HeLa.S3_nucleus	HeLa.S3_cell	K562_nucleus	MCF.7_cell	A549_cytosol	A549_nucleus	IMR.90_cytosol	MCF.7_nucleus	IMR.90_nucleus	IMR.90_cell	SK.N.SH_cytosol	SK.N.SH_nucleus	MCF.7_cytosol
ENSG00000178977	LINC00324	3401	54.64	2082	12.3919	0.00767965	0.0175065	0.119104	9.86051	9.47571	9.52381	0	0	0	3	778	NA	0.165	0.6	0.82	0.23	0.24	0.17	NA	0.265	0.145	0.2	0.2	0.31	0.185	NA	0.085	0.075	0.76	0.8	NA	1.005	NA	0.135	0.165	0.08	0.07	NA	0.255	NA	0.075	0.29	0.11	0.23
ENSG00000185433	LINC00158	45881	37.89	2027	9.17612	0.0631816	0.109878	0.163078	6.43246	5.73973	4.70064	0	7.9602	10.9453	3	153955	0	0	38.275	8.76	NA	0.04	0.02	0	0	0	0	0	0	0	0.105	0.02	NA	0	13.805	0	0	0	0	0	0	0	0	0.02	NA	0	NA	0.01	0
ENSG00000224788	RP5-933E2.1	4780	34.47	575	0	0.0162767	0.010966	0.0136165	0.525394	0	0	0	0	0	1	941819	0	0	0	NA	0	0	0	0	0	0	0	0	0	0	0	0	0	0	0	0	0	0	0	0	0	0	0	0	0	0	0	0	0
ENSG00000226762	RP11-298E9.6	16839	45.94	390	12.3077	0.00387879	0.00598485	0.0994091	2.07254	0	0	0	0	0	1	67530	0	0	0	0	0	0	0	0	0	0	0	0	0	0	0	0	0	0	0	0	0	0	0	0	0	0	0	0	0	0	0	0	0
ENSG00000228235	AP001476.4	509	60.39	415	9.15663	0.0179412	0.0164412	0.0609575	0	0	0	0	0	0	1	44992	NA	0	0	0	0	0	0	0	0	0	0	0	0	NA	0	0	0	0	0	0	0	0	0.29	0	0	0	0	0	NA	0	0	0	0
ENSG00000229015	RP11-265D19.6	1335	43.94	405	0	0.0514447	0.0171752	0.0247305	3.97022	0	0	0	0	0	1	24179	0	0	0	0	0	0	0	0	0	0	0	0	0	0	0	0	0	0	0	0	0	0	0	0	0	0	0	0	0	NA	NA	0	0
ENSG00000230599	AC018495.3	4254	47.38	452	24.115	0.00119174	0.0243599	0.0376195	0	0	0	0	0	0	1	44482	0	0	0	0	0	0	0	0	0	0	0	0	0	0	0	0	0	0	0	0	0	0	0	0	0	0	0	0	0	0	0	0	0
ENSG00000232920	RP11-465M18.1	2261	39.04	947	29.6727	0.0509195	0.247136	0.1569	3.38624	3.80952	0	0	17.9104	0	1	39346	0	0	0	0	0	0	0	0	0	0	0	0	0	0	0	0	0	0	0	0	0	0	0	0	0	0	0	NA	0	0	0	0	0
ENSG00000233919	RP11-372H2.1	6260	44.75	610	13.6066	0.0332051	0.155583	0.239013	11.7162	11.2211	15.3465	0	0	0	2	26290	0	0	0	0	0	0.04	0	0	0	0	NA	0	0	0	0	0	0	0.03	0	0	0	0	0	0	0	0	0	0	0	0	0	0	0
ENSG00000234019	RP11-236P24.3	1148	57.96	615	0	0.267172	0.202181	0.297549	23.6542	10.7667	23.1648	13.9303	0	57.7114	4	5170	0	0	0	0	0	0	0	0	0	0	0	0	0	0	0	0	0	0	0	0	0	0	0	0	0	0	0	0	0	0	0	0	0
ENSG00000234796	AC113607.3	10198	45.17	589	0	0.00508108	0.00604505	0.0901261	11.414	0	0	0	0	0	2	29744	0	0	0	0	0	0	0.15	0	0	0	0	0	0	0	0	0	0	0	0	0	0	0	0	0	0	0	0	0	0	0	0	0	0
ENSG00000235609	AF127936.7	195587	37.71	7034	6.95195	0.6785	0.798628	0.767895	15.1561	13.2152	9.62025	48.2587	47.2637	39.801	8	50570	NA	1.83	0.465	0.11	0.04	0.07	0.02	0.115	0.11	0.355	1.535	2.22	NA	0.11	0.225	NA	0.275	0.87	0.195	0.06	0.045	0.31	NA	1.025	0.13	0.055	0.045	1.04	NA	0.25	0	0	0.505
ENSG00000235911	AC019055.1	5861	46.88	443	65.0113	0.0164522	0.013121	0.0453408	8.16327	4.98866	5.89569	55.2239	34.3284	63.6816	4	179067	0	0	0	0	0	0	0	0	0	0	0	0	0	0	0	0	0	0	0	0	0	0	0	0	0	0	0	0	0	0	0	0	0
ENSG00000237184	AC091199.1	NA	NA	NA	NA	NA	NA	NA	NA	NA	NA	NA	NA	NA	NA	NA	NA	NA	NA	NA	NA	NA	NA	NA	NA	NA	NA	NA	NA	NA	NA	NA	NA	NA	NA	NA	NA	NA	NA	NA	NA	NA	NA	NA	NA	NA	NA	NA	NA
ENSG00000237775	DDR1-AS1	8936	43.45	3994	37.306	0.0206538	0.0589737	0.204564	1.17735	0	0	3.9801	6.96517	0	2	503	0	0	NA	0	0	0	0	0	0	0	0	0	0	NA	0	0	0	0	NA	0	0	0	0	0	0	0	0	0	0	0	0	0	0
ENSG00000237838	AC133680.1	486386	37.7	584	26.8836	0.11129	0.0480806	0.158602	4.84429	9.34256	2.59516	0	8.95522	0	1	27	0	0	0	0	0	0	0	0	0	0	0	0	0	0	0	0	0	0.035	0	0	0	0	0	0	0	0	0	0	0	0	0	0	0
ENSG00000238268	RP11-229P13.19	1887	65.2	686	0	0.00345139	0.00635185	0.0135509	0	0	0	0	0	0	1	524	0	0	0	0	0	0	0	0	0	0	0	0	0	0	0	0	0	0	0	NA	10.475	NA	0	0	0	0	0	NA	0	0	0	0	0
ENSG00000241219	RP11-572M11.1	12531	42.43	1253	14.6049	0.0311548	0.0614018	0.152952	6.8	0	0	0	0	0	1	31051	0	0	0	0	0	0	0	0	0	0	0	0	0	0	0	0	0	0	0	0	0	0	0	0	0	0	0	0	0	0	0	0	0
ENSG00000242125	SNHG3	4912	46.41	4088	13.772	0.0317929	0.0302939	0.071436	6.68299	4.99388	5.16524	18.408	0	0	8	37	NA	45.975	127.13	122.495	183.67	199.46	61.17	85.785	77.025	64.155	54.52	100.63	94.505	296.825	156.58	9.825	60.385	27.35	50.97	91.68	167.07	165.485	171.965	69.115	74.985	NA	NA	65.24	NA	43.485	69.5	144.97	36.14
ENSG00000245532	NEAT1	22766	44.06	22767	9.45228	0.057816	0.105401	0.128565	4.37055	4.58139	3.50523	52.7363	24.8756	0	3	9249	42.915	146.99	120.875	66.97	1.35	5.01	3.66	27.985	NA	262.955	179.545	29.715	12.72	NA	712.87	NA	134.165	161.715	254.05	41.17	1636.72	388.495	NA	149.845	99.16	NA	NA	1674.86	NA	NA	81.72	2288.48	77.26
ENSG00000250230	RP11-855O10.2	19056	54.03	2349	10.2597	0.0383674	0.0658229	0.0713105	3.41151	1.79104	1.96162	0	0	0	2	7346	0	0	0	0	0.085	0.11	0.56	0	0	0	0	0	0	0	0	0	0	0.015	0	0	0.01	0	0	0.03	0	0	0	0.135	0	NA	0	NA	0.01
ENSG00000250340	RP11-577G20.1	11813	33.79	427	88.5246	0.422259	0.475556	0.587759	0	0	0	0	0	0	1	1414130	0	0	0	0	0	0	0	0	0	0	0	0	0	0	0	0	0	0	0	0	0	0	0	0	0	0	0	0	0	0	0	0	0
ENSG00000251562	MALAT1	8754	40.27	8708	4.94947	0.424557	0.503998	0.459259	43.8542	49.326	45.0194	0	0	0	2	57	NA	611.705	401.5	222.8	95.55	147.01	369.84	313.17	47.645	2626.61	757.785	108.905	10.65	667.86	2969.48	NA	1037.96	901.63	2138.89	NA	4141.59	876.455	3694.14	1069.93	22.295	NA	NA	1882.09	NA	345.975	16.295	1137.66	14.885
ENSG00000251629	RP11-774D14.1	325851	35.51	1926	48.9616	0.000681818	0.00431061	0.00583333	0	0.0523286	0	0	0	0	2	35967	NA	0	NA	NA	0	0	0	0	0	0	0	0	0	NA	0	0	0	0.7	0	0	0	0	NA	0	0	0	0	0	0	0	0.01	0.01	0
ENSG00000253190	AC084082.3	2540	53.21	1187	7.83488	0.0304047	0.0276217	0.0510419	6.74536	7.33558	7.33558	0	0	0	1	11689	0.035	NA	0.32	NA	NA	0.18	0.27	NA	0.055	NA	0.15	NA	NA	0.31	NA	0	0.05	0.16	0.295	0.03	0.965	0.425	0.375	0.11	0.03	NA	0	NA	NA	0.045	0.01	NA	0.045
ENSG00000253479	RP11-744J10.3	23209	38.22	1418	0	0.1851	0.183324	0.334105	11.3781	4.73498	10.8127	38.3085	40.2985	62.1891	2	18380	0	0	0	0	0	0	0	0	NA	0	0	0	0	0	0	0	0	0	0	0	0	NA	0	NA	0	0	0	NA	0	NA	0	0	0.045
ENSG00000256513	RP11-977P2.1	3856	38.68	433	30.9469	0.0406917	0.223647	0.14097	0	0	0	0	0	0	4	240464	0	0	0	0	0	0	0	0	0	0	0	0	0	0	0	0	0	0	0	0	0	0	0	0	0	0	0	0	0	0	0	0	0
ENSG00000258791	LINC00520	15553	41.3	2451	19.4206	0.0311765	0.0442941	0.185176	1.38436	0	0	0	0	0	4	79609	NA	NA	0	0	0	0	0	0.06	NA	0.105	0.105	0.085	NA	1.025	4.27	NA	NA	0	NA	0	0	NA	NA	0	0	NA	0	0	0	0	0	0	0
ENSG00000259001	RPPH1	637	59.4	638	0	0.449766	0.39178	0.441667	48.1947	43.4851	45.2119	4.97512	0	0	7	104	12.1	2.1	0.225	NA	8.4	7.31	2.3	7.335	4.61	0.8	4.42	NA	7.52	2.175	0.89	NA	NA	2.475	NA	15.015	NA	NA	0.59	7.77	NA	0.525	NA	0	0.37	0.07	NA	NA	NA
ENSG00000260955	RP11-30L15.6	2640	43.05	440	50.9091	0.196569	0.0604167	0.0477222	3.66133	0	0	9.45274	0	0	3	738	NA	0.24	0.06	NA	0	0	0	NA	NA	NA	NA	0.245	NA	0.215	NA	NA	NA	0	0.315	0	0.085	0.075	NA	NA	NA	0.39	0	1.26	NA	NA	0	0.25	0.09
ENSG00000261888	AC144831.1	2655	57.08	2656	24.7364	0.0524919	0.018354	0.0503307	2.0339	0	0	0	0	0	3	9136	NA	0.01	0	0	NA	0.05	0.2	0.14	0.085	0.4	0	0	0	0	0.03	NA	0.01	0.805	0	NA	NA	0.06	0.01	1.9	0.01	0.035	1.005	2.465	2.595	0.615	0.445	2.1	1.05
ENSG00000263382	RP11-552O4.1	1166	37.62	640	72.0312	0.0206522	0.0472957	0.165743	8.30721	13.4796	5.64263	0	0	0	3	28059	0	0	0	0	0	0	0	0	0	0	0	0	0	0	0	0	0	0	0	0	0	0	0	0	0	0	0	0	0	0	0	0	0
ENSG00000264212	RP11-94B19.3	1446	35.45	922	2.27766	0.218423	0.0833998	0.227925	21.1957	4.13043	13.3696	34.8259	31.8408	52.2388	4	99853	0	0	0	0	0	0	0	0	0	0	0	0	0	0	0	0	0	NA	0	0	NA	0	0	0	0	0	0	0	0	0	0	0	0
ENSG00000264265	RP11-14P20.1	6726	48.46	500	0	0.040995	0.00376316	0.119653	0	0	6.43863	0	0	0	1	7846	0	0	0	0	0	0	0	0	0	0	0	0	0	NA	0	0	0	0	0	0	0	0	0	0	0	0	0	0	0	0	0	0	0
ENSG00000266744	RP11-131K5.1	9204	39.37	511	14.4814	0.0380548	0.0408219	0.0523425	4.13386	5.31496	5.11811	0	0	0	2	102544	0	0.105	0	0	0	0	0.25	0	NA	0	0.17	0	NA	0	0	0	0	0	NA	0	0.065	NA	NA	0	0	NA	0	NA	0	0	NA	NA	NA
ENSG00000269564	AC008753.4	386	50.39	387	0	0.00830052	0.00723316	0.134062	0	0	0	6.46766	0	0	4	4435	0	0	0	0	NA	3.18	5.31	0	0	0	0	0	0	NA	0	0	0	0	0	0	0	0	0	0	0	0	0	0	0	0	0	0	0
ENSG00000269842	MIR519A2	2238	47.83	2239	0	0.00971582	0.00872609	0.120615	0	0	0	0	0	0	4	29404	0	0	0	0	0.705	0.97	0.95	0	0	0	NA	0	0	NA	0	0	0	0	0	0	0	0	NA	NA	0	NA	0	0.01	0	0	0	0	0
ENSG00000269900	RMRP	267	63.06	268	0	0.635506	0.490629	0.511191	70.0375	50.9363	47.5655	48.2587	31.3433	32.3383	2	272	287.49	NA	NA	NA	102.395	107.09	4969.8	NA	149.955	1217.81	1827.14	24.93	28.035	NA	NA	28.695	NA	142.395	2536.18	101.4	1235.02	NA	661.835	172.19	67.785	NA	0	NA	0	NA	0	NA	6.2
ENSG00000270022	RNU12	663	49.25	664	0	0.219223	0.217092	0.266424	22.3228	21.4178	22.0211	53.2338	47.2637	50.2488	2	282	0.31	0.09	1.425	1.045	NA	1.01	1.56	1.79	NA	1.945	0.83	0.265	0.425	0.61	0.995	NA	0.71	0.45	1.93	1	1.95	NA	NA	0.93	0.03	NA	NA	0.315	0.54	NA	NA	NA	0.085
ENSG00000270103	RNU11	130	51.91	134	0	0.835677	0.789162	0.959292	85.3846	80.7692	100	47.2637	38.806	51.2438	2	5515	0	0	0	0	0	0	0	0	0	0	0	0	0	0	0	0	0	0	0	0	0	0	0	0	0	0	0	0	0	0	0	0	0
ENSG00000270332	RP11-82L2.1	13049	38.25	7619	60.231	0.0597327	0.0595691	0.0627358	8.31145	9.04674	10.2941	0	0	0	2	1187	NA	0.46	2.355	0.605	0.46	0.72	0.26	NA	NA	0.075	NA	NA	0.165	2.86	NA	0	0.05	0.465	0.46	NA	1.415	2.805	NA	1.145	NA	NA	0	0.78	NA	NA	0.065	NA	0.13
ENSG00000271046	RP11-138I18.2	839	45.95	840	0	0.379915	0.222734	0.408335	37.0679	20.2622	36.2336	0	0	0	1	61852	0	0	NA	0	0	0	0	NA	0.06	NA	0	0	0	0	0	0	0	0	0	0	0	0	0	0	0	0	0	0	0	0	0	0	0
ENSG00000272515	RP11-29P20.1	1327	35.69	1328	1.58133	0.0127626	0.0191198	0.0330595	0.678222	0	0	0	0	0	2	63381	0	NA	NA	0.01	0	0	0	0	0	0	0	0	0	0	0	0	0	NA	0.145	NA	0.425	NA	0	0	0	0.01	0	0	0	0	0	0	0
ENSG00000270117	AP000769.7	395	52.78	396	0	0.000260759	0.00282025	0.0528582	0	0	0	0	0	0	3	3629	0	NA	NA	0.095	0	0	0	0	0	NA	NA	NA	NA	NA	NA	0	0	NA	NA	NA	0.515	0.18	NA	NA	0	NA	NA	0.68	NA	NA	NA	NA	0.545
ENSG00000251151	HOXC-AS3	4010	55.32	3109	0	0.972419	0.99993	0.83707	35.781	41.8035	34.8148	99.005	100	84.5771	2	227	NA	0.05	NA	0	0	0	0	0	NA	0	0	0	0	0	0.135	0.31	NA	NA	0	3.13	9.82	2.185	0	1.32	NA	NA	0	0.34	0	0	0	0	NA
ENSG00000251191	LINC00589	74187	41.46	2074	18.0328	0.0229574	0.0190319	0.0368404	9.48234	13.4494	9.96613	0	0	0	3	314903	0	0.11	0.04	0.02	0	0	0.06	0.015	0.055	0.08	0.045	NA	0.03	0	1.305	1.135	0.735	2.575	NA	0.035	NA	NA	0	NA	NA	0	0	0.2	0	0	0.82	NA	0.31
ENSG00000266977	CTC-459F4.5	39492	43.09	458	74.2358	0.000666667	0.00116239	0.00262393	0	0	0	0	0	0	3	1316099	0	0	0	0	0	0	0	0	0	0	0	0	0	0	0	0	0	0	0	0	0	0	0	0	0	0	0	0	0	0	0	0	0
ENSG00000229401	RP1-290I10.7	22465	42.75	860	32.6744	0.0639159	0.122846	0.144791	0	0	0	0	0	0	2	14657	0	0	NA	NA	0	0	0	0	0	0	0	0	0	0	NA	0.085	0.11	0	NA	NA	0.315	NA	0	0	0.03	NA	NA	0	0	0	0	NA	0
ENSG00000271643	RP11-10C24.3	1262	41.09	1263	34.2835	0.061	0.179566	0.148667	2.85261	5.86371	0	0	0	0	2	1402	NA	NA	0.365	0.175	0.725	0.99	0.21	1.44	1.245	1	0.33	0.345	0.46	1.06	8.385	5.175	4.245	0.67	0.23	0.675	0.65	1.405	0.77	4.205	0.535	NA	0.28	1.875	NA	1.205	1.46	0.705	2.305
ENSG00000258779	RP11-140I24.1	34588	44.02	4082	5.61	0.709249	0.676154	0.730454	29.4089	27.6429	21.7071	2.98507	0	0	2	327107	0	0	NA	0	0	0	0	0	0	0	0	0	0	0	0	0	0	0	0	0	0	0	0	0	0	NA	0	0	0	0	0	0	0
ENSG00000261763	RP11-442N1.2	3944	42.48	3945	20.7858	0.0811531	0.114866	0.149667	7.63185	7.78398	9.07708	52.2388	77.6119	72.6368	1	603	0	0	0	0	NA	0	0	0	0	0	0	0	0	0	0	0	0	0	0	0	0	0	0	0	0	0	0	0	0	0	0	0	0
ENSG00000248202	RP11-455B3.1	41275	36.52	829	0	0.0116684	0.0521152	0.0433688	0	0	0	0	16.4179	0	2	698160	NA	NA	3.295	NA	0	0	0	NA	NA	NA	NA	NA	0.04	NA	NA	0.03	NA	NA	NA	0	0	0	NA	NA	0	0	0	NA	NA	NA	NA	NA	NA
ENSG00000260390	RP11-575I8.1	15205	39.81	2084	22.1689	0.120746	0.179298	0.158339	9.99039	12.2478	7.01249	0	0	0	4	103597	0	0	NA	0	0	0	0	0	0	0	0	0	0	0	0	NA	0	0.01	0	0	0	0	0	0	0	0	0	0	0	0	0.015	NA	0
ENSG00000260780	RP11-580I1.1	19070	38.31	556	25.8993	0.0295929	0.0471947	0.038115	0	0	0	0	0	0	1	450014	0	0	0	0	0	0	0	0	0	0	0	0	0	0	0	0	0	0	0	0	0	0	0	0	0	0	0	0	0	0	0	0	0
ENSG00000249988	RP11-669M16.1	78358	38.47	649	0	0.0350359	0.0561317	0.13291	1.08527	0	0	0	0	0	2	536732	0	0	NA	0	0	0	0	0	0	0	0	0	0	0	0	0	0	0	0	0	0	0	0	NA	0	0	0	0	0	0	0	0	0
[truncated: 28 more columns]
