# Supplementary material for: Tumour mutations in long noncoding RNAs enhance cell fitness
Source: Nat Commun. 2023 Jun 8;14:3342. doi: 10.1038/s41467-023-39160-7 (PMC10250536; doi:10.1038/s41467-023-39160-7)
Supplement: Supplementary file 10 — Supplementary Data 7 [file 41467_2023_39160_MOESM10_ESM.xlsx]

## Sheet: Note
This document summarises mutational co-occurrence results. Only statistically-significant results are provided for individual cancer cohorts.

## Sheet: Pancreas_all
gene1	gene2	p.value	q.value
TP53	KRAS	1.0673e-05	0.0385378
MEN1	DAXX	1.21052e-05	0.0385378

## Sheet: Interactions_Summary
Cancer_Type	Number_of_donors	Epistatic_Interactions_Protein_Protein	Epistatic_Interactions_LncRNA_Protein	Epistatic_Interactions_LncRNA_LncRNA
Biliary	33	0	0	0
BoneSoftTissue	61	0	0	0
Breast	120	0	0	0
CNS	206	0	0	0
Esophagus	97	0	0	0
HeadNeck	13	0	0	0
Kidney	74	0	0	0
Liver	261	0	0	0
Lymphoid	190	0	0	0
Myeloid	36	0	0	0
Ovary	69	0	0	0
Pancreas	311	2	0	0
Prostate	178	0	0	0
Skin	70	0	0	0
Stomach	30	0	0	0
