# Supplementary material for: Tumour mutations in long noncoding RNAs enhance cell fitness
Source: Nat Commun. 2023 Jun 8;14:3342. doi: 10.1038/s41467-023-39160-7 (PMC10250536; doi:10.1038/s41467-023-39160-7)
Supplement: Supplementary file 11 — Supplementary Data 8 [file 41467_2023_39160_MOESM11_ESM.xlsx]

## Sheet: Note
This document summarises mutational mutual exclusivity results. Only statistically-significant results are provided for individual cancer cohorts.

## Sheet: Breast_all
gene1	gene2	p.value	q.value
TP53	GATA3	0.00707027	0.0174113
TP53	PIK3CA	0.00935424	0.0174113
TP53	CDH1	0.0102405	0.0174113

## Sheet: Liver_all
gene1	gene2	p.value	q.value
AXIN1	CTNNB1	0.00306812	0.0150455
TP53	CTNNB1	0.0144333	0.0478438

## Sheet: Lymphoid_all
gene1	gene2	p.value	q.value
CREBBP	MYC	0.00241832	0.0228889

## Sheet: Pancreas_all
gene1	gene2	p.value	q.value
KRAS	MEN1	1.75293e-11	4.90985e-11
TP53	MEN1	8.63368e-09	2.06627e-08
KRAS	DAXX	8.52607e-06	2.33179e-05
TP53	DAXX	3.31682e-05	8.54769e-05
MEN1	CDKN2A	0.000477481	0.00167931
TP53	ATM	0.00256515	0.0108596
SMAD4	MEN1	0.00385613	0.0121898

## Sheet: Skin_all
gene1	gene2	p.value	q.value
BRAF	NRAS	0.000117821	0.00227861

## Sheet: Interactions_Summary
Cancer_Type	Number_of_donors	Epistatic_Interactions_Protein_Protein	Epistatic_Interactions_LncRNA_Protein	Epistatic_Interactions_LncRNA_LncRNA
Biliary	33	0	0	0
BoneSoftTissue	61	0	0	0
Breast	120	3	0	0
CNS	206	0	0	0
Esophagus	97	0	0	0
HeadNeck	13	0	0	0
Kidney	74	0	0	0
Liver	261	2	0	0
Lymphoid	190	1	0	0
Myeloid	36	0	0	0
Ovary	69	0	0	0
Pancreas	311	7	0	0
Prostate	178	0	0	0
Skin	70	1	0	0
Stomach	30	0	0	0
