# Supplementary material for: Tumour mutations in long noncoding RNAs enhance cell fitness
Source: Nat Commun. 2023 Jun 8;14:3342. doi: 10.1038/s41467-023-39160-7 (PMC10250536; doi:10.1038/s41467-023-39160-7)
Supplement: Supplementary file 12 — Supplementary Data 9 [file 41467_2023_39160_MOESM12_ESM.txt]

File accession	File format	File type	File format type	Output type	File assembly	Experiment accession	Assay	Biosample term id	Biosample term name	Biosample type	Biosample organism	Biosample treatments	Biosample treatments amount	Biosample treatments duration	Biosample genetic modifications methods	Biosample genetic modifications categories	Biosample genetic modifications targets	Biosample genetic modifications gene targets	Biosample genetic modifications site coordinates	Biosample genetic modifications zygosity	Experiment target	Library made from	Library depleted in	Library extraction method	Library lysis method	Library crosslinking method	Library strand specific	Experiment date released	Project	RBNS protein concentration	Library fragmentation method	Library size range	Biological replicate(s)	Technical replicate(s)	Read length	Mapped read length	Run type	Paired end	Paired with	Index of	Derived from	Size	Lab	md5sum	dbxrefs	File download URL	Genome annotation	Platform	Controlled by
ENCFF554NIV	bed narrowPeak	bed	narrowPeak	peaks	GRCh38	ENCSR891RIC	eCLIP	EFO:0002067	K562	cell line	Homo sapiens										NIPBL	RNA				ultraviolet irradiation	strand-specific	2018-08-30	ENCODE		see document	175-300	1, 2	1_1, 2_1							/files/ENCFF396TYB/, /files/ENCFF269URO/, /files/ENCFF563ZUY/, /files/ENCFF097GJE/, /files/ENCFF400EPM/, /files/ENCFF532OLG/	8531	Gene Yeo, UCSD	6c4c1f9417b48fbb3335d8359f656aa0		https://www.encodeproject.org/files/ENCFF554NIV/@@download/ENCFF554NIV.bed.gz
ENCFF404HHM	bed narrowPeak	bed	narrowPeak	peaks	GRCh38	ENCSR038JME	eCLIP	EFO:0002067	K562	cell line	Homo sapiens										WRN	RNA				ultraviolet irradiation	strand-specific	2018-08-30	ENCODE		see document	175-300	1, 2	1_1, 2_1							/files/ENCFF289NNH/, /files/ENCFF526BOW/, /files/ENCFF945HNC/, /files/ENCFF269URO/, /files/ENCFF068FML/, /files/ENCFF556SMF/	3110	Gene Yeo, UCSD	432e82088ca2c3257f7a52fca511f9f7		https://www.encodeproject.org/files/ENCFF404HHM/@@download/ENCFF404HHM.bed.gz
ENCFF452MJL	bed narrowPeak	bed	narrowPeak	peaks	GRCh38	ENCSR958FKZ	eCLIP	EFO:0002067	K562	cell line	Homo sapiens										PABPC4	RNA				ultraviolet irradiation	strand-specific	2018-08-30	ENCODE		see document	175-300	1, 2	1_1, 2_1							/files/ENCFF692YDC/, /files/ENCFF551NSA/, /files/ENCFF787HQF/, /files/ENCFF269URO/, /files/ENCFF559XNJ/, /files/ENCFF011DYO/	140840	Gene Yeo, UCSD	5068a8d3880c10c26276174d301b7442		https://www.encodeproject.org/files/ENCFF452MJL/@@download/ENCFF452MJL.bed.gz
ENCFF028GAJ	bed narrowPeak	bed	narrowPeak	peaks	GRCh38	ENCSR734ZHL	eCLIP	EFO:0002067	K562	cell line	Homo sapiens										UTP3	RNA				ultraviolet irradiation	strand-specific	2018-08-30	ENCODE		see document	175-300	1, 2	1_1, 2_1							/files/ENCFF826UUS/, /files/ENCFF269URO/, /files/ENCFF484NSW/, /files/ENCFF090UAF/, /files/ENCFF106YFV/, /files/ENCFF612HAQ/	472	Gene Yeo, UCSD	f47468af5dd2162f89ec55589650f819		https://www.encodeproject.org/files/ENCFF028GAJ/@@download/ENCFF028GAJ.bed.gz
ENCFF472CCL	bed narrowPeak	bed	narrowPeak	peaks	GRCh38	ENCSR739VVT	eCLIP	EFO:0002067	K562	cell line	Homo sapiens										APOBEC3C	RNA				ultraviolet irradiation	strand-specific	2018-08-30	ENCODE		see document	175-300	1, 2	1_1, 2_1							/files/ENCFF273IBF/, /files/ENCFF943EZJ/, /files/ENCFF269URO/, /files/ENCFF284TAX/, /files/ENCFF854OMC/, /files/ENCFF034NKK/	24393	Gene Yeo, UCSD	954fbfb54e8815efc38a5b00697e9367		https://www.encodeproject.org/files/ENCFF472CCL/@@download/ENCFF472CCL.bed.gz
ENCFF560RWD	bed narrowPeak	bed	narrowPeak	peaks	GRCh38	ENCSR202HKN	eCLIP	EFO:0002067	K562	cell line	Homo sapiens										WDR3	RNA				ultraviolet irradiation	strand-specific	2018-08-30	ENCODE		see document	175-300	1, 2	1_1, 2_1							/files/ENCFF093FTO/, /files/ENCFF372YUO/, /files/ENCFF269URO/, /files/ENCFF416OND/, /files/ENCFF978VBW/, /files/ENCFF110QAU/	838	Gene Yeo, UCSD	96fee76d2827cb5dac18ab8e61a2984a		https://www.encodeproject.org/files/ENCFF560RWD/@@download/ENCFF560RWD.bed.gz
ENCFF945NFS	bed narrowPeak	bed	narrowPeak	peaks	GRCh38	ENCSR085JPB	eCLIP	EFO:0001187	HepG2	cell line	Homo sapiens										WDR43	RNA				ultraviolet irradiation	strand-specific	2018-08-30	ENCODE		see document	175-300	1, 2	1_1, 2_1							/files/ENCFF732NGW/, /files/ENCFF060BRD/, /files/ENCFF966QXZ/, /files/ENCFF269URO/, /files/ENCFF014YMA/, /files/ENCFF847AOM/	4831	Gene Yeo, UCSD	6376b40f17ce116515b230997fa590b3		https://www.encodeproject.org/files/ENCFF945NFS/@@download/ENCFF945NFS.bed.gz
ENCFF185OEI	bed narrowPeak	bed	narrowPeak	peaks	GRCh38	ENCSR735HOK	eCLIP	EFO:0001187	HepG2	cell line	Homo sapiens										YBX3	RNA				ultraviolet irradiation	strand-specific	2018-08-30	ENCODE		see document	175-300	1, 2	1_1, 2_1							/files/ENCFF401TWM/, /files/ENCFF560ZTA/, /files/ENCFF148DUH/, /files/ENCFF269URO/, /files/ENCFF101VSR/, /files/ENCFF311PHS/	48712	Gene Yeo, UCSD	5b2e3b98ac5a7268da8749faea229c19		https://www.encodeproject.org/files/ENCFF185OEI/@@download/ENCFF185OEI.bed.gz
ENCFF709FEU	bed narrowPeak	bed	narrowPeak	peaks	GRCh38	ENCSR820UYE	eCLIP	EFO:0001187	HepG2	cell line	Homo sapiens										PABPN1	RNA				ultraviolet irradiation	strand-specific	2018-08-30	ENCODE		see document	175-300	1, 2	1_1, 2_1							/files/ENCFF974AOE/, /files/ENCFF269URO/, /files/ENCFF554TBF/, /files/ENCFF145LAD/, /files/ENCFF715LJJ/, /files/ENCFF890DJI/	89887	Gene Yeo, UCSD	12c82438c446ccef4adccd4e436cd766		https://www.encodeproject.org/files/ENCFF709FEU/@@download/ENCFF709FEU.bed.gz
ENCFF328KJW	bed narrowPeak	bed	narrowPeak	peaks	GRCh38	ENCSR356MSW	eCLIP	EFO:0002067	K562	cell line	Homo sapiens										SSB	RNA				ultraviolet irradiation	strand-specific	2018-08-30	ENCODE		see document	175-300	1, 2	1_1, 2_1							/files/ENCFF566TDO/, /files/ENCFF453TEC/, /files/ENCFF342RHD/, /files/ENCFF269URO/, /files/ENCFF203AWR/, /files/ENCFF205JFL/	4765	Gene Yeo, UCSD	6cc085944c2fc6a8260614bc4b60bf1f		https://www.encodeproject.org/files/ENCFF328KJW/@@download/ENCFF328KJW.bed.gz
ENCFF678FCX	bed narrowPeak	bed	narrowPeak	peaks	GRCh38	ENCSR979EWD	eCLIP	EFO:0001187	HepG2	cell line	Homo sapiens										STAU2	RNA				ultraviolet irradiation	strand-specific	2018-08-30	ENCODE		see document	175-300	1, 2	1_1, 2_1							/files/ENCFF202ITE/, /files/ENCFF446NFS/, /files/ENCFF559ATC/, /files/ENCFF269URO/, /files/ENCFF118WBK/, /files/ENCFF992ALD/	18986	Gene Yeo, UCSD	76424f47189e613a0535d0d3c963eb2a		https://www.encodeproject.org/files/ENCFF678FCX/@@download/ENCFF678FCX.bed.gz
ENCFF642GNE	bed narrowPeak	bed	narrowPeak	peaks	GRCh38	ENCSR339FUY	eCLIP	EFO:0001187	HepG2	cell line	Homo sapiens										PCBP2	RNA				ultraviolet irradiation	strand-specific	2015-11-09	ENCODE		see document	175-300	1, 2	1_1, 2_1							/files/ENCFF803QKO/, /files/ENCFF547AHN/, /files/ENCFF454MWQ/, /files/ENCFF190ITO/, /files/ENCFF269URO/, /files/ENCFF514GGZ/	206727	Gene Yeo, UCSD	86ff47e1810b0c961a1d1a299bcddaa9		https://www.encodeproject.org/files/ENCFF642GNE/@@download/ENCFF642GNE.bed.gz
ENCFF295HRZ	bed narrowPeak	bed	narrowPeak	peaks	GRCh38	ENCSR121GQH	eCLIP	EFO:0002067	K562	cell line	Homo sapiens										SERBP1	RNA				ultraviolet irradiation	strand-specific	2016-09-21	ENCODE		see document	175-300	1, 2	1_1, 2_1							/files/ENCFF787NKL/, /files/ENCFF943MCZ/, /files/ENCFF269URO/, /files/ENCFF951GRM/, /files/ENCFF166ZIY/, /files/ENCFF058ORL/	4406	Gene Yeo, UCSD	1b58ac9fbb57e7f4e4d535950870a23a		https://www.encodeproject.org/files/ENCFF295HRZ/@@download/ENCFF295HRZ.bed.gz
ENCFF886XUO	bed narrowPeak	bed	narrowPeak	peaks	GRCh38	ENCSR432XUP	eCLIP	EFO:0002067	K562	cell line	Homo sapiens										SRSF1	RNA				ultraviolet irradiation	strand-specific	2015-11-09	ENCODE		see document	175-300	1, 2	1_1, 2_1							/files/ENCFF373NZF/, /files/ENCFF563VJQ/, /files/ENCFF696TJG/, /files/ENCFF269URO/, /files/ENCFF205JTY/, /files/ENCFF664EPV/	45862	Gene Yeo, UCSD	643db1785411b92f6d6b37e03f9cc7bf		https://www.encodeproject.org/files/ENCFF886XUO/@@download/ENCFF886XUO.bed.gz
ENCFF799ERK	bed narrowPeak	bed	narrowPeak	peaks	GRCh38	ENCSR145NLR	eCLIP	EFO:0002067	K562	cell line	Homo sapiens										DDX51	RNA				ultraviolet irradiation	strand-specific	2018-08-30	ENCODE		see document	175-300	1, 2	1_1, 2_1							/files/ENCFF486XDM/, /files/ENCFF224JPZ/, /files/ENCFF269URO/, /files/ENCFF584CZB/, /files/ENCFF965UZI/, /files/ENCFF931ZGZ/	10505	Gene Yeo, UCSD	e53255b189ba93606bbaf6e42172fa1e		https://www.encodeproject.org/files/ENCFF799ERK/@@download/ENCFF799ERK.bed.gz
ENCFF051EEW	bed narrowPeak	bed	narrowPeak	peaks	GRCh38	ENCSR059CWF	eCLIP	EFO:0002067	K562	cell line	Homo sapiens										SBDS	RNA				ultraviolet irradiation	strand-specific	2015-11-09	ENCODE		see document	175-300	1, 2	1_1, 2_1							/files/ENCFF384NHH/, /files/ENCFF450LWH/, /files/ENCFF281FSP/, /files/ENCFF269URO/, /files/ENCFF635ASG/, /files/ENCFF600AGC/	666	Gene Yeo, UCSD	e9cc9525dd1374d3b8a711616002ce09		https://www.encodeproject.org/files/ENCFF051EEW/@@download/ENCFF051EEW.bed.gz
ENCFF862EKD	bed narrowPeak	bed	narrowPeak	peaks	GRCh38	ENCSR693JWP	eCLIP	EFO:0001187	HepG2	cell line	Homo sapiens										EXOSC5	RNA				ultraviolet irradiation	strand-specific	2018-08-30	ENCODE		see document	175-300	1, 2	1_1, 2_1							/files/ENCFF216VBT/, /files/ENCFF269URO/, /files/ENCFF608WNY/, /files/ENCFF405ERW/, /files/ENCFF094VSP/, /files/ENCFF824WZJ/	16641	Gene Yeo, UCSD	2209feff42c033be51a8c2d38564d692		https://www.encodeproject.org/files/ENCFF862EKD/@@download/ENCFF862EKD.bed.gz
ENCFF955LYD	bed narrowPeak	bed	narrowPeak	peaks	GRCh38	ENCSR819XBT	eCLIP	EFO:0002067	K562	cell line	Homo sapiens										AATF	RNA				ultraviolet irradiation	strand-specific	2018-08-30	ENCODE		see document	175-300	1, 2	1_1, 2_1							/files/ENCFF064UJY/, /files/ENCFF473EVT/, /files/ENCFF349HTU/, /files/ENCFF269URO/, /files/ENCFF931DET/, /files/ENCFF645UGJ/	25482	Gene Yeo, UCSD	3453abe0bb7b513a8efa0c815dbe0106		https://www.encodeproject.org/files/ENCFF955LYD/@@download/ENCFF955LYD.bed.gz
ENCFF634UAC	bed narrowPeak	bed	narrowPeak	peaks	GRCh38	ENCSR023PKW	eCLIP	EFO:0002067	K562	cell line	Homo sapiens										EIF3G	RNA				ultraviolet irradiation	strand-specific	2018-08-30	ENCODE		see document	175-300	1, 2	1_1, 2_1							/files/ENCFF605PZM/, /files/ENCFF369RBP/, /files/ENCFF759JDI/, /files/ENCFF269URO/, /files/ENCFF388GZP/, /files/ENCFF724QGF/	7435	Gene Yeo, UCSD	be8827995b94265fb87ca31d7f364abe		https://www.encodeproject.org/files/ENCFF634UAC/@@download/ENCFF634UAC.bed.gz
ENCFF771QAU	bed narrowPeak	bed	narrowPeak	peaks	GRCh38	ENCSR366DGX	eCLIP	EFO:0001187	HepG2	cell line	Homo sapiens										KHSRP	RNA				ultraviolet irradiation	strand-specific	2018-08-30	ENCODE		see document	175-300	1, 2	1_1, 2_1							/files/ENCFF269URO/, /files/ENCFF696LDT/, /files/ENCFF701PJM/, /files/ENCFF988MWD/, /files/ENCFF961WNO/, /files/ENCFF611AHG/	108513	Gene Yeo, UCSD	674273b80c9ca23fcfa2871e14ddd978		https://www.encodeproject.org/files/ENCFF771QAU/@@download/ENCFF771QAU.bed.gz
ENCFF900IOH	bed narrowPeak	bed	narrowPeak	peaks	GRCh38	ENCSR922WJV	eCLIP	EFO:0002067	K562	cell line	Homo sapiens										PCBP1	RNA				ultraviolet irradiation	strand-specific	2018-08-30	ENCODE		see document	175-300	1, 2	1_1, 2_1							/files/ENCFF647AFT/, /files/ENCFF121XCN/, /files/ENCFF269URO/, /files/ENCFF345TZP/, /files/ENCFF766DUS/, /files/ENCFF041ETC/	46411	Gene Yeo, UCSD	1725b569dff38a6d9a9529afc77edfa1		https://www.encodeproject.org/files/ENCFF900IOH/@@download/ENCFF900IOH.bed.gz
ENCFF949QGM	bed narrowPeak	bed	narrowPeak	peaks	GRCh38	ENCSR606BPV	eCLIP	EFO:0002067	K562	cell line	Homo sapiens										AQR	RNA				ultraviolet irradiation	strand-specific	2018-08-30	ENCODE		see document	175-300	1, 2	1_1, 2_1							/files/ENCFF269URO/, /files/ENCFF620JUD/, /files/ENCFF240IEE/, /files/ENCFF899ROO/, /files/ENCFF374DAW/, /files/ENCFF436KLO/	517110	Gene Yeo, UCSD	8892cda055b9eb5da95b4ca75e5716e5		https://www.encodeproject.org/files/ENCFF949QGM/@@download/ENCFF949QGM.bed.gz
ENCFF033EFV	bed narrowPeak	bed	narrowPeak	peaks	GRCh38	ENCSR177QQY	eCLIP	EFO:0002067	K562	cell line	Homo sapiens										AKAP1	RNA				ultraviolet irradiation	strand-specific	2018-08-30	ENCODE		see document	175-300	1, 2	1_1, 2_1							/files/ENCFF010IOJ/, /files/ENCFF091PQO/, /files/ENCFF710RUU/, /files/ENCFF016YOC/, /files/ENCFF269URO/, /files/ENCFF443ABK/	34611	Gene Yeo, UCSD	90526409d50390a782e81a393943053a		https://www.encodeproject.org/files/ENCFF033EFV/@@download/ENCFF033EFV.bed.gz
ENCFF033MGP	bed narrowPeak	bed	narrowPeak	peaks	GRCh38	ENCSR361OCV	eCLIP	EFO:0001187	HepG2	cell line	Homo sapiens										NIP7	RNA				ultraviolet irradiation	strand-specific	2018-08-30	ENCODE		see document	175-300	1, 2	1_1, 2_1							/files/ENCFF204THM/, /files/ENCFF501GXB/, /files/ENCFF269URO/, /files/ENCFF216MCK/, /files/ENCFF169ABN/, /files/ENCFF637GMD/	7542	Gene Yeo, UCSD	3067e5ef99963778192352f78c35cf69		https://www.encodeproject.org/files/ENCFF033MGP/@@download/ENCFF033MGP.bed.gz
ENCFF114EUH	bed narrowPeak	bed	narrowPeak	peaks	GRCh38	ENCSR906ZJF	eCLIP	EFO:0002067	K562	cell line	Homo sapiens										SDAD1	RNA				ultraviolet irradiation	strand-specific	2018-08-30	ENCODE		see document	175-300	1, 2	1_1, 2_1							/files/ENCFF113QBT/, /files/ENCFF226CUA/, /files/ENCFF946AMH/, /files/ENCFF269URO/, /files/ENCFF169ZAH/, /files/ENCFF913FPP/	1808	Gene Yeo, UCSD	aab0dddf8548027233e526d9bf3e346d		https://www.encodeproject.org/files/ENCFF114EUH/@@download/ENCFF114EUH.bed.gz
ENCFF105HMJ	bed narrowPeak	bed	narrowPeak	peaks	GRCh38	ENCSR586DGV	eCLIP	EFO:0002067	K562	cell line	Homo sapiens										ZNF800	RNA				ultraviolet irradiation	strand-specific	2018-08-30	ENCODE		see document	175-300	1, 2	1_1, 2_1							/files/ENCFF609LFM/, /files/ENCFF780IYG/, /files/ENCFF269URO/, /files/ENCFF693MLV/, /files/ENCFF420ZEI/, /files/ENCFF672MYG/	56208	Gene Yeo, UCSD	f4e79daa4f0c21a52c43c98e232902a8		https://www.encodeproject.org/files/ENCFF105HMJ/@@download/ENCFF105HMJ.bed.gz
ENCFF861KMV	bed narrowPeak	bed	narrowPeak	peaks	GRCh38	ENCSR069EVH	eCLIP	EFO:0002067	K562	cell line	Homo sapiens										FUS	RNA				ultraviolet irradiation	strand-specific	2018-08-30	ENCODE		see document	175-300	1, 2	1_1, 2_1							/files/ENCFF447LJU/, /files/ENCFF341YQM/, /files/ENCFF269URO/, /files/ENCFF565ILV/, /files/ENCFF210ZRQ/, /files/ENCFF443KJS/	101484	Gene Yeo, UCSD	ffa6504ad718e8184abb6b7588782733		https://www.encodeproject.org/files/ENCFF861KMV/@@download/ENCFF861KMV.bed.gz
ENCFF687EQE	bed narrowPeak	bed	narrowPeak	peaks	GRCh38	ENCSR539BEV	eCLIP	EFO:0001187	HepG2	cell line	Homo sapiens										UPF1	RNA				ultraviolet irradiation	strand-specific	2018-08-30	ENCODE		see document	175-300	1, 2	1_1, 2_1							/files/ENCFF763ZLD/, /files/ENCFF699EEF/, /files/ENCFF974NJE/, /files/ENCFF269URO/, /files/ENCFF811KHK/, /files/ENCFF368XBY/	231137	Gene Yeo, UCSD	61887c94a6f6811261b3b9e5f77a9a2c		https://www.encodeproject.org/files/ENCFF687EQE/@@download/ENCFF687EQE.bed.gz
ENCFF343TCO	bed narrowPeak	bed	narrowPeak	peaks	GRCh38	ENCSR685AUR	eCLIP	EFO:0001187	HepG2	cell line	Homo sapiens										ZNF800	RNA				ultraviolet irradiation	strand-specific	2018-08-30	ENCODE		see document	175-300	1, 2	1_1, 2_1							/files/ENCFF474PGR/, /files/ENCFF653PSU/, /files/ENCFF269URO/, /files/ENCFF712CBF/, /files/ENCFF265GVT/, /files/ENCFF506YVW/	68915	Gene Yeo, UCSD	17257c3f824cffc05227773f64d69a1e		https://www.encodeproject.org/files/ENCFF343TCO/@@download/ENCFF343TCO.bed.gz
ENCFF825UVD	bed narrowPeak	bed	narrowPeak	peaks	GRCh38	ENCSR050BDZ	eCLIP	EFO:0001187	HepG2	cell line	Homo sapiens										SDAD1	RNA				ultraviolet irradiation	strand-specific	2018-08-30	ENCODE		see document	175-300	1, 2	1_1, 2_1							/files/ENCFF079MBG/, /files/ENCFF789KFH/, /files/ENCFF269URO/, /files/ENCFF346NQQ/, /files/ENCFF336IRY/, /files/ENCFF831VQE/	23440	Gene Yeo, UCSD	c2e27a578e55398078419126b14a76b0		https://www.encodeproject.org/files/ENCFF825UVD/@@download/ENCFF825UVD.bed.gz
ENCFF665BGJ	bed narrowPeak	bed	narrowPeak	peaks	GRCh38	ENCSR046JHH	eCLIP	EFO:0002067	K562	cell line	Homo sapiens										CPEB4	RNA				ultraviolet irradiation	strand-specific	2018-08-30	ENCODE		see document	175-300	1, 2	1_1, 2_1							/files/ENCFF038VZO/, /files/ENCFF790WEA/, /files/ENCFF370BLG/, /files/ENCFF269URO/, /files/ENCFF976VFC/, /files/ENCFF216ENA/	4797	Gene Yeo, UCSD	774496ccb7b4bf339d1dac6163a1db6f		https://www.encodeproject.org/files/ENCFF665BGJ/@@download/ENCFF665BGJ.bed.gz
ENCFF887ARJ	bed narrowPeak	bed	narrowPeak	peaks	GRCh38	ENCSR133QEA	eCLIP	EFO:0002067	K562	cell line	Homo sapiens										SF3B1	RNA				ultraviolet irradiation	strand-specific	2016-10-31	ENCODE		see document	175-300	1, 2	1_1, 2_1							/files/ENCFF959GNA/, /files/ENCFF421JRL/, /files/ENCFF564ARY/, /files/ENCFF269URO/, /files/ENCFF359HHB/, /files/ENCFF724XML/	1016	Gene Yeo, UCSD	0d8bcd7fc899009ede34d9af81a436f6		https://www.encodeproject.org/files/ENCFF887ARJ/@@download/ENCFF887ARJ.bed.gz
ENCFF045HSV	bed narrowPeak	bed	narrowPeak	peaks	GRCh38	ENCSR277DEO	eCLIP	EFO:0001187	HepG2	cell line	Homo sapiens										NKRF	RNA				ultraviolet irradiation	strand-specific	2016-04-26	ENCODE		see document	175-300	1, 2	1_1, 2_1							/files/ENCFF273RFL/, /files/ENCFF432EVC/, /files/ENCFF623DUI/, /files/ENCFF269URO/, /files/ENCFF144QQC/, /files/ENCFF391WTM/	85129	Gene Yeo, UCSD	6c1574e04e724a43e0c13d1ee68a05b9		https://www.encodeproject.org/files/ENCFF045HSV/@@download/ENCFF045HSV.bed.gz
ENCFF610JVZ	bed narrowPeak	bed	narrowPeak	peaks	GRCh38	ENCSR755TJC	eCLIP	EFO:0001187	HepG2	cell line	Homo sapiens										HNRNPUL1	RNA				ultraviolet irradiation	strand-specific	2015-11-09	ENCODE		see document	175-300	1, 2	1_1, 2_1							/files/ENCFF536XVW/, /files/ENCFF956ELY/, /files/ENCFF269URO/, /files/ENCFF635FQJ/, /files/ENCFF487VHA/, /files/ENCFF569CXX/	10383	Gene Yeo, UCSD	eea41572911814bf6d80937ac5464032		https://www.encodeproject.org/files/ENCFF610JVZ/@@download/ENCFF610JVZ.bed.gz
ENCFF993VRZ	bed narrowPeak	bed	narrowPeak	peaks	GRCh38	ENCSR571ROL	eCLIP	EFO:0001187	HepG2	cell line	Homo sapiens										XRCC6	RNA				ultraviolet irradiation	strand-specific	2016-09-21	ENCODE		see document	175-300	1, 2	1_1, 2_1							/files/ENCFF356JSO/, /files/ENCFF862XEI/, /files/ENCFF269URO/, /files/ENCFF438ULK/, /files/ENCFF594ZPR/, /files/ENCFF474WKB/	2821	Gene Yeo, UCSD	c96f1ae47612d04ab2fd51b87c46c95e		https://www.encodeproject.org/files/ENCFF993VRZ/@@download/ENCFF993VRZ.bed.gz
ENCFF904KTV	bed narrowPeak	bed	narrowPeak	peaks	GRCh38	ENCSR893EFU	eCLIP	EFO:0002067	K562	cell line	Homo sapiens										DDX6	RNA				ultraviolet irradiation	strand-specific	2016-04-26	ENCODE		see document	175-300	1, 2	1_1, 2_1							/files/ENCFF593SPI/, /files/ENCFF515CUN/, /files/ENCFF269URO/, /files/ENCFF608UGQ/, /files/ENCFF747NRM/, /files/ENCFF242MDU/	45744	Gene Yeo, UCSD	be0c8620ba32492c21c0fa5ed3c84c71		https://www.encodeproject.org/files/ENCFF904KTV/@@download/ENCFF904KTV.bed.gz
ENCFF301IJW	bed narrowPeak	bed	narrowPeak	peaks	GRCh38	ENCSR766FAC	eCLIP	EFO:0001187	HepG2	cell line	Homo sapiens										RPS3	RNA				ultraviolet irradiation	strand-specific	2017-08-15	ENCODE		see document	175-300	1, 2	1_1, 2_1							/files/ENCFF275HKC/, /files/ENCFF251QTX/, /files/ENCFF269URO/, /files/ENCFF959SXJ/, /files/ENCFF233HCD/, /files/ENCFF905UMJ/	138466	Gene Yeo, UCSD	99c6ecc958a0ba6b0b8be3695809e1c4		https://www.encodeproject.org/files/ENCFF301IJW/@@download/ENCFF301IJW.bed.gz
ENCFF246EPM	bed narrowPeak	bed	narrowPeak	peaks	GRCh38	ENCSR440SUX	eCLIP	EFO:0002067	K562	cell line	Homo sapiens										MATR3	RNA				ultraviolet irradiation	strand-specific	2018-08-30	ENCODE		see document	175-300	1, 2	1_1, 2_1							/files/ENCFF558RNJ/, /files/ENCFF081JME/, /files/ENCFF269URO/, /files/ENCFF691TZE/, /files/ENCFF014KBZ/, /files/ENCFF162SAS/	95618	Gene Yeo, UCSD	02a80ff2f924f2c54c6ce4c3f633a851		https://www.encodeproject.org/files/ENCFF246EPM/@@download/ENCFF246EPM.bed.gz
ENCFF462WAI	bed narrowPeak	bed	narrowPeak	peaks	GRCh38	ENCSR923NKN	eCLIP	EFO:0002067	K562	cell line	Homo sapiens										DDX55	RNA				ultraviolet irradiation	strand-specific	2016-04-26	ENCODE		see document	175-300	1, 2	1_1, 2_1							/files/ENCFF401XTL/, /files/ENCFF269URO/, /files/ENCFF252ZZN/, /files/ENCFF162LAM/, /files/ENCFF411WKH/, /files/ENCFF553EAL/	25090	Gene Yeo, UCSD	1e41a505c0c3d747202693a60af3f63d		https://www.encodeproject.org/files/ENCFF462WAI/@@download/ENCFF462WAI.bed.gz
ENCFF783INO	bed narrowPeak	bed	narrowPeak	peaks	GRCh38	ENCSR964VOX	eCLIP	EFO:0002067	K562	cell line	Homo sapiens										UTP18	RNA				ultraviolet irradiation	strand-specific	2018-08-30	ENCODE		see document	175-300	1, 2	1_1, 2_1							/files/ENCFF211AAW/, /files/ENCFF353ULN/, /files/ENCFF503MUZ/, /files/ENCFF269URO/, /files/ENCFF046FNK/, /files/ENCFF026UJY/	3716	Gene Yeo, UCSD	5297d741e7e066646b1fd981f9ddd8ef		https://www.encodeproject.org/files/ENCFF783INO/@@download/ENCFF783INO.bed.gz
ENCFF323PUC	bed narrowPeak	bed	narrowPeak	peaks	GRCh38	ENCSR018WPY	eCLIP	EFO:0001187	HepG2	cell line	Homo sapiens										AQR	RNA				ultraviolet irradiation	strand-specific	2018-08-30	ENCODE		see document	175-300	1, 2	1_1, 2_1							/files/ENCFF073PST/, /files/ENCFF269URO/, /files/ENCFF947JHV/, /files/ENCFF882PEQ/, /files/ENCFF636MSJ/, /files/ENCFF217IZI/	234555	Gene Yeo, UCSD	f0e433d02e4d6f4aef0a663033b98a0a		https://www.encodeproject.org/files/ENCFF323PUC/@@download/ENCFF323PUC.bed.gz
ENCFF198ULC	bed narrowPeak	bed	narrowPeak	peaks	GRCh38	ENCSR154CSN	eCLIP	EFO:0002067	K562	cell line	Homo sapiens										DDX52	RNA				ultraviolet irradiation	strand-specific	2018-08-30	ENCODE		see document	175-300	1, 2	1_1, 2_1							/files/ENCFF729XQQ/, /files/ENCFF953PIV/, /files/ENCFF121SHB/, /files/ENCFF269URO/, /files/ENCFF508LHH/, /files/ENCFF529NNX/	26153	Gene Yeo, UCSD	d55f46b5959c578c3aeb17be2d74790b		https://www.encodeproject.org/files/ENCFF198ULC/@@download/ENCFF198ULC.bed.gz
ENCFF351ZDU	bed narrowPeak	bed	narrowPeak	peaks	GRCh38	ENCSR903PRV	eCLIP	EFO:0001187	HepG2	cell line	Homo sapiens										FTO	RNA				ultraviolet irradiation	strand-specific	2018-08-30	ENCODE		see document	175-300	1, 2	1_1, 2_1							/files/ENCFF385LTB/, /files/ENCFF040XCG/, /files/ENCFF269URO/, /files/ENCFF214XZG/, /files/ENCFF762QRZ/, /files/ENCFF340BXW/	12762	Gene Yeo, UCSD	410111a8bb5d1f02006d8dcf59128419		https://www.encodeproject.org/files/ENCFF351ZDU/@@download/ENCFF351ZDU.bed.gz
ENCFF644EIR	bed narrowPeak	bed	narrowPeak	peaks	GRCh38	ENCSR488JKQ	eCLIP	EFO:0001187	HepG2	cell line	Homo sapiens										UTP18	RNA				ultraviolet irradiation	strand-specific	2018-08-30	ENCODE		see document	175-300	1, 2	1_1, 2_1							/files/ENCFF840HCE/, /files/ENCFF511WWE/, /files/ENCFF146BNV/, /files/ENCFF444SAJ/, /files/ENCFF978BQG/, /files/ENCFF269URO/	1346	Gene Yeo, UCSD	f2302b8ec8ef5f33e74ea3eaf63d30fc		https://www.encodeproject.org/files/ENCFF644EIR/@@download/ENCFF644EIR.bed.gz
ENCFF749IUB	bed narrowPeak	bed	narrowPeak	peaks	GRCh38	ENCSR356ZMO	eCLIP	EFO:0001187	HepG2	cell line	Homo sapiens										AKAP1	RNA				ultraviolet irradiation	strand-specific	2018-08-30	ENCODE		see document	175-300	1, 2	1_1, 2_1							/files/ENCFF162VKU/, /files/ENCFF233BIC/, /files/ENCFF780HTF/, /files/ENCFF269URO/, /files/ENCFF739ERP/, /files/ENCFF127MXD/	140962	Gene Yeo, UCSD	73726a6265d6cf49b0536d48e87172e4		https://www.encodeproject.org/files/ENCFF749IUB/@@download/ENCFF749IUB.bed.gz
ENCFF098REE	bed narrowPeak	bed	narrowPeak	peaks	GRCh38	ENCSR256CHX	eCLIP	EFO:0001187	HepG2	cell line	Homo sapiens										PCBP1	RNA				ultraviolet irradiation	strand-specific	2018-08-30	ENCODE		see document	175-300	1, 2	1_1, 2_1							/files/ENCFF138HUE/, /files/ENCFF759UTZ/, /files/ENCFF914VUW/, /files/ENCFF502OYV/, /files/ENCFF269URO/, /files/ENCFF933ESS/	22087	Gene Yeo, UCSD	e6e70bb8dc099db3346fda6a9a92ca66		https://www.encodeproject.org/files/ENCFF098REE/@@download/ENCFF098REE.bed.gz
ENCFF695OLO	bed narrowPeak	bed	narrowPeak	peaks	GRCh38	ENCSR657TZB	eCLIP	EFO:0002067	K562	cell line	Homo sapiens										XRN2	RNA				ultraviolet irradiation	strand-specific	2015-07-15	ENCODE		see document	175-300	1, 2	1_1, 2_1							/files/ENCFF768FYM/, /files/ENCFF862IYK/, /files/ENCFF269URO/, /files/ENCFF794JUI/, /files/ENCFF371PMP/, /files/ENCFF276EIU/	30095	Gene Yeo, UCSD	fe7fdbf0840afa8643f80fb14be99207		https://www.encodeproject.org/files/ENCFF695OLO/@@download/ENCFF695OLO.bed.gz
ENCFF239GPP	bed narrowPeak	bed	narrowPeak	peaks	GRCh38	ENCSR580OFI	eCLIP	EFO:0002067	K562	cell line	Homo sapiens										SUPV3L1	RNA				ultraviolet irradiation	strand-specific	2018-08-30	ENCODE		see document	175-300	1, 2	1_1, 2_1							/files/ENCFF781OKE/, /files/ENCFF496FIX/, /files/ENCFF712HCB/, /files/ENCFF269URO/, /files/ENCFF829FDR/, /files/ENCFF826MPO/	1683	Gene Yeo, UCSD	adcb7549802f86579edb0a3621f1a7a1		https://www.encodeproject.org/files/ENCFF239GPP/@@download/ENCFF239GPP.bed.gz
ENCFF972DFZ	bed narrowPeak	bed	narrowPeak	peaks	GRCh38	ENCSR464OSH	eCLIP	EFO:0001187	HepG2	cell line	Homo sapiens										FUS	RNA				ultraviolet irradiation	strand-specific	2018-08-30	ENCODE		see document	175-300	1, 2	1_1, 2_1							/files/ENCFF269URO/, /files/ENCFF177YJA/, /files/ENCFF117HXE/, /files/ENCFF685MZA/, /files/ENCFF181DXK/, /files/ENCFF951IBI/	18840	Gene Yeo, UCSD	b7d32d6428ae1d9496a31b34825f677b		https://www.encodeproject.org/files/ENCFF972DFZ/@@download/ENCFF972DFZ.bed.gz
ENCFF382URH	bed narrowPeak	bed	narrowPeak	peaks	GRCh38	ENCSR181NRW	eCLIP	EFO:0002067	K562	cell line	Homo sapiens										ZC3H8	RNA				ultraviolet irradiation	strand-specific	2018-08-30	ENCODE		see document	175-300	1, 2	1_1, 2_1							/files/ENCFF892SVF/, /files/ENCFF661LGO/, /files/ENCFF269URO/, /files/ENCFF409GUM/, /files/ENCFF725VLW/, /files/ENCFF670VYB/	6924	Gene Yeo, UCSD	fe8b286b4e301897f41f1d0a8404f9df		https://www.encodeproject.org/files/ENCFF382URH/@@download/ENCFF382URH.bed.gz
ENCFF094MQV	bed narrowPeak	bed	narrowPeak	peaks	GRCh38	ENCSR308YNT	eCLIP	EFO:0002067	K562	cell line	Homo sapiens										PUM1	RNA				ultraviolet irradiation	strand-specific	2018-08-30	ENCODE		see document	175-300	1, 2	1_1, 2_1							/files/ENCFF583QFB/, /files/ENCFF022IWU/, /files/ENCFF269URO/, /files/ENCFF064COB/, /files/ENCFF222HEX/, /files/ENCFF620UYD/	62504	Gene Yeo, UCSD	2486ca6cfd98813e8c7d6ba2ded4aba6		https://www.encodeproject.org/files/ENCFF094MQV/@@download/ENCFF094MQV.bed.gz
ENCFF588ITW	bed narrowPeak	bed	narrowPeak	peaks	GRCh38	ENCSR001KKZ	eCLIP	EFO:0002067	K562	cell line	Homo sapiens										PHF6	RNA				ultraviolet irradiation	strand-specific	2018-08-30	ENCODE		see document	175-300	1, 2	1_1, 2_1							/files/ENCFF282OCB/, /files/ENCFF075JQB/, /files/ENCFF278RGL/, /files/ENCFF957JDY/, /files/ENCFF269URO/, /files/ENCFF885ZMH/	16122	Gene Yeo, UCSD	45f4b259866776ad573b15740314a410		https://www.encodeproject.org/files/ENCFF588ITW/@@download/ENCFF588ITW.bed.gz
ENCFF232WUE	bed narrowPeak	bed	narrowPeak	peaks	GRCh38	ENCSR337XGI	eCLIP	EFO:0001187	HepG2	cell line	Homo sapiens										SAFB	RNA				ultraviolet irradiation	strand-specific	2018-08-30	ENCODE		see document	175-300	1, 2	1_1, 2_1							/files/ENCFF399MVB/, /files/ENCFF829ROW/, /files/ENCFF056OAB/, /files/ENCFF112CRX/, /files/ENCFF535RVD/, /files/ENCFF269URO/	6752	Gene Yeo, UCSD	20aa2aa3f04c4bd72a9fab4541ffd01b		https://www.encodeproject.org/files/ENCFF232WUE/@@download/ENCFF232WUE.bed.gz
ENCFF244JER	bed narrowPeak	bed	narrowPeak	peaks	GRCh38	ENCSR349CMI	eCLIP	EFO:0002067	K562	cell line	Homo sapiens										WDR43	RNA				ultraviolet irradiation	strand-specific	2018-08-30	ENCODE		see document	175-300	1, 2	1_1, 2_1							/files/ENCFF912BRE/, /files/ENCFF213FHW/, /files/ENCFF269URO/, /files/ENCFF580XQC/, /files/ENCFF545IBP/, /files/ENCFF873AEV/	3822	Gene Yeo, UCSD	58f57b753ff4970fc3ec116bf8a8a338		https://www.encodeproject.org/files/ENCFF244JER/@@download/ENCFF244JER.bed.gz
ENCFF227EJF	bed narrowPeak	bed	narrowPeak	peaks	GRCh38	ENCSR977OXG	eCLIP	EFO:0001187	HepG2	cell line	Homo sapiens										PRPF4	RNA				ultraviolet irradiation	strand-specific	2018-08-30	ENCODE		see document	175-300	1, 2	1_1, 2_1							/files/ENCFF404WOP/, /files/ENCFF331HUW/, /files/ENCFF882APR/, /files/ENCFF269URO/, /files/ENCFF080HMO/, /files/ENCFF155TML/	214522	Gene Yeo, UCSD	2cc2c76523767685af39b423275db929		https://www.encodeproject.org/files/ENCFF227EJF/@@download/ENCFF227EJF.bed.gz
ENCFF327DLL	bed narrowPeak	bed	narrowPeak	peaks	GRCh38	ENCSR999YGP	eCLIP	EFO:0002067	K562	cell line	Homo sapiens										GRWD1	RNA				ultraviolet irradiation	strand-specific	2018-08-30	ENCODE		see document	175-300	1, 2	1_1, 2_1							/files/ENCFF330PVJ/, /files/ENCFF282VMI/, /files/ENCFF727JVX/, /files/ENCFF269URO/, /files/ENCFF217MRO/, /files/ENCFF250PFH/	100649	Gene Yeo, UCSD	78b77e90da6e12c1a65a3183170e1c63		https://www.encodeproject.org/files/ENCFF327DLL/@@download/ENCFF327DLL.bed.gz
ENCFF167CDB	bed narrowPeak	bed	narrowPeak	peaks	GRCh38	ENCSR249ROI	eCLIP	EFO:0002067	K562	cell line	Homo sapiens										HNRNPC	RNA				ultraviolet irradiation	strand-specific	2018-08-30	ENCODE		see document	175-300	1, 2	1_1, 2_1							/files/ENCFF048BIQ/, /files/ENCFF526OQL/, /files/ENCFF824ZDF/, /files/ENCFF269URO/, /files/ENCFF664RLU/, /files/ENCFF935AZO/	12782	Gene Yeo, UCSD	802df1b7367fae59477b798012df465a		https://www.encodeproject.org/files/ENCFF167CDB/@@download/ENCFF167CDB.bed.gz
ENCFF378OYA	bed narrowPeak	bed	narrowPeak	peaks	GRCh38	ENCSR040QLV	eCLIP	EFO:0002067	K562	cell line	Homo sapiens										DDX21	RNA				ultraviolet irradiation	strand-specific	2018-08-30	ENCODE		see document	175-300	1, 2	1_1, 2_1							/files/ENCFF455REV/, /files/ENCFF371SNO/, /files/ENCFF269URO/, /files/ENCFF212EDY/, /files/ENCFF005ZCI/, /files/ENCFF655QSG/	2109	Gene Yeo, UCSD	fb7c42644d2c924f3945cf7b0690f598		https://www.encodeproject.org/files/ENCFF378OYA/@@download/ENCFF378OYA.bed.gz
ENCFF848JWA	bed narrowPeak	bed	narrowPeak	peaks	GRCh38	ENCSR352STY	eCLIP	EFO:0001187	HepG2	cell line	Homo sapiens										SSB	RNA				ultraviolet irradiation	strand-specific	2018-08-30	ENCODE		see document	175-300	1, 2	1_1, 2_1							/files/ENCFF264DBW/, /files/ENCFF097KHT/, /files/ENCFF697NZQ/, /files/ENCFF417RUN/, /files/ENCFF269URO/, /files/ENCFF343FAD/	2402	Gene Yeo, UCSD	8d7b78ab980f1e1b9c32f248bfd9100f		https://www.encodeproject.org/files/ENCFF848JWA/@@download/ENCFF848JWA.bed.gz
ENCFF941GJK	bed narrowPeak	bed	narrowPeak	peaks	GRCh38	ENCSR089BXO	eCLIP	EFO:0002067	K562	cell line	Homo sapiens										ABCF1	RNA				ultraviolet irradiation	strand-specific	2018-08-30	ENCODE		see document	175-300	1, 2	1_1, 2_1							/files/ENCFF499MQV/, /files/ENCFF269URO/, /files/ENCFF300YSV/, /files/ENCFF489WZV/, /files/ENCFF811EXB/, /files/ENCFF983ABI/	1503	Gene Yeo, UCSD	dafde2e97e32d1c0a1ee85a5470fc70f		https://www.encodeproject.org/files/ENCFF941GJK/@@download/ENCFF941GJK.bed.gz
ENCFF112MVG	bed narrowPeak	bed	narrowPeak	peaks	GRCh38	ENCSR973HOJ	eCLIP	EFO:0001187	HepG2	cell line	Homo sapiens										FXR2	RNA				ultraviolet irradiation	strand-specific	2018-08-30	ENCODE		see document	175-300	1, 2	1_1, 2_1							/files/ENCFF638WRZ/, /files/ENCFF500VOG/, /files/ENCFF269URO/, /files/ENCFF985TJF/, /files/ENCFF157JBC/, /files/ENCFF702QGF/	86089	Gene Yeo, UCSD	6d026845542dd30b5366fc5f454a99ab		https://www.encodeproject.org/files/ENCFF112MVG/@@download/ENCFF112MVG.bed.gz
ENCFF005GER	bed narrowPeak	bed	narrowPeak	peaks	GRCh38	ENCSR970FEW	eCLIP	EFO:0001187	HepG2	cell line	Homo sapiens										DDX52	RNA				ultraviolet irradiation	strand-specific	2018-08-30	ENCODE		see document	175-300	1, 2	1_1, 2_1							/files/ENCFF013SWN/, /files/ENCFF618EON/, /files/ENCFF269URO/, /files/ENCFF662MYI/, /files/ENCFF563XEI/, /files/ENCFF340WIB/	3828	Gene Yeo, UCSD	7eee68ae1e09d6740c38a66af957b55e		https://www.encodeproject.org/files/ENCFF005GER/@@download/ENCFF005GER.bed.gz
ENCFF953WTP	bed narrowPeak	bed	narrowPeak	peaks	GRCh38	ENCSR484LAB	eCLIP	EFO:0002067	K562	cell line	Homo sapiens										SAFB	RNA				ultraviolet irradiation	strand-specific	2018-08-30	ENCODE		see document	175-300	1, 2	1_1, 2_1							/files/ENCFF973VXO/, /files/ENCFF963HES/, /files/ENCFF417KUY/, /files/ENCFF269URO/, /files/ENCFF722JMT/, /files/ENCFF067WCL/	11723	Gene Yeo, UCSD	622e36dd61328330bfdd056674fdac45		https://www.encodeproject.org/files/ENCFF953WTP/@@download/ENCFF953WTP.bed.gz
ENCFF899HHP	bed narrowPeak	bed	narrowPeak	peaks	GRCh38	ENCSR721HPX	eCLIP	EFO:0001187	HepG2	cell line	Homo sapiens										G3BP1	RNA				ultraviolet irradiation	strand-specific	2018-08-30	ENCODE		see document	175-300	1, 2	1_1, 2_1							/files/ENCFF395MJO/, /files/ENCFF269URO/, /files/ENCFF288LEG/, /files/ENCFF506GKX/, /files/ENCFF700YZD/, /files/ENCFF205KCK/	147031	Gene Yeo, UCSD	7eaa706aca612844c3f95f2c5033267d		https://www.encodeproject.org/files/ENCFF899HHP/@@download/ENCFF899HHP.bed.gz
ENCFF810EUA	bed narrowPeak	bed	narrowPeak	peaks	GRCh38	ENCSR876EYA	eCLIP	EFO:0001187	HepG2	cell line	Homo sapiens										BCLAF1	RNA				ultraviolet irradiation	strand-specific	2018-08-30	ENCODE		see document	175-300	1, 2	1_1, 2_1							/files/ENCFF510PFS/, /files/ENCFF894HGK/, /files/ENCFF673LOJ/, /files/ENCFF269URO/, /files/ENCFF797YXM/, /files/ENCFF936QEL/	745489	Gene Yeo, UCSD	59c6e590149944d0209da7077203f15d		https://www.encodeproject.org/files/ENCFF810EUA/@@download/ENCFF810EUA.bed.gz
ENCFF048FDF	bed narrowPeak	bed	narrowPeak	peaks	GRCh38	ENCSR647HOX	eCLIP	EFO:0001187	HepG2	cell line	Homo sapiens										HLTF	RNA				ultraviolet irradiation	strand-specific	2018-08-30	ENCODE		see document	175-300	1, 2	1_1, 2_1							/files/ENCFF252MTE/, /files/ENCFF293ZZT/, /files/ENCFF745DZH/, /files/ENCFF269URO/, /files/ENCFF757PDP/, /files/ENCFF991OSY/	75321	Gene Yeo, UCSD	f399b9e754778f392b4efcd450bcac70		https://www.encodeproject.org/files/ENCFF048FDF/@@download/ENCFF048FDF.bed.gz
ENCFF612HOP	bed narrowPeak	bed	narrowPeak	peaks	GRCh38	ENCSR322HHA	eCLIP	EFO:0001187	HepG2	cell line	Homo sapiens										TIAL1	RNA				ultraviolet irradiation	strand-specific	2018-08-30	ENCODE		see document	175-300	1, 2	1_1, 2_1							/files/ENCFF563EHM/, /files/ENCFF302ROS/, /files/ENCFF269URO/, /files/ENCFF413UKK/, /files/ENCFF902OZA/, /files/ENCFF467UOO/	53192	Gene Yeo, UCSD	af3aa5df326ffd258cec7648e6fc1460		https://www.encodeproject.org/files/ENCFF612HOP/@@download/ENCFF612HOP.bed.gz
ENCFF650LMV	bed narrowPeak	bed	narrowPeak	peaks	GRCh38	ENCSR975KIR	eCLIP	EFO:0002067	K562	cell line	Homo sapiens										IGF2BP1	RNA				ultraviolet irradiation	strand-specific	2015-07-15	ENCODE		see document	175-300	1, 2	1_1, 2_1							/files/ENCFF853FGC/, /files/ENCFF269URO/, /files/ENCFF449VXW/, /files/ENCFF544NQL/, /files/ENCFF982JPX/, /files/ENCFF185IDD/	131721	Gene Yeo, UCSD	b33dace51d3f233e6ccd8b92e7947748		https://www.encodeproject.org/files/ENCFF650LMV/@@download/ENCFF650LMV.bed.gz
ENCFF137YFD	bed narrowPeak	bed	narrowPeak	peaks	GRCh38	ENCSR194HZU	eCLIP	EFO:0001187	HepG2	cell line	Homo sapiens										NOLC1	RNA				ultraviolet irradiation	strand-specific	2017-11-19	ENCODE		see document	175-300	1, 2	1_1, 2_1							/files/ENCFF560WXZ/, /files/ENCFF852DRN/, /files/ENCFF329FPZ/, /files/ENCFF269URO/, /files/ENCFF645PLG/, /files/ENCFF405PYI/	33882	Gene Yeo, UCSD	8c61ea0375cec5a9f7b1df60fae27055		https://www.encodeproject.org/files/ENCFF137YFD/@@download/ENCFF137YFD.bed.gz
ENCFF307MDW	bed narrowPeak	bed	narrowPeak	peaks	GRCh38	ENCSR961OKA	eCLIP	EFO:0001187	HepG2	cell line	Homo sapiens										LARP7	RNA				ultraviolet irradiation	strand-specific	2015-11-09	ENCODE		see document	175-300	1, 2	1_1, 2_1							/files/ENCFF774NGW/, /files/ENCFF269URO/, /files/ENCFF086NCN/, /files/ENCFF647TKI/, /files/ENCFF345DPL/, /files/ENCFF240QBZ/	6857	Gene Yeo, UCSD	49ee31254769747a3cc9165dd4e6bec3		https://www.encodeproject.org/files/ENCFF307MDW/@@download/ENCFF307MDW.bed.gz
ENCFF623WGE	bed narrowPeak	bed	narrowPeak	peaks	GRCh38	ENCSR483NOP	eCLIP	EFO:0002067	K562	cell line	Homo sapiens										SLBP	RNA				ultraviolet irradiation	strand-specific	2015-07-15	ENCODE		see document	175-300	1, 2	1_1, 2_1							/files/ENCFF127WAK/, /files/ENCFF218ZEI/, /files/ENCFF683EWG/, /files/ENCFF511HSJ/, /files/ENCFF879UID/, /files/ENCFF269URO/	3859	Gene Yeo, UCSD	d059f6c637644d7bb16fd52c5a6c5c2e		https://www.encodeproject.org/files/ENCFF623WGE/@@download/ENCFF623WGE.bed.gz
ENCFF704OCI	bed narrowPeak	bed	narrowPeak	peaks	GRCh38	ENCSR570WLM	eCLIP	EFO:0001187	HepG2	cell line	Homo sapiens										QKI	RNA				ultraviolet irradiation	strand-specific	2016-04-26	ENCODE		see document	175-300	1, 2	1_1, 2_1							/files/ENCFF862YVK/, /files/ENCFF551IJQ/, /files/ENCFF815XNW/, /files/ENCFF015GLL/, /files/ENCFF269URO/, /files/ENCFF567ADV/	219021	Gene Yeo, UCSD	a296630af5b4bfa095cb480088f16448		https://www.encodeproject.org/files/ENCFF704OCI/@@download/ENCFF704OCI.bed.gz
ENCFF206RIM	bed narrowPeak	bed	narrowPeak	peaks	GRCh38	ENCSR756CKJ	eCLIP	EFO:0002067	K562	cell line	Homo sapiens										RBFOX2	RNA				ultraviolet irradiation	strand-specific	2016-09-21	ENCODE		see document	175-300	1, 2	1_1, 2_1							/files/ENCFF779OIO/, /files/ENCFF269URO/, /files/ENCFF537RYR/, /files/ENCFF296GDR/, /files/ENCFF212IIR/, /files/ENCFF910WLP/	81673	Gene Yeo, UCSD	1bab6359c9e2b3af8ac819fafe473f66		https://www.encodeproject.org/files/ENCFF206RIM/@@download/ENCFF206RIM.bed.gz
ENCFF635NZZ	bed narrowPeak	bed	narrowPeak	peaks	GRCh38	ENCSR532VUB	eCLIP	EFO:0002067	K562	cell line	Homo sapiens										CPSF6	RNA				ultraviolet irradiation	strand-specific	2015-07-15	ENCODE		see document	175-300	1, 2	1_1, 2_1							/files/ENCFF550ZSZ/, /files/ENCFF751GZQ/, /files/ENCFF802BJP/, /files/ENCFF269URO/, /files/ENCFF454PKM/, /files/ENCFF842FFD/	18375	Gene Yeo, UCSD	564b07d080dc67baf7484f31603cbcd7		https://www.encodeproject.org/files/ENCFF635NZZ/@@download/ENCFF635NZZ.bed.gz
ENCFF609LWQ	bed narrowPeak	bed	narrowPeak	peaks	GRCh38	ENCSR061EVO	eCLIP	EFO:0001187	HepG2	cell line	Homo sapiens										SND1	RNA				ultraviolet irradiation	strand-specific	2015-11-09	ENCODE		see document	175-300	1, 2	1_1, 2_1							/files/ENCFF471JAQ/, /files/ENCFF296HGS/, /files/ENCFF655NIG/, /files/ENCFF269URO/, /files/ENCFF774RKG/, /files/ENCFF761CYV/	171827	Gene Yeo, UCSD	6cc103dd09fce7818fd2c194076f8474		https://www.encodeproject.org/files/ENCFF609LWQ/@@download/ENCFF609LWQ.bed.gz
ENCFF293IZG	bed narrowPeak	bed	narrowPeak	peaks	GRCh38	ENCSR456JJQ	eCLIP	EFO:0001187	HepG2	cell line	Homo sapiens										RBM22	RNA				ultraviolet irradiation	strand-specific	2016-04-26	ENCODE		see document	175-300	1, 2	1_1, 2_1							/files/ENCFF545NBF/, /files/ENCFF615UKX/, /files/ENCFF051SNH/, /files/ENCFF269URO/, /files/ENCFF169EKN/, /files/ENCFF253ZSN/	40630	Gene Yeo, UCSD	603b1bed71ef06e93806841e73022916		https://www.encodeproject.org/files/ENCFF293IZG/@@download/ENCFF293IZG.bed.gz
ENCFF134LIU	bed narrowPeak	bed	narrowPeak	peaks	GRCh38	ENCSR485QCG	eCLIP	EFO:0001187	HepG2	cell line	Homo sapiens										BCCIP	RNA				ultraviolet irradiation	strand-specific	2015-07-15	ENCODE		see document	175-300	1, 2	1_1, 2_1							/files/ENCFF081LVD/, /files/ENCFF296TYQ/, /files/ENCFF690EFW/, /files/ENCFF487PQZ/, /files/ENCFF377WFP/, /files/ENCFF269URO/	13146	Gene Yeo, UCSD	c8b59bbbcb5c1f2fce8673bd2109edbd		https://www.encodeproject.org/files/ENCFF134LIU/@@download/ENCFF134LIU.bed.gz
ENCFF365LFU	bed narrowPeak	bed	narrowPeak	peaks	GRCh38	ENCSR349KMG	eCLIP	EFO:0002067	K562	cell line	Homo sapiens										UCHL5	RNA				ultraviolet irradiation	strand-specific	2016-08-19	ENCODE		see document	175-300	1, 2	1_1, 2_1							/files/ENCFF903GDN/, /files/ENCFF357UDV/, /files/ENCFF660XGG/, /files/ENCFF269URO/, /files/ENCFF156WVL/, /files/ENCFF952TJF/	424786	Gene Yeo, UCSD	4599c3d25647b60e4a556a6f9f00a5c4		https://www.encodeproject.org/files/ENCFF365LFU/@@download/ENCFF365LFU.bed.gz
ENCFF315HYU	bed narrowPeak	bed	narrowPeak	peaks	GRCh38	ENCSR224QWC	eCLIP	EFO:0002067	K562	cell line	Homo sapiens										FXR2	RNA				ultraviolet irradiation	strand-specific	2015-11-09	ENCODE		see document	175-300	1, 2	1_1, 2_1							/files/ENCFF394EQW/, /files/ENCFF459RQT/, /files/ENCFF039HYM/, /files/ENCFF269URO/, /files/ENCFF497DMS/, /files/ENCFF237PCI/	95917	Gene Yeo, UCSD	fc1712306f548a0b903d61c8714d0fc5		https://www.encodeproject.org/files/ENCFF315HYU/@@download/ENCFF315HYU.bed.gz
ENCFF797GSK	bed narrowPeak	bed	narrowPeak	peaks	GRCh38	ENCSR769UEW	eCLIP	EFO:0001187	HepG2	cell line	Homo sapiens										HNRNPA1	RNA				ultraviolet irradiation	strand-specific	2015-07-15	ENCODE		see document	175-300	1, 2	1_1, 2_1							/files/ENCFF536WIF/, /files/ENCFF722RBO/, /files/ENCFF690NVV/, /files/ENCFF599CUU/, /files/ENCFF269URO/, /files/ENCFF330OFU/	2565	Gene Yeo, UCSD	d133da6c740d336600751e92a2a0eebb		https://www.encodeproject.org/files/ENCFF797GSK/@@download/ENCFF797GSK.bed.gz
ENCFF932UXC	bed narrowPeak	bed	narrowPeak	peaks	GRCh38	ENCSR867ZVK	eCLIP	EFO:0002067	K562	cell line	Homo sapiens										YWHAG	RNA				ultraviolet irradiation	strand-specific	2015-11-09	ENCODE		see document	175-300	1, 2	1_1, 2_1							/files/ENCFF114ELO/, /files/ENCFF186FHG/, /files/ENCFF269URO/, /files/ENCFF103TFM/, /files/ENCFF741UNZ/, /files/ENCFF052ORJ/	16560	Gene Yeo, UCSD	0160032c354c8239d688b5370af88ec6		https://www.encodeproject.org/files/ENCFF932UXC/@@download/ENCFF932UXC.bed.gz
ENCFF205UTG	bed narrowPeak	bed	narrowPeak	peaks	GRCh38	ENCSR206RXT	eCLIP	EFO:0002067	K562	cell line	Homo sapiens										AKAP8L	RNA				ultraviolet irradiation	strand-specific	2016-04-26	ENCODE		see document	175-300	1, 2	1_1, 2_1							/files/ENCFF091OYS/, /files/ENCFF143KCR/, /files/ENCFF013ZUT/, /files/ENCFF269URO/, /files/ENCFF071DWM/, /files/ENCFF941SIX/	48675	Gene Yeo, UCSD	819c35bf15111ee19772b10b2aadbc7b		https://www.encodeproject.org/files/ENCFF205UTG/@@download/ENCFF205UTG.bed.gz
ENCFF327YTD	bed narrowPeak	bed	narrowPeak	peaks	GRCh38	ENCSR001VAC	eCLIP	EFO:0002067	K562	cell line	Homo sapiens										NOLC1	RNA				ultraviolet irradiation	strand-specific	2017-11-19	ENCODE		see document	175-300	1, 2	1_1, 2_1							/files/ENCFF810IDY/, /files/ENCFF315OLY/, /files/ENCFF102JHG/, /files/ENCFF193VAQ/, /files/ENCFF032GIW/, /files/ENCFF269URO/	36997	Gene Yeo, UCSD	87d9172075cefdb1d9c46d1953ed0214		https://www.encodeproject.org/files/ENCFF327YTD/@@download/ENCFF327YTD.bed.gz
ENCFF587KKM	bed narrowPeak	bed	narrowPeak	peaks	GRCh38	ENCSR290VLT	eCLIP	EFO:0001187	HepG2	cell line	Homo sapiens										MATR3	RNA				ultraviolet irradiation	strand-specific	2018-04-24	ENCODE		see document	175-300	1, 2	1_1, 2_1							/files/ENCFF619UHD/, /files/ENCFF794ILP/, /files/ENCFF269URO/, /files/ENCFF601NWD/, /files/ENCFF882SWK/, /files/ENCFF171PTV/	142751	Gene Yeo, UCSD	2fb3372de4b6163b19ae18298bb4980e		https://www.encodeproject.org/files/ENCFF587KKM/@@download/ENCFF587KKM.bed.gz
ENCFF011NAP	bed narrowPeak	bed	narrowPeak	peaks	GRCh38	ENCSR830BSQ	eCLIP	EFO:0001187	HepG2	cell line	Homo sapiens										BUD13	RNA				ultraviolet irradiation	strand-specific	2015-12-15	ENCODE		see document	175-300	1, 2	1_1, 2_1							/files/ENCFF644DWW/, /files/ENCFF977BAJ/, /files/ENCFF269URO/, /files/ENCFF399DJZ/, /files/ENCFF536HGU/, /files/ENCFF785FUO/	99084	Gene Yeo, UCSD	72fabc79091e82e38d9cac49a60322f2		https://www.encodeproject.org/files/ENCFF011NAP/@@download/ENCFF011NAP.bed.gz
ENCFF810NKV	bed narrowPeak	bed	narrowPeak	peaks	GRCh38	ENCSR725ARB	eCLIP	EFO:0002067	K562	cell line	Homo sapiens										AGGF1	RNA				ultraviolet irradiation	strand-specific	2016-04-26	ENCODE		see document	175-300	1, 2	1_1, 2_1							/files/ENCFF564VOC/, /files/ENCFF604NYA/, /files/ENCFF637HZJ/, /files/ENCFF251DMV/, /files/ENCFF269URO/, /files/ENCFF132SLV/	169717	Gene Yeo, UCSD	f1822daab54cf009e164160153aeaeaa		https://www.encodeproject.org/files/ENCFF810NKV/@@download/ENCFF810NKV.bed.gz
ENCFF321HPH	bed narrowPeak	bed	narrowPeak	peaks	GRCh38	ENCSR655NZA	eCLIP	EFO:0001187	HepG2	cell line	Homo sapiens										XRN2	RNA				ultraviolet irradiation	strand-specific	2016-04-26	ENCODE		see document	175-300	1, 2	1_1, 2_1							/files/ENCFF561NXC/, /files/ENCFF689OKB/, /files/ENCFF492OPF/, /files/ENCFF963GMC/, /files/ENCFF269URO/, /files/ENCFF584DZW/	35365	Gene Yeo, UCSD	5d68dbcd8dbfec7c7cc5e64e2fad29da		https://www.encodeproject.org/files/ENCFF321HPH/@@download/ENCFF321HPH.bed.gz
ENCFF466UMQ	bed narrowPeak	bed	narrowPeak	peaks	GRCh38	ENCSR486YGP	eCLIP	EFO:0001187	HepG2	cell line	Homo sapiens										FUBP3	RNA				ultraviolet irradiation	strand-specific	2016-09-21	ENCODE		see document	175-300	1, 2	1_1, 2_1							/files/ENCFF836HIK/, /files/ENCFF149SFF/, /files/ENCFF269URO/, /files/ENCFF739YDO/, /files/ENCFF103YQS/, /files/ENCFF878TBN/	62410	Gene Yeo, UCSD	0bf70fcd4c84e6f4fc69cb2d4b60919b		https://www.encodeproject.org/files/ENCFF466UMQ/@@download/ENCFF466UMQ.bed.gz
ENCFF158AOV	bed narrowPeak	bed	narrowPeak	peaks	GRCh38	ENCSR006OEQ	eCLIP	EFO:0002067	K562	cell line	Homo sapiens										FAM120A	RNA				ultraviolet irradiation	strand-specific	2015-11-09	ENCODE		see document	175-300	1, 2	1_1, 2_1							/files/ENCFF499ZKI/, /files/ENCFF016RWW/, /files/ENCFF188HFB/, /files/ENCFF269URO/, /files/ENCFF184QYU/, /files/ENCFF948CVQ/	138877	Gene Yeo, UCSD	5d59fb0616a993433acbae81e4099b3b		https://www.encodeproject.org/files/ENCFF158AOV/@@download/ENCFF158AOV.bed.gz
ENCFF730QRI	bed narrowPeak	bed	narrowPeak	peaks	GRCh38	ENCSR861PAR	eCLIP	EFO:0002067	K562	cell line	Homo sapiens										NONO	RNA				ultraviolet irradiation	strand-specific	2015-11-09	ENCODE		see document	175-300	1, 2	1_1, 2_1							/files/ENCFF671OSS/, /files/ENCFF060IHO/, /files/ENCFF269URO/, /files/ENCFF701APQ/, /files/ENCFF351ATM/, /files/ENCFF888NYK/	235710	Gene Yeo, UCSD	62edd0b54439a1a78a60d7624762b491		https://www.encodeproject.org/files/ENCFF730QRI/@@download/ENCFF730QRI.bed.gz
ENCFF392AEV	bed narrowPeak	bed	narrowPeak	peaks	GRCh38	ENCSR154HRN	eCLIP	EFO:0002067	K562	cell line	Homo sapiens										HNRNPA1	RNA				ultraviolet irradiation	strand-specific	2015-07-15	ENCODE		see document	175-300	1, 2	1_1, 2_1							/files/ENCFF494XRE/, /files/ENCFF902IDT/, /files/ENCFF269URO/, /files/ENCFF571IRN/, /files/ENCFF100JBV/, /files/ENCFF876SGL/	4831	Gene Yeo, UCSD	dfd5ee16d4e09c4c0da06941d6da5edc		https://www.encodeproject.org/files/ENCFF392AEV/@@download/ENCFF392AEV.bed.gz
ENCFF696QWE	bed narrowPeak	bed	narrowPeak	peaks	GRCh38	ENCSR000SSH	eCLIP	EFO:0002067	K562	cell line	Homo sapiens										SLTM	RNA				ultraviolet irradiation	strand-specific	2015-07-15	ENCODE		see document	175-300	1, 2	1_1, 2_1							/files/ENCFF048VBN/, /files/ENCFF269URO/, /files/ENCFF485BRZ/, /files/ENCFF396BVL/, /files/ENCFF125YXW/, /files/ENCFF712SXL/	75128	Gene Yeo, UCSD	836e2084135a51a035cc08e685b8a07c		https://www.encodeproject.org/files/ENCFF696QWE/@@download/ENCFF696QWE.bed.gz
ENCFF780OCY	bed narrowPeak	bed	narrowPeak	peaks	GRCh38	ENCSR468FSW	eCLIP	EFO:0002067	K562	cell line	Homo sapiens										SRSF7	RNA				ultraviolet irradiation	strand-specific	2016-04-26	ENCODE		see document	175-300	1, 2	1_1, 2_1							/files/ENCFF937IVH/, /files/ENCFF294TTP/, /files/ENCFF728JKU/, /files/ENCFF269URO/, /files/ENCFF149XNS/, /files/ENCFF986KGV/	12258	Gene Yeo, UCSD	0209029bb72b84f29df985b130de1ce6		https://www.encodeproject.org/files/ENCFF780OCY/@@download/ENCFF780OCY.bed.gz
ENCFF385MJU	bed narrowPeak	bed	narrowPeak	peaks	GRCh38	ENCSR438KWZ	eCLIP	EFO:0002067	K562	cell line	Homo sapiens										ILF3	RNA				ultraviolet irradiation	strand-specific	2015-11-09	ENCODE		see document	175-300	1, 2	1_1, 2_1							/files/ENCFF184AQO/, /files/ENCFF269URO/, /files/ENCFF098RFI/, /files/ENCFF889XJU/, /files/ENCFF353RQP/, /files/ENCFF623LPT/	64472	Gene Yeo, UCSD	4c8e478566c6793a650547733a3c214b		https://www.encodeproject.org/files/ENCFF385MJU/@@download/ENCFF385MJU.bed.gz
ENCFF406MSI	bed narrowPeak	bed	narrowPeak	peaks	GRCh38	ENCSR589YHM	eCLIP	EFO:0002067	K562	cell line	Homo sapiens										HLTF	RNA				ultraviolet irradiation	strand-specific	2016-04-26	ENCODE		see document	175-300	1, 2	1_1, 2_1							/files/ENCFF114YWP/, /files/ENCFF269URO/, /files/ENCFF057MVG/, /files/ENCFF115CKY/, /files/ENCFF854GBT/, /files/ENCFF568BOI/	6439	Gene Yeo, UCSD	e89ecc74974bece1aa402d3618277ae9		https://www.encodeproject.org/files/ENCFF406MSI/@@download/ENCFF406MSI.bed.gz
ENCFF317HGW	bed narrowPeak	bed	narrowPeak	peaks	GRCh38	ENCSR513NDD	eCLIP	EFO:0001187	HepG2	cell line	Homo sapiens										SRSF7	RNA				ultraviolet irradiation	strand-specific	2015-11-09	ENCODE		see document	175-300	1, 2	1_1, 2_1							/files/ENCFF944XFZ/, /files/ENCFF593CEQ/, /files/ENCFF269URO/, /files/ENCFF160TWL/, /files/ENCFF743ZXA/, /files/ENCFF558CNE/	10106	Gene Yeo, UCSD	d9938deb7f0ded952df161616f64dead		https://www.encodeproject.org/files/ENCFF317HGW/@@download/ENCFF317HGW.bed.gz
ENCFF211TRO	bed narrowPeak	bed	narrowPeak	peaks	GRCh38	ENCSR128VXC	eCLIP	EFO:0002067	K562	cell line	Homo sapiens										SND1	RNA				ultraviolet irradiation	strand-specific	2015-11-09	ENCODE		see document	175-300	1, 2	1_1, 2_1							/files/ENCFF867TFQ/, /files/ENCFF269URO/, /files/ENCFF351QXF/, /files/ENCFF438IIB/, /files/ENCFF971LCF/, /files/ENCFF341KSL/	98820	Gene Yeo, UCSD	ca363da2118ad1a887fcbb23d713259f		https://www.encodeproject.org/files/ENCFF211TRO/@@download/ENCFF211TRO.bed.gz
ENCFF618WYU	bed narrowPeak	bed	narrowPeak	peaks	GRCh38	ENCSR506OTC	eCLIP	EFO:0002067	K562	cell line	Homo sapiens										TBRG4	RNA				ultraviolet irradiation	strand-specific	2016-04-26	ENCODE		see document	175-300	1, 2	1_1, 2_1							/files/ENCFF083OHX/, /files/ENCFF813VYB/, /files/ENCFF269URO/, /files/ENCFF259AFA/, /files/ENCFF273ZJR/, /files/ENCFF734UNZ/	8114	Gene Yeo, UCSD	5b40bb5d261ac9cefdfa1449eee17526		https://www.encodeproject.org/files/ENCFF618WYU/@@download/ENCFF618WYU.bed.gz
ENCFF797QRS	bed narrowPeak	bed	narrowPeak	peaks	GRCh38	ENCSR845VGB	eCLIP	EFO:0001187	HepG2	cell line	Homo sapiens										DDX55	RNA				ultraviolet irradiation	strand-specific	2016-04-26	ENCODE		see document	175-300	1, 2	1_1, 2_1							/files/ENCFF163CUI/, /files/ENCFF525BGY/, /files/ENCFF269URO/, /files/ENCFF714YUM/, /files/ENCFF145NQB/, /files/ENCFF452KYY/	41662	Gene Yeo, UCSD	5f710e650a76d18b1924e97b62d4cfbc		https://www.encodeproject.org/files/ENCFF797QRS/@@download/ENCFF797QRS.bed.gz
ENCFF534JCV	bed narrowPeak	bed	narrowPeak	peaks	GRCh38	ENCSR805SRN	eCLIP	EFO:0001187	HepG2	cell line	Homo sapiens										LARP4	RNA				ultraviolet irradiation	strand-specific	2016-04-26	ENCODE		see document	175-300	1, 2	1_1, 2_1							/files/ENCFF540HIX/, /files/ENCFF519RGA/, /files/ENCFF269URO/, /files/ENCFF259KVP/, /files/ENCFF881RZM/, /files/ENCFF202RTW/	129055	Gene Yeo, UCSD	398439ec70f34075b441eefda6055b28		https://www.encodeproject.org/files/ENCFF534JCV/@@download/ENCFF534JCV.bed.gz
ENCFF440ROZ	bed narrowPeak	bed	narrowPeak	peaks	GRCh38	ENCSR550DVK	eCLIP	EFO:0001187	HepG2	cell line	Homo sapiens										HNRNPC	RNA				ultraviolet irradiation	strand-specific	2015-11-09	ENCODE		see document	175-300	1, 2	1_1, 2_1							/files/ENCFF230QOU/, /files/ENCFF885KNL/, /files/ENCFF269URO/, /files/ENCFF630YNF/, /files/ENCFF162FHQ/, /files/ENCFF534YQS/	71740	Gene Yeo, UCSD	8c8128a6f0c7f28512fefe46090c4aae		https://www.encodeproject.org/files/ENCFF440ROZ/@@download/ENCFF440ROZ.bed.gz
ENCFF886SDQ	bed narrowPeak	bed	narrowPeak	peaks	GRCh38	ENCSR993OLA	eCLIP	EFO:0001187	HepG2	cell line	Homo sapiens										IGF2BP3	RNA				ultraviolet irradiation	strand-specific	2015-07-15	ENCODE		see document	175-300	1, 2	1_1, 2_1							/files/ENCFF076GHL/, /files/ENCFF269URO/, /files/ENCFF015NHN/, /files/ENCFF998WZW/, /files/ENCFF655LHZ/, /files/ENCFF270FPU/	54850	Gene Yeo, UCSD	44d6b94bc7852d04a494baa83b0c59fb		https://www.encodeproject.org/files/ENCFF886SDQ/@@download/ENCFF886SDQ.bed.gz
ENCFF498IGK	bed narrowPeak	bed	narrowPeak	peaks	GRCh38	ENCSR023UHL	eCLIP	EFO:0001187	HepG2	cell line	Homo sapiens										FASTKD2	RNA				ultraviolet irradiation	strand-specific	2016-08-19	ENCODE		see document	175-300	1, 2	1_1, 2_1							/files/ENCFF828HJF/, /files/ENCFF064QSN/, /files/ENCFF269URO/, /files/ENCFF585BNE/, /files/ENCFF177RJW/, /files/ENCFF307ZHU/	20927	Gene Yeo, UCSD	fe2e5bac4437c1ca4b77d0f5ff15355d		https://www.encodeproject.org/files/ENCFF498IGK/@@download/ENCFF498IGK.bed.gz
ENCFF031FMO	bed narrowPeak	bed	narrowPeak	peaks	GRCh38	ENCSR438GZQ	eCLIP	EFO:0002067	K562	cell line	Homo sapiens										KHSRP	RNA				ultraviolet irradiation	strand-specific	2015-12-16	ENCODE		see document	175-300	1, 2	1_1, 2_1							/files/ENCFF127WMZ/, /files/ENCFF269URO/, /files/ENCFF698TGL/, /files/ENCFF394THC/, /files/ENCFF374XQF/, /files/ENCFF405WBU/	523786	Gene Yeo, UCSD	f3fa3a86c7813918c19d3e1db5300352		https://www.encodeproject.org/files/ENCFF031FMO/@@download/ENCFF031FMO.bed.gz
ENCFF159MMZ	bed narrowPeak	bed	narrowPeak	peaks	GRCh38	ENCSR893NWB	eCLIP	EFO:0001187	HepG2	cell line	Homo sapiens										GRWD1	RNA				ultraviolet irradiation	strand-specific	2016-04-26	ENCODE		see document	175-300	1, 2	1_1, 2_1							/files/ENCFF971KUU/, /files/ENCFF886MOW/, /files/ENCFF869UTD/, /files/ENCFF269URO/, /files/ENCFF591FGE/, /files/ENCFF950JUB/	508762	Gene Yeo, UCSD	d34ef52379fa77e8929b9dc6457c711d		https://www.encodeproject.org/files/ENCFF159MMZ/@@download/ENCFF159MMZ.bed.gz
ENCFF027MEO	bed narrowPeak	bed	narrowPeak	peaks	GRCh38	ENCSR815VVI	eCLIP	EFO:0001187	HepG2	cell line	Homo sapiens										CDC40	RNA				ultraviolet irradiation	strand-specific	2016-10-31	ENCODE		see document	175-300	1, 2	1_1, 2_1							/files/ENCFF127GEV/, /files/ENCFF684OXK/, /files/ENCFF269URO/, /files/ENCFF416LFA/, /files/ENCFF770GEL/, /files/ENCFF134NUB/	25096	Gene Yeo, UCSD	65e0920ce7962b179f6aabc0a36b7bd9		https://www.encodeproject.org/files/ENCFF027MEO/@@download/ENCFF027MEO.bed.gz
ENCFF889AWX	bed narrowPeak	bed	narrowPeak	peaks	GRCh38	ENCSR571VHI	eCLIP	EFO:0002067	K562	cell line	Homo sapiens										HNRNPUL1	RNA				ultraviolet irradiation	strand-specific	2015-11-09	ENCODE		see document	175-300	1, 2	1_1, 2_1							/files/ENCFF019BLW/, /files/ENCFF490BSS/, /files/ENCFF426AQN/, /files/ENCFF269URO/, /files/ENCFF933LJZ/, /files/ENCFF523RZH/	5590	Gene Yeo, UCSD	bc3264cdf9a1c1a4ff357716afa34b31		https://www.encodeproject.org/files/ENCFF889AWX/@@download/ENCFF889AWX.bed.gz
ENCFF854BHP	bed narrowPeak	bed	narrowPeak	peaks	GRCh38	ENCSR834YLD	eCLIP	EFO:0001187	HepG2	cell line	Homo sapiens										DROSHA	RNA				ultraviolet irradiation	strand-specific	2018-04-24	ENCODE		see document	175-300	1, 2	1_1, 2_1							/files/ENCFF110MMH/, /files/ENCFF797RXZ/, /files/ENCFF967UUI/, /files/ENCFF269URO/, /files/ENCFF413DZP/, /files/ENCFF401NJF/	53963	Gene Yeo, UCSD	9c247ac914abbf2c64dbb5bd3b100f14		https://www.encodeproject.org/files/ENCFF854BHP/@@download/ENCFF854BHP.bed.gz
ENCFF537KWB	bed narrowPeak	bed	narrowPeak	peaks	GRCh38	ENCSR999WKT	eCLIP	EFO:0002067	K562	cell line	Homo sapiens										DDX24	RNA				ultraviolet irradiation	strand-specific	2016-04-26	ENCODE		see document	175-300	1, 2	1_1, 2_1							/files/ENCFF768FYI/, /files/ENCFF023VLF/, /files/ENCFF269URO/, /files/ENCFF407HUR/, /files/ENCFF142OCF/, /files/ENCFF701ZYH/	210748	Gene Yeo, UCSD	b9320dfb47c48640cb345418fc1b60ce		https://www.encodeproject.org/files/ENCFF537KWB/@@download/ENCFF537KWB.bed.gz
ENCFF878VVA	bed narrowPeak	bed	narrowPeak	peaks	GRCh38	ENCSR840DRD	eCLIP	EFO:0002067	K562	cell line	Homo sapiens										CSTF2T	RNA				ultraviolet irradiation	strand-specific	2015-11-09	ENCODE		see document	175-300	1, 2	1_1, 2_1							/files/ENCFF050YWD/, /files/ENCFF859CZM/, /files/ENCFF647ZVB/, /files/ENCFF269URO/, /files/ENCFF234QSA/, /files/ENCFF513VDW/	238798	Gene Yeo, UCSD	fed82d625acaad72448347b1208b3382		https://www.encodeproject.org/files/ENCFF878VVA/@@download/ENCFF878VVA.bed.gz
ENCFF258HOX	bed narrowPeak	bed	narrowPeak	peaks	GRCh38	ENCSR712IAG	eCLIP	EFO:0002067	K562	cell line	Homo sapiens										ZC3H11A	RNA				ultraviolet irradiation	strand-specific	2018-04-24	ENCODE		see document	175-300	1, 2	1_1, 2_1							/files/ENCFF715RSI/, /files/ENCFF288IBH/, /files/ENCFF269URO/, /files/ENCFF610DOP/, /files/ENCFF709BYW/, /files/ENCFF421XUC/	27989	Gene Yeo, UCSD	43bccb745fc08b2c7c9e1f4b64fc7162		https://www.encodeproject.org/files/ENCFF258HOX/@@download/ENCFF258HOX.bed.gz
ENCFF037TVC	bed narrowPeak	bed	narrowPeak	peaks	GRCh38	ENCSR584TCR	eCLIP	EFO:0002067	K562	cell line	Homo sapiens										TARDBP	RNA				ultraviolet irradiation	strand-specific	2015-11-09	ENCODE		see document	175-300	1, 2	1_1, 2_1							/files/ENCFF524PYO/, /files/ENCFF606RXB/, /files/ENCFF669TNM/, /files/ENCFF923ZPC/, /files/ENCFF394DDJ/, /files/ENCFF269URO/	152254	Gene Yeo, UCSD	d6f5010da4b66b75a047ee27844ed966		https://www.encodeproject.org/files/ENCFF037TVC/@@download/ENCFF037TVC.bed.gz
ENCFF207BXK	bed narrowPeak	bed	narrowPeak	peaks	GRCh38	ENCSR307YIW	eCLIP	EFO:0002067	K562	cell line	Homo sapiens										EIF4G2	RNA				ultraviolet irradiation	strand-specific	2015-07-15	ENCODE		see document	175-300	1, 2	1_1, 2_1							/files/ENCFF977COP/, /files/ENCFF956SAT/, /files/ENCFF996PFW/, /files/ENCFF626NQT/, /files/ENCFF269URO/, /files/ENCFF920LSC/	100407	Gene Yeo, UCSD	752282a7b3d451ec9104bd50ecf7478d		https://www.encodeproject.org/files/ENCFF207BXK/@@download/ENCFF207BXK.bed.gz
ENCFF663QIZ	bed narrowPeak	bed	narrowPeak	peaks	GRCh38	ENCSR565DGW	eCLIP	EFO:0001187	HepG2	cell line	Homo sapiens										DHX30	RNA				ultraviolet irradiation	strand-specific	2016-08-19	ENCODE		see document	175-300	1, 2	1_1, 2_1							/files/ENCFF809XHX/, /files/ENCFF705YYZ/, /files/ENCFF143TAM/, /files/ENCFF190UCK/, /files/ENCFF336UXX/, /files/ENCFF269URO/	4504	Gene Yeo, UCSD	be5f42815045c7c56a42948a024bbf35		https://www.encodeproject.org/files/ENCFF663QIZ/@@download/ENCFF663QIZ.bed.gz
ENCFF858UKE	bed narrowPeak	bed	narrowPeak	peaks	GRCh38	ENCSR534YOI	eCLIP	EFO:0002067	K562	cell line	Homo sapiens										PRPF8	RNA				ultraviolet irradiation	strand-specific	2015-07-15	ENCODE		see document	175-300	1, 2	1_1, 2_1							/files/ENCFF996MYF/, /files/ENCFF269URO/, /files/ENCFF558FAR/, /files/ENCFF987VDX/, /files/ENCFF947MAG/, /files/ENCFF167VAS/	232710	Gene Yeo, UCSD	c13dcace7b82d9693879a32cd81875dc		https://www.encodeproject.org/files/ENCFF858UKE/@@download/ENCFF858UKE.bed.gz
ENCFF752JNY	bed narrowPeak	bed	narrowPeak	peaks	GRCh38	ENCSR267UCX	eCLIP	EFO:0001187	HepG2	cell line	Homo sapiens										HNRNPM	RNA				ultraviolet irradiation	strand-specific	2015-07-15	ENCODE		see document	175-300	1, 2	1_1, 2_1							/files/ENCFF501TRY/, /files/ENCFF269URO/, /files/ENCFF950RRY/, /files/ENCFF633FLY/, /files/ENCFF355NYZ/, /files/ENCFF175VJO/	278603	Gene Yeo, UCSD	79e34550b612d13ff844ccabc16323a6		https://www.encodeproject.org/files/ENCFF752JNY/@@download/ENCFF752JNY.bed.gz
ENCFF445ENC	bed narrowPeak	bed	narrowPeak	peaks	GRCh38	ENCSR412NOW	eCLIP	EFO:0002067	K562	cell line	Homo sapiens										HNRNPM	RNA				ultraviolet irradiation	strand-specific	2015-07-15	ENCODE		see document	175-300	1, 2	1_1, 2_1							/files/ENCFF050PTL/, /files/ENCFF379LZD/, /files/ENCFF269URO/, /files/ENCFF532ADX/, /files/ENCFF005PKK/, /files/ENCFF327FBF/	137556	Gene Yeo, UCSD	abea3a5c80d80ab2deb8851b28a9394d		https://www.encodeproject.org/files/ENCFF445ENC/@@download/ENCFF445ENC.bed.gz
ENCFF524ZZB	bed narrowPeak	bed	narrowPeak	peaks	GRCh38	ENCSR062NNB	eCLIP	EFO:0002067	K562	cell line	Homo sapiens										IGF2BP2	RNA				ultraviolet irradiation	strand-specific	2015-07-15	ENCODE		see document	175-300	1, 2	1_1, 2_1							/files/ENCFF589JKO/, /files/ENCFF904VAH/, /files/ENCFF082VUD/, /files/ENCFF988HSD/, /files/ENCFF269URO/, /files/ENCFF819GBX/	91038	Gene Yeo, UCSD	ac0bfd1048bd017682dcdc8e71a12ce0		https://www.encodeproject.org/files/ENCFF524ZZB/@@download/ENCFF524ZZB.bed.gz
ENCFF559HGK	bed narrowPeak	bed	narrowPeak	peaks	GRCh38	ENCSR197INS	eCLIP	EFO:0002067	K562	cell line	Homo sapiens										PPIL4	RNA				ultraviolet irradiation	strand-specific	2016-04-26	ENCODE		see document	175-300	1, 2	1_1, 2_1							/files/ENCFF987VIP/, /files/ENCFF648KRQ/, /files/ENCFF220VDV/, /files/ENCFF269URO/, /files/ENCFF459RGB/, /files/ENCFF823SYP/	14300	Gene Yeo, UCSD	22411194b1bcfe63d332fe38c028ac58		https://www.encodeproject.org/files/ENCFF559HGK/@@download/ENCFF559HGK.bed.gz
ENCFF934ANS	bed narrowPeak	bed	narrowPeak	peaks	GRCh38	ENCSR989VIY	eCLIP	EFO:0001187	HepG2	cell line	Homo sapiens										SRSF1	RNA				ultraviolet irradiation	strand-specific	2015-11-09	ENCODE		see document	175-300	1, 2	1_1, 2_1							/files/ENCFF467FPH/, /files/ENCFF214HOA/, /files/ENCFF418ZXO/, /files/ENCFF269URO/, /files/ENCFF508DKJ/, /files/ENCFF867TIG/	41449	Gene Yeo, UCSD	f794254a3ed28bd32f943fe319837ef5		https://www.encodeproject.org/files/ENCFF934ANS/@@download/ENCFF934ANS.bed.gz
ENCFF573DXD	bed narrowPeak	bed	narrowPeak	peaks	GRCh38	ENCSR490IEE	eCLIP	EFO:0001187	HepG2	cell line	Homo sapiens										UCHL5	RNA				ultraviolet irradiation	strand-specific	2016-04-26	ENCODE		see document	175-300	1, 2	1_1, 2_1							/files/ENCFF476CPQ/, /files/ENCFF151VWF/, /files/ENCFF269URO/, /files/ENCFF573KHP/, /files/ENCFF132YAO/, /files/ENCFF022FGD/	51641	Gene Yeo, UCSD	ca3159016440d903f3f46b1ab7ae0ce7		https://www.encodeproject.org/files/ENCFF573DXD/@@download/ENCFF573DXD.bed.gz
ENCFF794RJQ	bed narrowPeak	bed	narrowPeak	peaks	GRCh38	ENCSR539ZTS	eCLIP	EFO:0002067	K562	cell line	Homo sapiens										TROVE2	RNA				ultraviolet irradiation	strand-specific	2015-12-16	ENCODE		see document	175-300	1, 2	1_1, 2_1							/files/ENCFF497KTD/, /files/ENCFF402DTY/, /files/ENCFF507IRG/, /files/ENCFF063MVN/, /files/ENCFF294FZI/, /files/ENCFF269URO/	11488	Gene Yeo, UCSD	1701189647d94c83aa5e1e9002a45baa		https://www.encodeproject.org/files/ENCFF794RJQ/@@download/ENCFF794RJQ.bed.gz
ENCFF139NXB	bed narrowPeak	bed	narrowPeak	peaks	GRCh38	ENCSR965DLL	eCLIP	EFO:0001187	HepG2	cell line	Homo sapiens										SFPQ	RNA				ultraviolet irradiation	strand-specific	2016-04-26	ENCODE		see document	175-300	1, 2	1_1, 2_1							/files/ENCFF056KWN/, /files/ENCFF417EZT/, /files/ENCFF960OTE/, /files/ENCFF269URO/, /files/ENCFF949MMS/, /files/ENCFF857OFG/	51600	Gene Yeo, UCSD	08024ad8f7d67c441e4f67af1ac20a41		https://www.encodeproject.org/files/ENCFF139NXB/@@download/ENCFF139NXB.bed.gz
ENCFF073IJF	bed narrowPeak	bed	narrowPeak	peaks	GRCh38	ENCSR279UJF	eCLIP	EFO:0001187	HepG2	cell line	Homo sapiens										SF3B4	RNA				ultraviolet irradiation	strand-specific	2015-11-09	ENCODE		see document	175-300	1, 2	1_1, 2_1							/files/ENCFF744CKU/, /files/ENCFF269URO/, /files/ENCFF232FWK/, /files/ENCFF072CLZ/, /files/ENCFF483VLR/, /files/ENCFF040BYE/	129503	Gene Yeo, UCSD	171d85896de7a0b87dbcfb1566941af1		https://www.encodeproject.org/files/ENCFF073IJF/@@download/ENCFF073IJF.bed.gz
ENCFF128BDG	bed narrowPeak	bed	narrowPeak	peaks	GRCh38	ENCSR825SVO	eCLIP	EFO:0002067	K562	cell line	Homo sapiens										AARS	RNA				ultraviolet irradiation	strand-specific	2016-04-26	ENCODE		see document	175-300	1, 2	1_1, 2_1							/files/ENCFF273HDK/, /files/ENCFF684FVK/, /files/ENCFF269URO/, /files/ENCFF883DWR/, /files/ENCFF502RSZ/, /files/ENCFF692AEZ/	1424	Gene Yeo, UCSD	f4350e77322df84035405d6ad66baf74		https://www.encodeproject.org/files/ENCFF128BDG/@@download/ENCFF128BDG.bed.gz
ENCFF797BHU	bed narrowPeak	bed	narrowPeak	peaks	GRCh38	ENCSR653HQC	eCLIP	EFO:0002067	K562	cell line	Homo sapiens										DROSHA	RNA				ultraviolet irradiation	strand-specific	2016-04-26	ENCODE		see document	175-300	1, 2	1_1, 2_1							/files/ENCFF314RBZ/, /files/ENCFF269URO/, /files/ENCFF516OAW/, /files/ENCFF233UZH/, /files/ENCFF826DXS/, /files/ENCFF773TEA/	85981	Gene Yeo, UCSD	83bfcd93c80dbfc847580820ef42a2a9		https://www.encodeproject.org/files/ENCFF797BHU/@@download/ENCFF797BHU.bed.gz
ENCFF071QDP	bed narrowPeak	bed	narrowPeak	peaks	GRCh38	ENCSR786TSC	eCLIP	EFO:0001187	HepG2	cell line	Homo sapiens										ILF3	RNA				ultraviolet irradiation	strand-specific	2016-08-19	ENCODE		see document	175-300	1, 2	1_1, 2_1							/files/ENCFF702XFC/, /files/ENCFF160LFR/, /files/ENCFF269URO/, /files/ENCFF841BJF/, /files/ENCFF340GPD/, /files/ENCFF245KXT/	76573	Gene Yeo, UCSD	63dbac40ccceb56f7cc1ec33778b4814		https://www.encodeproject.org/files/ENCFF071QDP/@@download/ENCFF071QDP.bed.gz
ENCFF992LCW	bed narrowPeak	bed	narrowPeak	peaks	GRCh38	ENCSR543TPH	eCLIP	EFO:0001187	HepG2	cell line	Homo sapiens										AGGF1	RNA				ultraviolet irradiation	strand-specific	2016-04-26	ENCODE		see document	175-300	1, 2	1_1, 2_1							/files/ENCFF302BJD/, /files/ENCFF673EQX/, /files/ENCFF269URO/, /files/ENCFF070DMZ/, /files/ENCFF936QKU/, /files/ENCFF249CVU/	92533	Gene Yeo, UCSD	bceb99726552673f427c2189f85d839d		https://www.encodeproject.org/files/ENCFF992LCW/@@download/ENCFF992LCW.bed.gz
ENCFF611SOO	bed narrowPeak	bed	narrowPeak	peaks	GRCh38	ENCSR993FMY	eCLIP	EFO:0001187	HepG2	cell line	Homo sapiens										TROVE2	RNA				ultraviolet irradiation	strand-specific	2016-04-26	ENCODE		see document	175-300	1, 2	1_1, 2_1							/files/ENCFF401RUI/, /files/ENCFF894PGH/, /files/ENCFF124ZON/, /files/ENCFF269URO/, /files/ENCFF527CKN/, /files/ENCFF580PEL/	4314	Gene Yeo, UCSD	73e0d5b33647ad45adc30cc57ef438a5		https://www.encodeproject.org/files/ENCFF611SOO/@@download/ENCFF611SOO.bed.gz
ENCFF869RUC	bed narrowPeak	bed	narrowPeak	peaks	GRCh38	ENCSR916SRV	eCLIP	EFO:0001187	HepG2	cell line	Homo sapiens										TBRG4	RNA				ultraviolet irradiation	strand-specific	2016-04-26	ENCODE		see document	175-300	1, 2	1_1, 2_1							/files/ENCFF269URO/, /files/ENCFF736HGJ/, /files/ENCFF189PHS/, /files/ENCFF061HNX/, /files/ENCFF348TAB/, /files/ENCFF949QUQ/	2463	Gene Yeo, UCSD	858405a1b8078c50418062e54cf9ccaf		https://www.encodeproject.org/files/ENCFF869RUC/@@download/ENCFF869RUC.bed.gz
ENCFF442USD	bed narrowPeak	bed	narrowPeak	peaks	GRCh38	ENCSR744GEU	eCLIP	EFO:0001187	HepG2	cell line	Homo sapiens										IGF2BP1	RNA				ultraviolet irradiation	strand-specific	2015-07-15	ENCODE		see document	175-300	1, 2	1_1, 2_1							/files/ENCFF427IMN/, /files/ENCFF269URO/, /files/ENCFF145YYK/, /files/ENCFF777OWL/, /files/ENCFF032OPL/, /files/ENCFF705SDK/	103091	Gene Yeo, UCSD	bb061daadc409dc8fe1ff2c292cc8567		https://www.encodeproject.org/files/ENCFF442USD/@@download/ENCFF442USD.bed.gz
ENCFF918KMT	bed narrowPeak	bed	narrowPeak	peaks	GRCh38	ENCSR057DWB	eCLIP	EFO:0002067	K562	cell line	Homo sapiens										TIA1	RNA				ultraviolet irradiation	strand-specific	2016-08-19	ENCODE		see document	175-300	1, 2	1_1, 2_1							/files/ENCFF674TKN/, /files/ENCFF080VML/, /files/ENCFF581EBE/, /files/ENCFF269URO/, /files/ENCFF910OEJ/, /files/ENCFF348TPU/	131030	Gene Yeo, UCSD	4aa05e7a1ca6d9a2b15415bf9d791d1c		https://www.encodeproject.org/files/ENCFF918KMT/@@download/ENCFF918KMT.bed.gz
ENCFF048YPA	bed narrowPeak	bed	narrowPeak	peaks	GRCh38	ENCSR121NVA	eCLIP	EFO:0001187	HepG2	cell line	Homo sapiens										PRPF8	RNA				ultraviolet irradiation	strand-specific	2015-11-09	ENCODE		see document	175-300	1, 2	1_1, 2_1							/files/ENCFF923IAU/, /files/ENCFF818CAZ/, /files/ENCFF672HFP/, /files/ENCFF269URO/, /files/ENCFF098XUM/, /files/ENCFF205BLM/	466157	Gene Yeo, UCSD	09221539912060bf1da1e191724e8d84		https://www.encodeproject.org/files/ENCFF048YPA/@@download/ENCFF048YPA.bed.gz
ENCFF087MAJ	bed narrowPeak	bed	narrowPeak	peaks	GRCh38	ENCSR930BZL	eCLIP	EFO:0002067	K562	cell line	Homo sapiens										DDX3X	RNA				ultraviolet irradiation	strand-specific	2015-11-09	ENCODE		see document	175-300	1, 2	1_1, 2_1							/files/ENCFF057VZS/, /files/ENCFF901BYH/, /files/ENCFF269URO/, /files/ENCFF381YRZ/, /files/ENCFF969SMQ/, /files/ENCFF343OME/	160726	Gene Yeo, UCSD	3137db94da8a54b1d42b4b796805be31		https://www.encodeproject.org/files/ENCFF087MAJ/@@download/ENCFF087MAJ.bed.gz
ENCFF871NYM	bed narrowPeak	bed	narrowPeak	peaks	GRCh38	ENCSR987FTF	eCLIP	EFO:0001187	HepG2	cell line	Homo sapiens										RBFOX2	RNA				ultraviolet irradiation	strand-specific	2015-07-15	ENCODE		see document	175-300	1, 2	1_1, 2_1							/files/ENCFF515BTB/, /files/ENCFF170YQV/, /files/ENCFF082QGS/, /files/ENCFF390PJW/, /files/ENCFF269URO/, /files/ENCFF239CML/	172924	Gene Yeo, UCSD	179774c911e8fa42f7ead3d1a2f74324		https://www.encodeproject.org/files/ENCFF871NYM/@@download/ENCFF871NYM.bed.gz
ENCFF809CKN	bed narrowPeak	bed	narrowPeak	peaks	GRCh38	ENCSR456KXI	eCLIP	EFO:0002067	K562	cell line	Homo sapiens										LARP7	RNA				ultraviolet irradiation	strand-specific	2015-07-15	ENCODE		see document	175-300	1, 2	1_1, 2_1							/files/ENCFF572IJY/, /files/ENCFF476VSU/, /files/ENCFF487BLB/, /files/ENCFF269URO/, /files/ENCFF863HRM/, /files/ENCFF960ILE/	6396	Gene Yeo, UCSD	bda8f341ea1042933ea4e5236e8814cf		https://www.encodeproject.org/files/ENCFF809CKN/@@download/ENCFF809CKN.bed.gz
ENCFF957AOZ	bed narrowPeak	bed	narrowPeak	peaks	GRCh38	ENCSR018ZUE	eCLIP	EFO:0001187	HepG2	cell line	Homo sapiens										FKBP4	RNA				ultraviolet irradiation	strand-specific	2015-07-15	ENCODE		see document	175-300	1, 2	1_1, 2_1							/files/ENCFF141QHH/, /files/ENCFF802VWZ/, /files/ENCFF269URO/, /files/ENCFF949BFD/, /files/ENCFF903KIZ/, /files/ENCFF814MSM/	29362	Gene Yeo, UCSD	0e50300b25bd88fc97f4ef18f76e0f8a		https://www.encodeproject.org/files/ENCFF957AOZ/@@download/ENCFF957AOZ.bed.gz
ENCFF958GMP	bed narrowPeak	bed	narrowPeak	peaks	GRCh38	ENCSR258QKO	eCLIP	EFO:0002067	K562	cell line	Homo sapiens										XRCC6	RNA				ultraviolet irradiation	strand-specific	2016-04-26	ENCODE		see document	175-300	1, 2	1_1, 2_1							/files/ENCFF293KBS/, /files/ENCFF269URO/, /files/ENCFF455DRN/, /files/ENCFF297MTE/, /files/ENCFF337RLS/, /files/ENCFF984WTC/	18497	Gene Yeo, UCSD	80453abadbd65a5ca4c3d125beb54661		https://www.encodeproject.org/files/ENCFF958GMP/@@download/ENCFF958GMP.bed.gz
ENCFF917CBK	bed narrowPeak	bed	narrowPeak	peaks	GRCh38	ENCSR795CAI	eCLIP	EFO:0002067	K562	cell line	Homo sapiens										HNRNPL	RNA				ultraviolet irradiation	strand-specific	2017-12-04	ENCODE		see document	175-300	1, 2	1_1, 2_1							/files/ENCFF775AIE/, /files/ENCFF993XXG/, /files/ENCFF269URO/, /files/ENCFF401YRZ/, /files/ENCFF077OSY/, /files/ENCFF209EIX/	139977	Gene Yeo, UCSD	e1fe5b50c9a8d0f58e3530645f6bbff9		https://www.encodeproject.org/files/ENCFF917CBK/@@download/ENCFF917CBK.bed.gz
ENCFF759KCD	bed narrowPeak	bed	narrowPeak	peaks	GRCh38	ENCSR623VEQ	eCLIP	EFO:0001187	HepG2	cell line	Homo sapiens										TIA1	RNA				ultraviolet irradiation	strand-specific	2015-07-15	ENCODE		see document	175-300	1, 2	1_1, 2_1							/files/ENCFF856EHA/, /files/ENCFF269QNL/, /files/ENCFF269URO/, /files/ENCFF378HWC/, /files/ENCFF681JJG/, /files/ENCFF258DPQ/	41378	Gene Yeo, UCSD	af8bfd99edd2b45000ab2a6113156c73		https://www.encodeproject.org/files/ENCFF759KCD/@@download/ENCFF759KCD.bed.gz
ENCFF193URO	bed narrowPeak	bed	narrowPeak	peaks	GRCh38	ENCSR061SZV	eCLIP	EFO:0001187	HepG2	cell line	Homo sapiens										DGCR8	RNA				ultraviolet irradiation	strand-specific	2017-08-15	ENCODE		see document	175-300	1, 2	1_1, 2_1							/files/ENCFF414UFZ/, /files/ENCFF951OAJ/, /files/ENCFF883DQC/, /files/ENCFF960NPN/, /files/ENCFF269URO/, /files/ENCFF492NNT/	42316	Gene Yeo, UCSD	d0f45b397fbac1b176d1fc803bc9b507		https://www.encodeproject.org/files/ENCFF193URO/@@download/ENCFF193URO.bed.gz
ENCFF054VLU	bed narrowPeak	bed	narrowPeak	peaks	GRCh38	ENCSR754NDA	eCLIP	EFO:0001187	HepG2	cell line	Homo sapiens										RBM15	RNA				ultraviolet irradiation	strand-specific	2016-04-26	ENCODE		see document	175-300	1, 2	1_1, 2_1							/files/ENCFF562QVD/, /files/ENCFF807WFL/, /files/ENCFF269URO/, /files/ENCFF261SEG/, /files/ENCFF209PMC/, /files/ENCFF165VFF/	33244	Gene Yeo, UCSD	8343a6c128a83be3b1472e3e54c3d4ee		https://www.encodeproject.org/files/ENCFF054VLU/@@download/ENCFF054VLU.bed.gz
ENCFF607ZRF	bed narrowPeak	bed	narrowPeak	peaks	GRCh38	ENCSR887LPK	eCLIP	EFO:0002067	K562	cell line	Homo sapiens										EWSR1	RNA				ultraviolet irradiation	strand-specific	2016-04-26	ENCODE		see document	175-300	1, 2	1_1, 2_1							/files/ENCFF842YPC/, /files/ENCFF975NJX/, /files/ENCFF810PWF/, /files/ENCFF269URO/, /files/ENCFF998MNV/, /files/ENCFF758RAD/	185854	Gene Yeo, UCSD	81d1c5b565f7a251a8f9fcfb1076ef2d		https://www.encodeproject.org/files/ENCFF607ZRF/@@download/ENCFF607ZRF.bed.gz
ENCFF399GGH	bed narrowPeak	bed	narrowPeak	peaks	GRCh38	ENCSR576SHT	eCLIP	EFO:0002067	K562	cell line	Homo sapiens										DDX42	RNA				ultraviolet irradiation	strand-specific	2015-07-15	ENCODE		see document	175-300	1, 2	1_1, 2_1							/files/ENCFF220NDA/, /files/ENCFF028IXB/, /files/ENCFF981ZPT/, /files/ENCFF106FPU/, /files/ENCFF269URO/, /files/ENCFF378IEN/	3034	Gene Yeo, UCSD	03bb9d9f1b213714b22afdff43b32911		https://www.encodeproject.org/files/ENCFF399GGH/@@download/ENCFF399GGH.bed.gz
ENCFF594EDV	bed narrowPeak	bed	narrowPeak	peaks	GRCh38	ENCSR943MHU	eCLIP	EFO:0002067	K562	cell line	Homo sapiens										SAFB2	RNA				ultraviolet irradiation	strand-specific	2015-07-15	ENCODE		see document	175-300	1, 2	1_1, 2_1							/files/ENCFF893FMD/, /files/ENCFF402QLV/, /files/ENCFF734RGL/, /files/ENCFF871RJA/, /files/ENCFF269URO/, /files/ENCFF842FRH/	81096	Gene Yeo, UCSD	1f715774ca27ed69d5c2baf176639f7e		https://www.encodeproject.org/files/ENCFF594EDV/@@download/ENCFF594EDV.bed.gz
ENCFF056UAW	bed narrowPeak	bed	narrowPeak	peaks	GRCh38	ENCSR041NUV	eCLIP	EFO:0001187	HepG2	cell line	Homo sapiens										EIF3D	RNA				ultraviolet irradiation	strand-specific	2016-04-26	ENCODE		see document	175-300	1, 2	1_1, 2_1							/files/ENCFF286YIR/, /files/ENCFF222TZU/, /files/ENCFF269URO/, /files/ENCFF678TXO/, /files/ENCFF576OQO/, /files/ENCFF891XHE/	17399	Gene Yeo, UCSD	9f2615bfacacb93f23ad8bcfa362d746		https://www.encodeproject.org/files/ENCFF056UAW/@@download/ENCFF056UAW.bed.gz
ENCFF141DOI	bed narrowPeak	bed	narrowPeak	peaks	GRCh38	ENCSR919HSE	eCLIP	EFO:0001187	HepG2	cell line	Homo sapiens										CSTF2T	RNA				ultraviolet irradiation	strand-specific	2015-11-09	ENCODE		see document	175-300	1, 2	1_1, 2_1							/files/ENCFF562AZL/, /files/ENCFF019IEW/, /files/ENCFF269URO/, /files/ENCFF625AZC/, /files/ENCFF539YZX/, /files/ENCFF208OVE/	478117	Gene Yeo, UCSD	161c18ed2e106b726140b07f554bab4e		https://www.encodeproject.org/files/ENCFF141DOI/@@download/ENCFF141DOI.bed.gz
ENCFF950VZO	bed narrowPeak	bed	narrowPeak	peaks	GRCh38	ENCSR331MIC	eCLIP	EFO:0001187	HepG2	cell line	Homo sapiens										SF3A3	RNA				ultraviolet irradiation	strand-specific	2015-11-09	ENCODE		see document	175-300	1, 2	1_1, 2_1							/files/ENCFF654YLH/, /files/ENCFF515JTZ/, /files/ENCFF269URO/, /files/ENCFF410PJY/, /files/ENCFF807GZY/, /files/ENCFF037LUF/	55273	Gene Yeo, UCSD	0177cf9c335c967077207b0650b1254b		https://www.encodeproject.org/files/ENCFF950VZO/@@download/ENCFF950VZO.bed.gz
ENCFF313WDF	bed narrowPeak	bed	narrowPeak	peaks	GRCh38	ENCSR269AJF	eCLIP	EFO:0002067	K562	cell line	Homo sapiens										RPS11	RNA				ultraviolet irradiation	strand-specific	2016-04-26	ENCODE		see document	175-300	1, 2	1_1, 2_1							/files/ENCFF650CMA/, /files/ENCFF536KJC/, /files/ENCFF896PKL/, /files/ENCFF269URO/, /files/ENCFF606CVG/, /files/ENCFF646GUE/	1307	Gene Yeo, UCSD	c127bc6a310650f101d9e6e5851fbfe8		https://www.encodeproject.org/files/ENCFF313WDF/@@download/ENCFF313WDF.bed.gz
ENCFF862ZPV	bed narrowPeak	bed	narrowPeak	peaks	GRCh38	ENCSR844RVX	eCLIP	EFO:0002067	K562	cell line	Homo sapiens										EFTUD2	RNA				ultraviolet irradiation	strand-specific	2016-04-26	ENCODE		see document	175-300	1, 2	1_1, 2_1							/files/ENCFF174GUB/, /files/ENCFF640KTQ/, /files/ENCFF269URO/, /files/ENCFF092TPS/, /files/ENCFF187FER/, /files/ENCFF703QKL/	120684	Gene Yeo, UCSD	d82297705a555e91b1950e050db33489		https://www.encodeproject.org/files/ENCFF862ZPV/@@download/ENCFF862ZPV.bed.gz
ENCFF721PWF	bed narrowPeak	bed	narrowPeak	peaks	GRCh38	ENCSR202BFN	eCLIP	EFO:0001187	HepG2	cell line	Homo sapiens										U2AF2	RNA				ultraviolet irradiation	strand-specific	2015-11-09	ENCODE		see document	175-300	1, 2	1_1, 2_1							/files/ENCFF033XVX/, /files/ENCFF243RQR/, /files/ENCFF358STL/, /files/ENCFF067JAD/, /files/ENCFF269URO/, /files/ENCFF825YLL/	230034	Gene Yeo, UCSD	f0bd2d61ed030517945b6f7f080f88c4		https://www.encodeproject.org/files/ENCFF721PWF/@@download/ENCFF721PWF.bed.gz
ENCFF822NWY	bed narrowPeak	bed	narrowPeak	peaks	GRCh38	ENCSR568DZW	eCLIP	EFO:0002067	K562	cell line	Homo sapiens										TAF15	RNA				ultraviolet irradiation	strand-specific	2015-11-09	ENCODE		see document	175-300	1, 2	1_1, 2_1							/files/ENCFF996BXS/, /files/ENCFF501PCN/, /files/ENCFF409DPS/, /files/ENCFF044RGH/, /files/ENCFF269URO/, /files/ENCFF053BXG/	12367	Gene Yeo, UCSD	f549f34c6b3a40c396be439ae9010b8c		https://www.encodeproject.org/files/ENCFF822NWY/@@download/ENCFF822NWY.bed.gz
ENCFF765PIF	bed narrowPeak	bed	narrowPeak	peaks	GRCh38	ENCSR773KRC	eCLIP	EFO:0001187	HepG2	cell line	Homo sapiens										SRSF9	RNA				ultraviolet irradiation	strand-specific	2015-07-15	ENCODE		see document	175-300	1, 2	1_1, 2_1							/files/ENCFF432ASF/, /files/ENCFF327JJE/, /files/ENCFF060BMG/, /files/ENCFF269URO/, /files/ENCFF651VGM/, /files/ENCFF460TAE/	15314	Gene Yeo, UCSD	5c8dcc5828518a1569195aa72b6def23		https://www.encodeproject.org/files/ENCFF765PIF/@@download/ENCFF765PIF.bed.gz
ENCFF341XMP	bed narrowPeak	bed	narrowPeak	peaks	GRCh38	ENCSR861GYE	eCLIP	EFO:0001187	HepG2	cell line	Homo sapiens										LIN28B	RNA				ultraviolet irradiation	strand-specific	2015-11-09	ENCODE		see document	175-300	1, 2	1_1, 2_1							/files/ENCFF909VPB/, /files/ENCFF756VXR/, /files/ENCFF269URO/, /files/ENCFF244QMW/, /files/ENCFF284RSI/, /files/ENCFF246BGL/	88646	Gene Yeo, UCSD	2fa615989320c380a43040d384cde623		https://www.encodeproject.org/files/ENCFF341XMP/@@download/ENCFF341XMP.bed.gz
ENCFF929AWR	bed narrowPeak	bed	narrowPeak	peaks	GRCh38	ENCSR668MJX	eCLIP	EFO:0001187	HepG2	cell line	Homo sapiens										GRSF1	RNA				ultraviolet irradiation	strand-specific	2016-04-26	ENCODE		see document	175-300	1, 2	1_1, 2_1							/files/ENCFF219KHR/, /files/ENCFF269URO/, /files/ENCFF059PZS/, /files/ENCFF338LOF/, /files/ENCFF229LHL/, /files/ENCFF236THW/	25391	Gene Yeo, UCSD	12a85f53eb99457f73a9a945c5f63619		https://www.encodeproject.org/files/ENCFF929AWR/@@download/ENCFF929AWR.bed.gz
ENCFF241DVU	bed narrowPeak	bed	narrowPeak	peaks	GRCh38	ENCSR520BZQ	eCLIP	EFO:0002067	K562	cell line	Homo sapiens										HNRNPU	RNA				ultraviolet irradiation	strand-specific	2015-07-15	ENCODE		see document	175-300	1, 2	1_1, 2_1							/files/ENCFF188FGR/, /files/ENCFF408HQB/, /files/ENCFF197OBL/, /files/ENCFF269URO/, /files/ENCFF638WUB/, /files/ENCFF025YVA/	4892	Gene Yeo, UCSD	54b522e2106d59722dba0390c050aac6		https://www.encodeproject.org/files/ENCFF241DVU/@@download/ENCFF241DVU.bed.gz
ENCFF999ZAW	bed narrowPeak	bed	narrowPeak	peaks	GRCh38	ENCSR580MFX	eCLIP	EFO:0001187	HepG2	cell line	Homo sapiens										SUPV3L1	RNA				ultraviolet irradiation	strand-specific	2016-08-19	ENCODE		see document	175-300	1, 2	1_1, 2_1							/files/ENCFF369GNR/, /files/ENCFF186QJV/, /files/ENCFF941QMM/, /files/ENCFF853HTH/, /files/ENCFF269URO/, /files/ENCFF579FWN/	6273	Gene Yeo, UCSD	73e10dfb07648b1205befe4d785894af		https://www.encodeproject.org/files/ENCFF999ZAW/@@download/ENCFF999ZAW.bed.gz
ENCFF208ZMI	bed narrowPeak	bed	narrowPeak	peaks	GRCh38	ENCSR987NYS	eCLIP	EFO:0001187	HepG2	cell line	Homo sapiens										FAM120A	RNA				ultraviolet irradiation	strand-specific	2015-11-09	ENCODE		see document	175-300	1, 2	1_1, 2_1							/files/ENCFF389LEX/, /files/ENCFF186RBL/, /files/ENCFF269URO/, /files/ENCFF786BCU/, /files/ENCFF704TQZ/, /files/ENCFF889YGM/	192712	Gene Yeo, UCSD	d8e71ea286834bcbec5af3204b65bb75		https://www.encodeproject.org/files/ENCFF208ZMI/@@download/ENCFF208ZMI.bed.gz
ENCFF972ZMJ	bed narrowPeak	bed	narrowPeak	peaks	GRCh38	ENCSR295OKT	eCLIP	EFO:0002067	K562	cell line	Homo sapiens										RBM22	RNA				ultraviolet irradiation	strand-specific	2015-11-09	ENCODE		see document	175-300	1, 2	1_1, 2_1							/files/ENCFF391IBH/, /files/ENCFF045LAO/, /files/ENCFF269URO/, /files/ENCFF899HGF/, /files/ENCFF802LNA/, /files/ENCFF150ZOO/	20400	Gene Yeo, UCSD	fc92b9baad85254654e987f23a8d36c3		https://www.encodeproject.org/files/ENCFF972ZMJ/@@download/ENCFF972ZMJ.bed.gz
ENCFF530HTL	bed narrowPeak	bed	narrowPeak	peaks	GRCh38	ENCSR120EAR	eCLIP	EFO:0002067	K562	cell line	Homo sapiens										RPS3	RNA				ultraviolet irradiation	strand-specific	2017-08-15	ENCODE		see document	175-300	1, 2	1_1, 2_1							/files/ENCFF987HHN/, /files/ENCFF487EXG/, /files/ENCFF546DDF/, /files/ENCFF830RMG/, /files/ENCFF269URO/, /files/ENCFF481DSP/	57992	Gene Yeo, UCSD	5d827c288b0d9ed89482f7ddca484f69		https://www.encodeproject.org/files/ENCFF530HTL/@@download/ENCFF530HTL.bed.gz
ENCFF423SOR	bed narrowPeak	bed	narrowPeak	peaks	GRCh38	ENCSR887FHF	eCLIP	EFO:0002067	K562	cell line	Homo sapiens										FASTKD2	RNA				ultraviolet irradiation	strand-specific	2016-04-26	ENCODE		see document	175-300	1, 2	1_1, 2_1							/files/ENCFF267DFP/, /files/ENCFF769KHB/, /files/ENCFF278SLD/, /files/ENCFF718VRE/, /files/ENCFF269URO/, /files/ENCFF367FDD/	14852	Gene Yeo, UCSD	730afd78d6d7325f4cdd0d9871080ee3		https://www.encodeproject.org/files/ENCFF423SOR/@@download/ENCFF423SOR.bed.gz
ENCFF883KCN	bed narrowPeak	bed	narrowPeak	peaks	GRCh38	ENCSR200DKE	eCLIP	EFO:0002067	K562	cell line	Homo sapiens										MTPAP	RNA				ultraviolet irradiation	strand-specific	2016-04-26	ENCODE		see document	175-300	1, 2	1_1, 2_1							/files/ENCFF880NLA/, /files/ENCFF096BLA/, /files/ENCFF269URO/, /files/ENCFF266NFK/, /files/ENCFF436FUS/, /files/ENCFF732HBQ/	23514	Gene Yeo, UCSD	b543fd44b976214846f23e1812d5dfce		https://www.encodeproject.org/files/ENCFF883KCN/@@download/ENCFF883KCN.bed.gz
ENCFF285IGP	bed narrowPeak	bed	narrowPeak	peaks	GRCh38	ENCSR657TZZ	eCLIP	EFO:0002067	K562	cell line	Homo sapiens										ZNF622	RNA				ultraviolet irradiation	strand-specific	2016-04-26	ENCODE		see document	175-300	1, 2	1_1, 2_1							/files/ENCFF389TCM/, /files/ENCFF282VKB/, /files/ENCFF091KVP/, /files/ENCFF934JXI/, /files/ENCFF269URO/, /files/ENCFF259ZHT/	343176	Gene Yeo, UCSD	00496835a1d2fea1ba4e4aff884012d8		https://www.encodeproject.org/files/ENCFF285IGP/@@download/ENCFF285IGP.bed.gz
ENCFF002HYO	bed narrowPeak	bed	narrowPeak	peaks	GRCh38	ENCSR265ZIS	eCLIP	EFO:0001187	HepG2	cell line	Homo sapiens										GTF2F1	RNA				ultraviolet irradiation	strand-specific	2015-11-09	ENCODE		see document	175-300	1, 2	1_1, 2_1							/files/ENCFF400HJB/, /files/ENCFF252ZKZ/, /files/ENCFF269URO/, /files/ENCFF157WNL/, /files/ENCFF830FZH/, /files/ENCFF962TBZ/	93856	Gene Yeo, UCSD	916f73ad34f2d3d300a4bab3e8d98470		https://www.encodeproject.org/files/ENCFF002HYO/@@download/ENCFF002HYO.bed.gz
ENCFF644LPB	bed narrowPeak	bed	narrowPeak	peaks	GRCh38	ENCSR303OQD	eCLIP	EFO:0002067	K562	cell line	Homo sapiens										METAP2	RNA				ultraviolet irradiation	strand-specific	2016-04-26	ENCODE		see document	175-300	1, 2	1_1, 2_1							/files/ENCFF962CKJ/, /files/ENCFF130LEJ/, /files/ENCFF135TAD/, /files/ENCFF269URO/, /files/ENCFF821QWP/, /files/ENCFF222NYJ/	70277	Gene Yeo, UCSD	7ba11f49f60537af8673049ad037d874		https://www.encodeproject.org/files/ENCFF644LPB/@@download/ENCFF644LPB.bed.gz
ENCFF943XOU	bed narrowPeak	bed	narrowPeak	peaks	GRCh38	ENCSR658IQB	eCLIP	EFO:0002067	K562	cell line	Homo sapiens										SMNDC1	RNA				ultraviolet irradiation	strand-specific	2015-12-16	ENCODE		see document	175-300	1, 2	1_1, 2_1							/files/ENCFF723GHJ/, /files/ENCFF927UFK/, /files/ENCFF269URO/, /files/ENCFF770DEI/, /files/ENCFF364ZNC/, /files/ENCFF253SPF/	53819	Gene Yeo, UCSD	42d0a9f0b56ef55c63a9098a5c0c727c		https://www.encodeproject.org/files/ENCFF943XOU/@@download/ENCFF943XOU.bed.gz
ENCFF050VVI	bed narrowPeak	bed	narrowPeak	peaks	GRCh38	ENCSR238CLX	eCLIP	EFO:0002067	K562	cell line	Homo sapiens										GEMIN5	RNA				ultraviolet irradiation	strand-specific	2016-09-21	ENCODE		see document	175-300	1, 2	1_1, 2_1							/files/ENCFF151VUB/, /files/ENCFF091VCD/, /files/ENCFF269URO/, /files/ENCFF072KEM/, /files/ENCFF182RWR/, /files/ENCFF945AUF/	60664	Gene Yeo, UCSD	acbbd08b45825294b3688d12dff07e21		https://www.encodeproject.org/files/ENCFF050VVI/@@download/ENCFF050VVI.bed.gz
ENCFF855CPQ	bed narrowPeak	bed	narrowPeak	peaks	GRCh38	ENCSR828ZID	eCLIP	EFO:0001187	HepG2	cell line	Homo sapiens										HNRNPK	RNA				ultraviolet irradiation	strand-specific	2015-11-09	ENCODE		see document	175-300	1, 2	1_1, 2_1							/files/ENCFF198ISB/, /files/ENCFF553XCL/, /files/ENCFF754XAQ/, /files/ENCFF019JFZ/, /files/ENCFF288MWL/, /files/ENCFF269URO/	123250	Gene Yeo, UCSD	535678bb78cfe5f3c4d2dbf3d1454057		https://www.encodeproject.org/files/ENCFF855CPQ/@@download/ENCFF855CPQ.bed.gz
ENCFF777NMK	bed narrowPeak	bed	narrowPeak	peaks	GRCh38	ENCSR648LAH	eCLIP	EFO:0001187	HepG2	cell line	Homo sapiens										DDX3X	RNA				ultraviolet irradiation	strand-specific	2016-04-26	ENCODE		see document	175-300	1, 2	1_1, 2_1							/files/ENCFF402KOO/, /files/ENCFF269URO/, /files/ENCFF957SIF/, /files/ENCFF871UZO/, /files/ENCFF635SWD/, /files/ENCFF887TNO/	204034	Gene Yeo, UCSD	13c69c357e10e7c719c281487e9e2d56		https://www.encodeproject.org/files/ENCFF777NMK/@@download/ENCFF777NMK.bed.gz
ENCFF027UTH	bed narrowPeak	bed	narrowPeak	peaks	GRCh38	ENCSR628IDK	eCLIP	EFO:0002067	K562	cell line	Homo sapiens										KHDRBS1	RNA				ultraviolet irradiation	strand-specific	2015-11-09	ENCODE		see document	175-300	1, 2	1_1, 2_1							/files/ENCFF738QUP/, /files/ENCFF787ROO/, /files/ENCFF269URO/, /files/ENCFF214SWT/, /files/ENCFF778POI/, /files/ENCFF931YGS/	26622	Gene Yeo, UCSD	3f353bdb6b461fb27e593ac8730da06c		https://www.encodeproject.org/files/ENCFF027UTH/@@download/ENCFF027UTH.bed.gz
ENCFF058OOW	bed narrowPeak	bed	narrowPeak	peaks	GRCh38	ENCSR663NRA	eCLIP	EFO:0002067	K562	cell line	Homo sapiens										ZRANB2	RNA				ultraviolet irradiation	strand-specific	2016-04-26	ENCODE		see document	175-300	1, 2	1_1, 2_1							/files/ENCFF263QPA/, /files/ENCFF588XPN/, /files/ENCFF348UPB/, /files/ENCFF269URO/, /files/ENCFF578TMK/, /files/ENCFF824LSN/	9628	Gene Yeo, UCSD	4ca0c5ff3ea9645484518653151f663d		https://www.encodeproject.org/files/ENCFF058OOW/@@download/ENCFF058OOW.bed.gz
ENCFF480NUZ	bed narrowPeak	bed	narrowPeak	peaks	GRCh38	ENCSR331VNX	eCLIP	EFO:0002067	K562	cell line	Homo sapiens										FMR1	RNA				ultraviolet irradiation	strand-specific	2015-07-15	ENCODE		see document	175-300	1, 2	1_1, 2_1							/files/ENCFF140QVQ/, /files/ENCFF457ETB/, /files/ENCFF269URO/, /files/ENCFF525EHR/, /files/ENCFF693DNX/, /files/ENCFF845EEJ/	75663	Gene Yeo, UCSD	a7830b1b6e07cdf1225ad71e9c9f66ee		https://www.encodeproject.org/files/ENCFF480NUZ/@@download/ENCFF480NUZ.bed.gz
ENCFF592WIH	bed narrowPeak	bed	narrowPeak	peaks	GRCh38	ENCSR907GUB	eCLIP	EFO:0001187	HepG2	cell line	Homo sapiens										ZC3H11A	RNA				ultraviolet irradiation	strand-specific	2018-04-24	ENCODE		see document	175-300	1, 2	1_1, 2_1							/files/ENCFF025DXI/, /files/ENCFF269URO/, /files/ENCFF904WAE/, /files/ENCFF616NRU/, /files/ENCFF361GRY/, /files/ENCFF023GYY/	26038	Gene Yeo, UCSD	294f55ccf75b7a732fb89070c2c7ee09		https://www.encodeproject.org/files/ENCFF592WIH/@@download/ENCFF592WIH.bed.gz
ENCFF796RMF	bed narrowPeak	bed	narrowPeak	peaks	GRCh38	ENCSR527DXF	eCLIP	EFO:0001187	HepG2	cell line	Homo sapiens										EFTUD2	RNA				ultraviolet irradiation	strand-specific	2016-04-26	ENCODE		see document	175-300	1, 2	1_1, 2_1							/files/ENCFF499JDZ/, /files/ENCFF269URO/, /files/ENCFF128MQR/, /files/ENCFF061QCD/, /files/ENCFF723JLV/, /files/ENCFF714YXE/	173686	Gene Yeo, UCSD	668e69b68ac071f08cb66335ebf6a344		https://www.encodeproject.org/files/ENCFF796RMF/@@download/ENCFF796RMF.bed.gz
ENCFF327VCE	bed narrowPeak	bed	narrowPeak	peaks	GRCh38	ENCSR921SXC	eCLIP	EFO:0001187	HepG2	cell line	Homo sapiens										XPO5	RNA				ultraviolet irradiation	strand-specific	2016-08-19	ENCODE		see document	175-300	1, 2	1_1, 2_1							/files/ENCFF801OMV/, /files/ENCFF207XKP/, /files/ENCFF269URO/, /files/ENCFF986QCU/, /files/ENCFF957KNE/, /files/ENCFF764UJQ/	98958	Gene Yeo, UCSD	c824853ceead7c6d47a86064e176778b		https://www.encodeproject.org/files/ENCFF327VCE/@@download/ENCFF327VCE.bed.gz
ENCFF266TKW	bed narrowPeak	bed	narrowPeak	peaks	GRCh38	ENCSR724RDN	eCLIP	EFO:0001187	HepG2	cell line	Homo sapiens										HNRNPL	RNA				ultraviolet irradiation	strand-specific	2017-12-04	ENCODE		see document	175-300	1, 2	1_1, 2_1							/files/ENCFF607WID/, /files/ENCFF103PRM/, /files/ENCFF255EGS/, /files/ENCFF269URO/, /files/ENCFF518JBW/, /files/ENCFF073PCD/	214660	Gene Yeo, UCSD	886d3b108a60fce278526c9093caf412		https://www.encodeproject.org/files/ENCFF266TKW/@@download/ENCFF266TKW.bed.gz
ENCFF366UJP	bed narrowPeak	bed	narrowPeak	peaks	GRCh38	ENCSR774RFN	eCLIP	EFO:0002067	K562	cell line	Homo sapiens										FXR1	RNA				ultraviolet irradiation	strand-specific	2015-11-09	ENCODE		see document	175-300	1, 2	1_1, 2_1							/files/ENCFF269URO/, /files/ENCFF047HSP/, /files/ENCFF352KYI/, /files/ENCFF949QUY/, /files/ENCFF830ZKB/, /files/ENCFF704PUC/	32915	Gene Yeo, UCSD	6be586f31a7e975263b59a271057639a		https://www.encodeproject.org/files/ENCFF366UJP/@@download/ENCFF366UJP.bed.gz
ENCFF233PRB	bed narrowPeak	bed	narrowPeak	peaks	GRCh38	ENCSR081JYH	eCLIP	EFO:0002067	K562	cell line	Homo sapiens										NSUN2	RNA				ultraviolet irradiation	strand-specific	2016-09-21	ENCODE		see document	175-300	1, 2	1_1, 2_1							/files/ENCFF790KXQ/, /files/ENCFF062YKQ/, /files/ENCFF568SAI/, /files/ENCFF269URO/, /files/ENCFF496SLO/, /files/ENCFF862LPP/	4116	Gene Yeo, UCSD	349f692fd5b76fe43929851bc4e68cc3		https://www.encodeproject.org/files/ENCFF233PRB/@@download/ENCFF233PRB.bed.gz
ENCFF262ILV	bed narrowPeak	bed	narrowPeak	peaks	GRCh38	ENCSR663WES	eCLIP	EFO:0002067	K562	cell line	Homo sapiens										BUD13	RNA				ultraviolet irradiation	strand-specific	2016-04-26	ENCODE		see document	175-300	1, 2	1_1, 2_1							/files/ENCFF807GJE/, /files/ENCFF086LQG/, /files/ENCFF563BNB/, /files/ENCFF269URO/, /files/ENCFF102FKE/, /files/ENCFF419MOS/	190962	Gene Yeo, UCSD	ef8618a123bb7075e2020ab88b154f8b		https://www.encodeproject.org/files/ENCFF262ILV/@@download/ENCFF262ILV.bed.gz
ENCFF597MMG	bed narrowPeak	bed	narrowPeak	peaks	GRCh38	ENCSR196INN	eCLIP	EFO:0002067	K562	cell line	Homo sapiens										RBM15	RNA				ultraviolet irradiation	strand-specific	2016-04-26	ENCODE		see document	175-300	1, 2	1_1, 2_1							/files/ENCFF269URO/, /files/ENCFF739LLZ/, /files/ENCFF697LPT/, /files/ENCFF529RBH/, /files/ENCFF006CBO/, /files/ENCFF086HIT/	198449	Gene Yeo, UCSD	b7ed5af0dc84494cbf5df391c1d6ec1d		https://www.encodeproject.org/files/ENCFF597MMG/@@download/ENCFF597MMG.bed.gz
ENCFF335JTC	bed narrowPeak	bed	narrowPeak	peaks	GRCh38	ENCSR406OOZ	eCLIP	EFO:0001187	HepG2	cell line	Homo sapiens										SUB1	RNA				ultraviolet irradiation	strand-specific	2016-08-19	ENCODE		see document	175-300	1, 2	1_1, 2_1							/files/ENCFF443VTY/, /files/ENCFF416HFS/, /files/ENCFF228FAK/, /files/ENCFF790BKB/, /files/ENCFF269URO/, /files/ENCFF723IPF/	77566	Gene Yeo, UCSD	96aeffcf35a7b7448b20583ff38950d5		https://www.encodeproject.org/files/ENCFF335JTC/@@download/ENCFF335JTC.bed.gz
ENCFF985ECA	bed narrowPeak	bed	narrowPeak	peaks	GRCh38	ENCSR135VMS	eCLIP	EFO:0001187	HepG2	cell line	Homo sapiens										LSM11	RNA				ultraviolet irradiation	strand-specific	2016-04-26	ENCODE		see document	175-300	1, 2	1_1, 2_1							/files/ENCFF825AVT/, /files/ENCFF269URO/, /files/ENCFF581BHC/, /files/ENCFF156KLS/, /files/ENCFF055MTP/, /files/ENCFF252SPM/	56931	Gene Yeo, UCSD	c945f98be3a75847b7860250321ccda0		https://www.encodeproject.org/files/ENCFF985ECA/@@download/ENCFF985ECA.bed.gz
ENCFF591BUK	bed narrowPeak	bed	narrowPeak	peaks	GRCh38	ENCSR820WHR	eCLIP	EFO:0001187	HepG2	cell line	Homo sapiens										POLR2G	RNA				ultraviolet irradiation	strand-specific	2017-11-19	ENCODE		see document	175-300	1, 2	1_1, 2_1							/files/ENCFF385AIL/, /files/ENCFF079ZKD/, /files/ENCFF045AEV/, /files/ENCFF431HUP/, /files/ENCFF269URO/, /files/ENCFF460SKC/	1538	Gene Yeo, UCSD	4a8f224831d32f7ce998aae3466b8499		https://www.encodeproject.org/files/ENCFF591BUK/@@download/ENCFF591BUK.bed.gz
ENCFF247NXL	bed narrowPeak	bed	narrowPeak	peaks	GRCh38	ENCSR291XPT	eCLIP	EFO:0002067	K562	cell line	Homo sapiens										PUS1	RNA				ultraviolet irradiation	strand-specific	2016-09-21	ENCODE		see document	175-300	1, 2	1_1, 2_1							/files/ENCFF389JHH/, /files/ENCFF824TUZ/, /files/ENCFF292NQE/, /files/ENCFF269URO/, /files/ENCFF904FWY/, /files/ENCFF098UHH/	895	Gene Yeo, UCSD	1337ad1d93b97fe3523833e50a769e55		https://www.encodeproject.org/files/ENCFF247NXL/@@download/ENCFF247NXL.bed.gz
ENCFF223JMV	bed narrowPeak	bed	narrowPeak	peaks	GRCh38	ENCSR368GER	eCLIP	UBERON:0002369	adrenal.gland	tissue	Homo sapiens										HNRNPU	RNA				ultraviolet irradiation	strand-specific	2016-04-26	ENCODE		see document	175-300	1, 2	1_1, 2_1							/files/ENCFF225KPX/, /files/ENCFF771JUS/, /files/ENCFF669JAT/, /files/ENCFF858FNU/, /files/ENCFF269URO/, /files/ENCFF828UYM/, /files/ENCFF173RZH/	2230	Gene Yeo, UCSD	76239966b8fd15cce9c84f1c8c367a52		https://www.encodeproject.org/files/ENCFF223JMV/@@download/ENCFF223JMV.bed.gz
ENCFF633LQC	bed narrowPeak	bed	narrowPeak	peaks	GRCh38	ENCSR301TFY	eCLIP	EFO:0001187	HepG2	cell line	Homo sapiens										DKC1	RNA				ultraviolet irradiation	strand-specific	2016-04-26	ENCODE		see document	175-300	1, 2	1_1, 2_1							/files/ENCFF252TQP/, /files/ENCFF732TFX/, /files/ENCFF038LJH/, /files/ENCFF269URO/, /files/ENCFF841ZPX/, /files/ENCFF897PMV/	55218	Gene Yeo, UCSD	1a7ce64902a1ee75012b126ce87bee6f		https://www.encodeproject.org/files/ENCFF633LQC/@@download/ENCFF633LQC.bed.gz
ENCFF927KRA	bed narrowPeak	bed	narrowPeak	peaks	GRCh38	ENCSR489ABS	eCLIP	EFO:0001187	HepG2	cell line	Homo sapiens										RBM5	RNA				ultraviolet irradiation	strand-specific	2017-08-15	ENCODE		see document	175-300	1, 2	1_1, 2_1							/files/ENCFF545KJU/, /files/ENCFF723UHT/, /files/ENCFF998ACW/, /files/ENCFF269URO/, /files/ENCFF176RGG/, /files/ENCFF646LJL/	14132	Gene Yeo, UCSD	7734332912b7abe0b672fac89bb4d0c8		https://www.encodeproject.org/files/ENCFF927KRA/@@download/ENCFF927KRA.bed.gz
ENCFF056LEW	bed narrowPeak	bed	narrowPeak	peaks	GRCh38	ENCSR328LLU	eCLIP	EFO:0001187	HepG2	cell line	Homo sapiens										U2AF1	RNA				ultraviolet irradiation	strand-specific	2015-11-09	ENCODE		see document	175-300	1, 2	1_1, 2_1							/files/ENCFF769KHX/, /files/ENCFF076WAG/, /files/ENCFF545ZWD/, /files/ENCFF269URO/, /files/ENCFF755DUB/, /files/ENCFF059KEP/	25706	Gene Yeo, UCSD	86b3605b8e2b8614ed1020c25ee3c5e6		https://www.encodeproject.org/files/ENCFF056LEW/@@download/ENCFF056LEW.bed.gz
ENCFF736RYV	bed narrowPeak	bed	narrowPeak	peaks	GRCh38	ENCSR373ODC	eCLIP	EFO:0001187	HepG2	cell line	Homo sapiens										SMNDC1	RNA				ultraviolet irradiation	strand-specific	2015-11-09	ENCODE		see document	175-300	1, 2	1_1, 2_1							/files/ENCFF356SSO/, /files/ENCFF110YDG/, /files/ENCFF263MRM/, /files/ENCFF269URO/, /files/ENCFF588UIR/, /files/ENCFF125BMO/	7957	Gene Yeo, UCSD	cf597c1b8e9d8014acdaccd18885a92e		https://www.encodeproject.org/files/ENCFF736RYV/@@download/ENCFF736RYV.bed.gz
ENCFF766OCH	bed narrowPeak	bed	narrowPeak	peaks	GRCh38	ENCSR314UMJ	eCLIP	EFO:0001187	HepG2	cell line	Homo sapiens										TRA2A	RNA				ultraviolet irradiation	strand-specific	2015-07-15	ENCODE		see document	175-300	1, 2	1_1, 2_1							/files/ENCFF372BZV/, /files/ENCFF966KQG/, /files/ENCFF105GZJ/, /files/ENCFF269URO/, /files/ENCFF867ISO/, /files/ENCFF745EHU/	21519	Gene Yeo, UCSD	20e996c2031f20d9332ecab935988f95		https://www.encodeproject.org/files/ENCFF766OCH/@@download/ENCFF766OCH.bed.gz
ENCFF914WFQ	bed narrowPeak	bed	narrowPeak	peaks	GRCh38	ENCSR820DQJ	eCLIP	EFO:0001187	HepG2	cell line	Homo sapiens										NOL12	RNA				ultraviolet irradiation	strand-specific	2016-04-26	ENCODE		see document	175-300	1, 2	1_1, 2_1							/files/ENCFF506LVL/, /files/ENCFF087FYK/, /files/ENCFF269URO/, /files/ENCFF722JFH/, /files/ENCFF026OKT/, /files/ENCFF134IIH/	7191	Gene Yeo, UCSD	af063dedfcc28f93dd06626ec083e4a7		https://www.encodeproject.org/files/ENCFF914WFQ/@@download/ENCFF914WFQ.bed.gz
ENCFF349SVY	bed narrowPeak	bed	narrowPeak	peaks	GRCh38	ENCSR384MWO	eCLIP	EFO:0001187	HepG2	cell line	Homo sapiens										CSTF2	RNA				ultraviolet irradiation	strand-specific	2016-08-19	ENCODE		see document	175-300	1, 2	1_1, 2_1							/files/ENCFF616EZQ/, /files/ENCFF091VTP/, /files/ENCFF269URO/, /files/ENCFF645IXY/, /files/ENCFF548SIH/, /files/ENCFF399CRA/	72957	Gene Yeo, UCSD	2d49c547e8e1d4ef0a00d7706f2dd22c		https://www.encodeproject.org/files/ENCFF349SVY/@@download/ENCFF349SVY.bed.gz
ENCFF290DFO	bed narrowPeak	bed	narrowPeak	peaks	GRCh38	ENCSR893RAV	eCLIP	EFO:0002067	K562	cell line	Homo sapiens										U2AF2	RNA				ultraviolet irradiation	strand-specific	2015-07-15	ENCODE		see document	175-300	1, 2	1_1, 2_1							/files/ENCFF269URO/, /files/ENCFF227TON/, /files/ENCFF835KXL/, /files/ENCFF405ETO/, /files/ENCFF182HYE/, /files/ENCFF936JSP/	88482	Gene Yeo, UCSD	a46501fe62bb46bac9d1cd833f2e25dd		https://www.encodeproject.org/files/ENCFF290DFO/@@download/ENCFF290DFO.bed.gz
ENCFF907HNN	bed narrowPeak	bed	narrowPeak	peaks	GRCh38	ENCSR981WKN	eCLIP	EFO:0002067	K562	cell line	Homo sapiens										PTBP1	RNA				ultraviolet irradiation	strand-specific	2015-11-09	ENCODE		see document	175-300	1, 2	1_1, 2_1							/files/ENCFF791AGL/, /files/ENCFF269URO/, /files/ENCFF894KLP/, /files/ENCFF594PWG/, /files/ENCFF765BPN/, /files/ENCFF659RKW/	162406	Gene Yeo, UCSD	394fb86eadb72485ce6939e0185363a8		https://www.encodeproject.org/files/ENCFF907HNN/@@download/ENCFF907HNN.bed.gz
ENCFF726PFJ	bed narrowPeak	bed	narrowPeak	peaks	GRCh38	ENCSR365NVO	eCLIP	EFO:0002067	K562	cell line	Homo sapiens										TRA2A	RNA				ultraviolet irradiation	strand-specific	2015-07-15	ENCODE		see document	175-300	1, 2	1_1, 2_1							/files/ENCFF159MVB/, /files/ENCFF618ZPP/, /files/ENCFF269URO/, /files/ENCFF402AIE/, /files/ENCFF846XXE/, /files/ENCFF068LVA/	39732	Gene Yeo, UCSD	136f4156366857b209f11f0e820e1bb1		https://www.encodeproject.org/files/ENCFF726PFJ/@@download/ENCFF726PFJ.bed.gz
ENCFF918XJQ	bed narrowPeak	bed	narrowPeak	peaks	GRCh38	ENCSR268ETU	eCLIP	EFO:0002067	K562	cell line	Homo sapiens										HNRNPK	RNA				ultraviolet irradiation	strand-specific	2015-11-09	ENCODE		see document	175-300	1, 2	1_1, 2_1							/files/ENCFF894NKS/, /files/ENCFF824IDO/, /files/ENCFF241AOZ/, /files/ENCFF405ESF/, /files/ENCFF269URO/, /files/ENCFF399CEH/	63842	Gene Yeo, UCSD	cf4aad774a445160ac352a7ad3846da1		https://www.encodeproject.org/files/ENCFF918XJQ/@@download/ENCFF918XJQ.bed.gz
ENCFF039XQD	bed narrowPeak	bed	narrowPeak	peaks	GRCh38	ENCSR240MVJ	eCLIP	EFO:0001187	HepG2	cell line	Homo sapiens										HNRNPU	RNA				ultraviolet irradiation	strand-specific	2015-07-15	ENCODE		see document	175-300	1, 2	1_1, 2_1							/files/ENCFF587PLY/, /files/ENCFF382XRS/, /files/ENCFF621JPQ/, /files/ENCFF027WDY/, /files/ENCFF269URO/, /files/ENCFF125EPG/	7395	Gene Yeo, UCSD	dfe483e4b6ed073f039ee21edba67b09		https://www.encodeproject.org/files/ENCFF039XQD/@@download/ENCFF039XQD.bed.gz
ENCFF880MWQ	bed narrowPeak	bed	narrowPeak	peaks	GRCh38	ENCSR661ICQ	eCLIP	EFO:0002067	K562	cell line	Homo sapiens										PUM2	RNA				ultraviolet irradiation	strand-specific	2016-04-26	ENCODE		see document	175-300	1, 2	1_1, 2_1							/files/ENCFF141SVY/, /files/ENCFF372VPV/, /files/ENCFF231WHF/, /files/ENCFF269URO/, /files/ENCFF732EQX/, /files/ENCFF786ZZB/	130563	Gene Yeo, UCSD	bf1a5176d73e50bd867a9cc9f9bd4911		https://www.encodeproject.org/files/ENCFF880MWQ/@@download/ENCFF880MWQ.bed.gz
ENCFF649GEE	bed narrowPeak	bed	narrowPeak	peaks	GRCh38	ENCSR267OLV	eCLIP	EFO:0002067	K562	cell line	Homo sapiens										SF3B4	RNA				ultraviolet irradiation	strand-specific	2016-04-26	ENCODE		see document	175-300	1, 2	1_1, 2_1							/files/ENCFF788PZS/, /files/ENCFF173BOO/, /files/ENCFF735PKL/, /files/ENCFF269URO/, /files/ENCFF498SRM/, /files/ENCFF095KWC/	227953	Gene Yeo, UCSD	ead9fc351a5452449ccbf1de150cb182		https://www.encodeproject.org/files/ENCFF649GEE/@@download/ENCFF649GEE.bed.gz
ENCFF023YVD	bed narrowPeak	bed	narrowPeak	peaks	GRCh38	ENCSR947JVR	eCLIP	EFO:0002067	K562	cell line	Homo sapiens										DGCR8	RNA				ultraviolet irradiation	strand-specific	2015-11-09	ENCODE		see document	175-300	1, 2	1_1, 2_1							/files/ENCFF843HDQ/, /files/ENCFF269URO/, /files/ENCFF141IID/, /files/ENCFF264ODZ/, /files/ENCFF379FKC/, /files/ENCFF023RGT/	29950	Gene Yeo, UCSD	54c742cbbb16189ecb3417bcfcebb0c0		https://www.encodeproject.org/files/ENCFF023YVD/@@download/ENCFF023YVD.bed.gz
ENCFF813JIK	bed narrowPeak	bed	narrowPeak	peaks	GRCh38	ENCSR916XIV	eCLIP	EFO:0001187	HepG2	cell line	Homo sapiens										EIF3H	RNA				ultraviolet irradiation	strand-specific	2017-08-15	ENCODE		see document	175-300	1, 2	1_1, 2_1							/files/ENCFF815GWX/, /files/ENCFF556DEY/, /files/ENCFF810ZZO/, /files/ENCFF269URO/, /files/ENCFF204HYV/, /files/ENCFF623SYZ/	64220	Gene Yeo, UCSD	215be95dfc9b5558883ba5c91b6b46b0		https://www.encodeproject.org/files/ENCFF813JIK/@@download/ENCFF813JIK.bed.gz
ENCFF154AYH	bed narrowPeak	bed	narrowPeak	peaks	GRCh38	ENCSR867DSZ	eCLIP	EFO:0002067	K562	cell line	Homo sapiens										NPM1	RNA				ultraviolet irradiation	strand-specific	2015-11-09	ENCODE		see document	175-300	1, 2	1_1, 2_1							/files/ENCFF062ETM/, /files/ENCFF269URO/, /files/ENCFF177GMP/, /files/ENCFF945CYO/, /files/ENCFF954XWJ/, /files/ENCFF669BCV/	1360	Gene Yeo, UCSD	e7e11dd6e57d6475b873dccf2ffcb942		https://www.encodeproject.org/files/ENCFF154AYH/@@download/ENCFF154AYH.bed.gz
ENCFF924OVC	bed narrowPeak	bed	narrowPeak	peaks	GRCh38	ENCSR989SMC	eCLIP	EFO:0002067	K562	cell line	Homo sapiens										FTO	RNA				ultraviolet irradiation	strand-specific	2016-10-31	ENCODE		see document	175-300	1, 2	1_1, 2_1							/files/ENCFF018SYJ/, /files/ENCFF269URO/, /files/ENCFF462TDG/, /files/ENCFF666GWV/, /files/ENCFF506OAM/, /files/ENCFF507ZJR/	18634	Gene Yeo, UCSD	09bc1e376a9452b1042fef56a27989a8		https://www.encodeproject.org/files/ENCFF924OVC/@@download/ENCFF924OVC.bed.gz
ENCFF786UOW	bed narrowPeak	bed	narrowPeak	peaks	GRCh38	ENCSR366YOG	eCLIP	EFO:0002067	K562	cell line	Homo sapiens										QKI	RNA				ultraviolet irradiation	strand-specific	2016-04-26	ENCODE		see document	175-300	1, 2	1_1, 2_1							/files/ENCFF012WMS/, /files/ENCFF698BKX/, /files/ENCFF269URO/, /files/ENCFF190XSX/, /files/ENCFF767WUU/, /files/ENCFF070RME/	51681	Gene Yeo, UCSD	e8e53d7a5213d496e002d7eb82035196		https://www.encodeproject.org/files/ENCFF786UOW/@@download/ENCFF786UOW.bed.gz
ENCFF899AWZ	bed narrowPeak	bed	narrowPeak	peaks	GRCh38	ENCSR214BZA	eCLIP	EFO:0001187	HepG2	cell line	Homo sapiens										DDX59	RNA				ultraviolet irradiation	strand-specific	2016-10-31	ENCODE		see document	175-300	1, 2	1_1, 2_1							/files/ENCFF362KWY/, /files/ENCFF991VJI/, /files/ENCFF390FNJ/, /files/ENCFF269URO/, /files/ENCFF538KWA/, /files/ENCFF213PRP/	70103	Gene Yeo, UCSD	a13e6655c5b5be770f1ecc5010a146f9		https://www.encodeproject.org/files/ENCFF899AWZ/@@download/ENCFF899AWZ.bed.gz
ENCFF886MLH	bed narrowPeak	bed	narrowPeak	peaks	GRCh38	ENCSR484LTQ	eCLIP	EFO:0002067	K562	cell line	Homo sapiens										NCBP2	RNA				ultraviolet irradiation	strand-specific	2016-04-26	ENCODE		see document	175-300	1, 2	1_1, 2_1							/files/ENCFF308LKS/, /files/ENCFF913QVA/, /files/ENCFF262QZT/, /files/ENCFF269URO/, /files/ENCFF683ATR/, /files/ENCFF792PAX/	9883	Gene Yeo, UCSD	589ce0616f06e72b87a16976a40a6426		https://www.encodeproject.org/files/ENCFF886MLH/@@download/ENCFF886MLH.bed.gz
ENCFF726SQU	bed narrowPeak	bed	narrowPeak	peaks	GRCh38	ENCSR384KAN	eCLIP	EFO:0001187	HepG2	cell line	Homo sapiens										PTBP1	RNA				ultraviolet irradiation	strand-specific	2016-09-21	ENCODE		see document	175-300	1, 2	1_1, 2_1							/files/ENCFF130PWU/, /files/ENCFF295MQP/, /files/ENCFF386UIG/, /files/ENCFF100OEX/, /files/ENCFF895BNM/, /files/ENCFF269URO/	183649	Gene Yeo, UCSD	2591880b31f402fdbfda189cba6ce47d		https://www.encodeproject.org/files/ENCFF726SQU/@@download/ENCFF726SQU.bed.gz
ENCFF191XRG	bed narrowPeak	bed	narrowPeak	peaks	GRCh38	ENCSR506UPY	eCLIP	EFO:0001187	HepG2	cell line	Homo sapiens										SUGP2	RNA				ultraviolet irradiation	strand-specific	2016-08-19	ENCODE		see document	175-300	1, 2	1_1, 2_1							/files/ENCFF572VUS/, /files/ENCFF269URO/, /files/ENCFF600AXE/, /files/ENCFF699QMT/, /files/ENCFF734JUL/, /files/ENCFF935UME/	312454	Gene Yeo, UCSD	e7faa593d597a61ec65371249fcd515f		https://www.encodeproject.org/files/ENCFF191XRG/@@download/ENCFF191XRG.bed.gz
ENCFF121RVH	bed narrowPeak	bed	narrowPeak	peaks	GRCh38	ENCSR351PVI	eCLIP	EFO:0001187	HepG2	cell line	Homo sapiens										SLTM	RNA				ultraviolet irradiation	strand-specific	2015-11-09	ENCODE		see document	175-300	1, 2	1_1, 2_1							/files/ENCFF596UYR/, /files/ENCFF957GRM/, /files/ENCFF269URO/, /files/ENCFF021KOR/, /files/ENCFF725FNJ/, /files/ENCFF201XIY/	27643	Gene Yeo, UCSD	d4efc9e969b2797d59e07d5ad6c28561		https://www.encodeproject.org/files/ENCFF121RVH/@@download/ENCFF121RVH.bed.gz
ENCFF128AKC	bed narrowPeak	bed	narrowPeak	peaks	GRCh38	ENCSR529GSJ	eCLIP	EFO:0002067	K562	cell line	Homo sapiens										DHX30	RNA				ultraviolet irradiation	strand-specific	2016-09-21	ENCODE		see document	175-300	1, 2	1_1, 2_1							/files/ENCFF845MNN/, /files/ENCFF269URO/, /files/ENCFF703NSH/, /files/ENCFF162KHT/, /files/ENCFF445FRC/, /files/ENCFF803KPC/	21467	Gene Yeo, UCSD	1d6318c4d769764b20aff9f2dc76af21		https://www.encodeproject.org/files/ENCFF128AKC/@@download/ENCFF128AKC.bed.gz
ENCFF061XNA	bed narrowPeak	bed	narrowPeak	peaks	GRCh38	ENCSR970NKP	eCLIP	EFO:0002067	K562	cell line	Homo sapiens										LIN28B	RNA				ultraviolet irradiation	strand-specific	2015-11-09	ENCODE		see document	175-300	1, 2	1_1, 2_1							/files/ENCFF068KXE/, /files/ENCFF400LMM/, /files/ENCFF269URO/, /files/ENCFF492GWE/, /files/ENCFF892DVI/, /files/ENCFF999MGM/	164031	Gene Yeo, UCSD	4b2f585197bebecce502963395673a17		https://www.encodeproject.org/files/ENCFF061XNA/@@download/ENCFF061XNA.bed.gz
ENCFF986XOC	bed narrowPeak	bed	narrowPeak	peaks	GRCh38	ENCSR097NEE	eCLIP	EFO:0001187	HepG2	cell line	Homo sapiens										PPIG	RNA				ultraviolet irradiation	strand-specific	2016-04-26	ENCODE		see document	175-300	1, 2	1_1, 2_1							/files/ENCFF555MNK/, /files/ENCFF228NIC/, /files/ENCFF269URO/, /files/ENCFF756NJB/, /files/ENCFF953KUR/, /files/ENCFF065ZXM/	522975	Gene Yeo, UCSD	86dbf60abf187f7cbdbf2d4589c646a7		https://www.encodeproject.org/files/ENCFF986XOC/@@download/ENCFF986XOC.bed.gz
ENCFF746XLE	bed narrowPeak	bed	narrowPeak	peaks	GRCh38	ENCSR529FKI	eCLIP	EFO:0002067	K562	cell line	Homo sapiens										YBX3	RNA				ultraviolet irradiation	strand-specific	2016-04-26	ENCODE		see document	175-300	1, 2	1_1, 2_1							/files/ENCFF184OIG/, /files/ENCFF210TQC/, /files/ENCFF644FFX/, /files/ENCFF409LAD/, /files/ENCFF269URO/, /files/ENCFF279AVU/	432111	Gene Yeo, UCSD	7c5f83086e097ee947e316528bf3b6ef		https://www.encodeproject.org/files/ENCFF746XLE/@@download/ENCFF746XLE.bed.gz
ENCFF947CIN	bed narrowPeak	bed	narrowPeak	peaks	GRCh38	ENCSR888YTT	eCLIP	EFO:0002067	K562	cell line	Homo sapiens										LARP4	RNA				ultraviolet irradiation	strand-specific	2016-04-26	ENCODE		see document	175-300	1, 2	1_1, 2_1							/files/ENCFF773GGY/, /files/ENCFF259HTD/, /files/ENCFF848GHI/, /files/ENCFF269URO/, /files/ENCFF986MGC/, /files/ENCFF685FNB/	11261	Gene Yeo, UCSD	12489fab9e4bdb4d3a47b3efade21fb5		https://www.encodeproject.org/files/ENCFF947CIN/@@download/ENCFF947CIN.bed.gz
ENCFF614NUP	bed narrowPeak	bed	narrowPeak	peaks	GRCh38	ENCSR141OIM	eCLIP	EFO:0001187	HepG2	cell line	Homo sapiens										DDX6	RNA				ultraviolet irradiation	strand-specific	2016-04-26	ENCODE		see document	175-300	1, 2	1_1, 2_1							/files/ENCFF680IKQ/, /files/ENCFF901JSX/, /files/ENCFF463LHG/, /files/ENCFF978MRH/, /files/ENCFF269URO/, /files/ENCFF398FGK/	13100	Gene Yeo, UCSD	e8abe5c49d73376a6e4d2feaf390b5fa		https://www.encodeproject.org/files/ENCFF614NUP/@@download/ENCFF614NUP.bed.gz
ENCFF674BUM	bed narrowPeak	bed	narrowPeak	peaks	GRCh38	ENCSR647CLF	eCLIP	EFO:0002067	K562	cell line	Homo sapiens										GPKOW	RNA				ultraviolet irradiation	strand-specific	2016-10-31	ENCODE		see document	175-300	1, 2	1_1, 2_1							/files/ENCFF318RDQ/, /files/ENCFF739BZK/, /files/ENCFF966HIC/, /files/ENCFF269URO/, /files/ENCFF333OLY/, /files/ENCFF040AJT/	24072	Gene Yeo, UCSD	7c5e60dc18770cfd338575e93ebd0d12		https://www.encodeproject.org/files/ENCFF674BUM/@@download/ENCFF674BUM.bed.gz
ENCFF858EHN	bed narrowPeak	bed	narrowPeak	peaks	GRCh38	ENCSR022BVV	eCLIP	EFO:0002067	K562	cell line	Homo sapiens										LSM11	RNA				ultraviolet irradiation	strand-specific	2015-12-16	ENCODE		see document	175-300	1, 2	1_1, 2_1							/files/ENCFF733BEV/, /files/ENCFF938CFK/, /files/ENCFF269URO/, /files/ENCFF989NBF/, /files/ENCFF037JOL/, /files/ENCFF760VJY/	28927	Gene Yeo, UCSD	9484cfca99e5b9a445991684f9753e3e		https://www.encodeproject.org/files/ENCFF858EHN/@@download/ENCFF858EHN.bed.gz
ENCFF278ZCU	bed narrowPeak	bed	narrowPeak	peaks	GRCh38	ENCSR736AAG	eCLIP	EFO:0002067	K562	cell line	Homo sapiens										GTF2F1	RNA				ultraviolet irradiation	strand-specific	2015-11-09	ENCODE		see document	175-300	1, 2	1_1, 2_1							/files/ENCFF710NXQ/, /files/ENCFF471ZFP/, /files/ENCFF985HWL/, /files/ENCFF269URO/, /files/ENCFF913GBH/, /files/ENCFF864GYL/	105027	Gene Yeo, UCSD	f731467ebe34b07774d42f2719ec1cbc		https://www.encodeproject.org/files/ENCFF278ZCU/@@download/ENCFF278ZCU.bed.gz
ENCFF048RLZ	bed narrowPeak	bed	narrowPeak	peaks	GRCh38	ENCSR301UQM	eCLIP	EFO:0002067	K562	cell line	Homo sapiens										GNL3	RNA				ultraviolet irradiation	strand-specific	2015-11-09	ENCODE		see document	175-300	1, 2	1_1, 2_1							/files/ENCFF570HZI/, /files/ENCFF484XJQ/, /files/ENCFF269URO/, /files/ENCFF331KTS/, /files/ENCFF651VHA/, /files/ENCFF372XJQ/	1069	Gene Yeo, UCSD	096c359dcb302e8d213c0549613b46dd		https://www.encodeproject.org/files/ENCFF048RLZ/@@download/ENCFF048RLZ.bed.gz
ENCFF566EAE	bed narrowPeak	bed	narrowPeak	peaks	GRCh38	ENCSR841EQA	eCLIP	EFO:0001187	HepG2	cell line	Homo sapiens										TAF15	RNA				ultraviolet irradiation	strand-specific	2015-11-09	ENCODE		see document	175-300	1, 2	1_1, 2_1							/files/ENCFF701ZSE/, /files/ENCFF062LCG/, /files/ENCFF269URO/, /files/ENCFF899ZEH/, /files/ENCFF383ZAQ/, /files/ENCFF420FTB/	16281	Gene Yeo, UCSD	66651294be1e7f07724dabc602542ce4		https://www.encodeproject.org/files/ENCFF566EAE/@@download/ENCFF566EAE.bed.gz
ENCFF640IHY	bed narrowPeak	bed	narrowPeak	peaks	GRCh38	ENCSR862QCH	eCLIP	EFO:0002067	K562	cell line	Homo sapiens										U2AF1	RNA				ultraviolet irradiation	strand-specific	2015-07-15	ENCODE		see document	175-300	1, 2	1_1, 2_1							/files/ENCFF132PVT/, /files/ENCFF362XUO/, /files/ENCFF483ODR/, /files/ENCFF948OYU/, /files/ENCFF269URO/, /files/ENCFF314SWS/	27933	Gene Yeo, UCSD	a0d72f2648e8f30bf9acb1747c6706ee		https://www.encodeproject.org/files/ENCFF640IHY/@@download/ENCFF640IHY.bed.gz
ENCFF692RZM	bed narrowPeak	bed	narrowPeak	peaks	GRCh38	ENCSR018RVZ	eCLIP	EFO:0001187	HepG2	cell line	Homo sapiens										NCBP2	RNA				ultraviolet irradiation	strand-specific	2016-04-26	ENCODE		see document	175-300	1, 2	1_1, 2_1							/files/ENCFF355UYF/, /files/ENCFF838MYV/, /files/ENCFF138FXS/, /files/ENCFF269URO/, /files/ENCFF025VQL/, /files/ENCFF933CZY/	72197	Gene Yeo, UCSD	b85516204db28c8152da3e3ea2870dc6		https://www.encodeproject.org/files/ENCFF692RZM/@@download/ENCFF692RZM.bed.gz
ENCFF597NVR	bed narrowPeak	bed	narrowPeak	peaks	GRCh38	ENCSR456ASB	eCLIP	EFO:0002067	K562	cell line	Homo sapiens										UPF1	RNA				ultraviolet irradiation	strand-specific	2016-04-26	ENCODE		see document	175-300	1, 2	1_1, 2_1							/files/ENCFF701TPG/, /files/ENCFF518MSP/, /files/ENCFF269URO/, /files/ENCFF948AOR/, /files/ENCFF707BGL/, /files/ENCFF429YHX/	323361	Gene Yeo, UCSD	e19516329f7659b31976b52807d341fe		https://www.encodeproject.org/files/ENCFF597NVR/@@download/ENCFF597NVR.bed.gz
ENCFF858CSS	bed narrowPeak	bed	narrowPeak	peaks	GRCh38	ENCSR013CTQ	eCLIP	EFO:0002067	K562	cell line	Homo sapiens										EXOSC5	RNA				ultraviolet irradiation	strand-specific	2017-11-19	ENCODE		see document	175-300	1, 2	1_1, 2_1							/files/ENCFF925JID/, /files/ENCFF127WRQ/, /files/ENCFF332UNI/, /files/ENCFF532CWB/, /files/ENCFF269URO/, /files/ENCFF344ZBI/	244660	Gene Yeo, UCSD	7c3a871c5d3c2d0ac1915175b804db69		https://www.encodeproject.org/files/ENCFF858CSS/@@download/ENCFF858CSS.bed.gz
ENCFF553PTT	bed narrowPeak	bed	narrowPeak	peaks	GRCh38	ENCSR634MFO	eCLIP	UBERON:0002369	adrenal.gland	tissue	Homo sapiens										DGCR8	RNA				ultraviolet irradiation	strand-specific	2017-04-10	ENCODE		see document	175-300	1, 2	1_1, 2_1							/files/ENCFF803LFC/, /files/ENCFF465QEM/, /files/ENCFF302YYD/, /files/ENCFF002WPT/, /files/ENCFF269URO/, /files/ENCFF880BDZ/, /files/ENCFF450HVR/	8218	Gene Yeo, UCSD	a84e2b08526329599b9b9e8e6c9ceb05		https://www.encodeproject.org/files/ENCFF553PTT/@@download/ENCFF553PTT.bed.gz
[truncated: 7 more columns]
