# Supplementary material for: Tumour mutations in long noncoding RNAs enhance cell fitness
Source: Nat Commun. 2023 Jun 8;14:3342. doi: 10.1038/s41467-023-39160-7 (PMC10250536; doi:10.1038/s41467-023-39160-7)
Supplement: Supplementary file 14 — Source Data [file 41467_2023_39160_MOESM14_ESM.xlsx]

## Sheet: Figure 3 
Figure 3c
Names	total	elements
CLC2 cand HMF cand PCAWG tested HMF tested PCAWG	5	ENSG00000242125
		ENSG00000270022
		ENSG00000245532
		ENSG00000259001
		ENSG00000251562
cand HMF cand PCAWG tested HMF tested PCAWG	1	ENSG00000241219
CLC2 cand HMF tested HMF tested PCAWG	3	ENSG00000178977
		ENSG00000269900
		ENSG00000258791
CLC2 cand PCAWG tested HMF tested PCAWG	3	ENSG00000251191
		ENSG00000261824
		ENSG00000251151
cand HMF tested HMF tested PCAWG	34	ENSG00000270332
		ENSG00000269842
		ENSG00000253190
		ENSG00000235609
		ENSG00000270103
		ENSG00000264265
		ENSG00000272515
		ENSG00000266744
		ENSG00000185433
		ENSG00000250340
		ENSG00000250230
		ENSG00000229015
		ENSG00000235911
		ENSG00000260955
		ENSG00000264212
		ENSG00000238268
		ENSG00000269564
		ENSG00000271046
		ENSG00000261888
		ENSG00000263382
		ENSG00000230599
		ENSG00000234019
		ENSG00000256513
		ENSG00000232920
		ENSG00000253479
		ENSG00000234796
		ENSG00000237184
		ENSG00000226762
		ENSG00000228235
		ENSG00000251629
		ENSG00000237775
		ENSG00000237838
		ENSG00000224788
		ENSG00000233919
cand PCAWG tested HMF tested PCAWG	8	ENSG00000271643
		ENSG00000261763
		ENSG00000260390
		ENSG00000249988
		ENSG00000260780
		ENSG00000248202
		ENSG00000258779
		ENSG00000228478
CLC2 tested HMF tested PCAWG	397	ENSG00000225937
		ENSG00000183242
		ENSG00000264247
		ENSG00000248092
		ENSG00000232044
		ENSG00000237513
		ENSG00000227359
		ENSG00000234899
		ENSG00000267272
		ENSG00000245694
		ENSG00000224310
		ENSG00000212694
		ENSG00000228022
		ENSG00000237609
		ENSG00000230269
		ENSG00000272167
		ENSG00000254907
		ENSG00000228223
		ENSG00000253230
		ENSG00000255606
		ENSG00000238057
		ENSG00000236663
		ENSG00000233718
		ENSG00000230937
		ENSG00000235888
		ENSG00000261373
		ENSG00000237436
		ENSG00000235159
		ENSG00000186594
		ENSG00000273032
		ENSG00000229980
		ENSG00000247556
		ENSG00000230040
		ENSG00000214293
		ENSG00000230262
		ENSG00000233858
		ENSG00000250320
		ENSG00000233559
		ENSG00000253187
		ENSG00000226629
		ENSG00000269929
		ENSG00000270066
		ENSG00000214548
		ENSG00000244558
		ENSG00000182057
		ENSG00000260352
		ENSG00000215256
		ENSG00000261121
		ENSG00000203497
		ENSG00000254166
		ENSG00000170919
		ENSG00000265206
		ENSG00000224699
		ENSG00000231473
		ENSG00000228288
		ENSG00000272168
		ENSG00000270141
		ENSG00000249491
		ENSG00000236914
		ENSG00000260944
		ENSG00000153363
		ENSG00000247498
		ENSG00000253438
		ENSG00000239213
		ENSG00000177640
		ENSG00000237422
		ENSG00000225518
		ENSG00000254389
		ENSG00000204623
		ENSG00000267519
		ENSG00000225383
		ENSG00000228393
		ENSG00000270344
		ENSG00000259349
		ENSG00000266835
		ENSG00000257023
		ENSG00000251136
		ENSG00000261618
		ENSG00000206337
		ENSG00000250166
		ENSG00000241684
		ENSG00000246273
		ENSG00000223850
		ENSG00000215190
		ENSG00000166770
		ENSG00000246430
		ENSG00000231485
		ENSG00000233818
		ENSG00000255248
		ENSG00000249395
		ENSG00000172965
		ENSG00000268895
		ENSG00000229989
		ENSG00000267788
		ENSG00000235706
		ENSG00000229694
		ENSG00000215386
		ENSG00000256923
		ENSG00000257167
		ENSG00000196756
		ENSG00000245275
		ENSG00000233101
		ENSG00000267321
		ENSG00000267123
		ENSG00000225783
		ENSG00000270175
		ENSG00000234741
		ENSG00000232021
		ENSG00000224177
		ENSG00000260455
		ENSG00000250033
		ENSG00000224189
		ENSG00000245910
		ENSG00000253161
		ENSG00000227640
		ENSG00000267407
		ENSG00000227375
		ENSG00000230316
		ENSG00000255717
		ENSG00000231298
		ENSG00000215458
		ENSG00000245213
		ENSG00000235823
		ENSG00000223403
		ENSG00000234753
		ENSG00000250266
		ENSG00000256995
		ENSG00000225292
		ENSG00000254588
		ENSG00000224259
		ENSG00000215483
		ENSG00000226950
		ENSG00000240990
		ENSG00000249641
		ENSG00000242808
		ENSG00000261737
		ENSG00000259438
		ENSG00000207955
		ENSG00000250961
		ENSG00000226688
		ENSG00000247095
		ENSG00000231607
		ENSG00000235770
		ENSG00000215808
		ENSG00000257698
		ENSG00000255774
		ENSG00000235641
		ENSG00000232991
		ENSG00000171889
		ENSG00000225756
		ENSG00000260454
		ENSG00000249082
		ENSG00000240405
		ENSG00000204054
		ENSG00000203875
		ENSG00000260898
		ENSG00000231265
		ENSG00000130600
		ENSG00000224468
		ENSG00000271874
		ENSG00000233016
		ENSG00000253802
		ENSG00000254602
		ENSG00000237523
		ENSG00000245573
		ENSG00000267121
		ENSG00000205628
		ENSG00000255474
		ENSG00000238113
		ENSG00000260852
		ENSG00000180139
		ENSG00000224057
		ENSG00000234608
		ENSG00000244306
		ENSG00000214894
		ENSG00000227036
		ENSG00000196634
		ENSG00000258667
		ENSG00000236719
		ENSG00000232956
		ENSG00000249378
		ENSG00000243197
		ENSG00000234779
		ENSG00000228126
		ENSG00000237517
		ENSG00000248932
		ENSG00000231721
		ENSG00000187621
		ENSG00000253182
		ENSG00000177410
		ENSG00000269821
		ENSG00000258609
		ENSG00000261706
		ENSG00000259104
		ENSG00000234546
		ENSG00000239569
		ENSG00000203721
		ENSG00000229719
		ENSG00000229124
		ENSG00000236289
		ENSG00000230590
		ENSG00000251003
		ENSG00000236013
		ENSG00000230102
		ENSG00000258399
		ENSG00000230176
		ENSG00000260738
		ENSG00000240498
		ENSG00000234456
		ENSG00000245750
		ENSG00000253563
		ENSG00000230623
		ENSG00000257913
		ENSG00000247081
		ENSG00000267107
		ENSG00000253669
		ENSG00000237125
		ENSG00000188660
		ENSG00000260896
		ENSG00000223784
		ENSG00000236830
		ENSG00000225791
		ENSG00000269946
		ENSG00000203709
		ENSG00000233086
		ENSG00000203688
		ENSG00000268186
		ENSG00000237949
		ENSG00000223414
		ENSG00000259854
		ENSG00000249859
		ENSG00000259380
		ENSG00000215417
		ENSG00000227258
		ENSG00000232837
		ENSG00000249669
		ENSG00000227039
		ENSG00000259083
		ENSG00000225969
		ENSG00000218510
		ENSG00000259475
		ENSG00000251164
		ENSG00000230461
		ENSG00000264569
		ENSG00000234883
		ENSG00000228630
		ENSG00000243766
		ENSG00000226856
		ENSG00000230537
		ENSG00000235884
		ENSG00000243479
		ENSG00000227372
		ENSG00000224328
		ENSG00000224078
		ENSG00000229425
		ENSG00000231177
		ENSG00000225953
		ENSG00000255920
		ENSG00000254369
		ENSG00000255733
		ENSG00000223749
		ENSG00000245146
		ENSG00000224429
		ENSG00000255980
		ENSG00000272620
		ENSG00000251381
		ENSG00000267599
		ENSG00000233237
		ENSG00000236751
		ENSG00000229893
		ENSG00000243144
		ENSG00000182165
		ENSG00000249073
		ENSG00000255794
		ENSG00000232803
		ENSG00000243410
		ENSG00000224294
		ENSG00000231764
		ENSG00000238276
		ENSG00000253505
		ENSG00000255177
		ENSG00000246763
		ENSG00000260475
		ENSG00000235947
		ENSG00000264269
		ENSG00000231704
		ENSG00000233429
		ENSG00000259424
		ENSG00000214049
		ENSG00000249550
		ENSG00000261488
		ENSG00000254153
		ENSG00000205054
		ENSG00000163597
		ENSG00000212766
		ENSG00000204282
		ENSG00000225470
		ENSG00000237721
		ENSG00000240423
		ENSG00000269893
		ENSG00000234722
		ENSG00000233554
		ENSG00000233532
		ENSG00000099869
		ENSG00000273015
		ENSG00000259527
		ENSG00000253549
		ENSG00000231814
		ENSG00000250107
		ENSG00000237298
		ENSG00000246640
		ENSG00000253552
		ENSG00000205488
		ENSG00000198468
		ENSG00000265752
		ENSG00000132204
		ENSG00000238133
		ENSG00000248323
		ENSG00000265369
		ENSG00000214145
		ENSG00000233639
		ENSG00000230798
		ENSG00000255503
		ENSG00000253352
		ENSG00000271646
		ENSG00000236824
		ENSG00000248995
		ENSG00000233479
		ENSG00000229140
		ENSG00000241388
		ENSG00000203601
		ENSG00000197989
		ENSG00000225746
		ENSG00000179743
		ENSG00000238266
		ENSG00000259974
		ENSG00000233901
		ENSG00000256733
		ENSG00000230731
		ENSG00000231806
		ENSG00000254489
		ENSG00000228705
		ENSG00000250337
		ENSG00000259905
		ENSG00000261801
		ENSG00000267296
		ENSG00000267100
		ENSG00000237396
		ENSG00000237152
		ENSG00000230838
		ENSG00000230061
		ENSG00000229404
		ENSG00000260032
		ENSG00000234912
		ENSG00000253140
		ENSG00000152931
		ENSG00000235123
		ENSG00000233864
		ENSG00000265933
		ENSG00000261347
		ENSG00000237380
		ENSG00000230550
		ENSG00000228598
		ENSG00000203801
		ENSG00000233521
		ENSG00000226935
		ENSG00000249815
		ENSG00000246067
		ENSG00000224032
		ENSG00000262117
		ENSG00000253417
		ENSG00000189223
		ENSG00000269386
		ENSG00000237361
		ENSG00000237074
		ENSG00000236305
		ENSG00000229807
		ENSG00000245526
		ENSG00000233893
		ENSG00000237424
		ENSG00000260629
		ENSG00000163364
		ENSG00000227418
		ENSG00000237036
		ENSG00000268388
		ENSG00000247809
		ENSG00000204860
		ENSG00000177133
		ENSG00000265148
		ENSG00000273142
		ENSG00000259367
		ENSG00000179406
		ENSG00000245330
		ENSG00000271538
		ENSG00000231210
		ENSG00000188825
		ENSG00000251018
CLC2 tested HMF	5	ENSG00000222041
		ENSG00000260969
		ENSG00000225210
		ENSG00000206195
		ENSG00000256007
tested HMF tested PCAWG	6306	ENSG00000271788
		ENSG00000236485
		ENSG00000272140
		ENSG00000262155
		ENSG00000248866
		ENSG00000223883
		ENSG00000272565
		ENSG00000255357
		ENSG00000232624
		ENSG00000250674
		ENSG00000236716
		ENSG00000260158
		ENSG00000258933
		ENSG00000270020
		ENSG00000259347
		ENSG00000261797
		ENSG00000248300
		ENSG00000256433
		ENSG00000254113
		ENSG00000231983
		ENSG00000257932
		ENSG00000271409
		ENSG00000226434
		ENSG00000271576
		ENSG00000272663
		ENSG00000261436
		ENSG00000248440
		ENSG00000249334
		ENSG00000237585
		ENSG00000267204
		ENSG00000254998
		ENSG00000267247
		ENSG00000233852
		ENSG00000251183
		ENSG00000261008
		ENSG00000249699
		ENSG00000259444
		ENSG00000258860
		ENSG00000237500
		ENSG00000250971
		ENSG00000235005
		ENSG00000226578
		ENSG00000224648
		ENSG00000235293
		ENSG00000273257
		ENSG00000270777
		ENSG00000227338
		ENSG00000258050
		ENSG00000260505
		ENSG00000260658
		ENSG00000229389
		ENSG00000261734
		ENSG00000233997
		ENSG00000229923
		ENSG00000241231
		ENSG00000236990
		ENSG00000272027
		ENSG00000249771
		ENSG00000224612
		ENSG00000224037
		ENSG00000258969
		ENSG00000253979
		ENSG00000233906
		ENSG00000230526
		ENSG00000235100
		ENSG00000234007
		ENSG00000251388
		ENSG00000258081
		ENSG00000230952
		ENSG00000251152
		ENSG00000237153
		ENSG00000229055
		ENSG00000263594
		ENSG00000243593
		ENSG00000260796
		ENSG00000224995
		ENSG00000272180
		ENSG00000272375
		ENSG00000267414
		ENSG00000256884
		ENSG00000249125
		ENSG00000270139
		ENSG00000259560
		ENSG00000265514
		ENSG00000263182
		ENSG00000231769
		ENSG00000262231
		ENSG00000258102
		ENSG00000254789
		ENSG00000236377
		ENSG00000250620
		ENSG00000235435
		ENSG00000259067
		ENSG00000253634
		ENSG00000259611
		ENSG00000228135
		ENSG00000232977
		ENSG00000213971
		ENSG00000271738
		ENSG00000236255
		ENSG00000261490
		ENSG00000261298
		ENSG00000258018
		ENSG00000227089
		ENSG00000226383
		ENSG00000260359
		ENSG00000234273
		ENSG00000233077
		ENSG00000226739
		ENSG00000259894
		ENSG00000230372
		ENSG00000255175
		ENSG00000244342
		ENSG00000224621
		ENSG00000248279
		ENSG00000266013
		ENSG00000224028
		ENSG00000259459
		ENSG00000270372
		ENSG00000251168
		ENSG00000251024
		ENSG00000196559
		ENSG00000258551
		ENSG00000226990
		ENSG00000184586
		ENSG00000263906
		ENSG00000273100
		ENSG00000250447
		ENSG00000226917
		ENSG00000229649
		ENSG00000272555
		ENSG00000231290
		ENSG00000231133
		ENSG00000236635
		ENSG00000237423
		ENSG00000236858
		ENSG00000231004
		ENSG00000253848
		ENSG00000259676
		ENSG00000259026
		ENSG00000231252
		ENSG00000269877
		ENSG00000236499
		ENSG00000263567
		ENSG00000272248
		ENSG00000235688
		ENSG00000235532
		ENSG00000267686
		ENSG00000260948
		ENSG00000248663
		ENSG00000248431
		ENSG00000223855
		ENSG00000178947
		ENSG00000271327
		ENSG00000253768
		ENSG00000229563
		ENSG00000224532
		ENSG00000264734
		ENSG00000236106
		ENSG00000268458
		ENSG00000244550
		ENSG00000226130
		ENSG00000255080
		ENSG00000267313
		ENSG00000258910
		ENSG00000256750
		ENSG00000272086
		ENSG00000259815
		ENSG00000257859
		ENSG00000269353
		ENSG00000248810
		ENSG00000251412
		ENSG00000249131
		ENSG00000235358
		ENSG00000231355
		ENSG00000227386
		ENSG00000271727
		ENSG00000258312
		ENSG00000237877
		ENSG00000260987
		ENSG00000261757
		ENSG00000267381
		ENSG00000261550
		ENSG00000237498
		ENSG00000261013
		ENSG00000254900
		ENSG00000251601
		ENSG00000257052
		ENSG00000235143
		ENSG00000260519
		ENSG00000254919
		ENSG00000272473
		ENSG00000225612
		ENSG00000258534
		ENSG00000270111
		ENSG00000258867
		ENSG00000237726
		ENSG00000272343
		ENSG00000266554
		ENSG00000255129
		ENSG00000251377
		ENSG00000235152
		ENSG00000227496
		ENSG00000253138
		ENSG00000226218
		ENSG00000254830
		ENSG00000257135
		ENSG00000259647
		ENSG00000224799
		ENSG00000229395
		ENSG00000267425
		ENSG00000234520
		ENSG00000236834
		ENSG00000269987
		ENSG00000234015
		ENSG00000273044
		ENSG00000233633
		ENSG00000247516
		ENSG00000269986
		ENSG00000249349
		ENSG00000237943
		ENSG00000272984
		ENSG00000265121
		ENSG00000186842
		ENSG00000223829
		ENSG00000224400
		ENSG00000270058
		ENSG00000248837
		ENSG00000248307
		ENSG00000258702
		ENSG00000228358
		ENSG00000237844
		ENSG00000272754
		ENSG00000250632
		ENSG00000226644
		ENSG00000234165
		ENSG00000224750
		ENSG00000254142
		ENSG00000258249
		ENSG00000241921
		ENSG00000259108
		ENSG00000227712
		ENSG00000254089
		ENSG00000272744
		ENSG00000231200
		ENSG00000261030
		ENSG00000235337
		ENSG00000271420
		ENSG00000230415
		ENSG00000273384
		ENSG00000259348
		ENSG00000269975
		ENSG00000261662
		ENSG00000270084
		ENSG00000267575
		ENSG00000229356
		ENSG00000224918
		ENSG00000259119
		ENSG00000257410
		ENSG00000269814
		ENSG00000260469
		ENSG00000269916
		ENSG00000226363
		ENSG00000268326
		ENSG00000238004
		ENSG00000251323
		ENSG00000270091
		ENSG00000228951
		ENSG00000228277
		ENSG00000225559
		ENSG00000254989
		ENSG00000235166
		ENSG00000271992
		ENSG00000255502
		ENSG00000230105
		ENSG00000267780
		ENSG00000236053
		ENSG00000270972
		ENSG00000233480
		ENSG00000230839
		ENSG00000254991
		ENSG00000229495
		ENSG00000253628
		ENSG00000223786
		ENSG00000248872
		ENSG00000260369
		ENSG00000223344
		ENSG00000270755
		ENSG00000229403
		ENSG00000226497
		ENSG00000258178
		ENSG00000254508
		ENSG00000253522
		ENSG00000254038
		ENSG00000244541
		ENSG00000228392
		ENSG00000269043
		ENSG00000227088
		ENSG00000233456
		ENSG00000272003
		ENSG00000233535
		ENSG00000268471
		ENSG00000267147
		ENSG00000229335
		ENSG00000249737
		ENSG00000237614
		ENSG00000272506
		ENSG00000248846
		ENSG00000223631
		ENSG00000255605
		ENSG00000253339
		ENSG00000226983
		ENSG00000225942
		ENSG00000233689
		ENSG00000272724
		ENSG00000237560
		ENSG00000267002
		ENSG00000267374
		ENSG00000238195
		ENSG00000257261
		ENSG00000250585
		ENSG00000224167
		ENSG00000224100
		ENSG00000253414
		ENSG00000260880
		ENSG00000248925
		ENSG00000256955
		ENSG00000261092
		ENSG00000249484
		ENSG00000261446
		ENSG00000261502
		ENSG00000251129
		ENSG00000230899
		ENSG00000226782
		ENSG00000260495
		ENSG00000254533
		ENSG00000261666
		ENSG00000228295
		ENSG00000224930
		ENSG00000226859
		ENSG00000267405
		ENSG00000225760
		ENSG00000262745
		ENSG00000254872
		ENSG00000259417
		ENSG00000249102
		ENSG00000230309
		ENSG00000260611
		ENSG00000258753
		ENSG00000236162
		ENSG00000225640
		ENSG00000253355
		ENSG00000225226
		ENSG00000229282
		ENSG00000273367
		ENSG00000250343
		ENSG00000183674
		ENSG00000250579
		ENSG00000260340
		ENSG00000223432
		ENSG00000224292
		ENSG00000189419
		ENSG00000251045
		ENSG00000233967
		ENSG00000250046
		ENSG00000225258
		ENSG00000226852
		ENSG00000228317
		ENSG00000272381
		ENSG00000231492
		ENSG00000227533
		ENSG00000250509
		ENSG00000254654
		ENSG00000225979
		ENSG00000251517
		ENSG00000235292
		ENSG00000234928
		ENSG00000229274
		ENSG00000241743
		ENSG00000229546
		ENSG00000225096
		ENSG00000261353
		ENSG00000260982
		ENSG00000266114
		ENSG00000232124
		ENSG00000226667
		ENSG00000259727
		ENSG00000246375
		ENSG00000260422
		ENSG00000249790
		ENSG00000235584
		ENSG00000255289
		ENSG00000250668
		ENSG00000264587
		ENSG00000225127
		ENSG00000255090
		ENSG00000225056
		ENSG00000254511
		ENSG00000224265
		ENSG00000257515
		ENSG00000253141
		ENSG00000253712
		ENSG00000231231
		ENSG00000229775
		ENSG00000238062
		ENSG00000227459
		ENSG00000273272
		ENSG00000228162
		ENSG00000261176
		ENSG00000237612
		ENSG00000224652
		ENSG00000270720
		ENSG00000243574
		ENSG00000227683
		ENSG00000235021
		ENSG00000249381
		ENSG00000237664
		ENSG00000269758
		ENSG00000271888
		ENSG00000258569
		ENSG00000228622
		ENSG00000236145
		ENSG00000229192
		ENSG00000272970
		ENSG00000257235
		ENSG00000260412
		ENSG00000249396
		ENSG00000237167
		ENSG00000232451
		ENSG00000265542
		ENSG00000232732
		ENSG00000182586
		ENSG00000259282
		ENSG00000269037
		ENSG00000251350
		ENSG00000268164
		ENSG00000253390
		ENSG00000227136
		ENSG00000248762
		ENSG00000260163
		ENSG00000230250
		ENSG00000261204
		ENSG00000258736
		ENSG00000250039
		ENSG00000231856
		ENSG00000237002
		ENSG00000226041
		ENSG00000254467
		ENSG00000249740
		ENSG00000250061
		ENSG00000258979
		ENSG00000225413
		ENSG00000248551
		ENSG00000248317
		ENSG00000225002
		ENSG00000261364
		ENSG00000228309
		ENSG00000250252
		ENSG00000244321
		ENSG00000267505
		ENSG00000203266
		ENSG00000230836
		ENSG00000189229
		ENSG00000259702
		ENSG00000225657
		ENSG00000262099
		ENSG00000261773
		ENSG00000253317
		ENSG00000254804
		ENSG00000251604
		ENSG00000229175
		ENSG00000228742
		ENSG00000226954
		ENSG00000270127
		ENSG00000227115
		ENSG00000253642
		ENSG00000235643
		ENSG00000231781
		ENSG00000234056
		ENSG00000179935
		ENSG00000233970
		ENSG00000248918
		ENSG00000250438
		ENSG00000267284
		ENSG00000232170
		ENSG00000260006
		ENSG00000250488
		ENSG00000259042
		ENSG00000256084
		ENSG00000232679
		ENSG00000249837
		ENSG00000215841
		ENSG00000234540
		ENSG00000256875
		ENSG00000239572
		ENSG00000267872
		ENSG00000264699
		ENSG00000254626
		ENSG00000249584
		ENSG00000235733
		ENSG00000272523
		ENSG00000260402
		ENSG00000261672
		ENSG00000227463
		ENSG00000226320
		ENSG00000225807
		ENSG00000272468
		ENSG00000233080
		ENSG00000234698
		ENSG00000243008
		ENSG00000273069
		ENSG00000260937
		ENSG00000228719
		ENSG00000204272
		ENSG00000249572
		ENSG00000249231
		ENSG00000272479
		ENSG00000253433
		ENSG00000254518
		ENSG00000247844
		ENSG00000272226
		ENSG00000269931
		ENSG00000230943
		ENSG00000272265
		ENSG00000270547
		ENSG00000262619
		ENSG00000249650
		ENSG00000234944
		ENSG00000249551
		ENSG00000258718
		ENSG00000228564
		ENSG00000214432
		ENSG00000264486
		ENSG00000255039
		ENSG00000249500
		ENSG00000249306
		ENSG00000251367
		ENSG00000232900
		ENSG00000226266
		ENSG00000237092
		ENSG00000253898
		ENSG00000248693
		ENSG00000226808
		ENSG00000261051
		ENSG00000230880
		ENSG00000228262
		ENSG00000267308
		ENSG00000263438
		ENSG00000225970
		ENSG00000265975
		ENSG00000271966
		ENSG00000260742
		ENSG00000259631
		ENSG00000266935
		ENSG00000255322
		ENSG00000232597
		ENSG00000214546
		ENSG00000258535
		ENSG00000255427
		ENSG00000272076
		ENSG00000227485
		ENSG00000272672
		ENSG00000267636
		ENSG00000227260
		ENSG00000256670
		ENSG00000253361
		ENSG00000270697
		ENSG00000257660
		ENSG00000248962
		ENSG00000228889
		ENSG00000227042
		ENSG00000237489
		ENSG00000230368
		ENSG00000253746
		ENSG00000235461
		ENSG00000237567
		ENSG00000234362
		ENSG00000254669
		ENSG00000226681
		ENSG00000251542
		ENSG00000259058
		ENSG00000237104
		ENSG00000230058
		ENSG00000254201
		ENSG00000232636
		ENSG00000260262
		ENSG00000259110
		ENSG00000221571
		ENSG00000260179
		ENSG00000260256
		ENSG00000247970
		ENSG00000260580
		ENSG00000260364
		ENSG00000258481
		ENSG00000273214
		ENSG00000253308
		ENSG00000241151
		ENSG00000258402
		ENSG00000245870
		ENSG00000261533
		ENSG00000231842
		ENSG00000231106
		ENSG00000125514
		ENSG00000270090
		ENSG00000253783
		ENSG00000261397
		ENSG00000236513
		ENSG00000232002
		ENSG00000269635
		ENSG00000260205
		ENSG00000260670
		ENSG00000231486
		ENSG00000229962
		ENSG00000226375
		ENSG00000226037
		ENSG00000255363
		ENSG00000235601
		ENSG00000267677
		ENSG00000256582
		ENSG00000253931
		ENSG00000258516
		ENSG00000271737
		ENSG00000228800
		ENSG00000229869
		ENSG00000226891
		ENSG00000262352
		ENSG00000260278
		ENSG00000267480
		ENSG00000203729
		ENSG00000214915
		ENSG00000270143
		ENSG00000230680
		ENSG00000258479
		ENSG00000255393
		ENSG00000241048
		ENSG00000250992
		ENSG00000226738
		ENSG00000229012
		ENSG00000265555
		ENSG00000227116
		ENSG00000229269
		ENSG00000226715
		ENSG00000251613
		ENSG00000258240
		ENSG00000238277
		ENSG00000227007
		ENSG00000259837
		ENSG00000258921
		ENSG00000237011
		ENSG00000227479
		ENSG00000223387
		ENSG00000267211
		ENSG00000245729
		ENSG00000272085
		ENSG00000260777
		ENSG00000250957
		ENSG00000250529
		ENSG00000255595
		ENSG00000232426
		ENSG00000257061
		ENSG00000227078
		ENSG00000226053
		ENSG00000259793
		ENSG00000261242
		ENSG00000261188
		ENSG00000266102
		ENSG00000238078
		ENSG00000260810
		ENSG00000262031
		ENSG00000231934
		ENSG00000248516
		ENSG00000272626
		ENSG00000267767
		ENSG00000203585
		ENSG00000260947
		ENSG00000225872
		ENSG00000250885
		ENSG00000228421
		ENSG00000230438
		ENSG00000230906
		ENSG00000267069
		ENSG00000254260
		ENSG00000257083
		ENSG00000255494
		ENSG00000248489
		ENSG00000236989
		ENSG00000250072
		ENSG00000259587
		ENSG00000253314
		ENSG00000204092
		ENSG00000240045
		ENSG00000243819
		ENSG00000234956
		ENSG00000259804
		ENSG00000231678
		ENSG00000229131
		ENSG00000269199
		ENSG00000235357
		ENSG00000226669
		ENSG00000251632
		ENSG00000260972
		ENSG00000235475
		ENSG00000237389
		ENSG00000272459
		ENSG00000257472
		ENSG00000236151
		ENSG00000224413
		ENSG00000259218
		ENSG00000267373
		ENSG00000261462
		ENSG00000251259
		ENSG00000237461
		ENSG00000249375
		ENSG00000229155
		ENSG00000235999
		ENSG00000272233
		ENSG00000230379
		ENSG00000272465
		ENSG00000259237
		ENSG00000232947
		ENSG00000229195
		ENSG00000232458
		ENSG00000224075
		ENSG00000262921
		ENSG00000263033
		ENSG00000231881
		ENSG00000254223
		ENSG00000233403
		ENSG00000262950
		ENSG00000248677
		ENSG00000166917
		ENSG00000237471
		ENSG00000267789
		ENSG00000272566
		ENSG00000225218
		ENSG00000239767
		ENSG00000271584
		ENSG00000226249
		ENSG00000253702
		ENSG00000233791
		ENSG00000232606
		ENSG00000253839
		ENSG00000258850
		ENSG00000229459
		ENSG00000227902
		ENSG00000250242
		ENSG00000254269
		ENSG00000241254
		ENSG00000231149
		ENSG00000258294
		ENSG00000224893
		ENSG00000260720
		ENSG00000260171
		ENSG00000268333
		ENSG00000251250
		ENSG00000272960
		ENSG00000260698
		ENSG00000249169
		ENSG00000256922
		ENSG00000229983
		ENSG00000260018
		ENSG00000227181
		ENSG00000260196
		ENSG00000259252
		ENSG00000260605
		ENSG00000234464
		ENSG00000270933
		ENSG00000273115
		ENSG00000249787
		ENSG00000239715
		ENSG00000236471
		ENSG00000224404
		ENSG00000251256
		ENSG00000229925
		ENSG00000236920
		ENSG00000266928
		ENSG00000229466
		ENSG00000251085
		ENSG00000259035
		ENSG00000254319
		ENSG00000257677
		ENSG00000236935
		ENSG00000272796
		ENSG00000251426
		ENSG00000248508
		ENSG00000234182
		ENSG00000235858
		ENSG00000268734
		ENSG00000234597
		ENSG00000273181
		ENSG00000258630
		ENSG00000241832
		ENSG00000231953
		ENSG00000233397
		ENSG00000253853
		ENSG00000273301
		ENSG00000255477
		ENSG00000263680
		ENSG00000260902
		ENSG00000243012
		ENSG00000255418
		ENSG00000272859
		ENSG00000237899
		ENSG00000237633
		ENSG00000228389
		ENSG00000249228
		ENSG00000227061
		ENSG00000228636
		ENSG00000273493
		ENSG00000262267
		ENSG00000269504
		ENSG00000267506
		ENSG00000246331
		ENSG00000234142
		ENSG00000267380
		ENSG00000259889
		ENSG00000271265
		ENSG00000261478
		ENSG00000256915
		ENSG00000237874
		ENSG00000237048
		ENSG00000272862
		ENSG00000267939
		ENSG00000254139
		ENSG00000248514
		ENSG00000259361
		ENSG00000226645
		ENSG00000261482
		ENSG00000266065
		ENSG00000254039
		ENSG00000236204
		ENSG00000231253
		ENSG00000261470
		ENSG00000226673
		ENSG00000259478
		ENSG00000234891
		ENSG00000261066
		ENSG00000233721
		ENSG00000228739
		ENSG00000235263
		ENSG00000259244
		ENSG00000228944
		ENSG00000204187
		ENSG00000237311
		ENSG00000231671
		ENSG00000225561
		ENSG00000261627
		ENSG00000260981
		ENSG00000255164
		ENSG00000235304
		ENSG00000272384
		ENSG00000229792
		ENSG00000259989
		ENSG00000253821
		ENSG00000258220
		ENSG00000260786
		ENSG00000229011
		ENSG00000225775
		ENSG00000268205
		ENSG00000260118
		ENSG00000224635
		ENSG00000272192
		ENSG00000239467
		ENSG00000234613
		ENSG00000237473
		ENSG00000229720
		ENSG00000260271
		ENSG00000236497
		ENSG00000231630
		ENSG00000226005
		ENSG00000258313
		ENSG00000254095
		ENSG00000253585
		ENSG00000261206
		ENSG00000257725
		ENSG00000223404
		ENSG00000225919
		ENSG00000261816
		ENSG00000260090
		ENSG00000254486
		ENSG00000251533
		ENSG00000228573
		ENSG00000271780
		ENSG00000271239
		ENSG00000261597
		ENSG00000234862
		ENSG00000225077
		ENSG00000257931
		ENSG00000249326
		ENSG00000223382
		ENSG00000254927
		ENSG00000232294
		ENSG00000227603
		ENSG00000260141
		ENSG00000260645
		ENSG00000233354
		ENSG00000249356
		ENSG00000255652
		ENSG00000224965
		ENSG00000267528
		ENSG00000259017
		ENSG00000272597
		ENSG00000251454
		ENSG00000273258
		ENSG00000253388
		ENSG00000263958
		ENSG00000249335
		ENSG00000253396
		ENSG00000232694
		ENSG00000231193
		ENSG00000263862
		ENSG00000261273
		ENSG00000261653
		ENSG00000238043
		ENSG00000269416
		ENSG00000258082
		ENSG00000236119
		ENSG00000261842
		ENSG00000233907
		ENSG00000233884
		ENSG00000257784
		ENSG00000229796
		ENSG00000263312
		ENSG00000222030
		ENSG00000257900
		ENSG00000236039
		ENSG00000256643
		ENSG00000250855
		ENSG00000250819
		ENSG00000223714
		ENSG00000231987
		ENSG00000229180
		ENSG00000178193
		ENSG00000266970
		ENSG00000236780
		ENSG00000241679
		ENSG00000249945
		ENSG00000225768
		ENSG00000267413
		ENSG00000249662
		ENSG00000227125
		ENSG00000254670
		ENSG00000243083
		ENSG00000234721
		ENSG00000254427
		ENSG00000235824
		ENSG00000257906
		ENSG00000250375
		ENSG00000232527
		ENSG00000234556
		ENSG00000230831
		ENSG00000256568
		ENSG00000253510
		ENSG00000255420
		ENSG00000261425
		ENSG00000259839
		ENSG00000249722
		ENSG00000224758
		ENSG00000258100
		ENSG00000242021
		ENSG00000236717
		ENSG00000227285
		ENSG00000232655
		ENSG00000230699
		ENSG00000268804
		ENSG00000259033
		ENSG00000248605
		ENSG00000236445
		ENSG00000259692
		ENSG00000232784
		ENSG00000230303
		ENSG00000227718
		ENSG00000271901
		ENSG00000268836
		ENSG00000250400
		ENSG00000224190
		ENSG00000124835
		ENSG00000263063
		ENSG00000260957
		ENSG00000233536
		ENSG00000238176
		ENSG00000228079
		ENSG00000243733
		ENSG00000223678
		ENSG00000227908
		ENSG00000273473
		ENSG00000253214
		ENSG00000229565
		ENSG00000250446
		ENSG00000236091
		ENSG00000224478
		ENSG00000261811
		ENSG00000250584
		ENSG00000237760
		ENSG00000260368
		ENSG00000267695
		ENSG00000239513
		ENSG00000260493
		ENSG00000226370
		ENSG00000251421
		ENSG00000260612
		ENSG00000223486
		ENSG00000237271
		ENSG00000226125
		ENSG00000272021
		ENSG00000234663
		ENSG00000269888
		ENSG00000268615
		ENSG00000225647
		ENSG00000237803
		ENSG00000253154
		ENSG00000259126
		ENSG00000260120
		ENSG00000253988
		ENSG00000250863
		ENSG00000272541
		ENSG00000272093
		ENSG00000229017
		ENSG00000223795
		ENSG00000230133
		ENSG00000232895
		ENSG00000255910
		ENSG00000235215
		ENSG00000267452
		ENSG00000264869
		ENSG00000231566
		ENSG00000224649
		ENSG00000238207
		ENSG00000226853
		ENSG00000264254
		ENSG00000257696
		ENSG00000267052
		ENSG00000236846
		ENSG00000229600
		ENSG00000254341
		ENSG00000233785
		ENSG00000230676
		ENSG00000266273
		ENSG00000233645
		ENSG00000271789
		ENSG00000269947
		ENSG00000235158
		ENSG00000248912
		ENSG00000235221
		ENSG00000231266
		ENSG00000254337
		ENSG00000236823
		ENSG00000261340
		ENSG00000250313
		ENSG00000225411
		ENSG00000267406
		ENSG00000175873
		ENSG00000273399
		ENSG00000249734
		ENSG00000272933
		ENSG00000259841
		ENSG00000243295
		ENSG00000234455
		ENSG00000236366
		ENSG00000271926
		ENSG00000263726
		ENSG00000229275
		ENSG00000272209
		ENSG00000266951
		ENSG00000224715
		ENSG00000272403
		ENSG00000245812
		ENSG00000230910
		ENSG00000268038
		ENSG00000256551
		ENSG00000257986
		ENSG00000254639
		ENSG00000250078
		ENSG00000259943
		ENSG00000259134
		ENSG00000238124
		ENSG00000251127
		ENSG00000263609
		ENSG00000265425
		ENSG00000249746
		ENSG00000261012
		ENSG00000259711
		ENSG00000235997
		ENSG00000234869
		ENSG00000228021
		ENSG00000260687
		ENSG00000258460
		ENSG00000260750
		ENSG00000232352
		ENSG00000272686
		ENSG00000233922
		ENSG00000231816
		ENSG00000229957
		ENSG00000251376
		ENSG00000232079
		ENSG00000225249
		ENSG00000250723
		ENSG00000260190
		ENSG00000231605
		ENSG00000224286
		ENSG00000260563
		ENSG00000250551
		ENSG00000234572
		ENSG00000223812
		ENSG00000259687
		ENSG00000258418
		ENSG00000262468
		ENSG00000258868
		ENSG00000266586
		ENSG00000261447
		ENSG00000260186
		ENSG00000260637
		ENSG00000227467
		ENSG00000251600
		ENSG00000235142
		ENSG00000227016
		ENSG00000263611
		ENSG00000272692
		ENSG00000255845
		ENSG00000226968
		ENSG00000232413
		ENSG00000225930
		ENSG00000260506
		ENSG00000261376
		ENSG00000256427
		ENSG00000261856
		ENSG00000225546
		ENSG00000225488
		ENSG00000229402
		ENSG00000226496
		ENSG00000271715
		ENSG00000271167
		ENSG00000254739
		ENSG00000272745
		ENSG00000254171
		ENSG00000225948
		ENSG00000230864
		ENSG00000260837
		ENSG00000261252
		ENSG00000254790
		ENSG00000235099
		ENSG00000237479
		ENSG00000259312
		ENSG00000249066
		ENSG00000228618
		ENSG00000267038
		ENSG00000256969
		ENSG00000258703
		ENSG00000225058
		ENSG00000224187
		ENSG00000260009
		ENSG00000267337
		ENSG00000256494
		ENSG00000260432
		ENSG00000255002
		ENSG00000242924
		ENSG00000228072
		ENSG00000203809
		ENSG00000205444
		ENSG00000226453
		ENSG00000237716
		ENSG00000242190
		ENSG00000244649
		ENSG00000224095
		ENSG00000234471
		ENSG00000233891
		ENSG00000187156
		ENSG00000232347
		ENSG00000254519
		ENSG00000228950
		ENSG00000227502
		ENSG00000234763
		ENSG00000251214
		ENSG00000226337
		ENSG00000214407
		ENSG00000263618
		ENSG00000234584
		ENSG00000266601
		ENSG00000237954
		ENSG00000230027
		ENSG00000270750
		ENSG00000231052
		ENSG00000230177
		ENSG00000226079
		ENSG00000267011
		ENSG00000249628
		ENSG00000268352
		ENSG00000227342
		ENSG00000229618
		ENSG00000228536
		ENSG00000227885
		ENSG00000261304
		ENSG00000250385
		ENSG00000224000
		ENSG00000227544
		ENSG00000273476
		ENSG00000227167
		ENSG00000242775
		ENSG00000253926
		ENSG00000260060
		ENSG00000235047
		ENSG00000236921
		ENSG00000237864
		ENSG00000268505
		ENSG00000228037
		ENSG00000253260
		ENSG00000260217
		ENSG00000248330
		ENSG00000254226
		ENSG00000232197
		ENSG00000259072
		ENSG00000272049
		ENSG00000256199
		ENSG00000261683
		ENSG00000261485
		ENSG00000251584
		ENSG00000258654
		ENSG00000273117
		ENSG00000223842
		ENSG00000272102
		ENSG00000226070
		ENSG00000249808
		ENSG00000231019
		ENSG00000272452
		ENSG00000254661
		ENSG00000253774
		ENSG00000230803
		ENSG00000261534
		ENSG00000255153
		ENSG00000232604
		ENSG00000236511
		ENSG00000225458
		ENSG00000226813
		ENSG00000257582
		ENSG00000253557
		ENSG00000226208
		ENSG00000224174
		ENSG00000259251
		ENSG00000266869
		ENSG00000233746
		ENSG00000235072
		ENSG00000253673
		ENSG00000269391
		ENSG00000239587
		ENSG00000228772
		ENSG00000227706
		ENSG00000237880
		ENSG00000178130
		ENSG00000269646
		ENSG00000258694
		ENSG00000235572
		ENSG00000261305
		ENSG00000254291
		ENSG00000238131
		ENSG00000273424
		ENSG00000257114
		ENSG00000232598
		ENSG00000260086
		ENSG00000273001
		ENSG00000236066
		ENSG00000255689
		ENSG00000260197
		ENSG00000262362
		ENSG00000229961
		ENSG00000261673
		ENSG00000230345
		ENSG00000232721
		ENSG00000273243
		ENSG00000229227
		ENSG00000272511
		ENSG00000230720
		ENSG00000264514
		ENSG00000224805
		ENSG00000261451
		ENSG00000243491
		ENSG00000272846
		ENSG00000250122
		ENSG00000254018
		ENSG00000243296
		ENSG00000237670
		ENSG00000261402
		ENSG00000260913
		ENSG00000260209
		ENSG00000260473
		ENSG00000233882
		ENSG00000227107
		ENSG00000234714
		ENSG00000233137
		ENSG00000260236
		ENSG00000265217
		ENSG00000248199
		ENSG00000272485
		ENSG00000229774
		ENSG00000269959
		ENSG00000223360
		ENSG00000251434
		ENSG00000254648
		ENSG00000230490
		ENSG00000273190
		ENSG00000228189
		ENSG00000229191
		ENSG00000232548
		ENSG00000251488
		ENSG00000230852
		ENSG00000254084
		ENSG00000249708
		ENSG00000259530
		ENSG00000254443
		ENSG00000205636
		ENSG00000226380
		ENSG00000261231
		ENSG00000249791
		ENSG00000237927
		ENSG00000256226
		ENSG00000254007
		ENSG00000223479
		ENSG00000241084
		ENSG00000237527
		ENSG00000226889
		ENSG00000249966
		ENSG00000231460
		ENSG00000260021
		ENSG00000228596
		ENSG00000224074
		ENSG00000262837
		ENSG00000203999
		ENSG00000263207
		ENSG00000239941
		ENSG00000269994
		ENSG00000261638
		ENSG00000227708
		ENSG00000253641
		ENSG00000237552
		ENSG00000261101
		ENSG00000249519
		ENSG00000268518
		ENSG00000239661
		ENSG00000230690
		ENSG00000230597
		ENSG00000228361
		ENSG00000250432
		ENSG00000229609
		ENSG00000229588
		ENSG00000232006
		ENSG00000255216
		ENSG00000246095
		ENSG00000233862
		ENSG00000261648
		ENSG00000237352
		ENSG00000236757
		ENSG00000229805
		ENSG00000269957
		ENSG00000225166
		ENSG00000232442
		ENSG00000262873
		ENSG00000231653
		ENSG00000253672
		ENSG00000229770
		ENSG00000242770
		ENSG00000264334
		ENSG00000254130
		ENSG00000235198
		ENSG00000260721
		ENSG00000258814
		ENSG00000254299
		ENSG00000224235
		ENSG00000271367
		ENSG00000253130
		ENSG00000249413
		ENSG00000226674
		ENSG00000273139
		ENSG00000267574
		ENSG00000272864
		ENSG00000250334
		ENSG00000258314
		ENSG00000253434
		ENSG00000250490
		ENSG00000241383
		ENSG00000271427
		ENSG00000233987
		ENSG00000267761
		ENSG00000257842
		ENSG00000235244
		ENSG00000256288
		ENSG00000271751
		ENSG00000259849
		ENSG00000253424
		ENSG00000250629
		ENSG00000231620
		ENSG00000224609
		ENSG00000250150
		ENSG00000229791
		ENSG00000184991
		ENSG00000268580
		ENSG00000260871
		ENSG00000270052
		ENSG00000250596
		ENSG00000249877
		ENSG00000263520
		ENSG00000225493
		ENSG00000266667
		ENSG00000234476
		ENSG00000226920
		ENSG00000271020
		ENSG00000249000
		ENSG00000233191
		ENSG00000227674
		ENSG00000255966
		ENSG00000237438
		ENSG00000271945
		ENSG00000254975
		ENSG00000253449
		ENSG00000257398
		ENSG00000256321
		ENSG00000273325
		ENSG00000237759
		ENSG00000260172
		ENSG00000258487
		ENSG00000257877
		ENSG00000266313
		ENSG00000237460
		ENSG00000270522
		ENSG00000249867
		ENSG00000233081
		ENSG00000230552
		ENSG00000228173
		ENSG00000184856
		ENSG00000267055
		ENSG00000239716
		ENSG00000228420
		ENSG00000262951
		ENSG00000258903
		ENSG00000240661
		ENSG00000256281
		ENSG00000259826
		ENSG00000251321
		ENSG00000228505
		ENSG00000272853
		ENSG00000253745
		ENSG00000234207
		ENSG00000266927
		ENSG00000265971
		ENSG00000250958
		ENSG00000227290
		ENSG00000223935
		ENSG00000224018
		ENSG00000267777
		ENSG00000225064
		ENSG00000261438
		ENSG00000250905
		ENSG00000228055
		ENSG00000260418
		ENSG00000236908
		ENSG00000228427
		ENSG00000270544
		ENSG00000254235
		ENSG00000257523
		ENSG00000271252
		ENSG00000249613
		ENSG00000249382
		ENSG00000236166
		ENSG00000235533
		ENSG00000272444
		ENSG00000231221
		ENSG00000249842
		ENSG00000260651
		ENSG00000269729
		ENSG00000260951
		ENSG00000236837
		ENSG00000261316
		ENSG00000238169
		ENSG00000228563
		ENSG00000233977
		ENSG00000231420
		ENSG00000226598
		ENSG00000237534
		ENSG00000213793
		ENSG00000242009
		ENSG00000227308
		ENSG00000259129
		ENSG00000231428
		ENSG00000270482
		ENSG00000257126
		ENSG00000233625
		ENSG00000225329
		ENSG00000232812
		ENSG00000272593
		ENSG00000260938
		ENSG00000257657
		ENSG00000254194
		ENSG00000227244
		ENSG00000271830
		ENSG00000255366
		ENSG00000227192
		ENSG00000246465
		ENSG00000249241
		ENSG00000242012
		ENSG00000258125
		ENSG00000237429
		ENSG00000247400
		ENSG00000225128
		ENSG00000235664
		ENSG00000260131
		ENSG00000250503
		ENSG00000240567
		ENSG00000255491
		ENSG00000203498
		ENSG00000271148
		ENSG00000251230
		ENSG00000248393
		ENSG00000267537
		ENSG00000259675
		ENSG00000248428
		ENSG00000228857
		ENSG00000224243
		ENSG00000255801
		ENSG00000267940
		ENSG00000249203
		ENSG00000230010
		ENSG00000225676
		ENSG00000228482
		ENSG00000261598
		ENSG00000261392
		ENSG00000259503
		ENSG00000244260
		ENSG00000257756
		ENSG00000236299
		ENSG00000225744
		ENSG00000204091
		ENSG00000261761
		ENSG00000234035
		ENSG00000233154
		ENSG00000237262
		ENSG00000250822
		ENSG00000235494
		ENSG00000214837
		ENSG00000260526
		ENSG00000256256
		ENSG00000248686
		ENSG00000248588
		ENSG00000234519
		ENSG00000253682
[truncated: 5,009 more rows]

## Sheet: Figure 4c
Figure 4c
	Control	LOHAN1	LOHAN2
	HN5-control	HN5-candidate 5	HN5-candidate 13, no mutations
	5.219	16.023	10.435
	8.112	7.646	7.104
	4.188	4.945	5.001
	5.018	6.369	6.225
	3.94	4.093	6.81
	1.68	3.526	8.019
	4.341	9.338	5.452
	5.712	10.426	6.737
	3.714	8.678	4.959
	3.316	6.076	3.129
	3.341	5.511	6.473
	2.921	5.227	5.232
	6.61	5.623	7.406
	6.936	7.214	6.907
	6.863	7.095	8.1
	4.117		8.199
	5.559		6.661
	4.286		9.551
	4.5		6.331
	5.036		5.638
	5.753		6.912
	4.764
	4.399
	4.737
	4.145
	5.472
	5.271
	2.521
	3.187
	1.961
	3.28
	2.492
	3.067

## Sheet: Figure 4h-m
Figure 4k
	Control			LOLI_WT			LOLI_Mutated
0	1085.01	1069.41	1070.58	1060.11	1080.36	1066.57	1066.54	1059.42	1064.07
72	1132.63	1184.34	1148.03	1642.15	1604.79	1573.99	1612.88	1616.44	1613.36
96	2181.15	2088.83	2156.02	2953.45	2921.34	2734.95	3025.97	3069.06	3017.45
120	4233.66	4218.95	4603.39	4788.16	5089.43	5017.23	5594.23	5659.12	5660.59
Figure 4j
	Control		WT	Mutated
R1	0		6.87595	1.65103
R2	0		3.134	1.62
R3	0		7.129	1.961
Figure 4h
Control	sgRNA1	sgRNA2	sgRNA3
1.63752	141.449	18.77	7.85538
0.08	3.16733	1.67523	1.22411
1.5	6.83923	6.0804	2.05742
Figure 4i
Sample	Replicate_technical	Replicate_biological	Time_point	Value
AAVS1	RT1	RB1	T0	102045
AAVS1	RT2	RB1	T0	108663
AAVS1	RT3	RB1	T0	113753
AAVS1	RT1	RB1	T24	305365
AAVS1	RT2	RB1	T24	307782
AAVS1	RT3	RB1	T24	281846
AAVS1	RT1	RB1	T48	431254
AAVS1	RT2	RB1	T48	463111
AAVS1	RT3	RB1	T48	492903
AAVS1	RT1	RB1	T72	960413
AAVS1	RT2	RB1	T72	888495
AAVS1	RT3	RB1	T72	930727
AAVS1	RT1	RB2	T0	120054
AAVS1	RT2	RB2	T0	132425
AAVS1	RT3	RB2	T0	127678
AAVS1	RT4	RB2	T0	125984
AAVS1	RT1	RB2	T24	299125
AAVS1	RT2	RB2	T24	305463
AAVS1	RT4	RB2	T24	294882
AAVS1	RT1	RB2	T48	482390
AAVS1	RT2	RB2	T48	496314
AAVS1	RT3	RB2	T48	536263
AAVS1	RT1	RB2	T72	705589
AAVS1	RT2	RB2	T72	778562
AAVS1	RT3	RB2	T72	781933
AAVS1	RT4	RB2	T72	746070
AAVS1	RT4	RB2	T48	537616
AAVS1	RT1	RB3	T72	634000
AAVS1	RT2	RB3	T72	637286
AAVS1	RT4	RB3	T72	626263
AAVS1	RT1	RB4	T72	867547
AAVS1	RT3	RB4	T72	916518
AAVS1	RT1	RB3	T0	130418
AAVS1	RT2	RB3	T0	124285
AAVS1	RT3	RB3	T0	137952
AAVS1	RT4	RB3	T0	124787
AAVS1	RT2	RB3	T24	251426
AAVS1	RT3	RB3	T24	254830
AAVS1	RT4	RB3	T24	251729
AAVS1	RT1	RB3	T48	368092
AAVS1	RT2	RB3	T48	399991
AAVS1	RT3	RB3	T48	369632
AAVS1	RT4	RB3	T48	401043
AAVS1	RT1	RB4	T0	68646
AAVS1	RT2	RB4	T0	70565
AAVS1	RT3	RB4	T0	73974
AAVS1	RT1	RB4	T24	197573
AAVS1	RT2	RB4	T24	218546
AAVS1	RT3	RB4	T24	197142
AAVS1	RT1	RB4	T48	306777
AAVS1	RT2	RB4	T48	303261
AAVS1	RT3	RB4	T48	316017
AAVS1	RT2	RB5	T0	123351
AAVS1	RT4	RB5	T0	124143
AAVS1	RT5	RB5	T0	123857
AAVS1	RT1	RB5	T24	141487
AAVS1	RT2	RB5	T24	150723
AAVS1	RT4	RB5	T24	154896
AAVS1	RT5	RB5	T24	143787
AAVS1	RT1	RB5	T48	266912
AAVS1	RT3	RB5	T48	252231
AAVS1	RT4	RB5	T48	262558
AAVS1	RT5	RB5	T48	253803
AAVS1	RT1	RB6	T0	121038
AAVS1	RT2	RB6	T0	122759
AAVS1	RT3	RB6	T0	122058
AAVS1	RT4	RB6	T0	123224
AAVS1	RT5	RB6	T0	123796
AAVS1	RT1	RB6	T24	220304
AAVS1	RT2	RB6	T24	229910
AAVS1	RT3	RB6	T24	234517
AAVS1	RT4	RB6	T24	223636
AAVS1	RT5	RB6	T24	218240
AAVS1	RT1	RB6	T48	439526
AAVS1	RT2	RB6	T48	465125
AAVS1	RT3	RB6	T48	463102
AAVS1	RT4	RB6	T48	420498
AAVS1	RT5	RB6	T48	397379
AAVS1	RT2	RB7	T0	129301
AAVS1	RT3	RB7	T0	139826
AAVS1	RT4	RB7	T0	131353
AAVS1	RT5	RB7	T0	130243
AAVS1	RT1	RB7	T24	324704
AAVS1	RT2	RB7	T24	321813
AAVS1	RT3	RB7	T24	316891
AAVS1	RT4	RB7	T24	325717
AAVS1	RT5	RB7	T24	305558
AAVS1	RT1	RB7	T48	691245
AAVS1	RT2	RB7	T48	665094
AAVS1	RT3	RB7	T48	691056
AAVS1	RT4	RB7	T48	675728
AAVS1	RT5	RB7	T48	664488
AAVS1	RT1	RB8	T0	137409
AAVS1	RT2	RB8	T0	138470
AAVS1	RT3	RB8	T0	132721
AAVS1	RT4	RB8	T0	131951
AAVS1	RT5	RB8	T0	134588
AAVS1	RT1	RB8	T24	272315
AAVS1	RT2	RB8	T24	267487
AAVS1	RT3	RB8	T24	268350
AAVS1	RT4	RB8	T24	254947
AAVS1	RT5	RB8	T24	243705
AAVS1	RT1	RB8	T48	444439
AAVS1	RT2	RB8	T48	453633
AAVS1	RT4	RB8	T48	464280
AAVS1	RT5	RB8	T48	441583
C1_G2	RT1	RB5	T0	115390
C1_G2	RT2	RB5	T0	121484
C1_G2	RT3	RB5	T0	133829
C1_G2	RT4	RB5	T0	136601
C1_G2	RT5	RB5	T0	123365
C1_G2	RT1	RB5	T24	171055
C1_G2	RT2	RB5	T24	206361
C1_G2	RT3	RB5	T24	220897
C1_G2	RT4	RB5	T24	210641
C1_G2	RT5	RB5	T24	209343
C1_G2	RT1	RB5	T48	313100
C1_G2	RT2	RB5	T48	341728
C1_G2	RT3	RB5	T48	353910
C1_G2	RT4	RB5	T48	323172
C1_G2	RT5	RB5	T48	316776
C1_G3	RT1	RB5	T0	136831
C1_G3	RT2	RB5	T0	136432
C1_G3	RT3	RB5	T0	134238
C1_G3	RT4	RB5	T0	130128
C1_G3	RT1	RB5	T24	232441
C1_G3	RT2	RB5	T24	237474
C1_G3	RT3	RB5	T24	234192
C1_G3	RT4	RB5	T24	221655
C1_G3	RT5	RB5	T24	213042
C1_G3	RT1	RB5	T48	316638
C1_G3	RT3	RB5	T48	307023
C1_G3	RT4	RB5	T48	291190
C1_G3	RT5	RB5	T48	323608
C2_G1	RT2	RB3	T72	578354
C2_G1	RT3	RB3	T72	538139
C2_G1	RT4	RB3	T72	547540
C2_G1	RT1	RB4	T72	546338
C2_G1	RT3	RB4	T72	492003
C2_G1	RT1	RB3	T0	100529
C2_G1	RT2	RB3	T0	119142
C2_G1	RT3	RB3	T0	114940
C2_G1	RT4	RB3	T0	111450
C2_G1	RT1	RB3	T24	259073
C2_G1	RT2	RB3	T24	259374
C2_G1	RT3	RB3	T24	265361
C2_G1	RT4	RB3	T24	253278
C2_G1	RT1	RB3	T48	345130
C2_G1	RT2	RB3	T48	345819
C2_G1	RT3	RB3	T48	357370
C2_G1	RT4	RB3	T48	364869
C2_G1	RT1	RB4	T0	49700
C2_G1	RT2	RB4	T0	47169
C2_G1	RT3	RB4	T0	44372
C2_G1	RT1	RB4	T24	104170
C2_G1	RT2	RB4	T24	98622
C2_G1	RT3	RB4	T24	99632
C2_G1	RT1	RB4	T48	184981
C2_G1	RT2	RB4	T48	206652
C2_G1	RT3	RB4	T48	195976
C2_G1	RT1	RB5	T0	108181
C2_G1	RT2	RB5	T0	109903
C2_G1	RT3	RB5	T0	108711
C2_G1	RT4	RB5	T0	106234
C2_G1	RT5	RB5	T0	107666
C2_G1	RT1	RB5	T24	177233
C2_G1	RT2	RB5	T24	175141
C2_G1	RT3	RB5	T24	202015
C2_G1	RT4	RB5	T24	193291
C2_G1	RT5	RB5	T24	206862
C2_G1	RT1	RB5	T48	302273
C2_G1	RT2	RB5	T48	314865
C2_G1	RT3	RB5	T48	341998
C2_G1	RT4	RB5	T48	317601
C2_G1	RT5	RB5	T48	334767
C2_G1	RT1	RB6	T0	135004
C2_G1	RT2	RB6	T0	135967
C2_G1	RT4	RB6	T0	140820
C2_G1	RT5	RB6	T0	145684
C2_G1	RT1	RB6	T24	263860
C2_G1	RT2	RB6	T24	266711
C2_G1	RT3	RB6	T24	265252
C2_G1	RT4	RB6	T24	270261
C2_G1	RT5	RB6	T24	257549
C2_G1	RT1	RB6	T48	476039
C2_G1	RT2	RB6	T48	526518
C2_G1	RT3	RB6	T48	493068
C2_G1	RT4	RB6	T48	521171
C2_G1	RT5	RB6	T48	518121
C2_G1	RT1	RB7	T0	113156
C2_G1	RT2	RB7	T0	119179
C2_G1	RT3	RB7	T0	120811
C2_G1	RT4	RB7	T0	124446
C2_G1	RT5	RB7	T0	122646
C2_G1	RT1	RB7	T24	301129
C2_G1	RT2	RB7	T24	303645
C2_G1	RT3	RB7	T24	307714
C2_G1	RT4	RB7	T24	303070
C2_G1	RT5	RB7	T24	308518
C2_G1	RT1	RB7	T48	602228
C2_G1	RT2	RB7	T48	636896
C2_G1	RT3	RB7	T48	644929
C2_G1	RT4	RB7	T48	615873
C2_G1	RT5	RB7	T48	635688
C2_G1	RT2	RB8	T0	181115
C2_G1	RT3	RB8	T0	190607
C2_G1	RT4	RB8	T0	180474
C2_G1	RT5	RB8	T0	192437
C2_G1	RT1	RB8	T24	373182
C2_G1	RT2	RB8	T24	386151
C2_G1	RT3	RB8	T24	366647
C2_G1	RT4	RB8	T24	374780
C2_G1	RT5	RB8	T24	397062
C2_G1	RT1	RB8	T48	745195
C2_G1	RT3	RB8	T48	767798
C2_G1	RT4	RB8	T48	757544
C2_G2	RT1	RB3	T72	518689
C2_G2	RT2	RB3	T72	602714
C2_G2	RT3	RB3	T72	577704
C2_G2	RT4	RB3	T72	646294
C2_G2	RT2	RB4	T72	802884
C2_G2	RT3	RB4	T72	832826
C2_G2	RT1	RB3	T0	128531
C2_G2	RT2	RB3	T0	120511
C2_G2	RT3	RB3	T0	105726
C2_G2	RT4	RB3	T0	107880
C2_G2	RT2	RB3	T24	270937
C2_G2	RT3	RB3	T24	272540
C2_G2	RT4	RB3	T24	283531
C2_G2	RT1	RB3	T48	406952
C2_G2	RT2	RB3	T48	404762
C2_G2	RT1	RB4	T0	47282
C2_G2	RT2	RB4	T0	51597
C2_G2	RT3	RB4	T0	55760
C2_G2	RT1	RB4	T24	174817
C2_G2	RT2	RB4	T24	140803
C2_G2	RT3	RB4	T24	132125
C2_G2	RT1	RB4	T48	218450
C2_G2	RT2	RB4	T48	240689
C2_G2	RT3	RB4	T48	250419
C2_G2	RT1	RB5	T0	110613
C2_G2	RT2	RB5	T0	115831
C2_G2	RT3	RB5	T0	112367
C2_G2	RT4	RB5	T0	111320
C2_G2	RT1	RB5	T24	174648
C2_G2	RT2	RB5	T24	181697
C2_G2	RT3	RB5	T24	182689
C2_G2	RT4	RB5	T24	194390
C2_G2	RT5	RB5	T24	196770
C2_G2	RT1	RB5	T48	319733
C2_G2	RT2	RB5	T48	320564
C2_G2	RT4	RB5	T48	313975
C2_G2	RT5	RB5	T48	308498
C2_G2	RT1	RB6	T0	132260
C2_G2	RT2	RB6	T0	119854
C2_G2	RT3	RB6	T0	129060
C2_G2	RT4	RB6	T0	118543
C2_G2	RT5	RB6	T0	118745
C2_G2	RT1	RB6	T24	254816
C2_G2	RT2	RB6	T24	258994
C2_G2	RT3	RB6	T24	245633
C2_G2	RT4	RB6	T24	250376
C2_G2	RT1	RB6	T48	426552
C2_G2	RT2	RB6	T48	510479
C2_G2	RT3	RB6	T48	494453
C2_G2	RT4	RB6	T48	481603
C2_G2	RT5	RB6	T48	448553
C2_G2	RT1	RB7	T0	104190
C2_G2	RT2	RB7	T0	112939
C2_G2	RT3	RB7	T0	116327
C2_G2	RT4	RB7	T0	112220
C2_G2	RT5	RB7	T0	110522
C2_G2	RT1	RB7	T24	291835
C2_G2	RT2	RB7	T24	287757
C2_G2	RT3	RB7	T24	286053
C2_G2	RT4	RB7	T24	286591
C2_G2	RT1	RB7	T48	613046
C2_G2	RT2	RB7	T48	625345
C2_G2	RT3	RB7	T48	604829
C2_G2	RT4	RB7	T48	594703
C2_G2	RT5	RB7	T48	580232
C2_G2	RT1	RB8	T0	156939
C2_G2	RT2	RB8	T0	157360
C2_G2	RT3	RB8	T0	161438
C2_G2	RT4	RB8	T0	155961
C2_G2	RT5	RB8	T0	161277
C2_G2	RT1	RB8	T24	339190
C2_G2	RT2	RB8	T24	360510
C2_G2	RT3	RB8	T24	341837
C2_G2	RT4	RB8	T24	367902
C2_G2	RT5	RB8	T24	348797
C2_G2	RT1	RB8	T48	706199
C2_G2	RT2	RB8	T48	663266
C2_G2	RT3	RB8	T48	692322
C2_G2	RT4	RB8	T48	651921
C2_G2	RT5	RB8	T48	642696
C2_G3	RT1	RB3	T72	467033
C2_G3	RT2	RB3	T72	445668
C2_G3	RT3	RB3	T72	511808
C2_G3	RT4	RB3	T72	579399
C2_G3	RT2	RB3	T0	101042
C2_G3	RT3	RB3	T0	100616
C2_G3	RT4	RB3	T0	101033
C2_G3	RT1	RB4	T72	760050
C2_G3	RT2	RB4	T72	784255
C2_G3	RT3	RB4	T72	746051
C2_G3	RT2	RB3	T24	238983
C2_G3	RT3	RB3	T24	246477
C2_G3	RT4	RB3	T24	244834
C2_G3	RT2	RB3	T48	344760
C2_G3	RT3	RB3	T48	339792
C2_G3	RT4	RB3	T48	363103
C2_G3	RT1	RB4	T0	49349
C2_G3	RT2	RB4	T0	53074
C2_G3	RT3	RB4	T0	56614
C2_G3	RT1	RB4	T24	183694
C2_G3	RT2	RB4	T24	140448
C2_G3	RT3	RB4	T24	151040
C2_G3	RT1	RB4	T48	269011
C2_G3	RT2	RB4	T48	267776
C2_G3	RT3	RB4	T48	298584
C2_G3	RT2	RB8	T0	166844
C2_G3	RT3	RB8	T0	162282
C2_G3	RT4	RB8	T0	168561
C2_G3	RT5	RB8	T0	168366
C2_G3	RT1	RB8	T24	368614
C2_G3	RT2	RB8	T24	359222
C2_G3	RT3	RB8	T24	364468
C2_G3	RT4	RB8	T24	358822
C2_G3	RT5	RB8	T24	364430
C2_G3	RT2	RB8	T48	717868
C2_G3	RT3	RB8	T48	725900
C2_G3	RT4	RB8	T48	743581
C2_G3	RT5	RB8	T48	745156
NT	RT1	RB2	T0	129201
NT	RT2	RB2	T0	133245
NT	RT3	RB2	T0	134753
NT	RT4	RB2	T0	131140
NT	RT2	RB2	T24	292350
NT	RT3	RB2	T24	300990
NT	RT4	RB2	T24	317141
NT	RT1	RB2	T48	519861
NT	RT2	RB2	T48	559130
NT	RT3	RB2	T48	540545
NT	RT4	RB2	T48	514714
NT	RT2	RB3	T0	73941
NT	RT3	RB3	T0	74520
NT	RT2	RB3	T24	140505
NT	RT3	RB3	T24	148310
NT	RT4	RB3	T24	145635
NT	RT3	RB3	T48	207500
NT	RT4	RB3	T48	212155
NT	RT2	RB1	T0	96107
NT	RT3	RB1	T0	95939
NT	RT1	RB1	T24	256710
NT	RT2	RB1	T24	263104
NT	RT3	RB1	T24	240652
NT	RT1	RB1	T48	362063
NT	RT2	RB1	T48	511562
NT	RT3	RB1	T48	536320
NT	RT2	RB1	T72	824134
NT	RT3	RB1	T72	891452
NT	RT1	RB2	T72	707253
NT	RT2	RB2	T72	737276
NT	RT3	RB2	T72	756277
NT	RT4	RB2	T72	778914
NT	RT2	RB3	T72	358047
NT	RT3	RB3	T72	346895
NT	RT4	RB3	T72	345058
NT	RT1	RB4	T0	53624
NT	RT2	RB4	T0	56182
NT	RT2	RB4	T72	657623
NT	RT3	RB4	T72	780105
NT	RT3	RB4	T0	55205
NT	RT1	RB4	T24	110037
NT	RT2	RB4	T24	172058
NT	RT3	RB4	T24	173255
NT	RT2	RB4	T48	226856
NT	RT3	RB4	T48	248038
NT	RT1	RB5	T0	95399
NT	RT2	RB5	T0	107017
NT	RT3	RB5	T0	100229
NT	RT4	RB5	T0	108356
NT	RT5	RB5	T0	104678
NT	RT1	RB5	T24	129558
NT	RT3	RB5	T24	131897
NT	RT4	RB5	T24	129776
NT	RT5	RB5	T24	132833
NT	RT1	RB5	T48	283470
NT	RT2	RB5	T48	281239
NT	RT3	RB5	T48	254468
NT	RT5	RB5	T48	241052
NT	RT2	RB6	T0	129745
NT	RT3	RB6	T0	126569
NT	RT4	RB6	T0	131020
NT	RT5	RB6	T0	124571
NT	RT1	RB6	T24	229980
NT	RT2	RB6	T24	229739
NT	RT3	RB6	T24	260080
NT	RT4	RB6	T24	245880
NT	RT5	RB6	T24	237347
NT	RT1	RB6	T48	457852
NT	RT2	RB6	T48	468449
NT	RT4	RB6	T48	449005
NT	RT5	RB6	T48	463626
NT	RT1	RB7	T0	112232
NT	RT2	RB7	T0	103375
NT	RT3	RB7	T0	105023
NT	RT4	RB7	T0	106680
NT	RT5	RB7	T0	101967
NT	RT2	RB7	T24	263963
NT	RT3	RB7	T24	268879
NT	RT4	RB7	T24	261537
NT	RT5	RB7	T24	259553
NT	RT1	RB7	T48	603814
NT	RT3	RB7	T48	611608
NT	RT4	RB7	T48	602362
NT	RT5	RB7	T48	612121
NT	RT1	RB8	T0	205449
NT	RT2	RB8	T0	212861
NT	RT3	RB8	T0	211782
NT	RT4	RB8	T0	201781
NT	RT1	RB8	T24	321248
NT	RT2	RB8	T24	326522
NT	RT3	RB8	T24	318317
NT	RT4	RB8	T24	338068
NT	RT5	RB8	T24	335850
NT	RT2	RB8	T48	586970
NT	RT3	RB8	T48	573541
NT	RT4	RB8	T48	572602
Figure 4l
	Cont	Mut2
R1	3.407	11.216
R2	-1.026	3.04
R3	-2.381	1.37
Figure 4m
hours	Control																		LOLI_Mutated
0	1750.77	1694.7	1722.27	522.633	1708.7	1650	767.333	1565.2	1689.23	1589.1	1040.53	818.533	812.1	1361.8	1467.73	1344.4	1035.33	911.6	775.467	1715.57	1807.57	1762.27	1119.3	955.767	970.033	1858.27	1837.63	1839.53	1226.33	1120.87	1005.77	1711.53	1593.9	1580.07	1115.8	1105.23
72	2100.92	2033.64	2066.72	627.16	2050.44	1980	920.8	1878.24	2027.08	1906.92	1248.64	982.24	974.52	1634.16	1761.28	1613.28	1242.4	1093.92	930.56	2058.68	2169.08	2114.72	1343.16	1146.92	1164.04	2229.92	2205.16	2207.44	1471.6	1345.04	1206.92	2053.84	1912.68	1896.08	1338.96	1326.28
96	2303.85	2354.45	2358.05	2340.2	2366.1	2416.45	2066.1	2039.15	2019.7	2073.45	2091.15	2328.75	2259.35	2167.35	2295.75	2226.6	2181.85	2299.55	2522.17	2614.44	2416.94	2762.22	2630.17	2746.22	2885.67	2628	2699.28	2670.06	2569.44	2587.22	2699.83	2852.17	3102.11	2892.94	2842.61	2774.22
120	5452.56	5099.89	5166.11	4951.44	4937.44	4685.11	4878	4199.78	4086.44	4084	4088.22	4200.44	3567.89	3558.67	3717.89	3340	3687.33	3358.67	5848.82	5346.12	5164.12	5425.76	5276.71	5807.88	6126.82	4862.71	4936.47	4579.53	4513.41	4831.76	4775.18	4793.65	5545.88	4443.41	4271.29	4631.53

## Sheet: Figure 5
Figure5i
	M18= Control2		Uncropped images of all the tumor measurements													Weight of tumours	Volume of tumor (mm3)				Weight of tumours	Volume of tumor (mm3)
	M1= Reg2
	M7=Reg3														Experimental Replicate 1					Experimental Replicate 2
														Tumour genotype	Animal	mg	volume(mm3)		Tumour genotype	Animal	mg	volume(mm3)
														M18	A0	1163.1	853.682		M18	A0	677.2	485.628
															A1	474.5	631.631			A1	377.6	475.792
															A3	630.9	702.733			A3	556.5	435.499
														M1	B0	1071.1	977.853			A10	686.7	714.501
															B1	909	731.09			A30	579.4	740.055
															B3	1434.6	1032.49			A33	901.1	697.029
															B4	1113	900.926		M1	B0	841.8	605.096
														M7	C0	727.9	657.518			B1	685.3	429.351
															C1	1277	1006.98			B3	687.9	527.568
															C3	576.9	798.641			B10	686.6	732.825
															C4	500.4	814.782			B30	555.7	735.737
																				B33	1367.4	822.036
																			M7	C0	802.1	916.267
																				C1	943.4	808.686
																				C3	571.6	353.959
																				C10	574.1	627.341
																				C30	1113.5	881.266
																				C33	899.4	727.631
Figure 5h
	Control	Mut1	Mut7	Mut8	Mut13	KO
% Area	9483	13593	13761	13318	14576	12389
% Area	15528	19196	16198	12462	11705	11389
% Area	11169	24041	13818	16706	16178

## Sheet: Figure 6a
Figure6a	quantification of the counts of paraspeckles from FISH signal on all single cells and replicates produced in this paper
	Reg2	Reg3	Reg4	KO	Reg5	Control1	Control2	Reg2	Reg3	Reg4	KO	Reg5	Control1	Control2	Reg2	Reg3	Reg5	KO	RTeg5	Contro1	Reg5	WT_17	Control4	Reg5	Control2	Reg2	Reg3	Control4	Reg5	Control2	Control1	Reg3
	Mut_1_13	Mut_7_13	Mut_8_13	KO_13	Mut_13_13	Mut_16_13	MUT_18_13	Mut_1_14	Mut_7_14	Mut_8_14	KO_14	Mut_13_14	Mut_16_14	Mut_18_14	Mut_1_15	Mut_7_15	Mut_8_15	KO_15	Mut_13_15	Mut_16_15	MUT13_nuc	WT_17	CT4_17	Mut13_17	Mut18_17	Mut1_17	Mut7_17	CT4_17n	Mut13_17n	Mut18_17n	Mut1_17n	Mut7_17n
	0	12	12	0	0	12	0	6	3	4	3	8	14	0	0	1	15	3	4	13	4	4	17	18	14	14	0	7	2	3	9	11
	0	3	8	0	0	5	0	16	3	10	2	7	0	0	3	2	3	2	4	6	4	20	23	20	18	12	0	8	8	6	12	3
	0	3	3	6	0	6	0	4	0	8	15	3	1	0	4	10	8	4	7	14	3	7	10	25	16	12	0	8	5	4	10	1
	0	4	5	0	0	5	3	17	0	6	1	10	2	0	21	10	3	3	4	25	8	4	14	2	24	28	0	3	11	8	3	3
	2	19	5	5	0	0	0	6	2	9	0	4	1	0	7	10	4	1	5	0	7	4	27	5	13	8	0	6	7	12	5	5
	0	0	15	1	0	6	0	8	0	8	9	8	5	0	9	6	6	7	13	4	4	9	21	1	11	7	0	4	6	13	15	1
	2	3	4	1	0	9	0	5	9	7	1	7	0	0	22	3	7	7	0	3	4	4	9	3	19	16	0	8	10	11	5	0
	1	8	20	0	0	17	4	11	6	1	3	10	2	0	14	18	7	8	5	9	6	5	18	0	4	17	0	3	1	4	26	1
	2	1	4	0	0	12	6	15	4	7	3	11	3	0	0	8	1	7	4	0	12	3	12	2	11	7	0	7	6	2	26	1
	0	2	1	1	0	4	8	4	4	9	0	8	14	0	3	1	11	0	0	3	2	1	9	4	12	14	0	5	7	8	14	1
	3	6	6	1	0	3	5	11	0	10	5	7	3	0	1	7	1	6	9	1	3	3	2	2	21	17	0	8	4	5	17	2
	2	0	7	0	0	11	5	5	2	5	8	5	1	0	6	4	0	2	17	11	52	3	6	18	9	26	0	6	2	18	8	1
	0	2	9	1	0	5	9	13	0	8	2	10	4	0	6	2	6	8	11	11	12	3	10	12	8	13	0	6	1	2	10	4
	2	2	11	2	0	8	3	9	2	1	6	2	6	0	9	30	7	0	10	16	2	6	8	7	14	17	0	3	12	11	14	5
	0	11	3	0	0	17	12	3	0	0	1	6	4	0	9	5	9	8	15	15	11	7	7	17	8	21	0	8	3	10	25	8
	0	4	13	1	6	9	6	25	2	0	10	13	8	0	3	7	5	7	12	8	7	7	8	6	9	13	0	3	3	0	20	4
	0	11	10	0	0	0	5	7	4	5	2	4	8	0	5	13	5	6	15	0	2	0	9	3	7	16	0	6	6	2	14	2
	0	1	2	4	0	2	4	6	0	7	5	10	6	0	9	14	2	6	7	7	6	7	2	10	13	5	0	10	1	1	17	0
	1	24	19	10	0	10	14	6	0	5	6	14	8	1	4	1	3	6	1	10	9	2	2	11	10	24	0	4	6	0	4	3
	0	1	10	2	0	10	13	2	6	3	6	3	9	0	10	8	3	12	0	13	7	2	1	6	8	24	0	6	5	10	5	1
	0	25	1	10	0	12	13	15	4	8	9	5	6	0	8	8	17	20	0	6	14	4	6	4	16	7	0	9	6	19	5	5
	0	4	2	13	0	11	7	21	2	4	5	5	1	0	0	6	4	15	1	5	8	10	0	9	21	28	0	3	3	3	2	0
	1	0	1	1	0	5	10	16	8	6	0	6	11	0	5	11	2	5	9	8	14	4	1	9	11	13	0	5	7	5	14	3
	0	8	9	2	0	9	15	9	9	2	6	10	0	0	4	5	3	3	13	8	5	4	12	2	4	7	0	6	7	9	4	3
	1	5	3	18	0	2	0	16	4	10	3	3	8	0	13	6	6	7	4	5	11	3	20	18	17	23	0	12	2	1	10	1
	0	1	0	0	0	12	7	7	3	4	1	3	8	0	6	1	2	4	2	9	7	8	14	7	21	14	0	3	5	4	44	2
	0	0	17	11	3	4	8	20	5	0	4	6	9	0	6	0	9	1	0	4	9	1	15	9	32	8	0	4	2	6	10	11
	0	2	3	2	0	10	0	26	2	7	10	1	1	0	30	8	6	2	12	7	13	15	16	5	2	36	0	4	1	10	13	3
	0	4	0	0	0	2	0	0	2	3	1	10	6	0	20	16	0	3	8	11	4	6	12	6	18	8	0	8	2	3	17	3
	2	0	6	1	0	8	14	5	1	8	8	4	4	0	6	13	1	9	3	0	4	8	3	6	3	5	0	5	1	3	9	8
	0	2	4	0	1	13	8	0	0	1	5	4	8	0	7	0	4	12	3	9	7	6	0	4	25	23		2	0	0	15	2
	0	15	5	0	0	6	0	15	0	5	7	1	8	0	4	8	3	1	0	8	1	4	0	11	20	22		2	2	4	19	2
	0	0	6	7	0	10	5	19	0	4	7	3	5	0	1	9	12	2	9	10	13	7	8	6	10	12		6	3	5	12	2
	0	0	10	5	0	6	3	66	0	0	4	0	5	0	2	4	2	1	0	7	1	0	5	2	5	14		3	8	0	26	3
	0	3	7	0	0	14	4	11	2	3	4	10	1	0	5	10	11	4	7	2	14	1	0	9	7	25		9	1	6	28	1
	0	3	11	0	0	5	8	10	3	1	2	9	7	0	3	4	6	0	9	1	7	6	2	14	14	21		0	5	0	13	3
	0	2	25	0	0	14	7	9	2	8	1	4	0	0	2	11	5	3	7	0	9	5	10	6	8	26		5	14	3	16	5
	0	3	8	7	0	3	12	0	12	1	1	15	6	0	2	14	7	0	7	0	26	9	21	1	21	28		8	8	5	18	7
	0	0	4	1	0	6	0	8	0	4	14	4	7	0	20	2	9	1	8	4	9	9	4	11	7	30		4	8	10	20	7
	0	5	13	7	0	8	7	11	0	0	3	1	3	0	0	2	5	7	1	16	4	0	7	0	13	23		7	7	10	11	7
	0	1	24	1	0	6	5	1	6	7	10	0	10	0	6	15	2	4	3	9	7	4	53	6	17	37		1	5	6	9	3
	0	7	3	1	0	14	6	3	0	6	5	1	9	0	13	8	9	1	15	6	9	10	4	11	19	27		3	9	6	9
	0	3	8	0	1	2	11	6	4	5	5	0	2	0	5	5	11	8	2	17	3	5	13	4	4	41		3	4	2	4
	0	5	2	4	0	5	9	54	0	6	5	8	0	0	26	8	6	0	9	24	7	9		7	13	27		18	4	2	29
	0	5	4	4	0	18	8	19	2	5	5	3	1	0	7	2	4	1	7	13	7	15		4	16	16		9	2	4	8
	0	6	17	0	0	7	13	2	2	7	9	4	0	0	9	2	4	6	11	10	7	18		9	3	9		8	2	9	3
	0	1	11	5	0	2	9	28	2	2	4	3	11	0	7	1	12	1	8	17	6	17		5	23	6		15	5	6	3
	0	2	6	0	1	1	5	8	0	9	0	6	6	0	8	1	6	2	8	15	7	3		3	2	7		8	6	0	18
	0	8	6	2	1	10	10	46	2	7	16	0	2	0	23	8	1	7	2	7	9	11		0	8	29		3	9	5	24
	0	5	0	0	0	10	5	15	4	4	8	3	5	0	12	14	13	12	2	14	8	3		9	7	10		7		4	16
	0	0	4	0	0	7	2	12	3	6	4	5	5	0	8	6	9	11	3	6	4	5		6	5	9		7		12	5
	0	0	11	5	0	8	3	7	1	1	1	11	3	0	15	8	10	0	11	2	9	8		5	17	16		5		7
	0	4	4	1	1	5	7	15	4	0	3	1	0	0	14	5	5	4	1	1	7	2		4	4	15		8		6
	0	0	21	1	1	12	8	2	4	6	6	8	9	0	31	4	6	0	29	7	10	5		12	3	23		4		13
	0	1	3	0	0	3	6	6	2	5	11	5	2	0	19	9	3	11	11	0	3	3		10	3	26		8		10
	0	1	12	0	0	4	9	9	0	1	6	11	0	0	7	5	12	2	14	8	19	1		1	23	7		0		8
	0		8	1	0	11	2	2	2	8	5	3	3	0	9	2	5	6	0	6	29	4		7	20	22		5		4
	0		0	0	0	10	2	1	0	1	4	6	8	0	12	11	8	6	0	2	8	2		5	7			3		5
	0		0	1	3	10	6	4	1	6	4	5	0	0	3	7	2	12	1	2	10	6		7	8			1		2
	1		7	0	0	9	13	10	1	2	5	1	4	0	19	12	1	2	1	13	16	7						14		14
	0		0	4	0	0		13	1	3	8	8	3	0	16	6	5	8	3	12	23	6						4		2
	0		11	1	0	9		5	0	0	6	5	3	0	16	4	13	2	4	19	16	8						7		3
	0		7	2	1	10		2	1		2	4	2	0	6	5	9	2	3	11		8						3		3
	0		11	1	0	14		6	2		5	2	6	0	2	2	15	2	6	5		6						6		4
	2		26	1	0	15		6	3		4	1	5	0	6	5	2	23	7	9		7						7		3
	0		10	1	1	15		16	3		7	2		0	5	11	14	1	15	7		5								8
	0		12	0	0	0		10	2		17	1		0	14	6	13	16	6	17		11								1
	0		12	1	1	12		22	0		8	3		0	8	4	24	7	29	2		16								15
	1		27		0	8		16	2		6	13		0	5	11	6	4	13	5		5								7
	0		11		1			22	0		6	3		0	7	10	11	4	6	1		6								7
	0		6		0			3	4		1	8		0	0	11	4	7	2	16		5								3
	0		9		0			7	1		3	11		0	3	4	11	1	2	7		13								1
	0		12		0			8	2		9	6		0	4	10	1	1	2	10		4
	0		11		0			14			0	8		0	5	2	3	0	0	0		6
	0		7		0			10			4	1		0	3	0	5	1	26	23		3
	0		18		0			6			4	6		0	3	10	3	3	0	9		1
	0		17		0			1			8	2		0	11	4	0	5	11	17		6
	0		7		0			1			5	5		0	1	3	25	0	3	29		12
	0		6		0			7			3	10		0	10	10	6	5	7	4
	0		11		0			2			0	3		0	12	4	6	1	11	14
	0		5		0							3		0	10	18	5	8	5	11
	0				0									2	6	2	11	0	7	7
	0				0									3	5	2	5	2	1	10
	0				0									0	13	7	9	4	5	13
	0				0										5	11	18	7	15	4
	0				0										14	5	19	1	3	9
	0				2										20	16	4	4	20	4
	0				0										5	6	8	5	4	10
	0				0										9	12	0	11	1	11
	0				0										9	16	8	7	6	9
	0				0										12	13	5	0	7	14
	0				3										11	0	4	3	6	14
	0				0										3	9	0	0	8	0
	1				0										4	1	7	2	2	7
	0				1										0	10	7	0	10	5
	0				0											1	7	1	6	5
	0				0											6	6	0	7	1
	0				2												3	5	26	13
	1				0												5	2	7
	3				1												5	2	4
	0				2												15	0	3
	0				0												5	0	12
	0				0												8	8	2
	3				0												5	4	6
	3				0												4	2	9
	8				0												5		4
	1																1		5
	0																7		6
	0																4		12
	0																1		3
	0																10		3
	0																10		4
	0																5		4
																	6		10
																	7		9
																	0
																	5
																	9
																	6
																	4
																	6
																	3
																	7
																	3
																	1
																	2
																	7
																	0
																	13
																	5
																	15
																	5
																	7
																	4
																	7
																	3
																	4
																	10
																	9
																	2
																	5
																	3
																	4
																	3
																	11
																	3
																	4
																	6
																	4
																	11
																	8
																	11
																	9

## Sheet: Figure 6b
Figure 6b	quantification of the area of paraspeckles from FISH signal on all single cells and replicates produced in this paper
	Reg2	Reg3	Reg4	KO	Reg5	Control1	Control2	Reg2	Reg3	Reg4	KO	Reg5	Control1	Control2	Reg2	Reg3	Reg5	KO	RTeg5	Contro1	Reg5	WT_17	Control4	Reg5	Control2	Reg2	Reg3	Control4	Reg5	Control2	Control1	Reg3
	Mut_1_13	Mut_7_13	Mut_8_13	KO_13	Mut_13_13	Mut_16_13	MUT_18_13	Mut_1_14	Mut_7_14	Mut_8_14	KO_14	Mut_13_14	Mut_16_14	Mut_18_14	Mut_1_15	Mut_7_15	Mut_8_15	KO_15	Mut_13_15	Mut_16_15	Mut_18_15	WT2_18	WT3_18	CT4_18	MUT13_nuc	WT_17	CT4_17	CT5_17	Mut13_17	Mut18_17	Mut1_17	Mut7_17	CT4_17n	Mut13_17n	Mut18_17n	Mut1_17n	Mut7_17n
	0	18.3333	28.5833	0	0	26.3333	0	33.5	13	20.75	16	30.875	33.5714	0	0	40	23.6667	17.3333	25.25	20.5385	8	51.3333	49.6923	10	61.25	23.5	20.4706	22.2941	31.2222	42.9286	24.7143	0	25.5714	17.5	21	41.3333	18
	0	23.3333	27	0	0	22	0	22.3125	20	18.6	33.5	44.1429	0	0	19	14.5	13.3333	18	28.25	17.5	11.3333	34.4074	46	17.3333	20	20.5	22.7826	29.6667	19.4	34.2222	34.4167	0	22.625	18.75	23.8333	33.1667	20.3333
	0	24.3333	38	24.3333	0	31	0	15.25	0	29	22.4667	27.3333	8	0	23.5	22.5	16.75	18.75	25	33.6429	0	20.1429	37	21	13.3333	23.8571	19	31.1538	21.2	28.1875	21.8333	0	29.375	35.8	32.75	30.2	12
	0	31	22.8	0	0	16.2	16.3333	31.4706	0	21.1667	13	21.9	25	0	25.6667	28.3	11.6667	26	17.25	25.36	12	21.875	42.6667	15.25	23	36.5	15.5	20.5556	12	27.7083	23.7143	0	9.66667	20	12	29	20.6667
	17	23.7368	32	18.8	0	0	0	22.3333	27.5	20.4444	0	24.75	8	0	16.5714	19.7	18.75	11	32.6	0	11	20	52.25	15	25.5714	19.5	31.6296	37.375	22	49.2308	23.625	0	21	17.1429	18	26.8	19.8
	0	0	25.5333	48	0	28.8333	0	29.375	0	27.875	30.3333	26.875	29.2	0	38	30.6667	15.1667	19.4286	27.4615	16.75	20.8	12	51.8333	13	19	31.1111	30.1905	29.8462	17	52.2727	22.5714	0	29.5	23.8333	18.7692	34.2	12
	14.5	16.6667	27.5	23	0	26.7778	0	24	16.7778	22.5714	16	22.2857	0	0	25.3636	20.3333	26.8571	17.1429	0	22.3333	0	14.6667	61.8333	22.2	24.25	24.75	23.7778	31.1538	10.6667	44.5263	27.8125	0	27.75	22.1	26.2727	28.2	0
	8	26.875	26.15	0	0	23.8235	27	24.1818	11.8333	9	21.3333	28.6	26.5	0	18.5714	21.2778	24.1429	22.375	28	36.1111	8.5	12	17	9	15.1667	38.2	23.7222	31.6471	0	27.25	37.5294	0	12.3333	13	21	27.6923	12
	12	29	19.25	0	0	33.0833	27.3333	24.8	12	38.5714	28.3333	20.1818	12	0	0	29.75	24	29	30.25	0	0	17.4546	23.8333	0	22.6667	19.3333	19.25	41	15	31	24.4286	0	22.2857	21	30	23.3846	12
	0	19.5	40	15	0	26	16.5	34.75	28.75	17.8889	0	23.5	28.1429	0	34	25	21.9091	0	0	20.3333	0	23.1667	31	0	13	12	19.5556	39.875	18.5	29	45.1429	0	20.2	16.4286	21.25	25.9286	21
	9.66667	20	18.3333	24	0	32.3333	26.6	27.8182	0	35.1	23	23.7143	20.3333	0	8	43.5714	44	23.8333	17.3333	20	17.25	0	24.8947	12	11	21.3333	12.5	36.1765	13.5	41.2857	34.2941	0	21	19.75	16	46.9412	13
	11.5	0	24.8571	0	0	32.4545	19.8	18	10	22.2	16.875	18.6	10	0	17.3333	15	0	18	21.9412	17.5454	0	20	24	0	31.7115	24	20.1667	35.4828	15.3889	26.4444	32.6923	0	21.5	11.5	23.1667	19.375	10
	0	27.5	26.6667	20	0	29.8	19.6667	30.7692	0	16.625	21	23.8	13	0	16.1667	9	20.5	21.5	30.5454	21.9091	9	14.8182	25.6667	17	40.25	23.6667	39.2	36.8571	29.9167	33.75	22.4615	0	15.3333	13	14	19.1	19.25
	15	27.5	23	21	0	34.125	18	21	21.5	19	29.1667	23.5	18.1667	0	18.1111	25.8	19.1429	0	31.9	16.125	0	36.8	31	0	11	18	22.5	39.1176	19.4286	34.9286	25.1177	0	81.3333	20.75	18.1818	36.7143	12.4
	0	17.2727	24	0	0	23.2941	24.1667	14.6667	0	0	10	30.5	15.75	0	25.1111	29	25	24.5	25.6667	24.4	0	14.7143	19.9	0	31.3636	18.8571	27.5714	27.35	26.9412	17.875	22.0476	0	27.875	20.6667	20.4	29.64	30.625
	0	15	29.1538	18	16.8333	27.2222	20.5	21.2	8	0	23.5	19.3846	29.375	0	11	28.7143	20	14	28.3333	21.75	0	13.3333	19.0833	12.5	27.5714	19.2857	23.25	32.125	15.1667	21	43.3846	0	17.3333	14.6667	0	25.6	25.5
	0	23.3636	18.8	0	0	0	25.8	31.7143	16.25	12.6	28.5	20	18.5	0	14.8	38.6154	20.2	16.6667	17.6	0	0	31.3636	51.7143	0	13.5	0	19.7778	35.4118	12	23	29.3125	0	30	19.6667	21.5	16	17
	0	28	22.5	10.75	0	18.5	29.25	23.1667	0	14	32.8	27.8	29.3333	0	22.8889	23.6429	17.5	30.5	25.4286	32.8571	23	12	25.6667	0	23.1667	20.8571	30	39.2222	38.4	25.1538	80.4	0	20.2	38	13	27.4118	0
	9	23.2917	22.2632	15.8	0	38.1	37.3571	66.1667	0	32.8	20.6667	29	20.875	22	18.75	21	10.6667	32.6667	9	29.8	0	14	72.3333	9	32.4444	12	16	38.4444	28.2727	43.3	29.0833	0	16.75	14.6667	0	16.75	21.6667
	0	16	30.1	17.5	0	33.5	26.5385	14	13.3333	17.6667	27.5	25.3333	19.8889	0	26	28	18	29.5833	0	26.7692	11.5	21	27.8333	0	18.5714	16	16	20.6842	26.5	18.375	27.8333	0	26.6667	15.2	19.3	17	10
	0	24.56	22	33.4	0	29.9167	24.6154	24.3333	29.5	13.375	51.8889	20.2	39.6667	0	22.5	18.625	26.2353	25.95	0	15.6667	11	35.2857	35.5556	26.5	26.5714	18.75	51.3333	15.5	12.5	23.375	39.1429	0	18	13.6667	15.6316	18.6	15.4
	0	22.25	30.5	18.6154	0	29.8182	26.2857	27.6667	17.5	20.25	16.2	21.2	33	0	0	16.8333	20.25	30.4667	26	20.6	21	73.5	19.8	24	25.375	26.9	0	18.0625	15	29.4286	25.0714	0	19.6667	27.6667	44.3333	12	0
	19	0	17	61	0	32	13.5	27.3125	19.75	15	0	20.5	20.9091	0	24.6	24.3636	13.5	15	16.4444	28.25	14	37.9375	13.75	22.75	21	29.75	8	14.75	18.4444	25.2727	29.3846	0	25	19.4286	22.2	23.1429	30.6667
	0	22.125	18.7778	23	0	15.7778	25.2	22.2222	23.3333	30.5	17.1667	19	0	0	23.25	13.4	18	19.3333	24.1538	17.375	8	15.6	28.8889	21.75	27.8	41.5	20.5	15.9	9	19.25	49	0	21.5	12.1429	15.8889	24	23.3333
	17	30.4	20	19.0556	0	28.5	0	41.375	18.5	22.6	17.6667	28.6667	16.625	0	18.6154	17.5	26.1667	17.4286	27.25	17.4	22	15.6667	20.875	14.5	17.6364	12.3333	23.1	12.8	29.2778	29.7647	25.8696	0	26.5833	17.5	11	37.1	11
	0	20	0	0	0	34.3333	18	21.5714	14	23.25	22	18.3333	27.125	0	14.8333	16	27	52.25	19.5	34.3333	17.25	14	27.25	21.25	32.1429	26.25	17.7857	29.9167	18.8571	31.3333	24.5714	0	11	23.2	12.75	29.0454	28.5
	0	0	18.7059	19.8182	14	12	28.25	27.55	12.4	0	19.5	34.5	13.6667	0	26.6667	0	23.7778	41	0	31.75	0	24.4	23.7222	11.75	41.8889	15	24.4667	26.7692	26.5556	19	32.625	0	17.25	15.5	15	27.6	18
	0	13.5	14	31.5	0	28.8	0	19.6154	19.5	12.8571	14.9	12	20	0	24.9333	33.125	19.1667	20.5	24.5833	19.8571	10	0	29.3158	10	26.3077	29.5333	22.9375	30.4	15.2	18	23	0	30.5	12	16	27.1538	17.3333
	0	12	0	0	0	12	0	0	8	30.3333	17	34.9	26.3333	0	20.15	15	0	35.3333	25.875	15.2727	13	16	28.6	12.5	16.25	19	14.8333	28.3529	17.3333	33.3889	19.5	0	21.25	8.5	13.3333	35.3529	9.33333
	14	0	24.8333	21	0	32.375	30.0714	29.4	15	25.5	34.5	18	17.5	0	14.6667	33.8462	15	22.3333	28	0	0	0	28.4615	11	25.5	15.875	27	31.9	13.8333	10.6667	39.4	0	43.2	10	11.6667	19.1111	15.25
	0	23.5	14.5	0	22	31.0769	20.375	0	0	28	39.8	15.5	18	0	22.4286	0	26.25	20.25	49.3333	32.6667	0	9	40.8	24.5	19.2857	21.5	0	44.6364	27.25	29.68	31.6522		15.5	0	0	21.2	12.5
	0	23.5333	29.4	0	0	23.8333	0	44.5333	0	21	26.4286	12	27.5	0	14.25	30.125	15.6667	8	0	15.375	0	11.5	30	0	11	12.75	0	25.1081	17	23.7	28.1818		12.5	21	15.5	24.1053	12.5
	0	0	20.1667	20.1429	0	19.6	24.4	27.4737	0	16.5	26	29	20.4	0	45	14.7778	28.8333	16.5	14.6667	25.3	0	0	21.3333	23.25	16.6154	14.4286	14.375	36.1667	22	26.4	24.25		32.6667	26	20.6	29.9167	14
	0	0	30.8	27.8	0	28.8333	33.6667	29.4697	0	0	24.5	0	23	0	25	14.25	23.5	9	0	14.1429	0	8	41.5833	15.7143	39	0	10.6	36	10	56.6	32.7143		19.6667	17.75	0	18.7308	11.6667
	0	25.6667	28	0	0	21.5714	14.75	29.6364	39.5	14.6667	57	25.6	14	0	12.8	22.4	25	15.5	16	32.5	0	0	21.8	14	20.3571	10	0	35.1	14.5556	37.7143	31.4		23.8889	21	15	19.25	13
	0	27	25	0	0	29.2	17.375	40.6	16.6667	42	23	17.2222	28.2857	0	36.3333	22.75	23.5	0	23.2222	46	10	18	14.3333	11	39.2857	28.1667	8.5	20.5	16.5	20	35.9048		0	13	0	24.7692	18.6667
	0	29	42.28	0	0	27.5	16.5714	21.4444	9.5	16.625	31	27	0	0	20.5	32.6364	20.2	40	23	0	0	15.6667	34.1429	0	21.3333	19.2	24.9	19.375	31.1667	29	25.5		37.8	16	15.3333	20.625	19.2
	0	14	36.875	14.4286	0	13.3333	21.1667	0	41.0833	12	16	21.5333	37	0	33.5	21.2143	26.5714	0	24.2857	0	0	0	33.2222	0	33.5385	24.1111	25.7143	9.875	9	21.6191	27.8571		25.75	25.75	25.8	37	19.7143
	0	0	24	22	0	24.1667	0	29.5	0	31.25	39.7857	13.25	28.1429	0	31.1	25	32.1111	8	12.75	17	0	23.3	20.5882	8	27.8889	17.7778	31.75	17.25	18.2727	31.8571	29.7667		27	19.75	20.6	25.15	17.8571
	0	23.6	30.4615	16	0	16.25	20.5714	35	0	0	17.3333	33	14.3333	0	0	17.5	24.6	25.5714	17	17.75	0	13.5	37.1429	15.4	30.25	0	30.2857		0	25.6154	38.7391		15.7143	24.7143	18.6	22.9091	12.5714
	0	20	33.625	9	0	22	31	33	15.1667	26.2857	32	0	29.8	0	19.6667	26.5333	23	16.25	12.6667	28	0	13.5	13	13.6	24.8571	18.75	24.6226		17.3333	22.5882	22.3243		14	11.8	17.1667	27.5556	10.3333
	0	20	15	31	0	25.8571	34.5	15.3333	0	18.3333	18.8	9	28.4444	0	20.2308	39.25	15.4444	10	13.3333	16.8333	0	37.25	21.2857	29	19	22.2	31.25		18.3636	16.8421	37.7037		22.6667	17.8889	15	28.4444
	0	20.3333	17.5	0	8	24	24.2727	43.3333	11	11.6	32.2	0	21.5	0	28.8	17.6	21.4546	28.625	18	23.7059	0	16	31.125	10	14	15.2	26.4615		16.5	34	26.0244		23	25.5	15.5	33.75
	0	19.2	10	20.25	0	11.2	26	21.037	0	19.3333	33.4	14.5	0	0	30.6154	17.25	14.6667	0	26.3333	20.9583	0		33.2857	14	25	21.7778			15.5714	24.8462	21.7407		40.2778	15.5	15	26.6207
	0	20	17.25	15.75	0	24	16	25.2632	12.5	14.8	23.4	19.3333	29	0	15.8571	27	21.5	11	23.8571	22.1538	0		27.8333	26	22.4286	21.8			9.5	20.1875	19.625		20.7778	10	13	35.875
	0	20.6667	28.8823	0	0	17.4286	25.4615	19.5	8	15.7143	22.1111	25.5	0	0	20.2222	11.5	20	15	27.0909	18.3	0		41	23.5	25.2857	16.7778			11.6667	24	40.6667		21.125	14.5	28.1111	31.6667
	0	19	21.2727	18.8	0	18.5	18	25.1786	15	27	25.25	29	26	0	16.7143	13	25.0833	23	23	18.8823	26.3333		21.6667	28.75	34.1667	21.7059			17.8	23.6957	25.6667		31	22.8	24.1667	29
	0	25	32.1667	0	10	22	20.6	38.25	0	14.3333	0	19	21.1667	0	37.75	9	24.3333	12.5	29.5	19.6	0		28	15.1667	38.4286	12.3333			15.3333	30.5	28.1429		26.75	23.3333	0	31.9444
	0	21.375	35.3333	20	14	30.7	19.4	23.413	26	20.2857	18.5625	0	13	0	19.3478	32.875	57	20.7143	64	24.4286	0		20.7273	18.5	42.2222	18.2727			0	23.625	21.1034		15.6667	29.6667	20.4	29.6667
	0	19.6	0	0	0	25.3	17.2	30.8667	15.25	20.5	24.5	18.3333	20.2	0	27.6667	27	17.5385	15.6667	32	18.7143	0		19.6667	18.3333	31.25	17.6667			11.3333	23.2857	32.9		22.5714		18.5	15.75
	0	0	21.25	0	0	21.7143	18.5	22.4167	14.6667	19.3333	29.25	20.2	21.8	0	20.375	16.5	29.3333	19.2727	22.6667	19.1667	0		24.7143	11	13.25	38			17.3333	30.4	43.4444		19.2857		27.5	16.4
	0	0	24.4546	12.8	0	24.75	16	17.8571	9	16	9	25.3636	24	0	29.4	15.25	27.6	0	23	35	17.8		40	10	26.8889	20.5			10.2	25.1177	34.875		27.8		19.4286
	0	38.5	21.5	21	9	33.8	25.2857	24.3333	15.75	0	12.6667	20	0	0	27.3571	12.6	12.6	16.75	11	25	0		42.3333	11	19	18.5			15	30.75	22.4		26.375		50.6667
	0	0	33.5714	19	12	27.25	15.125	16.5	20.75	19.5	22.1667	24.5	39.6667	0	27.9355	16.75	29.5	0	23.2069	18.5714	0		43.5	13.5714	17.5	18.4			15.5	20.6667	41.1739		16.5		20.3846
	0	17	31	0	0	28.6667	26.6667	15.6667	17	22.2	20.6364	17.6	14	0	30	24.2222	18.6667	26.2727	35.4545	0	0		34.4	24.6667	23.6667	42			19.5	28.6667	27.8077		21.25		15.4
	0	22	19	0	0	31.25	23.2222	23.4444	0	40	25.5	17.5454	0	0	30.5714	33.2	23.75	46	32.4286	23.75	19		36.8125	13.4	26.5263	26			15	18.7391	52.7143		0		21.625
	0		15.25	25	0	42.1818	13	46.5	12.5	25.25	30.2	23	16.3333	0	19.2222	18	18.8	31.8333	0	27.6667	0		25	13	23.1034	19.5			14.4286	22.05	29.5454		18.8		19.5
	0		0	0	0	20.9	24.5	37	0	21	26.25	17.6667	23.5	0	33.9167	30.5454	24.375	18	0	18	13		42.4545	12	11.75	16			19.4	28.7143			21		24.4
	0		0	8	13.3333	26.3	22.6667	27	10	20.6667	24.25	40.4	0	0	26	22	26	23.4167	12	15	34		21.6	33.3333	13.8	15.3333			13	26.875			10		16.5
	14		35.8571	0	0	24.5556	22	55.4	17	11.5	21.2	8	28.5	0	35.1053	22.8333	10	21.5	11	24.6154	8		15	0	19.5	29.1429							21.1429		35.3571
	0		0	22.5	0	0		16.1538	8	12	28.125	15.25	14.3333	0	28.875	34.5	27.6	18.5	12.6667	27.4167	0			0	25.0435	17.8333							18.75		16
	0		16.9091	14	0	18.3333		29.4	0	0	13.6667	15.2	23.3333	0	22.375	18.75	16.1538	14	22.5	28.8421	0			11.8333	23.25	19.25							20.8571		25.3333
	0		48	17	9	24.8		26	10		21	22.25	17.5	0	27	14	21.5556	15.5	20.3333	22.8182	0			22.5		17.375							8.33333		11.6667
	0		23.6364	17	0	28.8571		19.1667	9.5		15.6	26	13.8333	0	12.5	29	22.0667	25.5	20.6667	34	0			33		19.3333							13		12.25
	14		22.1923	34	0	19.4667		25.5	20.6667		14.25	14	14	0	32.1667	25.8	43	21.3043	20.1429	36.5556	8			8		23.2857							23.5714		27
	0		29.8	23	11	26.2		29.8125	11.3333		27	18		0	13	22	23.5714	15	24.8667	28	0			15.3333		17.2									20
	0		25.4167	0	0	0		21.7	12		27.6471	13		0	23	16.3333	28.6923	18.0625	29.6667	25.7647	0			11.5		23.8182									18
	0		28.6667	10	8	28.75		22.5909	0		24.375	14.6667		0	17.125	17.5	26.375	14.4286	22.8276	12.5	0			16		21.375									27.6667
	9		28.2963		0	17.875		31.4375	20.5		16.1667	30.6154		0	27	26.8182	28.1667	19	21.5385	21.6	0			30.5		29.4									12.8571
	0		34.5455		11			27.0909	0		43.8333	29		0	19.8571	24.3	14.6364	19.25	14.5	17	0			8		16.3333									18
	0		26.1667		0			16	13.75		31	23.25		0	0	32.4545	36.5	23.5714	73.5	28.875	0			20		24.6									19.3333
	0		26.6667		0			31.5714	17		11.3333	28.7273		0	28	18.75	19.4546	9	38	33	0			12.5		21.8462									12
	0		33.6667		0			20.375	9.5		24	17		0	33	18.7	9	17	12	22.8	0			40		22.5
	0		30.6364		0			25.2143			0	40.625		0	9.8	10	16	0	0	0	0			20.1		32.3333
	0		23.5714		0			18			11.5	8		0	30	0	24.4	9	23.0769	28.0435	9			13.5		34.6667
	0		21.7778		0			23.3333			14.25	30		0	26.3333	22.4	20.6667	18.3333	0	15	0			14		20
	0		21.1177		0			11			38.125	18.5		0	30.2727	12.75	0	20.4	24.0909	21.2941	0			17		18.8333
	0		19.7143		0			22			30.2	24.2		0	12	22.6667	25.24	0	28.6667	25.3103	0			13		26.4167
	0		18.6667		0			12.7143			17.3333	26		0	23.7	28.4	20.3333	19.8	18.8571	23.5	13
	0		21		0			24			0	14.6667		0	18	18	17.1667	18	30.6364	22.4286	0
	0		36.6		0							20		0	14.3	22.8889	14.2	31	25.6	21.7273	0
	0				0									11.5	14.6667	13.5	26.8182	0	21.5714	23.2857	0
	0				0									15.3333	14.2	9.5	17.8	14.5	11	19.2	0
	0				0									0	38.6154	12.5714	18.3333	45.5	29.4	23.1538	0
	0				0										36.6	37.5455	26.8333	36.5714	20.9333	22.75	0
	0				0										18.6429	23.6	21.5263	12	26	27	0
	0				18.5										24.5	17.625	29	32.5	27.05	30.5	0
	0				0										26.2	33.1667	24.25	13.4	33.75	32.6	0
	0				0										18.3333	24.6667	0	21.6364	10	33.6364	13
	0				0										28.4444	29.875	23.5	23.7143	25.6667	30	0
	0				0										26.75	34.4615	18.6	0	17.8571	32.4286	0
	0				12.3333										29.6364	0	18.5	34.6667	26.5	26	0
	0				0										20	27	0	0	40.5	0	0
	9				0										25.75	9	17	30.5	14	26.8571	0
	0				15										0	22.5	14.7143	0	34.2	16.8	10
	0				0											9	20	13	38.1667	31.6	0
	0				0											20.6667	16	0	25.7143	8	0
	0				9												14	22	19.8846	21.5385	0
	12				0												13.2	12	29		0
	11.6667				10												30.2	11	38.75		0
	0				23												18.7333	0	29.3333		0
	0				0												29.2	0	30		0
	0				0												32.125	19.875	56		0
	11.6667				0												21	16.5	21.8333		16.3333
	16				0												27.25	15	34.2222		14
	11.375				0												17.6		22.25		18
	10																9		30.8		15.75
	0																17.7143		20.3333		13.3333
	0																21.5		26.0833		22.1667
	0																28		15.3333		15
	0																19.9		33.3333		0
	0																16.2		15		15
	0																20.4		26.25		0
																	31.5		24		0
																	35.5714		17.1111		13.6667
																	0				0
																	18.6				0
																	20.8889				18.2
																	20.8333				0
																	49.75				13.3333
																	23.3333				0
																	16				0
																	31.8571				13.3333
																	9.66667				28
																	10				11
																	16.5				0
																	29.8571				19
																	0				16.8
																	25.7692				8
																	26.2				0
																	26.6667				0
																	10.6				0
																	39.5714				16
																	16.25				10.6667
																	22.1429				16
																	18.3333				10.5
																	19.25				15.3333
																	29.3				0
																	24.4444				13
																	44				11.3333
																	16.6				0
																	25				0
																	16.5				19
																	22.3333				10
																	23.6364				17
																	32.3333				13
																	18				0
																	30.1667				0
																	40				0
																	20				0
																	29.75				0
																	29.8182				0
																	15.1111				14.5
																					0
																					0
																					0

## Sheet: Figure 5j
Figure 5j
	#group = donors mutated for NEAT1
	icgc_donor_id	donor_vital_status	donor_survival_time	donor_interval_of_last_followup	X_EVENT	X_TIME_TO_EVENT	group
	DO52651	0	741	741	alive	741	Mutated
	DO52671	1	194	194	deceased	194	Mutated
	DO52682	0	576	576	alive	576	Mutated
	DO27783	0	783	783	alive	783	Mutated
	DO27851	0	2551	2551	alive	2551	Mutated
	DO27859	0	2287	2287	alive	2287	Mutated
	DO27849	1	306	343	deceased	343	Mutated
	DO52692	0	317	317	alive	317	Mutated
	DO52661	0	1361	1361	alive	1361	Mutated
	DO221124	1	374	374	deceased	374	Mutated
	DO52670	1	71	71	deceased	71	Mutated
	DO52675	0	358	358	alive	358	Mutated
	DO52648	1	153	153	deceased	153	Mutated
	DO52647	0	106	106	alive	106	Mutated
	DO221123	0	300	300	alive	300	Mutated
	DO27847	0	887	887	alive	887	Mutated
	DO27827	0	1182	1182	alive	1182	Mutated
	DO27853	0	474	474	alive	474	Mutated
	DO52679	0	274	274	alive	274	Mutated
	DO27811	0	596	596	alive	596	Mutated
	DO52689	0	1423	1423	alive	1423	Mutated
	DO221127	0	549	549	alive	549	WT
	DO221129	0	142	142	alive	142	WT
	DO27763	0	2308	2308	alive	2308	WT
	DO27764	0	2271	2271	alive	2271	WT
	DO27765	0	814	814	alive	814	WT
	DO27767	0	420	420	alive	420	WT
	DO27769	0	1206	1206	alive	1206	WT
	DO27771	0	1553	1553	alive	1553	WT
	DO27773	0	1615	1615	alive	1615	WT
	DO27775	0	510	510	alive	510	WT
	DO27777	0	1513	1513	alive	1513	WT
	DO27781	0	516	516	alive	516	WT
	DO27785	0	1925	1925	alive	1925	WT
	DO27787	0	420	420	alive	420	WT
	DO27789	0	292	292	alive	292	WT
	DO27791	0	955	955	alive	955	WT
	DO27793	0	456	456	alive	456	WT
	DO27795	0	1510	1510	alive	1510	WT
	DO27797	0	510	510	alive	510	WT
	DO27799	0	1042	1042	alive	1042	WT
	DO27801	0	123	123	alive	123	WT
	DO27803	0	496	496	alive	496	WT
	DO27805	0	503	503	alive	503	WT
	DO27807	0	1257	1257	alive	1257	WT
	DO27809	0	439	439	alive	439	WT
	DO27813	0	252	252	alive	252	WT
	DO27815	0	860	860	alive	860	WT
	DO27817	0	203	203	alive	203	WT
	DO27819	0	2189	2189	alive	2189	WT
	DO27821	0	1643	1643	alive	1643	WT
	DO27823	0	211	211	alive	211	WT
	DO27825	0	1777	1777	alive	1777	WT
	DO27829	0	1349	1349	alive	1349	WT
	DO27833	0	1695	1695	alive	1695	WT
	DO27835	1	2645	2645	deceased	2645	WT
	DO27837	0	917	917	alive	917	WT
	DO27841	0	161	161	alive	161	WT
	DO27843	0	1525	1525	alive	1525	WT
	DO27845	0	840	840	alive	840	WT
	DO27855	0	326	326	alive	326	WT
	DO27857	0	161	161	alive	161	WT
	DO51967	0	6099	6099	alive	6099	WT
	DO51989	0	1931	1931	alive	1931	WT
	DO51992	0	4788	4788	alive	4788	WT
	DO52649	0	273	273	alive	273	WT
	DO52650	0	128	128	alive	128	WT
	DO52652	0	266	266	alive	266	WT
	DO52653	0	377	377	alive	377	WT
	DO52654	0	2063	2063	alive	2063	WT
	DO52655	0	511	511	alive	511	WT
	DO52656	0	2120	2120	alive	2120	WT
	DO52657	0	464	464	alive	464	WT
	DO52658	0	532	532	alive	532	WT
	DO52659	0	693	693	alive	693	WT
	DO52662	0	859	859	alive	859	WT
	DO52663	0	265	265	alive	265	WT
	DO52664	0	400	400	alive	400	WT
	DO52665	0	232	232	alive	232	WT
	DO52666	0	996	996	alive	996	WT
	DO52667	0	339	339	alive	339	WT
	DO52668	0	2261	2261	alive	2261	WT
	DO52669	0	592	592	alive	592	WT
	DO52672	0	120	120	alive	120	WT
	DO52673	0	720	720	alive	720	WT
	DO52676	0	1419	1419	alive	1419	WT
	DO52677	0	1967	1967	alive	1967	WT
	DO52680	0	1450	1450	alive	1450	WT
	DO52681	0	2892	2892	alive	2892	WT
	DO52683	0	3836	3836	alive	3836	WT
	DO52684	1	380	383	deceased	383	WT
	DO52685	0	746	746	alive	746	WT
	DO52687	0	209	209	alive	209	WT
	DO52688	0	1954	1954	alive	1954	WT
	DO52690	0	266	266	alive	266	WT
	DO52691	0	937	937	alive	937	WT
	DO52693	0	775	775	alive	775	WT
	DO52694	0	2718	2718	alive	2718	WT
	DO52695	0	450	450	alive	450	WT
	DO52696	0	2348	2348	alive	2348	WT
	DO52698	0	2018	2018	alive	2018	WT
	DO52699	0	6277	6277	alive	6277	WT
	DO52700	0	7174	7174	alive	7174	WT
	DO52701	0	5908	5908	alive	5908	WT
	DO52702	0	5315	5315	alive	5315	WT
	DO52703	0	4429	4429	alive	4429	WT
	DO52704	1	1455	1455	deceased	1455	WT
	DO52706	0	1914	1914	alive	1914	WT
	DO52707	0	4743	4743	alive	4743	WT
	DO52708	0	2127	2127	alive	2127	WT
	DO52709	0	6254	6254	alive	6254	WT
	DO52710	1	1177	1177	deceased	1177	WT
	DO52711	1	2698	2698	deceased	2698	WT
	DO52712	0	4786	4786	alive	4786	WT
	DO52713	0	9075	9075	alive	9075	WT
	DO52714	0	3808	3808	alive	3808	WT
	DO52716	0	1310	1310	alive	1310	WT
	DO52717	1	2373	2373	deceased	2373	WT
	DO52718	0	3087	3087	alive	3087	WT
	DO52719	0	3574	3574	alive	3574	WT
	DO52720	0	3034	3034	alive	3034	WT
	DO52721	0	1560	1560	alive	1560	WT
	DO52722	0	1729	1729	alive	1729	WT
	DO52724	1	84	84	deceased	84	WT
	DO52725	0	3285	3285	alive	3285	WT
	DO6350	1	5573	5573	deceased	5573	WT
	DO6351	1	1976	1976	deceased	1976	WT
	DO6352	0	5327	5327	alive	5327	WT
	DO6353	0	4452	4452	alive	4452	WT
	DO6354	0	4473	4473	alive	4473	WT
	DO6364	0	5535	5535	alive	5535	WT
	DO6368	0	4706	4706	alive	4706	WT
	DO6370	0	6965	6965	alive	6965	WT
	DO6378	0	3565	3565	alive	3565	WT
	DO6382	0	3929	3929	alive	3929	WT
	DO6386	0	3280	3280	alive	3280	WT
	DO6388	1	3158	3158	deceased	3158	WT
	DO6390	1	4731	4731	deceased	4731	WT
	DO6394	1	2611	2611	deceased	2611	WT
	DO6396	1	2363	2363	deceased	2363	WT
	DO6398	1	3987	3987	deceased	3987	WT
	DO6402	0	3144	3144	alive	3144	WT
	DO6410	1	2653	2653	deceased	2653	WT
	DO6418	1	2057	2057	deceased	2057	WT
	DO6428	1	2483	2483	deceased	2483	WT
	DO6430	1	3650	3650	deceased	3650	WT
	DO6432	0	3787	3787	alive	3787	WT
	DO6434	1	3407	3407	deceased	3407	WT
	DO6436	1	1927	1927	deceased	1927	WT
	DO6438	0	4277	4277	alive	4277	WT
	DO6450	0	4450	4450	alive	4450	WT
	DO6470	0	1630	1630	alive	1630	WT
	DO6474	0	2596	2596	alive	2596	WT
	DO6492	0	3475	3475	alive	3475	WT
	DO6504	1	2543	2543	deceased	2543	WT
	DO6513	0	1807	1807	alive	1807	WT
	DO6549	0	3269	3269	alive	3269	WT
	DO6552	1	2414	2414	deceased	2414	WT
	DO6558	1	1037	1037	deceased	1037	WT
	DO6561	1	686	686	deceased	686	WT
	DO6580	1	1153	1153	deceased	1153	WT
	DO6585	0	3327	3327	alive	3327	WT
	DO6610	0	2235	2235	alive	2235	WT
	DO6665	0	2963	2963	alive	2963	WT
	DO6690	1	94	94	deceased	94	WT
	DO6695	0	2659	2659	alive	2659	WT
	DO6742	0	5042	5042	alive	5042	WT
	DO6748	0	3572	3572	alive	3572	WT
	DO6898	1	1038	1038	deceased	1038	WT
	DO6934	1	2698	2698	deceased	2698	WT
	DO6946	0	1882	1882	alive	1882	WT
	DO7018	0	1288	1288	alive	1288	WT
	DO7024	0	9403	9403	alive	9403	WT
	DO7084	1	1865	1865	deceased	1865	WT
	DO7108	0	1868	1868	alive	1868	WT
	DO7112	0	3150	3150	alive	3150	WT
	DO7124	1	874	874	deceased	874	WT
	DO7136	0	3873	3873	alive	3873	WT
	DO7166	0	1890	1890	alive	1890	WT
	DO7172	1	5473	5473	deceased	5473	WT
	DO7196	0	4665	4665	alive	4665	WT
	DO7214	0	3985	3985	alive	3985	WT
	DO7280	0	2369	2369	alive	2369	WT
	DO7304	0	2113	2113	alive	2113	WT

## Sheet: Figure 6e
Figure 6e
Leading_Protein	GN	Protein IDs	Majority protein IDs	Fasta headers	iLFQ log2FC Mut1 vs Mut1_WT	iLFQ Prob quantile log2FC Mut1 vs Mut1_WT	significant in LFQ method [abs(LFC)>1]	direction	nuclear
sp|P28288|ABCD3_HUMAN	ABCD3	sp|P28288|ABCD3_HUMAN;sp|P28288-2|ABCD3_HUMAN	sp|P28288|ABCD3_HUMAN;sp|P28288-2|ABCD3_HUMAN	ATP-binding cassette sub-family D member 3 OS=Homo sapiens OX=9606 GN=ABCD3 PE=1 SV=1;Isoform 2 of ATP-binding cassette sub-family D member 3 OS=Homo sapiens OX=9606 GN=ABCD3	-0.148395	0.274939	FALSE		FALSE
sp|Q9UG63|ABCF2_HUMAN	ABCF2	sp|Q9UG63|ABCF2_HUMAN;sp|Q9UG63-2|ABCF2_HUMAN	sp|Q9UG63|ABCF2_HUMAN;sp|Q9UG63-2|ABCF2_HUMAN	ATP-binding cassette sub-family F member 2 OS=Homo sapiens OX=9606 GN=ABCF2 PE=1 SV=2;Isoform 2 of ATP-binding cassette sub-family F member 2 OS=Homo sapiens OX=9606 GN=ABCF2			FALSE		FALSE
sp|Q9ULW3|ABT1_HUMAN	ABT1	sp|Q9ULW3|ABT1_HUMAN	sp|Q9ULW3|ABT1_HUMAN	Activator of basal transcription 1 OS=Homo sapiens OX=9606 GN=ABT1 PE=1 SV=1			FALSE		FALSE
sp|P42765|THIM_HUMAN	ACAA2	sp|P42765|THIM_HUMAN	sp|P42765|THIM_HUMAN	3-ketoacyl-CoA thiolase, mitochondrial OS=Homo sapiens OX=9606 GN=ACAA2 PE=1 SV=2			FALSE		FALSE
sp|Q13085|ACACA_HUMAN	ACACA	sp|Q13085|ACACA_HUMAN;sp|Q13085-4|ACACA_HUMAN;sp|Q13085-2|ACACA_HUMAN;sp|Q13085-3|ACACA_HUMAN	sp|Q13085|ACACA_HUMAN;sp|Q13085-4|ACACA_HUMAN;sp|Q13085-2|ACACA_HUMAN;sp|Q13085-3|ACACA_HUMAN	Acetyl-CoA carboxylase 1 OS=Homo sapiens OX=9606 GN=ACACA PE=1 SV=2;Isoform 4 of Acetyl-CoA carboxylase 1 OS=Homo sapiens OX=9606 GN=ACACA;Isoform 2 of Acetyl-CoA carboxylase 1 OS=Homo sapiens OX=9606 GN=ACACA;Isoform 3 of Acetyl-CoA carboxylase 1 OS=Homo	0.127112	0.554745	FALSE		FALSE
sp|O00763-3|ACACB_HUMAN	ACACB	sp|O00763-3|ACACB_HUMAN;sp|O00763-2|ACACB_HUMAN;sp|O00763|ACACB_HUMAN	sp|O00763-3|ACACB_HUMAN;sp|O00763-2|ACACB_HUMAN;sp|O00763|ACACB_HUMAN	Isoform 3 of Acetyl-CoA carboxylase 2 OS=Homo sapiens OX=9606 GN=ACACB;Isoform 2 of Acetyl-CoA carboxylase 2 OS=Homo sapiens OX=9606 GN=ACACB;Acetyl-CoA carboxylase 2 OS=Homo sapiens OX=9606 GN=ACACB PE=1 SV=3			FALSE		FALSE
sp|P11310|ACADM_HUMAN	ACADM	sp|P11310|ACADM_HUMAN;sp|P11310-2|ACADM_HUMAN	sp|P11310|ACADM_HUMAN;sp|P11310-2|ACADM_HUMAN	Medium-chain specific acyl-CoA dehydrogenase, mitochondrial OS=Homo sapiens OX=9606 GN=ACADM PE=1 SV=1;Isoform 2 of Medium-chain specific acyl-CoA dehydrogenase, mitochondrial OS=Homo sapiens OX=9606 GN=ACADM	0.0793852	0.508516	FALSE		FALSE
sp|P24752|THIL_HUMAN	ACAT1	sp|P24752|THIL_HUMAN;sp|P24752-2|THIL_HUMAN	sp|P24752|THIL_HUMAN;sp|P24752-2|THIL_HUMAN	Acetyl-CoA acetyltransferase, mitochondrial OS=Homo sapiens OX=9606 GN=ACAT1 PE=1 SV=1;Isoform 2 of Acetyl-CoA acetyltransferase, mitochondrial OS=Homo sapiens OX=9606 GN=ACAT1	0.7201	0.790754	FALSE		FALSE
sp|P53396-3|ACLY_HUMAN	ACLY	sp|P53396-3|ACLY_HUMAN;sp|P53396-2|ACLY_HUMAN;sp|P53396|ACLY_HUMAN	sp|P53396-3|ACLY_HUMAN;sp|P53396-2|ACLY_HUMAN;sp|P53396|ACLY_HUMAN	Isoform 3 of ATP-citrate synthase OS=Homo sapiens OX=9606 GN=ACLY;Isoform 2 of ATP-citrate synthase OS=Homo sapiens OX=9606 GN=ACLY;ATP-citrate synthase OS=Homo sapiens OX=9606 GN=ACLY PE=1 SV=3			FALSE		TRUE
sp|O95573|ACSL3_HUMAN	ACSL3	sp|O95573|ACSL3_HUMAN	sp|O95573|ACSL3_HUMAN	Long-chain-fatty-acid--CoA ligase 3 OS=Homo sapiens OX=9606 GN=ACSL3 PE=1 SV=3			FALSE		FALSE
sp|P68133|ACTS_HUMAN	ACTA1	sp|P68133|ACTS_HUMAN;sp|P68032|ACTC_HUMAN;sp|P63267|ACTH_HUMAN;sp|P62736|ACTA_HUMAN	sp|P68133|ACTS_HUMAN;sp|P68032|ACTC_HUMAN;sp|P63267|ACTH_HUMAN;sp|P62736|ACTA_HUMAN	Actin, alpha skeletal muscle OS=Homo sapiens OX=9606 GN=ACTA1 PE=1 SV=1;Actin, alpha cardiac muscle 1 OS=Homo sapiens OX=9606 GN=ACTC1 PE=1 SV=1;Actin, gamma-enteric smooth muscle OS=Homo sapiens OX=9606 GN=ACTG2 PE=1 SV=1;Actin, aortic smooth muscle OS=Ho	1.09869	0.849148	TRUE	enriched	FALSE
sp|P60709|ACTB_HUMAN	ACTB	sp|P60709|ACTB_HUMAN;sp|Q6S8J3|POTEE_HUMAN;sp|P63267-2|ACTH_HUMAN;sp|A5A3E0|POTEF_HUMAN;sp|P0CG38|POTEI_HUMAN;sp|Q9BYX7|ACTBM_HUMAN;sp|P0CG39|POTEJ_HUMAN	sp|P60709|ACTB_HUMAN	Actin, cytoplasmic 1 OS=Homo sapiens OX=9606 GN=ACTB PE=1 SV=1	0.0967032	0.523114	FALSE		FALSE
sp|O43707|ACTN4_HUMAN	ACTN4	sp|O43707|ACTN4_HUMAN;sp|O43707-2|ACTN4_HUMAN;sp|O43707-3|ACTN4_HUMAN;sp|P12814-2|ACTN1_HUMAN;sp|P12814|ACTN1_HUMAN;sp|P12814-3|ACTN1_HUMAN;sp|P12814-4|ACTN1_HUMAN;sp|P35609-2|ACTN2_HUMAN;sp|P35609|ACTN2_HUMAN;sp|Q08043|ACTN3_HUMAN	sp|O43707|ACTN4_HUMAN;sp|O43707-2|ACTN4_HUMAN;sp|O43707-3|ACTN4_HUMAN	Alpha-actinin-4 OS=Homo sapiens OX=9606 GN=ACTN4 PE=1 SV=2;Isoform ACTN4ISO of Alpha-actinin-4 OS=Homo sapiens OX=9606 GN=ACTN4;Isoform 3 of Alpha-actinin-4 OS=Homo sapiens OX=9606 GN=ACTN4			FALSE		TRUE
sp|P55265-5|DSRAD_HUMAN	ADAR	sp|P55265-5|DSRAD_HUMAN;sp|P55265|DSRAD_HUMAN;sp|P55265-4|DSRAD_HUMAN;sp|P55265-3|DSRAD_HUMAN;sp|P55265-2|DSRAD_HUMAN	sp|P55265-5|DSRAD_HUMAN;sp|P55265|DSRAD_HUMAN;sp|P55265-4|DSRAD_HUMAN;sp|P55265-3|DSRAD_HUMAN;sp|P55265-2|DSRAD_HUMAN	Isoform 5 of Double-stranded RNA-specific adenosine deaminase OS=Homo sapiens OX=9606 GN=ADAR;Double-stranded RNA-specific adenosine deaminase OS=Homo sapiens OX=9606 GN=ADAR PE=1 SV=4;Isoform 4 of Double-stranded RNA-specific adenosine deaminase OS=Homo s	-0.519917	0.0754258	FALSE		TRUE
sp|P78563-3|RED1_HUMAN	ADARB1	sp|P78563-3|RED1_HUMAN;sp|P78563|RED1_HUMAN;sp|P78563-5|RED1_HUMAN;sp|P78563-6|RED1_HUMAN;sp|P78563-2|RED1_HUMAN;sp|P78563-4|RED1_HUMAN	sp|P78563-3|RED1_HUMAN;sp|P78563|RED1_HUMAN;sp|P78563-5|RED1_HUMAN;sp|P78563-6|RED1_HUMAN;sp|P78563-2|RED1_HUMAN;sp|P78563-4|RED1_HUMAN	Isoform 3 of Double-stranded RNA-specific editase 1 OS=Homo sapiens OX=9606 GN=ADARB1;Double-stranded RNA-specific editase 1 OS=Homo sapiens OX=9606 GN=ADARB1 PE=1 SV=1;Isoform 5 of Double-stranded RNA-specific editase 1 OS=Homo sapiens OX=9606 GN=ADARB1;I			FALSE		TRUE
sp|Q09666|AHNK_HUMAN	AHNAK	sp|Q09666|AHNK_HUMAN	sp|Q09666|AHNK_HUMAN	Neuroblast differentiation-associated protein AHNAK OS=Homo sapiens OX=9606 GN=AHNAK PE=1 SV=2	2.7389	0.946472	TRUE	enriched	FALSE
sp|O95831-6|AIFM1_HUMAN	AIFM1	sp|O95831-6|AIFM1_HUMAN;sp|O95831-4|AIFM1_HUMAN;sp|O95831-3|AIFM1_HUMAN;sp|O95831|AIFM1_HUMAN	sp|O95831-6|AIFM1_HUMAN;sp|O95831-4|AIFM1_HUMAN;sp|O95831-3|AIFM1_HUMAN;sp|O95831|AIFM1_HUMAN	Isoform 6 of Apoptosis-inducing factor 1, mitochondrial OS=Homo sapiens OX=9606 GN=AIFM1;Isoform 4 of Apoptosis-inducing factor 1, mitochondrial OS=Homo sapiens OX=9606 GN=AIFM1;Isoform 3 of Apoptosis-inducing factor 1, mitochondrial OS=Homo sapiens OX=960	-0.109651	0.323601	FALSE		FALSE
sp|P54819-6|KAD2_HUMAN	AK2	sp|P54819-6|KAD2_HUMAN;sp|P54819-5|KAD2_HUMAN;sp|P54819-2|KAD2_HUMAN;sp|P54819|KAD2_HUMAN;sp|P54819-4|KAD2_HUMAN;sp|P54819-3|KAD2_HUMAN	sp|P54819-6|KAD2_HUMAN;sp|P54819-5|KAD2_HUMAN;sp|P54819-2|KAD2_HUMAN;sp|P54819|KAD2_HUMAN;sp|P54819-4|KAD2_HUMAN;sp|P54819-3|KAD2_HUMAN	Isoform 6 of Adenylate kinase 2, mitochondrial OS=Homo sapiens OX=9606 GN=AK2;Isoform 5 of Adenylate kinase 2, mitochondrial OS=Homo sapiens OX=9606 GN=AK2;Isoform 2 of Adenylate kinase 2, mitochondrial OS=Homo sapiens OX=9606 GN=AK2;Adenylate kinase 2, mi	2.76912	0.953771	TRUE	enriched	FALSE
sp|O43823|AKAP8_HUMAN	AKAP8	sp|O43823|AKAP8_HUMAN	sp|O43823|AKAP8_HUMAN	A-kinase anchor protein 8 OS=Homo sapiens OX=9606 GN=AKAP8 PE=1 SV=1	-0.219781	0.214112	FALSE		TRUE
sp|Q9ULX6-2|AKP8L_HUMAN	AKAP8L	sp|Q9ULX6-2|AKP8L_HUMAN;sp|Q9ULX6|AKP8L_HUMAN	sp|Q9ULX6-2|AKP8L_HUMAN;sp|Q9ULX6|AKP8L_HUMAN	Isoform 2 of A-kinase anchor protein 8-like OS=Homo sapiens OX=9606 GN=AKAP8L;A-kinase anchor protein 8-like OS=Homo sapiens OX=9606 GN=AKAP8L PE=1 SV=4			FALSE		TRUE
sp|P54886-2|P5CS_HUMAN	ALDH18A1	sp|P54886-2|P5CS_HUMAN;sp|P54886|P5CS_HUMAN	sp|P54886-2|P5CS_HUMAN;sp|P54886|P5CS_HUMAN	Isoform Short of Delta-1-pyrroline-5-carboxylate synthase OS=Homo sapiens OX=9606 GN=ALDH18A1;Delta-1-pyrroline-5-carboxylate synthase OS=Homo sapiens OX=9606 GN=ALDH18A1 PE=1 SV=2	1.12897	0.856448	TRUE	enriched	FALSE
sp|P04075-2|ALDOA_HUMAN	ALDOA	sp|P04075-2|ALDOA_HUMAN;sp|P04075|ALDOA_HUMAN;sp|P09972|ALDOC_HUMAN	sp|P04075-2|ALDOA_HUMAN;sp|P04075|ALDOA_HUMAN	Isoform 2 of Fructose-bisphosphate aldolase A OS=Homo sapiens OX=9606 GN=ALDOA;Fructose-bisphosphate aldolase A OS=Homo sapiens OX=9606 GN=ALDOA PE=1 SV=2	-1.00058	0.0413625	TRUE	depleted	FALSE
sp|P05187|PPB1_HUMAN	ALPP	sp|P05187|PPB1_HUMAN;sp|P10696|PPBN_HUMAN;sp|P09923|PPBI_HUMAN	sp|P05187|PPB1_HUMAN;sp|P10696|PPBN_HUMAN	Alkaline phosphatase, placental type OS=Homo sapiens OX=9606 GN=ALPP PE=1 SV=2;Alkaline phosphatase, germ cell type OS=Homo sapiens OX=9606 GN=ALPG PE=2 SV=4	0.351442	0.678832	FALSE		FALSE
sp|Q86V81|THOC4_HUMAN	ALYREF	sp|Q86V81|THOC4_HUMAN	sp|Q86V81|THOC4_HUMAN	THO complex subunit 4 OS=Homo sapiens OX=9606 GN=ALYREF PE=1 SV=3	1.93333	0.914842	TRUE	enriched	TRUE
sp|O75179-5|ANR17_HUMAN	ANKRD17	sp|O75179-5|ANR17_HUMAN;sp|O75179-3|ANR17_HUMAN;sp|O75179-4|ANR17_HUMAN;sp|O75179-6|ANR17_HUMAN;sp|O75179-7|ANR17_HUMAN;sp|O75179-2|ANR17_HUMAN;sp|O75179|ANR17_HUMAN	sp|O75179-5|ANR17_HUMAN;sp|O75179-3|ANR17_HUMAN;sp|O75179-4|ANR17_HUMAN;sp|O75179-6|ANR17_HUMAN;sp|O75179-7|ANR17_HUMAN;sp|O75179-2|ANR17_HUMAN;sp|O75179|ANR17_HUMAN	Isoform 5 of Ankyrin repeat domain-containing protein 17 OS=Homo sapiens OX=9606 GN=ANKRD17;Isoform 3 of Ankyrin repeat domain-containing protein 17 OS=Homo sapiens OX=9606 GN=ANKRD17;Isoform 4 of Ankyrin repeat domain-containing protein 17 OS=Homo sapiens	-4.06345	0.00243309	TRUE	depleted	TRUE
sp|P04083|ANXA1_HUMAN	ANXA1	sp|P04083|ANXA1_HUMAN	sp|P04083|ANXA1_HUMAN	Annexin A1 OS=Homo sapiens OX=9606 GN=ANXA1 PE=1 SV=2			FALSE		TRUE
sp|P07355|ANXA2_HUMAN	ANXA2	sp|P07355|ANXA2_HUMAN;sp|P07355-2|ANXA2_HUMAN;sp|A6NMY6|AXA2L_HUMAN	sp|P07355|ANXA2_HUMAN;sp|P07355-2|ANXA2_HUMAN;sp|A6NMY6|AXA2L_HUMAN	Annexin A2 OS=Homo sapiens OX=9606 GN=ANXA2 PE=1 SV=2;Isoform 2 of Annexin A2 OS=Homo sapiens OX=9606 GN=ANXA2;Putative annexin A2-like protein OS=Homo sapiens OX=9606 GN=ANXA2P2 PE=5 SV=2	-0.213727	0.218978	FALSE		FALSE
sp|P08758|ANXA5_HUMAN	ANXA5	sp|P08758|ANXA5_HUMAN	sp|P08758|ANXA5_HUMAN	Annexin A5 OS=Homo sapiens OX=9606 GN=ANXA5 PE=1 SV=2			FALSE		FALSE
sp|O94973-3|AP2A2_HUMAN	AP2A2	sp|O94973-3|AP2A2_HUMAN;sp|O94973|AP2A2_HUMAN;sp|O94973-2|AP2A2_HUMAN;sp|O95782-2|AP2A1_HUMAN;sp|O95782|AP2A1_HUMAN	sp|O94973-3|AP2A2_HUMAN;sp|O94973|AP2A2_HUMAN;sp|O94973-2|AP2A2_HUMAN;sp|O95782-2|AP2A1_HUMAN;sp|O95782|AP2A1_HUMAN	Isoform 3 of AP-2 complex subunit alpha-2 OS=Homo sapiens OX=9606 GN=AP2A2;AP-2 complex subunit alpha-2 OS=Homo sapiens OX=9606 GN=AP2A2 PE=1 SV=2;Isoform 2 of AP-2 complex subunit alpha-2 OS=Homo sapiens OX=9606 GN=AP2A2;Isoform B of AP-2 complex subunit			FALSE		TRUE
sp|Q96CW1-2|AP2M1_HUMAN	AP2M1	sp|Q96CW1-2|AP2M1_HUMAN;sp|Q96CW1|AP2M1_HUMAN	sp|Q96CW1-2|AP2M1_HUMAN;sp|Q96CW1|AP2M1_HUMAN	Isoform 2 of AP-2 complex subunit mu OS=Homo sapiens OX=9606 GN=AP2M1;AP-2 complex subunit mu OS=Homo sapiens OX=9606 GN=AP2M1 PE=1 SV=2	1.06733	0.841849	TRUE	enriched	FALSE
sp|P05089-3|ARGI1_HUMAN	ARG1	sp|P05089-3|ARGI1_HUMAN;sp|P05089|ARGI1_HUMAN;sp|P05089-2|ARGI1_HUMAN	sp|P05089-3|ARGI1_HUMAN;sp|P05089|ARGI1_HUMAN;sp|P05089-2|ARGI1_HUMAN	Isoform 3 of Arginase-1 OS=Homo sapiens OX=9606 GN=ARG1;Arginase-1 OS=Homo sapiens OX=9606 GN=ARG1 PE=1 SV=2;Isoform 2 of Arginase-1 OS=Homo sapiens OX=9606 GN=ARG1	0.198837	0.613139	FALSE		FALSE
sp|Q9NWB6-3|ARGL1_HUMAN	ARGLU1	sp|Q9NWB6-3|ARGL1_HUMAN;sp|Q9NWB6-2|ARGL1_HUMAN;sp|Q9NWB6|ARGL1_HUMAN	sp|Q9NWB6-3|ARGL1_HUMAN;sp|Q9NWB6-2|ARGL1_HUMAN;sp|Q9NWB6|ARGL1_HUMAN	Isoform 3 of Arginine and glutamate-rich protein 1 OS=Homo sapiens OX=9606 GN=ARGLU1;Isoform 2 of Arginine and glutamate-rich protein 1 OS=Homo sapiens OX=9606 GN=ARGLU1;Arginine and glutamate-rich protein 1 OS=Homo sapiens OX=9606 GN=ARGLU1 PE=1 SV=1	0.42591	0.710462	FALSE		TRUE
sp|Q66PJ3-7|AR6P4_HUMAN	ARL6IP4	sp|Q66PJ3-7|AR6P4_HUMAN;sp|Q66PJ3-3|AR6P4_HUMAN;sp|Q66PJ3-2|AR6P4_HUMAN;sp|Q66PJ3|AR6P4_HUMAN;sp|Q66PJ3-4|AR6P4_HUMAN;sp|Q66PJ3-5|AR6P4_HUMAN	sp|Q66PJ3-7|AR6P4_HUMAN;sp|Q66PJ3-3|AR6P4_HUMAN;sp|Q66PJ3-2|AR6P4_HUMAN;sp|Q66PJ3|AR6P4_HUMAN;sp|Q66PJ3-4|AR6P4_HUMAN	Isoform 7 of ADP-ribosylation factor-like protein 6-interacting protein 4 OS=Homo sapiens OX=9606 GN=ARL6IP4;Isoform 3 of ADP-ribosylation factor-like protein 6-interacting protein 4 OS=Homo sapiens OX=9606 GN=ARL6IP4;Isoform 2 of ADP-ribosylation factor-l	0.12974	0.559611	FALSE		TRUE
sp|P08243|ASNS_HUMAN	ASNS	sp|P08243|ASNS_HUMAN;sp|P08243-2|ASNS_HUMAN;sp|P08243-3|ASNS_HUMAN	sp|P08243|ASNS_HUMAN;sp|P08243-2|ASNS_HUMAN;sp|P08243-3|ASNS_HUMAN	Asparagine synthetase [glutamine-hydrolyzing] OS=Homo sapiens OX=9606 GN=ASNS PE=1 SV=4;Isoform 2 of Asparagine synthetase [glutamine-hydrolyzing] OS=Homo sapiens OX=9606 GN=ASNS;Isoform 3 of Asparagine synthetase [glutamine-hydrolyzing] OS=Homo sapiens OX			FALSE		FALSE
sp|Q12797-10|ASPH_HUMAN	ASPH	sp|Q12797-10|ASPH_HUMAN;sp|Q12797|ASPH_HUMAN	sp|Q12797-10|ASPH_HUMAN;sp|Q12797|ASPH_HUMAN	Isoform 10 of Aspartyl/asparaginyl beta-hydroxylase OS=Homo sapiens OX=9606 GN=ASPH;Aspartyl/asparaginyl beta-hydroxylase OS=Homo sapiens OX=9606 GN=ASPH PE=1 SV=3			FALSE		FALSE
sp|P00966|ASSY_HUMAN	ASS1	sp|P00966|ASSY_HUMAN	sp|P00966|ASSY_HUMAN	Argininosuccinate synthase OS=Homo sapiens OX=9606 GN=ASS1 PE=1 SV=2			FALSE		TRUE
sp|Q9NVI7-2|ATD3A_HUMAN	ATAD3A	sp|Q9NVI7-2|ATD3A_HUMAN;sp|Q5T9A4|ATD3B_HUMAN;sp|Q9NVI7-3|ATD3A_HUMAN;sp|Q9NVI7|ATD3A_HUMAN;sp|Q5T9A4-2|ATD3B_HUMAN;sp|Q5T9A4-3|ATD3B_HUMAN	sp|Q9NVI7-2|ATD3A_HUMAN;sp|Q5T9A4|ATD3B_HUMAN;sp|Q9NVI7-3|ATD3A_HUMAN;sp|Q9NVI7|ATD3A_HUMAN	Isoform 2 of ATPase family AAA domain-containing protein 3A OS=Homo sapiens OX=9606 GN=ATAD3A;ATPase family AAA domain-containing protein 3B OS=Homo sapiens OX=9606 GN=ATAD3B PE=1 SV=1;Isoform 3 of ATPase family AAA domain-containing protein 3A OS=Homo sap	2.15509	0.924574	TRUE	enriched	FALSE
sp|P05023-3|AT1A1_HUMAN	ATP1A1	sp|P05023-3|AT1A1_HUMAN;sp|P05023-4|AT1A1_HUMAN;sp|P05023|AT1A1_HUMAN;sp|P05023-2|AT1A1_HUMAN;sp|P13637|AT1A3_HUMAN;sp|P13637-2|AT1A3_HUMAN;sp|P13637-3|AT1A3_HUMAN;sp|P50993|AT1A2_HUMAN;sp|Q13733|AT1A4_HUMAN;sp|P20648|ATP4A_HUMAN;sp|P54707|AT12A_HUMAN;sp|P54707-2|AT12A_HUMAN	sp|P05023-3|AT1A1_HUMAN;sp|P05023-4|AT1A1_HUMAN;sp|P05023|AT1A1_HUMAN;sp|P05023-2|AT1A1_HUMAN;sp|P13637|AT1A3_HUMAN;sp|P13637-2|AT1A3_HUMAN;sp|P13637-3|AT1A3_HUMAN	Isoform 3 of Sodium/potassium-transporting ATPase subunit alpha-1 OS=Homo sapiens OX=9606 GN=ATP1A1;Isoform 4 of Sodium/potassium-transporting ATPase subunit alpha-1 OS=Homo sapiens OX=9606 GN=ATP1A1;Sodium/potassium-transporting ATPase subunit alpha-1 OS=	0.010062	0.442822	FALSE		FALSE
sp|P16615|AT2A2_HUMAN	ATP2A2	sp|P16615|AT2A2_HUMAN;sp|P16615-5|AT2A2_HUMAN;sp|P16615-2|AT2A2_HUMAN;sp|P16615-3|AT2A2_HUMAN;sp|P16615-4|AT2A2_HUMAN;sp|O14983-3|AT2A1_HUMAN;sp|O14983-2|AT2A1_HUMAN;sp|O14983|AT2A1_HUMAN;sp|Q93084-4|AT2A3_HUMAN;sp|Q93084-2|AT2A3_HUMAN;sp|Q93084-7|AT2A3_HUMAN;sp|Q93084|AT2A3_HUMAN;sp|Q93084-6|AT2A3_HUMAN;sp|Q93084-5|AT2A3_HUMAN	sp|P16615|AT2A2_HUMAN;sp|P16615-5|AT2A2_HUMAN;sp|P16615-2|AT2A2_HUMAN;sp|P16615-3|AT2A2_HUMAN;sp|P16615-4|AT2A2_HUMAN	Sarcoplasmic/endoplasmic reticulum calcium ATPase 2 OS=Homo sapiens OX=9606 GN=ATP2A2 PE=1 SV=1;Isoform 5 of Sarcoplasmic/endoplasmic reticulum calcium ATPase 2 OS=Homo sapiens OX=9606 GN=ATP2A2;Isoform 2 of Sarcoplasmic/endoplasmic reticulum calcium ATPas	0.0423889	0.479319	FALSE		FALSE
sp|P25705|ATPA_HUMAN	ATP5F1A	sp|P25705|ATPA_HUMAN;sp|P25705-2|ATPA_HUMAN;sp|P25705-3|ATPA_HUMAN	sp|P25705|ATPA_HUMAN;sp|P25705-2|ATPA_HUMAN;sp|P25705-3|ATPA_HUMAN	ATP synthase subunit alpha, mitochondrial OS=Homo sapiens OX=9606 GN=ATP5F1A PE=1 SV=1;Isoform 2 of ATP synthase subunit alpha, mitochondrial OS=Homo sapiens OX=9606 GN=ATP5F1A;Isoform 3 of ATP synthase subunit alpha, mitochondrial OS=Homo sapiens OX=9606	-0.0155101	0.411192	FALSE		FALSE
sp|P06576|ATPB_HUMAN	ATP5F1B	sp|P06576|ATPB_HUMAN	sp|P06576|ATPB_HUMAN	ATP synthase subunit beta, mitochondrial OS=Homo sapiens OX=9606 GN=ATP5F1B PE=1 SV=3	-0.188835	0.238443	FALSE		FALSE
sp|P36542|ATPG_HUMAN	ATP5F1C	sp|P36542|ATPG_HUMAN;sp|P36542-2|ATPG_HUMAN	sp|P36542|ATPG_HUMAN;sp|P36542-2|ATPG_HUMAN	ATP synthase subunit gamma, mitochondrial OS=Homo sapiens OX=9606 GN=ATP5F1C PE=1 SV=1;Isoform Heart of ATP synthase subunit gamma, mitochondrial OS=Homo sapiens OX=9606 GN=ATP5F1C	-0.190891	0.23601	FALSE		FALSE
sp|Q9UII2|ATIF1_HUMAN	ATP5IF1	sp|Q9UII2|ATIF1_HUMAN;sp|Q9UII2-3|ATIF1_HUMAN;sp|Q9UII2-2|ATIF1_HUMAN	sp|Q9UII2|ATIF1_HUMAN;sp|Q9UII2-3|ATIF1_HUMAN;sp|Q9UII2-2|ATIF1_HUMAN	ATPase inhibitor, mitochondrial OS=Homo sapiens OX=9606 GN=ATP5IF1 PE=1 SV=1;Isoform 3 of ATPase inhibitor, mitochondrial OS=Homo sapiens OX=9606 GN=ATP5IF1;Isoform 2 of ATPase inhibitor, mitochondrial OS=Homo sapiens OX=9606 GN=ATP5IF1	-0.0143311	0.416058	FALSE		FALSE
sp|P56385|ATP5I_HUMAN	ATP5ME	sp|P56385|ATP5I_HUMAN	sp|P56385|ATP5I_HUMAN	ATP synthase subunit e, mitochondrial OS=Homo sapiens OX=9606 GN=ATP5ME PE=1 SV=2	-0.276858	0.172749	FALSE		FALSE
sp|P56134-4|ATPK_HUMAN	ATP5MF	sp|P56134-4|ATPK_HUMAN;sp|P56134-3|ATPK_HUMAN;sp|P56134-2|ATPK_HUMAN;sp|P56134|ATPK_HUMAN	sp|P56134-4|ATPK_HUMAN;sp|P56134-3|ATPK_HUMAN;sp|P56134-2|ATPK_HUMAN;sp|P56134|ATPK_HUMAN	Isoform 4 of ATP synthase subunit f, mitochondrial OS=Homo sapiens OX=9606 GN=ATP5MF;Isoform 3 of ATP synthase subunit f, mitochondrial OS=Homo sapiens OX=9606 GN=ATP5MF;Isoform 2 of ATP synthase subunit f, mitochondrial OS=Homo sapiens OX=9606 GN=ATP5MF;A			FALSE		FALSE
sp|P24539|AT5F1_HUMAN	ATP5PB	sp|P24539|AT5F1_HUMAN	sp|P24539|AT5F1_HUMAN	ATP synthase F(0) complex subunit B1, mitochondrial OS=Homo sapiens OX=9606 GN=ATP5PB PE=1 SV=2	2.7031	0.944039	TRUE	enriched	FALSE
sp|O75947-2|ATP5H_HUMAN	ATP5PD	sp|O75947-2|ATP5H_HUMAN;sp|O75947|ATP5H_HUMAN	sp|O75947-2|ATP5H_HUMAN;sp|O75947|ATP5H_HUMAN	Isoform 2 of ATP synthase subunit d, mitochondrial OS=Homo sapiens OX=9606 GN=ATP5PD;ATP synthase subunit d, mitochondrial OS=Homo sapiens OX=9606 GN=ATP5PD PE=1 SV=3	3.49551	0.985401	TRUE	enriched	FALSE
sp|P18859|ATP5J_HUMAN	ATP5PF	sp|P18859|ATP5J_HUMAN;sp|P18859-2|ATP5J_HUMAN	sp|P18859|ATP5J_HUMAN;sp|P18859-2|ATP5J_HUMAN	ATP synthase-coupling factor 6, mitochondrial OS=Homo sapiens OX=9606 GN=ATP5PF PE=1 SV=1;Isoform 2 of ATP synthase-coupling factor 6, mitochondrial OS=Homo sapiens OX=9606 GN=ATP5PF	-0.535217	0.0705596	FALSE		FALSE
sp|P48047|ATPO_HUMAN	ATP5PO	sp|P48047|ATPO_HUMAN	sp|P48047|ATPO_HUMAN	ATP synthase subunit O, mitochondrial OS=Homo sapiens OX=9606 GN=ATP5PO PE=1 SV=1	0.0298806	0.462287	FALSE		FALSE
sp|O95816|BAG2_HUMAN	BAG2	sp|O95816|BAG2_HUMAN;sp|O95816-2|BAG2_HUMAN	sp|O95816|BAG2_HUMAN;sp|O95816-2|BAG2_HUMAN	BAG family molecular chaperone regulator 2 OS=Homo sapiens OX=9606 GN=BAG2 PE=1 SV=1;Isoform 2 of BAG family molecular chaperone regulator 2 OS=Homo sapiens OX=9606 GN=BAG2			FALSE		FALSE
sp|P80723|BASP1_HUMAN	BASP1	sp|P80723|BASP1_HUMAN;sp|P80723-2|BASP1_HUMAN	sp|P80723|BASP1_HUMAN	Brain acid soluble protein 1 OS=Homo sapiens OX=9606 GN=BASP1 PE=1 SV=2	0.391548	0.70073	FALSE		FALSE
sp|Q9NYF8-4|BCLF1_HUMAN	BCLAF1	sp|Q9NYF8-4|BCLF1_HUMAN;sp|Q9NYF8-2|BCLF1_HUMAN;sp|Q9NYF8|BCLF1_HUMAN;sp|Q9NYF8-3|BCLF1_HUMAN	sp|Q9NYF8-4|BCLF1_HUMAN;sp|Q9NYF8-2|BCLF1_HUMAN;sp|Q9NYF8|BCLF1_HUMAN;sp|Q9NYF8-3|BCLF1_HUMAN	Isoform 4 of Bcl-2-associated transcription factor 1 OS=Homo sapiens OX=9606 GN=BCLAF1;Isoform 2 of Bcl-2-associated transcription factor 1 OS=Homo sapiens OX=9606 GN=BCLAF1;Bcl-2-associated transcription factor 1 OS=Homo sapiens OX=9606 GN=BCLAF1 PE=1 SV=	0.0916068	0.515815	FALSE		TRUE
sp|Q9NR09|BIRC6_HUMAN	BIRC6	sp|Q9NR09|BIRC6_HUMAN	sp|Q9NR09|BIRC6_HUMAN	Baculoviral IAP repeat-containing protein 6 OS=Homo sapiens OX=9606 GN=BIRC6 PE=1 SV=2			FALSE		FALSE
sp|P35613-3|BASI_HUMAN	BSG	sp|P35613-3|BASI_HUMAN;sp|P35613-4|BASI_HUMAN;sp|P35613-2|BASI_HUMAN;sp|P35613|BASI_HUMAN	sp|P35613-3|BASI_HUMAN;sp|P35613-4|BASI_HUMAN;sp|P35613-2|BASI_HUMAN;sp|P35613|BASI_HUMAN	Isoform 3 of Basigin OS=Homo sapiens OX=9606 GN=BSG;Isoform 4 of Basigin OS=Homo sapiens OX=9606 GN=BSG;Isoform 2 of Basigin OS=Homo sapiens OX=9606 GN=BSG;Basigin OS=Homo sapiens OX=9606 GN=BSG PE=1 SV=2	-0.0200217	0.403893	FALSE		FALSE
sp|P20290-2|BTF3_HUMAN	BTF3	sp|P20290-2|BTF3_HUMAN;sp|P20290|BTF3_HUMAN	sp|P20290-2|BTF3_HUMAN;sp|P20290|BTF3_HUMAN	Isoform 2 of Transcription factor BTF3 OS=Homo sapiens OX=9606 GN=BTF3;Transcription factor BTF3 OS=Homo sapiens OX=9606 GN=BTF3 PE=1 SV=1			FALSE		FALSE
sp|Q13895|BYST_HUMAN	BYSL	sp|Q13895|BYST_HUMAN	sp|Q13895|BYST_HUMAN	Bystin OS=Homo sapiens OX=9606 GN=BYSL PE=1 SV=3			FALSE		TRUE
sp|E9PRG8|CK098_HUMAN	C11orf98	sp|E9PRG8|CK098_HUMAN	sp|E9PRG8|CK098_HUMAN	Uncharacterized protein C11orf98 OS=Homo sapiens OX=9606 GN=C11orf98 PE=4 SV=2			FALSE		FALSE
sp|Q9BVC5-2|ASHWN_HUMAN	C2orf49	sp|Q9BVC5-2|ASHWN_HUMAN;sp|Q9BVC5|ASHWN_HUMAN	sp|Q9BVC5-2|ASHWN_HUMAN;sp|Q9BVC5|ASHWN_HUMAN	Isoform 2 of Ashwin OS=Homo sapiens OX=9606 GN=C2orf49;Ashwin OS=Homo sapiens OX=9606 GN=C2orf49 PE=1 SV=1			FALSE		TRUE
sp|P27708|PYR1_HUMAN	CAD	sp|P27708|PYR1_HUMAN	sp|P27708|PYR1_HUMAN	CAD protein OS=Homo sapiens OX=9606 GN=CAD PE=1 SV=3			FALSE		TRUE
sp|P27797|CALR_HUMAN	CALR	sp|P27797|CALR_HUMAN	sp|P27797|CALR_HUMAN	Calreticulin OS=Homo sapiens OX=9606 GN=CALR PE=1 SV=1			FALSE		FALSE
sp|O43852|CALU_HUMAN	CALU	sp|O43852|CALU_HUMAN;sp|O43852-3|CALU_HUMAN;sp|O43852-5|CALU_HUMAN;sp|O43852-6|CALU_HUMAN;sp|O43852-13|CALU_HUMAN;sp|O43852-14|CALU_HUMAN;sp|O43852-11|CALU_HUMAN;sp|O43852-10|CALU_HUMAN;sp|O43852-2|CALU_HUMAN;sp|O43852-4|CALU_HUMAN;sp|O43852-9|CALU_HUMAN;sp|O43852-15|CALU_HUMAN;sp|O43852-12|CALU_HUMAN;sp|O43852-7|CALU_HUMAN;sp|O43852-8|CALU_HUMAN	sp|O43852|CALU_HUMAN;sp|O43852-3|CALU_HUMAN;sp|O43852-5|CALU_HUMAN;sp|O43852-6|CALU_HUMAN;sp|O43852-13|CALU_HUMAN;sp|O43852-14|CALU_HUMAN;sp|O43852-11|CALU_HUMAN;sp|O43852-10|CALU_HUMAN;sp|O43852-2|CALU_HUMAN;sp|O43852-4|CALU_HUMAN	Calumenin OS=Homo sapiens OX=9606 GN=CALU PE=1 SV=2;Isoform 3 of Calumenin OS=Homo sapiens OX=9606 GN=CALU;Isoform 5 of Calumenin OS=Homo sapiens OX=9606 GN=CALU;Isoform 6 of Calumenin OS=Homo sapiens OX=9606 GN=CALU;Isoform 13 of Calumenin OS=Homo sapiens	1.75834	0.895377	TRUE	enriched	FALSE
sp|P27824-2|CALX_HUMAN	CANX	sp|P27824-2|CALX_HUMAN;sp|P27824|CALX_HUMAN;sp|P27824-3|CALX_HUMAN	sp|P27824-2|CALX_HUMAN;sp|P27824|CALX_HUMAN;sp|P27824-3|CALX_HUMAN	Isoform 2 of Calnexin OS=Homo sapiens OX=9606 GN=CANX;Calnexin OS=Homo sapiens OX=9606 GN=CANX PE=1 SV=2;Isoform 3 of Calnexin OS=Homo sapiens OX=9606 GN=CANX	-0.11351	0.313869	FALSE		FALSE
sp|Q6NZI2|CAVN1_HUMAN	CAVIN1	sp|Q6NZI2|CAVN1_HUMAN;sp|Q6NZI2-2|CAVN1_HUMAN;sp|Q6NZI2-3|CAVN1_HUMAN	sp|Q6NZI2|CAVN1_HUMAN;sp|Q6NZI2-2|CAVN1_HUMAN;sp|Q6NZI2-3|CAVN1_HUMAN	Caveolae-associated protein 1 OS=Homo sapiens OX=9606 GN=CAVIN1 PE=1 SV=1;Isoform 2 of Caveolae-associated protein 1 OS=Homo sapiens OX=9606 GN=CAVIN1;Isoform 3 of Caveolae-associated protein 1 OS=Homo sapiens OX=9606 GN=CAVIN1	-0.320826	0.145985	FALSE		FALSE
sp|Q969G5|CAVN3_HUMAN	CAVIN3	sp|Q969G5|CAVN3_HUMAN	sp|Q969G5|CAVN3_HUMAN	Caveolae-associated protein 3 OS=Homo sapiens OX=9606 GN=CAVIN3 PE=1 SV=3	0.109425	0.540146	FALSE		FALSE
sp|Q13185|CBX3_HUMAN	CBX3	sp|Q13185|CBX3_HUMAN;sp|P83916|CBX1_HUMAN	sp|Q13185|CBX3_HUMAN;sp|P83916|CBX1_HUMAN	Chromobox protein homolog 3 OS=Homo sapiens OX=9606 GN=CBX3 PE=1 SV=4;Chromobox protein homolog 1 OS=Homo sapiens OX=9606 GN=CBX1 PE=1 SV=1			FALSE		TRUE
sp|P45973|CBX5_HUMAN	CBX5	sp|P45973|CBX5_HUMAN	sp|P45973|CBX5_HUMAN	Chromobox protein homolog 5 OS=Homo sapiens OX=9606 GN=CBX5 PE=1 SV=1			FALSE		TRUE
sp|Q8N163|CCAR2_HUMAN	CCAR2	sp|Q8N163|CCAR2_HUMAN;sp|Q8N163-2|CCAR2_HUMAN	sp|Q8N163|CCAR2_HUMAN;sp|Q8N163-2|CCAR2_HUMAN	Cell cycle and apoptosis regulator protein 2 OS=Homo sapiens OX=9606 GN=CCAR2 PE=1 SV=2;Isoform 2 of Cell cycle and apoptosis regulator protein 2 OS=Homo sapiens OX=9606 GN=CCAR2	-0.100159	0.3309	FALSE		TRUE
sp|Q96CT7|CC124_HUMAN	CCDC124	sp|Q96CT7|CC124_HUMAN	sp|Q96CT7|CC124_HUMAN	Coiled-coil domain-containing protein 124 OS=Homo sapiens OX=9606 GN=CCDC124 PE=1 SV=1	-0.726413	0.0437956	FALSE		FALSE
sp|Q9H6F5|CCD86_HUMAN	CCDC86	sp|Q9H6F5|CCD86_HUMAN;sp|Q9H6F5-2|CCD86_HUMAN	sp|Q9H6F5|CCD86_HUMAN	Coiled-coil domain-containing protein 86 OS=Homo sapiens OX=9606 GN=CCDC86 PE=1 SV=1			FALSE		TRUE
sp|P78371|TCPB_HUMAN	CCT2	sp|P78371|TCPB_HUMAN;sp|P78371-2|TCPB_HUMAN	sp|P78371|TCPB_HUMAN;sp|P78371-2|TCPB_HUMAN	T-complex protein 1 subunit beta OS=Homo sapiens OX=9606 GN=CCT2 PE=1 SV=4;Isoform 2 of T-complex protein 1 subunit beta OS=Homo sapiens OX=9606 GN=CCT2			FALSE		FALSE
sp|P49368-2|TCPG_HUMAN	CCT3	sp|P49368-2|TCPG_HUMAN;sp|P49368|TCPG_HUMAN	sp|P49368-2|TCPG_HUMAN;sp|P49368|TCPG_HUMAN	Isoform 2 of T-complex protein 1 subunit gamma OS=Homo sapiens OX=9606 GN=CCT3;T-complex protein 1 subunit gamma OS=Homo sapiens OX=9606 GN=CCT3 PE=1 SV=4			FALSE		FALSE
sp|P50991-2|TCPD_HUMAN	CCT4	sp|P50991-2|TCPD_HUMAN;sp|P50991|TCPD_HUMAN	sp|P50991-2|TCPD_HUMAN;sp|P50991|TCPD_HUMAN	Isoform 2 of T-complex protein 1 subunit delta OS=Homo sapiens OX=9606 GN=CCT4;T-complex protein 1 subunit delta OS=Homo sapiens OX=9606 GN=CCT4 PE=1 SV=4			FALSE		TRUE
sp|P48643-2|TCPE_HUMAN	CCT5	sp|P48643-2|TCPE_HUMAN;sp|P48643|TCPE_HUMAN	sp|P48643-2|TCPE_HUMAN;sp|P48643|TCPE_HUMAN	Isoform 2 of T-complex protein 1 subunit epsilon OS=Homo sapiens OX=9606 GN=CCT5;T-complex protein 1 subunit epsilon OS=Homo sapiens OX=9606 GN=CCT5 PE=1 SV=1			FALSE		FALSE
sp|P40227|TCPZ_HUMAN	CCT6A	sp|P40227|TCPZ_HUMAN;sp|P40227-2|TCPZ_HUMAN;sp|Q92526-3|TCPW_HUMAN;sp|Q92526|TCPW_HUMAN	sp|P40227|TCPZ_HUMAN;sp|P40227-2|TCPZ_HUMAN	T-complex protein 1 subunit zeta OS=Homo sapiens OX=9606 GN=CCT6A PE=1 SV=3;Isoform 2 of T-complex protein 1 subunit zeta OS=Homo sapiens OX=9606 GN=CCT6A	0.449955	0.720195	FALSE		FALSE
sp|Q99832-4|TCPH_HUMAN	CCT7	sp|Q99832-4|TCPH_HUMAN;sp|Q99832-3|TCPH_HUMAN;sp|Q99832|TCPH_HUMAN;sp|Q99832-2|TCPH_HUMAN	sp|Q99832-4|TCPH_HUMAN;sp|Q99832-3|TCPH_HUMAN;sp|Q99832|TCPH_HUMAN;sp|Q99832-2|TCPH_HUMAN	Isoform 4 of T-complex protein 1 subunit eta OS=Homo sapiens OX=9606 GN=CCT7;Isoform 3 of T-complex protein 1 subunit eta OS=Homo sapiens OX=9606 GN=CCT7;T-complex protein 1 subunit eta OS=Homo sapiens OX=9606 GN=CCT7 PE=1 SV=2;Isoform 2 of T-complex prote			FALSE		FALSE
sp|P50990|TCPQ_HUMAN	CCT8	sp|P50990|TCPQ_HUMAN;sp|P50990-2|TCPQ_HUMAN;sp|P50990-3|TCPQ_HUMAN	sp|P50990|TCPQ_HUMAN;sp|P50990-2|TCPQ_HUMAN;sp|P50990-3|TCPQ_HUMAN	T-complex protein 1 subunit theta OS=Homo sapiens OX=9606 GN=CCT8 PE=1 SV=4;Isoform 2 of T-complex protein 1 subunit theta OS=Homo sapiens OX=9606 GN=CCT8;Isoform 3 of T-complex protein 1 subunit theta OS=Homo sapiens OX=9606 GN=CCT8			FALSE		TRUE
sp|P60953|CDC42_HUMAN	CDC42	sp|P60953|CDC42_HUMAN;sp|P60953-1|CDC42_HUMAN;sp|P84095|RHOG_HUMAN;sp|Q9H4E5-2|RHOJ_HUMAN;sp|P17081|RHOQ_HUMAN;sp|Q9H4E5|RHOJ_HUMAN	sp|P60953|CDC42_HUMAN;sp|P60953-1|CDC42_HUMAN	Cell division control protein 42 homolog OS=Homo sapiens OX=9606 GN=CDC42 PE=1 SV=2;Isoform 1 of Cell division control protein 42 homolog OS=Homo sapiens OX=9606 GN=CDC42	1.05632	0.839416	TRUE	enriched	FALSE
sp|Q99459|CDC5L_HUMAN	CDC5L	sp|Q99459|CDC5L_HUMAN	sp|Q99459|CDC5L_HUMAN	Cell division cycle 5-like protein OS=Homo sapiens OX=9606 GN=CDC5L PE=1 SV=2			FALSE		TRUE
sp|P21127-9|CD11B_HUMAN	CDK11B	sp|P21127-9|CD11B_HUMAN;sp|Q9UQ88-4|CD11A_HUMAN;sp|P21127-2|CD11B_HUMAN;sp|P21127-3|CD11B_HUMAN;sp|Q9UQ88-2|CD11A_HUMAN;sp|Q9UQ88-3|CD11A_HUMAN;sp|P21127-10|CD11B_HUMAN;sp|P21127-6|CD11B_HUMAN;sp|P21127-8|CD11B_HUMAN;sp|Q9UQ88|CD11A_HUMAN;sp|Q9UQ88-8|CD11A_HUMAN;sp|Q9UQ88-5|CD11A_HUMAN;sp|Q9UQ88-9|CD11A_HUMAN;sp|P21127-5|CD11B_HUMAN;sp|P21127-4|CD11B_HUMAN;sp|P21127-12|CD11B_HUMAN;sp|Q9UQ88-10|CD…	sp|P21127-9|CD11B_HUMAN;sp|Q9UQ88-4|CD11A_HUMAN;sp|P21127-2|CD11B_HUMAN;sp|P21127-3|CD11B_HUMAN;sp|Q9UQ88-2|CD11A_HUMAN;sp|Q9UQ88-3|CD11A_HUMAN;sp|P21127-10|CD11B_HUMAN;sp|P21127-6|CD11B_HUMAN;sp|P21127-8|CD11B_HUMAN;sp|Q9UQ88|CD11A_HUMAN;sp|Q9UQ88-8|CD11A_HUMAN;sp|Q9UQ88-5|CD11A_HUMAN;sp|Q9UQ88-9|CD11A_HUMAN;sp|P21127-5|CD11B_HUMAN;sp|P21127-4|CD11B_HUMAN;sp|P21127-12|CD11B_HUMAN;sp|Q9UQ88-10|CD…	Isoform SV10 of Cyclin-dependent kinase 11B OS=Homo sapiens OX=9606 GN=CDK11B;Isoform SV3 of Cyclin-dependent kinase 11A OS=Homo sapiens OX=9606 GN=CDK11A;Isoform SV1 of Cyclin-dependent kinase 11B OS=Homo sapiens OX=9606 GN=CDK11B;Isoform 2 of Cyclin-depe			FALSE		TRUE
sp|Q02224-3|CENPE_HUMAN	CENPE	sp|Q02224-3|CENPE_HUMAN;sp|Q02224|CENPE_HUMAN	sp|Q02224-3|CENPE_HUMAN;sp|Q02224|CENPE_HUMAN	Isoform 3 of Centromere-associated protein E OS=Homo sapiens OX=9606 GN=CENPE;Centromere-associated protein E OS=Homo sapiens OX=9606 GN=CENPE PE=1 SV=2			FALSE		TRUE
sp|P23528|COF1_HUMAN	CFL1	sp|P23528|COF1_HUMAN;sp|Q9Y281-3|COF2_HUMAN;sp|Q9Y281|COF2_HUMAN	sp|P23528|COF1_HUMAN	Cofilin-1 OS=Homo sapiens OX=9606 GN=CFL1 PE=1 SV=3			FALSE		FALSE
sp|Q96JM3|CHAP1_HUMAN	CHAMP1	sp|Q96JM3|CHAP1_HUMAN	sp|Q96JM3|CHAP1_HUMAN	Chromosome alignment-maintaining phosphoprotein 1 OS=Homo sapiens OX=9606 GN=CHAMP1 PE=1 SV=2			FALSE		TRUE
sp|Q9NX63|MIC19_HUMAN	CHCHD3	sp|Q9NX63|MIC19_HUMAN	sp|Q9NX63|MIC19_HUMAN	MICOS complex subunit MIC19 OS=Homo sapiens OX=9606 GN=CHCHD3 PE=1 SV=1	0.120428	0.549878	FALSE		FALSE
sp|Q14839|CHD4_HUMAN	CHD4	sp|Q14839|CHD4_HUMAN;sp|Q14839-2|CHD4_HUMAN;sp|Q8TDI0|CHD5_HUMAN;sp|Q12873-2|CHD3_HUMAN;sp|Q12873|CHD3_HUMAN;sp|Q12873-3|CHD3_HUMAN	sp|Q14839|CHD4_HUMAN;sp|Q14839-2|CHD4_HUMAN	Chromodomain-helicase-DNA-binding protein 4 OS=Homo sapiens OX=9606 GN=CHD4 PE=1 SV=2;Isoform 2 of Chromodomain-helicase-DNA-binding protein 4 OS=Homo sapiens OX=9606 GN=CHD4			FALSE		TRUE
sp|Q8IWX8|CHERP_HUMAN	CHERP	sp|Q8IWX8|CHERP_HUMAN	sp|Q8IWX8|CHERP_HUMAN	Calcium homeostasis endoplasmic reticulum protein OS=Homo sapiens OX=9606 GN=CHERP PE=1 SV=3	0.759963	0.805353	FALSE		FALSE
sp|Q9Y3Y2-4|CHTOP_HUMAN	CHTOP	sp|Q9Y3Y2-4|CHTOP_HUMAN;sp|Q9Y3Y2|CHTOP_HUMAN;sp|Q9Y3Y2-3|CHTOP_HUMAN	sp|Q9Y3Y2-4|CHTOP_HUMAN;sp|Q9Y3Y2|CHTOP_HUMAN;sp|Q9Y3Y2-3|CHTOP_HUMAN	Isoform 3 of Chromatin target of PRMT1 protein OS=Homo sapiens OX=9606 GN=CHTOP;Chromatin target of PRMT1 protein OS=Homo sapiens OX=9606 GN=CHTOP PE=1 SV=2;Isoform 2 of Chromatin target of PRMT1 protein OS=Homo sapiens OX=9606 GN=CHTOP			FALSE		TRUE
sp|Q07065|CKAP4_HUMAN	CKAP4	sp|Q07065|CKAP4_HUMAN	sp|Q07065|CKAP4_HUMAN	Cytoskeleton-associated protein 4 OS=Homo sapiens OX=9606 GN=CKAP4 PE=1 SV=2	-1.51504	0.0218978	TRUE	depleted	TRUE
sp|Q00610-2|CLH1_HUMAN	CLTC	sp|Q00610-2|CLH1_HUMAN;sp|Q00610|CLH1_HUMAN	sp|Q00610-2|CLH1_HUMAN;sp|Q00610|CLH1_HUMAN	Isoform 2 of Clathrin heavy chain 1 OS=Homo sapiens OX=9606 GN=CLTC;Clathrin heavy chain 1 OS=Homo sapiens OX=9606 GN=CLTC PE=1 SV=5	2.74719	0.951338	TRUE	enriched	FALSE
sp|P62633-2|CNBP_HUMAN	CNBP	sp|P62633-2|CNBP_HUMAN;sp|P62633|CNBP_HUMAN;sp|P62633-7|CNBP_HUMAN;sp|P62633-3|CNBP_HUMAN;sp|P62633-5|CNBP_HUMAN;sp|P62633-6|CNBP_HUMAN	sp|P62633-2|CNBP_HUMAN;sp|P62633|CNBP_HUMAN;sp|P62633-7|CNBP_HUMAN;sp|P62633-3|CNBP_HUMAN;sp|P62633-5|CNBP_HUMAN;sp|P62633-6|CNBP_HUMAN	Isoform 2 of Cellular nucleic acid-binding protein OS=Homo sapiens OX=9606 GN=CNBP;Cellular nucleic acid-binding protein OS=Homo sapiens OX=9606 GN=CNBP PE=1 SV=1;Isoform 7 of Cellular nucleic acid-binding protein OS=Homo sapiens OX=9606 GN=CNBP;Isoform 3	-0.360162	0.128954	FALSE		TRUE
sp|P62633-8|CNBP_HUMAN	CNBP	sp|P62633-8|CNBP_HUMAN;sp|P62633-4|CNBP_HUMAN	sp|P62633-8|CNBP_HUMAN;sp|P62633-4|CNBP_HUMAN	Isoform 8 of Cellular nucleic acid-binding protein OS=Homo sapiens OX=9606 GN=CNBP;Isoform 4 of Cellular nucleic acid-binding protein OS=Homo sapiens OX=9606 GN=CNBP	-0.537864	0.0681265	FALSE		TRUE
sp|Q7Z7A1-5|CNTRL_HUMAN	CNTRL	sp|Q7Z7A1-5|CNTRL_HUMAN;sp|Q7Z7A1|CNTRL_HUMAN;sp|Q7Z7A1-2|CNTRL_HUMAN;sp|Q7Z7A1-3|CNTRL_HUMAN;sp|Q7Z7A1-4|CNTRL_HUMAN	sp|Q7Z7A1-5|CNTRL_HUMAN;sp|Q7Z7A1|CNTRL_HUMAN;sp|Q7Z7A1-2|CNTRL_HUMAN;sp|Q7Z7A1-3|CNTRL_HUMAN	Isoform 5 of Centriolin OS=Homo sapiens OX=9606 GN=CNTRL;Centriolin OS=Homo sapiens OX=9606 GN=CNTRL PE=1 SV=2;Isoform 2 of Centriolin OS=Homo sapiens OX=9606 GN=CNTRL;Isoform 3 of Centriolin OS=Homo sapiens OX=9606 GN=CNTRL	-0.221443	0.211679	FALSE		FALSE
sp|Q8NBJ5|GT251_HUMAN	COLGALT1	sp|Q8NBJ5|GT251_HUMAN	sp|Q8NBJ5|GT251_HUMAN	Procollagen galactosyltransferase 1 OS=Homo sapiens OX=9606 GN=COLGALT1 PE=1 SV=1	0.622503	0.76399	FALSE		FALSE
sp|P53621|COPA_HUMAN	COPA	sp|P53621|COPA_HUMAN;sp|P53621-2|COPA_HUMAN	sp|P53621|COPA_HUMAN;sp|P53621-2|COPA_HUMAN	Coatomer subunit alpha OS=Homo sapiens OX=9606 GN=COPA PE=1 SV=2;Isoform 2 of Coatomer subunit alpha OS=Homo sapiens OX=9606 GN=COPA			FALSE		TRUE
sp|P53618|COPB_HUMAN	COPB1	sp|P53618|COPB_HUMAN	sp|P53618|COPB_HUMAN	Coatomer subunit beta OS=Homo sapiens OX=9606 GN=COPB1 PE=1 SV=3			FALSE		FALSE
sp|P20674|COX5A_HUMAN	COX5A	sp|P20674|COX5A_HUMAN	sp|P20674|COX5A_HUMAN	Cytochrome c oxidase subunit 5A, mitochondrial OS=Homo sapiens OX=9606 GN=COX5A PE=1 SV=2	0.178761	0.596107	FALSE		FALSE
sp|P10606|COX5B_HUMAN	COX5B	sp|P10606|COX5B_HUMAN	sp|P10606|COX5B_HUMAN	Cytochrome c oxidase subunit 5B, mitochondrial OS=Homo sapiens OX=9606 GN=COX5B PE=1 SV=2	2.63031	0.934307	TRUE	enriched	FALSE
sp|P31327-3|CPSM_HUMAN	CPS1	sp|P31327-3|CPSM_HUMAN;sp|P31327|CPSM_HUMAN;sp|P31327-2|CPSM_HUMAN	sp|P31327-3|CPSM_HUMAN;sp|P31327|CPSM_HUMAN;sp|P31327-2|CPSM_HUMAN	Isoform 3 of Carbamoyl-phosphate synthase [ammonia], mitochondrial OS=Homo sapiens OX=9606 GN=CPS1;Carbamoyl-phosphate synthase [ammonia], mitochondrial OS=Homo sapiens OX=9606 GN=CPS1 PE=1 SV=2;Isoform 2 of Carbamoyl-phosphate synthase [ammonia], mitochon	0.85715	0.817518	FALSE		FALSE
sp|Q16630-3|CPSF6_HUMAN	CPSF6	sp|Q16630-3|CPSF6_HUMAN;sp|Q16630|CPSF6_HUMAN;sp|Q16630-2|CPSF6_HUMAN	sp|Q16630-3|CPSF6_HUMAN;sp|Q16630|CPSF6_HUMAN;sp|Q16630-2|CPSF6_HUMAN	Isoform 3 of Cleavage and polyadenylation specificity factor subunit 6 OS=Homo sapiens OX=9606 GN=CPSF6;Cleavage and polyadenylation specificity factor subunit 6 OS=Homo sapiens OX=9606 GN=CPSF6 PE=1 SV=2;Isoform 2 of Cleavage and polyadenylation specifici	-0.00754456	0.423358	FALSE		TRUE
sp|Q8N684-2|CPSF7_HUMAN	CPSF7	sp|Q8N684-2|CPSF7_HUMAN;sp|Q8N684|CPSF7_HUMAN;sp|Q8N684-3|CPSF7_HUMAN	sp|Q8N684-2|CPSF7_HUMAN;sp|Q8N684|CPSF7_HUMAN;sp|Q8N684-3|CPSF7_HUMAN	Isoform 2 of Cleavage and polyadenylation specificity factor subunit 7 OS=Homo sapiens OX=9606 GN=CPSF7;Cleavage and polyadenylation specificity factor subunit 7 OS=Homo sapiens OX=9606 GN=CPSF7 PE=1 SV=1;Isoform 3 of Cleavage and polyadenylation specifici	-0.478512	0.0900243	FALSE		TRUE
sp|P50416-2|CPT1A_HUMAN	CPT1A	sp|P50416-2|CPT1A_HUMAN;sp|P50416|CPT1A_HUMAN	sp|P50416-2|CPT1A_HUMAN;sp|P50416|CPT1A_HUMAN	Isoform 2 of Carnitine O-palmitoyltransferase 1, liver isoform OS=Homo sapiens OX=9606 GN=CPT1A;Carnitine O-palmitoyltransferase 1, liver isoform OS=Homo sapiens OX=9606 GN=CPT1A PE=1 SV=2	-0.262789	0.180049	FALSE		FALSE
sp|P50238|CRIP1_HUMAN	CRIP1	sp|P50238|CRIP1_HUMAN	sp|P50238|CRIP1_HUMAN	Cysteine-rich protein 1 OS=Homo sapiens OX=9606 GN=CRIP1 PE=1 SV=3			FALSE		TRUE
sp|Q9P021|CRIPT_HUMAN	CRIPT	sp|Q9P021|CRIPT_HUMAN	sp|Q9P021|CRIPT_HUMAN	Cysteine-rich PDZ-binding protein OS=Homo sapiens OX=9606 GN=CRIPT PE=1 SV=1			FALSE		TRUE
sp|O75534-2|CSDE1_HUMAN	CSDE1	sp|O75534-2|CSDE1_HUMAN;sp|O75534|CSDE1_HUMAN;sp|O75534-3|CSDE1_HUMAN;sp|O75534-4|CSDE1_HUMAN	sp|O75534-2|CSDE1_HUMAN;sp|O75534|CSDE1_HUMAN;sp|O75534-3|CSDE1_HUMAN;sp|O75534-4|CSDE1_HUMAN	Isoform 2 of Cold shock domain-containing protein E1 OS=Homo sapiens OX=9606 GN=CSDE1;Cold shock domain-containing protein E1 OS=Homo sapiens OX=9606 GN=CSDE1 PE=1 SV=2;Isoform 3 of Cold shock domain-containing protein E1 OS=Homo sapiens OX=9606 GN=CSDE1;I			FALSE		FALSE
sp|P55060-4|XPO2_HUMAN	CSE1L	sp|P55060-4|XPO2_HUMAN;sp|P55060-3|XPO2_HUMAN;sp|P55060|XPO2_HUMAN;sp|P55060-2|XPO2_HUMAN	sp|P55060-4|XPO2_HUMAN;sp|P55060-3|XPO2_HUMAN;sp|P55060|XPO2_HUMAN	Isoform 4 of Exportin-2 OS=Homo sapiens OX=9606 GN=CSE1L;Isoform 3 of Exportin-2 OS=Homo sapiens OX=9606 GN=CSE1L;Exportin-2 OS=Homo sapiens OX=9606 GN=CSE1L PE=1 SV=3	3.28744	0.973236	TRUE	enriched	TRUE
sp|P21291|CSRP1_HUMAN	CSRP1	sp|P21291|CSRP1_HUMAN	sp|P21291|CSRP1_HUMAN	Cysteine and glycine-rich protein 1 OS=Homo sapiens OX=9606 GN=CSRP1 PE=1 SV=3	0.0504804	0.484185	FALSE		FALSE
sp|Q05048|CSTF1_HUMAN	CSTF1	sp|Q05048|CSTF1_HUMAN	sp|Q05048|CSTF1_HUMAN	Cleavage stimulation factor subunit 1 OS=Homo sapiens OX=9606 GN=CSTF1 PE=1 SV=1	-0.423565	0.107056	FALSE		TRUE
sp|P17812|PYRG1_HUMAN	CTPS1	sp|P17812|PYRG1_HUMAN;sp|P17812-2|PYRG1_HUMAN	sp|P17812|PYRG1_HUMAN	CTP synthase 1 OS=Homo sapiens OX=9606 GN=CTPS1 PE=1 SV=2			FALSE		FALSE
sp|Q13619-2|CUL4A_HUMAN	CUL4A	sp|Q13619-2|CUL4A_HUMAN;sp|Q13619|CUL4A_HUMAN;sp|Q13620-3|CUL4B_HUMAN;sp|Q13620-1|CUL4B_HUMAN;sp|Q13620|CUL4B_HUMAN	sp|Q13619-2|CUL4A_HUMAN;sp|Q13619|CUL4A_HUMAN;sp|Q13620-3|CUL4B_HUMAN;sp|Q13620-1|CUL4B_HUMAN;sp|Q13620|CUL4B_HUMAN	Isoform 2 of Cullin-4A OS=Homo sapiens OX=9606 GN=CUL4A;Cullin-4A OS=Homo sapiens OX=9606 GN=CUL4A PE=1 SV=3;Isoform 3 of Cullin-4B OS=Homo sapiens OX=9606 GN=CUL4B;Isoform 2 of Cullin-4B OS=Homo sapiens OX=9606 GN=CUL4B;Cullin-4B OS=Homo sapiens OX=9606 G			FALSE		TRUE
sp|P08574|CY1_HUMAN	CYC1	sp|P08574|CY1_HUMAN	sp|P08574|CY1_HUMAN	Cytochrome c1, heme protein, mitochondrial OS=Homo sapiens OX=9606 GN=CYC1 PE=1 SV=3	-0.140045	0.284672	FALSE		TRUE
sp|Q16678|CP1B1_HUMAN	CYP1B1	sp|Q16678|CP1B1_HUMAN	sp|Q16678|CP1B1_HUMAN	Cytochrome P450 1B1 OS=Homo sapiens OX=9606 GN=CYP1B1 PE=1 SV=2			FALSE		FALSE
sp|Q9UER7-3|DAXX_HUMAN	DAXX	sp|Q9UER7-3|DAXX_HUMAN;sp|Q9UER7-5|DAXX_HUMAN;sp|Q9UER7-4|DAXX_HUMAN;sp|Q9UER7-2|DAXX_HUMAN;sp|Q9UER7|DAXX_HUMAN	sp|Q9UER7-3|DAXX_HUMAN;sp|Q9UER7-5|DAXX_HUMAN;sp|Q9UER7-4|DAXX_HUMAN;sp|Q9UER7-2|DAXX_HUMAN;sp|Q9UER7|DAXX_HUMAN	Isoform 3 of Death domain-associated protein 6 OS=Homo sapiens OX=9606 GN=DAXX;Isoform gamma of Death domain-associated protein 6 OS=Homo sapiens OX=9606 GN=DAXX;Isoform beta of Death domain-associated protein 6 OS=Homo sapiens OX=9606 GN=DAXX;Isoform 2 of			FALSE		TRUE
sp|Q96EP5-2|DAZP1_HUMAN	DAZAP1	sp|Q96EP5-2|DAZP1_HUMAN;sp|Q96EP5|DAZP1_HUMAN	sp|Q96EP5-2|DAZP1_HUMAN;sp|Q96EP5|DAZP1_HUMAN	Isoform 2 of DAZ-associated protein 1 OS=Homo sapiens OX=9606 GN=DAZAP1;DAZ-associated protein 1 OS=Homo sapiens OX=9606 GN=DAZAP1 PE=1 SV=1			FALSE		TRUE
sp|Q9UK59|DBR1_HUMAN	DBR1	sp|Q9UK59|DBR1_HUMAN;sp|Q9UK59-2|DBR1_HUMAN	sp|Q9UK59|DBR1_HUMAN	Lariat debranching enzyme OS=Homo sapiens OX=9606 GN=DBR1 PE=1 SV=2			FALSE		TRUE
sp|P11182|ODB2_HUMAN	DBT	sp|P11182|ODB2_HUMAN	sp|P11182|ODB2_HUMAN	Lipoamide acyltransferase component of branched-chain alpha-keto acid dehydrogenase complex, mitochondrial OS=Homo sapiens OX=9606 GN=DBT PE=1 SV=3	0.195253	0.605839	FALSE		FALSE
sp|Q9NV06|DCA13_HUMAN	DCAF13	sp|Q9NV06|DCA13_HUMAN	sp|Q9NV06|DCA13_HUMAN	DDB1- and CUL4-associated factor 13 OS=Homo sapiens OX=9606 GN=DCAF13 PE=1 SV=2			FALSE		TRUE
sp|P81605|DCD_HUMAN	DCD	sp|P81605|DCD_HUMAN;sp|P81605-2|DCD_HUMAN	sp|P81605|DCD_HUMAN;sp|P81605-2|DCD_HUMAN	Dermcidin OS=Homo sapiens OX=9606 GN=DCD PE=1 SV=2;Isoform 2 of Dermcidin OS=Homo sapiens OX=9606 GN=DCD	2.73953	0.948905	TRUE	enriched	FALSE
sp|Q16531|DDB1_HUMAN	DDB1	sp|Q16531|DDB1_HUMAN;sp|Q16531-2|DDB1_HUMAN	sp|Q16531|DDB1_HUMAN	DNA damage-binding protein 1 OS=Homo sapiens OX=9606 GN=DDB1 PE=1 SV=1	0.730125	0.79562	FALSE		TRUE
sp|Q92499|DDX1_HUMAN	DDX1	sp|Q92499|DDX1_HUMAN;sp|Q92499-3|DDX1_HUMAN;sp|Q92499-2|DDX1_HUMAN	sp|Q92499|DDX1_HUMAN;sp|Q92499-3|DDX1_HUMAN;sp|Q92499-2|DDX1_HUMAN	ATP-dependent RNA helicase DDX1 OS=Homo sapiens OX=9606 GN=DDX1 PE=1 SV=2;Isoform 3 of ATP-dependent RNA helicase DDX1 OS=Homo sapiens OX=9606 GN=DDX1;Isoform 2 of ATP-dependent RNA helicase DDX1 OS=Homo sapiens OX=9606 GN=DDX1	0.551258	0.751825	FALSE		TRUE
sp|Q92841-1|DDX17_HUMAN	DDX17	sp|Q92841-1|DDX17_HUMAN;sp|Q92841-3|DDX17_HUMAN;sp|Q92841|DDX17_HUMAN;sp|Q92841-2|DDX17_HUMAN	sp|Q92841-1|DDX17_HUMAN;sp|Q92841-3|DDX17_HUMAN;sp|Q92841|DDX17_HUMAN;sp|Q92841-2|DDX17_HUMAN	Isoform 2 of Probable ATP-dependent RNA helicase DDX17 OS=Homo sapiens OX=9606 GN=DDX17;Isoform 4 of Probable ATP-dependent RNA helicase DDX17 OS=Homo sapiens OX=9606 GN=DDX17;Probable ATP-dependent RNA helicase DDX17 OS=Homo sapiens OX=9606 GN=DDX17 PE=1	0.0200897	0.452555	FALSE		TRUE
sp|Q9NR30-2|DDX21_HUMAN	DDX21	sp|Q9NR30-2|DDX21_HUMAN;sp|Q9NR30|DDX21_HUMAN;sp|Q9BQ39|DDX50_HUMAN	sp|Q9NR30-2|DDX21_HUMAN;sp|Q9NR30|DDX21_HUMAN	Isoform 2 of Nucleolar RNA helicase 2 OS=Homo sapiens OX=9606 GN=DDX21;Nucleolar RNA helicase 2 OS=Homo sapiens OX=9606 GN=DDX21 PE=1 SV=5			FALSE		TRUE
sp|Q96GQ7|DDX27_HUMAN	DDX27	sp|Q96GQ7|DDX27_HUMAN	sp|Q96GQ7|DDX27_HUMAN	Probable ATP-dependent RNA helicase DDX27 OS=Homo sapiens OX=9606 GN=DDX27 PE=1 SV=2			FALSE		FALSE
sp|O00148|DX39A_HUMAN	DDX39A	sp|O00148|DX39A_HUMAN;sp|Q13838|DX39B_HUMAN;sp|Q13838-2|DX39B_HUMAN;sp|O00148-3|DX39A_HUMAN;sp|O00148-2|DX39A_HUMAN	sp|O00148|DX39A_HUMAN;sp|Q13838|DX39B_HUMAN;sp|Q13838-2|DX39B_HUMAN	ATP-dependent RNA helicase DDX39A OS=Homo sapiens OX=9606 GN=DDX39A PE=1 SV=2;Spliceosome RNA helicase DDX39B OS=Homo sapiens OX=9606 GN=DDX39B PE=1 SV=1;Isoform 2 of Spliceosome RNA helicase DDX39B OS=Homo sapiens OX=9606 GN=DDX39B	0.340235	0.671533	FALSE		TRUE
sp|O00571|DDX3X_HUMAN	DDX3X	sp|O00571|DDX3X_HUMAN;sp|O00571-2|DDX3X_HUMAN;sp|O15523-2|DDX3Y_HUMAN;sp|O15523|DDX3Y_HUMAN;sp|O15523-3|DDX3Y_HUMAN;sp|Q9NQI0-3|DDX4_HUMAN;sp|Q9NQI0-2|DDX4_HUMAN;sp|Q9NQI0-4|DDX4_HUMAN;sp|Q9NQI0|DDX4_HUMAN	sp|O00571|DDX3X_HUMAN;sp|O00571-2|DDX3X_HUMAN;sp|O15523-2|DDX3Y_HUMAN;sp|O15523|DDX3Y_HUMAN	ATP-dependent RNA helicase DDX3X OS=Homo sapiens OX=9606 GN=DDX3X PE=1 SV=3;Isoform 2 of ATP-dependent RNA helicase DDX3X OS=Homo sapiens OX=9606 GN=DDX3X;Isoform 2 of ATP-dependent RNA helicase DDX3Y OS=Homo sapiens OX=9606 GN=DDX3Y;ATP-dependent RNA heli	0.531052	0.737226	FALSE		TRUE
sp|Q7L014|DDX46_HUMAN	DDX46	sp|Q7L014|DDX46_HUMAN	sp|Q7L014|DDX46_HUMAN	Probable ATP-dependent RNA helicase DDX46 OS=Homo sapiens OX=9606 GN=DDX46 PE=1 SV=2	0.163421	0.588808	FALSE		TRUE
sp|Q9H0S4-2|DDX47_HUMAN	DDX47	sp|Q9H0S4-2|DDX47_HUMAN;sp|Q9H0S4|DDX47_HUMAN	sp|Q9H0S4-2|DDX47_HUMAN;sp|Q9H0S4|DDX47_HUMAN	Isoform 2 of Probable ATP-dependent RNA helicase DDX47 OS=Homo sapiens OX=9606 GN=DDX47;Probable ATP-dependent RNA helicase DDX47 OS=Homo sapiens OX=9606 GN=DDX47 PE=1 SV=1			FALSE		FALSE
sp|P17844|DDX5_HUMAN	DDX5	sp|P17844|DDX5_HUMAN;sp|P17844-2|DDX5_HUMAN	sp|P17844|DDX5_HUMAN;sp|P17844-2|DDX5_HUMAN	Probable ATP-dependent RNA helicase DDX5 OS=Homo sapiens OX=9606 GN=DDX5 PE=1 SV=1;Isoform 2 of Probable ATP-dependent RNA helicase DDX5 OS=Homo sapiens OX=9606 GN=DDX5	-0.381246	0.124088	FALSE		TRUE
sp|Q9NY93-2|DDX56_HUMAN	DDX56	sp|Q9NY93-2|DDX56_HUMAN;sp|Q9NY93|DDX56_HUMAN	sp|Q9NY93-2|DDX56_HUMAN;sp|Q9NY93|DDX56_HUMAN	Isoform 2 of Probable ATP-dependent RNA helicase DDX56 OS=Homo sapiens OX=9606 GN=DDX56;Probable ATP-dependent RNA helicase DDX56 OS=Homo sapiens OX=9606 GN=DDX56 PE=1 SV=1			FALSE		TRUE
sp|P26196|DDX6_HUMAN	DDX6	sp|P26196|DDX6_HUMAN	sp|P26196|DDX6_HUMAN	Probable ATP-dependent RNA helicase DDX6 OS=Homo sapiens OX=9606 GN=DDX6 PE=1 SV=2			FALSE		FALSE
sp|P35659|DEK_HUMAN	DEK	sp|P35659|DEK_HUMAN;sp|P35659-2|DEK_HUMAN	sp|P35659|DEK_HUMAN;sp|P35659-2|DEK_HUMAN	Protein DEK OS=Homo sapiens OX=9606 GN=DEK PE=1 SV=1;Isoform 2 of Protein DEK OS=Homo sapiens OX=9606 GN=DEK			FALSE		TRUE
sp|O43143|DHX15_HUMAN	DHX15	sp|O43143|DHX15_HUMAN	sp|O43143|DHX15_HUMAN	Pre-mRNA-splicing factor ATP-dependent RNA helicase DHX15 OS=Homo sapiens OX=9606 GN=DHX15 PE=1 SV=2	-0.384701	0.119221	FALSE		TRUE
sp|Q08211|DHX9_HUMAN	DHX9	sp|Q08211|DHX9_HUMAN;sp|Q08211-2|DHX9_HUMAN	sp|Q08211|DHX9_HUMAN	ATP-dependent RNA helicase A OS=Homo sapiens OX=9606 GN=DHX9 PE=1 SV=4	-0.471443	0.0924574	FALSE		TRUE
sp|Q9UNQ2|DIM1_HUMAN	DIMT1	sp|Q9UNQ2|DIM1_HUMAN	sp|Q9UNQ2|DIM1_HUMAN	Probable dimethyladenosine transferase OS=Homo sapiens OX=9606 GN=DIMT1 PE=1 SV=1			FALSE		TRUE
sp|O60832-2|DKC1_HUMAN	DKC1	sp|O60832-2|DKC1_HUMAN;sp|O60832|DKC1_HUMAN	sp|O60832-2|DKC1_HUMAN;sp|O60832|DKC1_HUMAN	Isoform 3 of H/ACA ribonucleoprotein complex subunit DKC1 OS=Homo sapiens OX=9606 GN=DKC1;H/ACA ribonucleoprotein complex subunit DKC1 OS=Homo sapiens OX=9606 GN=DKC1 PE=1 SV=3			FALSE		TRUE
sp|P10515|ODP2_HUMAN	DLAT	sp|P10515|ODP2_HUMAN	sp|P10515|ODP2_HUMAN	Dihydrolipoyllysine-residue acetyltransferase component of pyruvate dehydrogenase complex, mitochondrial OS=Homo sapiens OX=9606 GN=DLAT PE=1 SV=3	0.101968	0.530414	FALSE		FALSE
sp|P09622-2|DLDH_HUMAN	DLD	sp|P09622-2|DLDH_HUMAN;sp|P09622|DLDH_HUMAN;sp|P09622-3|DLDH_HUMAN	sp|P09622-2|DLDH_HUMAN;sp|P09622|DLDH_HUMAN;sp|P09622-3|DLDH_HUMAN	Isoform 2 of Dihydrolipoyl dehydrogenase, mitochondrial OS=Homo sapiens OX=9606 GN=DLD;Dihydrolipoyl dehydrogenase, mitochondrial OS=Homo sapiens OX=9606 GN=DLD PE=1 SV=2;Isoform 3 of Dihydrolipoyl dehydrogenase, mitochondrial OS=Homo sapiens OX=9606 GN=DL	-0.0586307	0.379562	FALSE		TRUE
sp|P36957|ODO2_HUMAN	DLST	sp|P36957|ODO2_HUMAN;sp|P36957-2|ODO2_HUMAN	sp|P36957|ODO2_HUMAN;sp|P36957-2|ODO2_HUMAN	Dihydrolipoyllysine-residue succinyltransferase component of 2-oxoglutarate dehydrogenase complex, mitochondrial OS=Homo sapiens OX=9606 GN=DLST PE=1 SV=4;Isoform 2 of Dihydrolipoyllysine-residue succinyltransferase component of 2-oxoglutarate dehydrogenas			FALSE		TRUE
sp|Q96JB1-2|DYH8_HUMAN	DNAH8	sp|Q96JB1-2|DYH8_HUMAN;sp|Q96JB1|DYH8_HUMAN	sp|Q96JB1-2|DYH8_HUMAN;sp|Q96JB1|DYH8_HUMAN	Isoform 2 of Dynein heavy chain 8, axonemal OS=Homo sapiens OX=9606 GN=DNAH8;Dynein heavy chain 8, axonemal OS=Homo sapiens OX=9606 GN=DNAH8 PE=1 SV=2	6.75395	1	TRUE	enriched	FALSE
sp|P31689-2|DNJA1_HUMAN	DNAJA1	sp|P31689-2|DNJA1_HUMAN;sp|P31689|DNJA1_HUMAN	sp|P31689-2|DNJA1_HUMAN;sp|P31689|DNJA1_HUMAN	Isoform 2 of DnaJ homolog subfamily A member 1 OS=Homo sapiens OX=9606 GN=DNAJA1;DnaJ homolog subfamily A member 1 OS=Homo sapiens OX=9606 GN=DNAJA1 PE=1 SV=2			FALSE		FALSE
sp|Q9ULA0|DNPEP_HUMAN	DNPEP	sp|Q9ULA0|DNPEP_HUMAN	sp|Q9ULA0|DNPEP_HUMAN	Aspartyl aminopeptidase OS=Homo sapiens OX=9606 GN=DNPEP PE=1 SV=1			FALSE		FALSE
sp|Q9Y295|DRG1_HUMAN	DRG1	sp|Q9Y295|DRG1_HUMAN	sp|Q9Y295|DRG1_HUMAN	Developmentally-regulated GTP-binding protein 1 OS=Homo sapiens OX=9606 GN=DRG1 PE=1 SV=1			FALSE		TRUE
sp|Q02413|DSG1_HUMAN	DSG1	sp|Q02413|DSG1_HUMAN;sp|Q02413-2|DSG1_HUMAN	sp|Q02413|DSG1_HUMAN	Desmoglein-1 OS=Homo sapiens OX=9606 GN=DSG1 PE=1 SV=2			FALSE		FALSE
sp|Q14204|DYHC1_HUMAN	DYNC1H1	sp|Q14204|DYHC1_HUMAN	sp|Q14204|DYHC1_HUMAN	Cytoplasmic dynein 1 heavy chain 1 OS=Homo sapiens OX=9606 GN=DYNC1H1 PE=1 SV=5			FALSE		FALSE
sp|O60869|EDF1_HUMAN	EDF1	sp|O60869|EDF1_HUMAN;sp|O60869-2|EDF1_HUMAN;sp|O60869-3|EDF1_HUMAN	sp|O60869|EDF1_HUMAN;sp|O60869-2|EDF1_HUMAN;sp|O60869-3|EDF1_HUMAN	Endothelial differentiation-related factor 1 OS=Homo sapiens OX=9606 GN=EDF1 PE=1 SV=1;Isoform 2 of Endothelial differentiation-related factor 1 OS=Homo sapiens OX=9606 GN=EDF1;Isoform 3 of Endothelial differentiation-related factor 1 OS=Homo sapiens OX=96			FALSE		TRUE
sp|Q5VTE0|EF1A3_HUMAN	EEF1A1P5	sp|Q5VTE0|EF1A3_HUMAN;sp|P68104|EF1A1_HUMAN	sp|Q5VTE0|EF1A3_HUMAN;sp|P68104|EF1A1_HUMAN	Putative elongation factor 1-alpha-like 3 OS=Homo sapiens OX=9606 GN=EEF1A1P5 PE=5 SV=1;Elongation factor 1-alpha 1 OS=Homo sapiens OX=9606 GN=EEF1A1 PE=1 SV=1	0.376164	0.695864	FALSE		FALSE
sp|P29692|EF1D_HUMAN	EEF1D	sp|P29692|EF1D_HUMAN;sp|P29692-2|EF1D_HUMAN;sp|P29692-3|EF1D_HUMAN;sp|P29692-4|EF1D_HUMAN	sp|P29692|EF1D_HUMAN;sp|P29692-2|EF1D_HUMAN;sp|P29692-3|EF1D_HUMAN	Elongation factor 1-delta OS=Homo sapiens OX=9606 GN=EEF1D PE=1 SV=5;Isoform 2 of Elongation factor 1-delta OS=Homo sapiens OX=9606 GN=EEF1D;Isoform 3 of Elongation factor 1-delta OS=Homo sapiens OX=9606 GN=EEF1D	-0.254061	0.187348	FALSE		TRUE
sp|P26641|EF1G_HUMAN	EEF1G	sp|P26641|EF1G_HUMAN;sp|P26641-2|EF1G_HUMAN	sp|P26641|EF1G_HUMAN;sp|P26641-2|EF1G_HUMAN	Elongation factor 1-gamma OS=Homo sapiens OX=9606 GN=EEF1G PE=1 SV=3;Isoform 2 of Elongation factor 1-gamma OS=Homo sapiens OX=9606 GN=EEF1G	1.19824	0.86618	TRUE	enriched	FALSE
sp|P13639|EF2_HUMAN	EEF2	sp|P13639|EF2_HUMAN	sp|P13639|EF2_HUMAN	Elongation factor 2 OS=Homo sapiens OX=9606 GN=EEF2 PE=1 SV=4			FALSE		FALSE
sp|P57772|SELB_HUMAN	EEFSEC	sp|P57772|SELB_HUMAN;sp|P57772-2|SELB_HUMAN	sp|P57772|SELB_HUMAN;sp|P57772-2|SELB_HUMAN	Selenocysteine-specific elongation factor OS=Homo sapiens OX=9606 GN=EEFSEC PE=1 SV=4;Isoform 2 of Selenocysteine-specific elongation factor OS=Homo sapiens OX=9606 GN=EEFSEC			FALSE		TRUE
sp|Q15029-2|U5S1_HUMAN	EFTUD2	sp|Q15029-2|U5S1_HUMAN;sp|Q15029-3|U5S1_HUMAN;sp|Q15029|U5S1_HUMAN	sp|Q15029-2|U5S1_HUMAN;sp|Q15029-3|U5S1_HUMAN;sp|Q15029|U5S1_HUMAN	Isoform 2 of 116 kDa U5 small nuclear ribonucleoprotein component OS=Homo sapiens OX=9606 GN=EFTUD2;Isoform 3 of 116 kDa U5 small nuclear ribonucleoprotein component OS=Homo sapiens OX=9606 GN=EFTUD2;116 kDa U5 small nuclear ribonucleoprotein component OS=			FALSE		TRUE
sp|P47813|IF1AX_HUMAN	EIF1AX	sp|P47813|IF1AX_HUMAN;sp|O14602|IF1AY_HUMAN	sp|P47813|IF1AX_HUMAN;sp|O14602|IF1AY_HUMAN	Eukaryotic translation initiation factor 1A, X-chromosomal OS=Homo sapiens OX=9606 GN=EIF1AX PE=1 SV=2;Eukaryotic translation initiation factor 1A, Y-chromosomal OS=Homo sapiens OX=9606 GN=EIF1AY PE=1 SV=4	-0.0607572	0.377129	FALSE		FALSE
sp|P19525|E2AK2_HUMAN	EIF2AK2	sp|P19525|E2AK2_HUMAN;sp|P19525-2|E2AK2_HUMAN	sp|P19525|E2AK2_HUMAN;sp|P19525-2|E2AK2_HUMAN	Interferon-induced, double-stranded RNA-activated protein kinase OS=Homo sapiens OX=9606 GN=EIF2AK2 PE=1 SV=2;Isoform 2 of Interferon-induced, double-stranded RNA-activated protein kinase OS=Homo sapiens OX=9606 GN=EIF2AK2			FALSE		FALSE
sp|P05198|IF2A_HUMAN	EIF2S1	sp|P05198|IF2A_HUMAN	sp|P05198|IF2A_HUMAN	Eukaryotic translation initiation factor 2 subunit 1 OS=Homo sapiens OX=9606 GN=EIF2S1 PE=1 SV=3			FALSE		FALSE
sp|P20042|IF2B_HUMAN	EIF2S2	sp|P20042|IF2B_HUMAN	sp|P20042|IF2B_HUMAN	Eukaryotic translation initiation factor 2 subunit 2 OS=Homo sapiens OX=9606 GN=EIF2S2 PE=1 SV=2			FALSE		FALSE
sp|P41091|IF2G_HUMAN	EIF2S3	sp|P41091|IF2G_HUMAN;sp|Q2VIR3|IF2GL_HUMAN;sp|Q2VIR3-2|IF2GL_HUMAN	sp|P41091|IF2G_HUMAN;sp|Q2VIR3|IF2GL_HUMAN	Eukaryotic translation initiation factor 2 subunit 3 OS=Homo sapiens OX=9606 GN=EIF2S3 PE=1 SV=3;Eukaryotic translation initiation factor 2 subunit 3B OS=Homo sapiens OX=9606 GN=EIF2S3B PE=2 SV=2			FALSE		FALSE
sp|Q14152|EIF3A_HUMAN	EIF3A	sp|Q14152|EIF3A_HUMAN;sp|Q14152-2|EIF3A_HUMAN	sp|Q14152|EIF3A_HUMAN;sp|Q14152-2|EIF3A_HUMAN	Eukaryotic translation initiation factor 3 subunit A OS=Homo sapiens OX=9606 GN=EIF3A PE=1 SV=1;Isoform 2 of Eukaryotic translation initiation factor 3 subunit A OS=Homo sapiens OX=9606 GN=EIF3A	0.755881	0.80292	FALSE		TRUE
sp|P55884|EIF3B_HUMAN	EIF3B	sp|P55884|EIF3B_HUMAN;sp|P55884-2|EIF3B_HUMAN	sp|P55884|EIF3B_HUMAN;sp|P55884-2|EIF3B_HUMAN	Eukaryotic translation initiation factor 3 subunit B OS=Homo sapiens OX=9606 GN=EIF3B PE=1 SV=3;Isoform 2 of Eukaryotic translation initiation factor 3 subunit B OS=Homo sapiens OX=9606 GN=EIF3B	0.125543	0.552311	FALSE		TRUE
sp|Q99613-2|EIF3C_HUMAN	EIF3C	sp|Q99613-2|EIF3C_HUMAN;sp|Q99613|EIF3C_HUMAN;sp|B5ME19|EIFCL_HUMAN	sp|Q99613-2|EIF3C_HUMAN;sp|Q99613|EIF3C_HUMAN;sp|B5ME19|EIFCL_HUMAN	Isoform 2 of Eukaryotic translation initiation factor 3 subunit C OS=Homo sapiens OX=9606 GN=EIF3C;Eukaryotic translation initiation factor 3 subunit C OS=Homo sapiens OX=9606 GN=EIF3C PE=1 SV=1;Eukaryotic translation initiation factor 3 subunit C-like pro	1.26873	0.873479	TRUE	enriched	FALSE
sp|O15371-2|EIF3D_HUMAN	EIF3D	sp|O15371-2|EIF3D_HUMAN;sp|O15371-3|EIF3D_HUMAN;sp|O15371|EIF3D_HUMAN	sp|O15371-2|EIF3D_HUMAN;sp|O15371-3|EIF3D_HUMAN;sp|O15371|EIF3D_HUMAN	Isoform 2 of Eukaryotic translation initiation factor 3 subunit D OS=Homo sapiens OX=9606 GN=EIF3D;Isoform 3 of Eukaryotic translation initiation factor 3 subunit D OS=Homo sapiens OX=9606 GN=EIF3D;Eukaryotic translation initiation factor 3 subunit D OS=Ho	0.543047	0.744526	FALSE		FALSE
sp|P60228|EIF3E_HUMAN	EIF3E	sp|P60228|EIF3E_HUMAN	sp|P60228|EIF3E_HUMAN	Eukaryotic translation initiation factor 3 subunit E OS=Homo sapiens OX=9606 GN=EIF3E PE=1 SV=1	0.13044	0.562044	FALSE		FALSE
sp|O00303|EIF3F_HUMAN	EIF3F	sp|O00303|EIF3F_HUMAN	sp|O00303|EIF3F_HUMAN	Eukaryotic translation initiation factor 3 subunit F OS=Homo sapiens OX=9606 GN=EIF3F PE=1 SV=1			FALSE		FALSE
sp|O75821|EIF3G_HUMAN	EIF3G	sp|O75821|EIF3G_HUMAN	sp|O75821|EIF3G_HUMAN	Eukaryotic translation initiation factor 3 subunit G OS=Homo sapiens OX=9606 GN=EIF3G PE=1 SV=2	3.90192	0.992701	TRUE	enriched	FALSE
sp|O15372|EIF3H_HUMAN	EIF3H	sp|O15372|EIF3H_HUMAN	sp|O15372|EIF3H_HUMAN	Eukaryotic translation initiation factor 3 subunit H OS=Homo sapiens OX=9606 GN=EIF3H PE=1 SV=1			FALSE		FALSE
sp|Q13347|EIF3I_HUMAN	EIF3I	sp|Q13347|EIF3I_HUMAN	sp|Q13347|EIF3I_HUMAN	Eukaryotic translation initiation factor 3 subunit I OS=Homo sapiens OX=9606 GN=EIF3I PE=1 SV=1	0.45943	0.722628	FALSE		FALSE
sp|Q9UBQ5-2|EIF3K_HUMAN	EIF3K	sp|Q9UBQ5-2|EIF3K_HUMAN;sp|Q9UBQ5|EIF3K_HUMAN	sp|Q9UBQ5-2|EIF3K_HUMAN;sp|Q9UBQ5|EIF3K_HUMAN	Isoform 2 of Eukaryotic translation initiation factor 3 subunit K OS=Homo sapiens OX=9606 GN=EIF3K;Eukaryotic translation initiation factor 3 subunit K OS=Homo sapiens OX=9606 GN=EIF3K PE=1 SV=1			FALSE		FALSE
sp|Q9Y262-2|EIF3L_HUMAN	EIF3L	sp|Q9Y262-2|EIF3L_HUMAN;sp|Q9Y262|EIF3L_HUMAN	sp|Q9Y262-2|EIF3L_HUMAN;sp|Q9Y262|EIF3L_HUMAN	Isoform 2 of Eukaryotic translation initiation factor 3 subunit L OS=Homo sapiens OX=9606 GN=EIF3L;Eukaryotic translation initiation factor 3 subunit L OS=Homo sapiens OX=9606 GN=EIF3L PE=1 SV=1			FALSE		TRUE
sp|P60842|IF4A1_HUMAN	EIF4A1	sp|P60842|IF4A1_HUMAN;sp|P60842-2|IF4A1_HUMAN;sp|Q14240|IF4A2_HUMAN;sp|Q14240-2|IF4A2_HUMAN	sp|P60842|IF4A1_HUMAN;sp|P60842-2|IF4A1_HUMAN;sp|Q14240|IF4A2_HUMAN;sp|Q14240-2|IF4A2_HUMAN	Eukaryotic initiation factor 4A-I OS=Homo sapiens OX=9606 GN=EIF4A1 PE=1 SV=1;Isoform 2 of Eukaryotic initiation factor 4A-I OS=Homo sapiens OX=9606 GN=EIF4A1;Eukaryotic initiation factor 4A-II OS=Homo sapiens OX=9606 GN=EIF4A2 PE=1 SV=2;Isoform 2 of Eukar	0.235828	0.635036	FALSE		FALSE
sp|P23588-2|IF4B_HUMAN	EIF4B	sp|P23588-2|IF4B_HUMAN;sp|P23588|IF4B_HUMAN	sp|P23588-2|IF4B_HUMAN;sp|P23588|IF4B_HUMAN	Isoform 2 of Eukaryotic translation initiation factor 4B OS=Homo sapiens OX=9606 GN=EIF4B;Eukaryotic translation initiation factor 4B OS=Homo sapiens OX=9606 GN=EIF4B PE=1 SV=2	1.98927	0.919708	TRUE	enriched	FALSE
sp|Q04637-6|IF4G1_HUMAN	EIF4G1	sp|Q04637-6|IF4G1_HUMAN;sp|Q04637-7|IF4G1_HUMAN;sp|Q04637-5|IF4G1_HUMAN;sp|Q04637-4|IF4G1_HUMAN;sp|Q04637-3|IF4G1_HUMAN;sp|Q04637|IF4G1_HUMAN;sp|Q04637-8|IF4G1_HUMAN;sp|Q04637-9|IF4G1_HUMAN	sp|Q04637-6|IF4G1_HUMAN;sp|Q04637-7|IF4G1_HUMAN;sp|Q04637-5|IF4G1_HUMAN;sp|Q04637-4|IF4G1_HUMAN;sp|Q04637-3|IF4G1_HUMAN;sp|Q04637|IF4G1_HUMAN;sp|Q04637-8|IF4G1_HUMAN;sp|Q04637-9|IF4G1_HUMAN	Isoform E of Eukaryotic translation initiation factor 4 gamma 1 OS=Homo sapiens OX=9606 GN=EIF4G1;Isoform 7 of Eukaryotic translation initiation factor 4 gamma 1 OS=Homo sapiens OX=9606 GN=EIF4G1;Isoform D of Eukaryotic translation initiation factor 4 gamm			FALSE		FALSE
sp|P63241|IF5A1_HUMAN	EIF5A	sp|P63241|IF5A1_HUMAN;sp|P63241-2|IF5A1_HUMAN;sp|Q9GZV4|IF5A2_HUMAN;sp|Q6IS14|IF5AL_HUMAN	sp|P63241|IF5A1_HUMAN;sp|P63241-2|IF5A1_HUMAN	Eukaryotic translation initiation factor 5A-1 OS=Homo sapiens OX=9606 GN=EIF5A PE=1 SV=2;Isoform 2 of Eukaryotic translation initiation factor 5A-1 OS=Homo sapiens OX=9606 GN=EIF5A			FALSE		TRUE
sp|O60841|IF2P_HUMAN	EIF5B	sp|O60841|IF2P_HUMAN	sp|O60841|IF2P_HUMAN	Eukaryotic translation initiation factor 5B OS=Homo sapiens OX=9606 GN=EIF5B PE=1 SV=4			FALSE		FALSE
sp|P56537-2|IF6_HUMAN	EIF6	sp|P56537-2|IF6_HUMAN;sp|P56537|IF6_HUMAN	sp|P56537-2|IF6_HUMAN;sp|P56537|IF6_HUMAN	Isoform 2 of Eukaryotic translation initiation factor 6 OS=Homo sapiens OX=9606 GN=EIF6;Eukaryotic translation initiation factor 6 OS=Homo sapiens OX=9606 GN=EIF6 PE=1 SV=1			FALSE		TRUE
sp|Q15717|ELAV1_HUMAN	ELAVL1	sp|Q15717|ELAV1_HUMAN;sp|Q15717-2|ELAV1_HUMAN;sp|Q12926-2|ELAV2_HUMAN;sp|Q12926|ELAV2_HUMAN;sp|P26378-4|ELAV4_HUMAN;sp|P26378-2|ELAV4_HUMAN;sp|P26378-5|ELAV4_HUMAN;sp|P26378-1|ELAV4_HUMAN;sp|P26378-3|ELAV4_HUMAN;sp|P26378|ELAV4_HUMAN	sp|Q15717|ELAV1_HUMAN;sp|Q15717-2|ELAV1_HUMAN	ELAV-like protein 1 OS=Homo sapiens OX=9606 GN=ELAVL1 PE=1 SV=2;Isoform 2 of ELAV-like protein 1 OS=Homo sapiens OX=9606 GN=ELAVL1	-0.515426	0.0778589	FALSE		TRUE
sp|P06733|ENOA_HUMAN	ENO1	sp|P06733|ENOA_HUMAN;sp|P06733-2|ENOA_HUMAN;sp|P13929-3|ENOB_HUMAN;sp|P09104-2|ENOG_HUMAN;sp|P13929-2|ENOB_HUMAN;sp|P13929|ENOB_HUMAN;sp|P09104|ENOG_HUMAN	sp|P06733|ENOA_HUMAN;sp|P06733-2|ENOA_HUMAN	Alpha-enolase OS=Homo sapiens OX=9606 GN=ENO1 PE=1 SV=2;Isoform MBP-1 of Alpha-enolase OS=Homo sapiens OX=9606 GN=ENO1	1.6595	0.890511	TRUE	enriched	FALSE
sp|P07814|SYEP_HUMAN	EPRS1	sp|P07814|SYEP_HUMAN	sp|P07814|SYEP_HUMAN	Bifunctional glutamate/proline--tRNA ligase OS=Homo sapiens OX=9606 GN=EPRS1 PE=1 SV=5			FALSE		FALSE
sp|O75616|ERAL1_HUMAN	ERAL1	sp|O75616|ERAL1_HUMAN;sp|O75616-2|ERAL1_HUMAN	sp|O75616|ERAL1_HUMAN	GTPase Era, mitochondrial OS=Homo sapiens OX=9606 GN=ERAL1 PE=1 SV=2	0.875742	0.819951	FALSE		FALSE
sp|Q8IV48|ERI1_HUMAN	ERI1	sp|Q8IV48|ERI1_HUMAN	sp|Q8IV48|ERI1_HUMAN	3-5 exoribonuclease 1 OS=Homo sapiens OX=9606 GN=ERI1 PE=1 SV=3			FALSE		FALSE
sp|A0FGR8-2|ESYT2_HUMAN	ESYT2	sp|A0FGR8-2|ESYT2_HUMAN;sp|A0FGR8|ESYT2_HUMAN;sp|A0FGR8-6|ESYT2_HUMAN;sp|A0FGR8-5|ESYT2_HUMAN;sp|A0FGR8-4|ESYT2_HUMAN	sp|A0FGR8-2|ESYT2_HUMAN;sp|A0FGR8|ESYT2_HUMAN;sp|A0FGR8-6|ESYT2_HUMAN;sp|A0FGR8-5|ESYT2_HUMAN	Isoform 2 of Extended synaptotagmin-2 OS=Homo sapiens OX=9606 GN=ESYT2;Extended synaptotagmin-2 OS=Homo sapiens OX=9606 GN=ESYT2 PE=1 SV=1;Isoform 6 of Extended synaptotagmin-2 OS=Homo sapiens OX=9606 GN=ESYT2;Isoform 5 of Extended synaptotagmin-2 OS=Homo	1.08468	0.844282	TRUE	enriched	FALSE
sp|P13804-2|ETFA_HUMAN	ETFA	sp|P13804-2|ETFA_HUMAN;sp|P13804|ETFA_HUMAN	sp|P13804-2|ETFA_HUMAN;sp|P13804|ETFA_HUMAN	Isoform 2 of Electron transfer flavoprotein subunit alpha, mitochondrial OS=Homo sapiens OX=9606 GN=ETFA;Electron transfer flavoprotein subunit alpha, mitochondrial OS=Homo sapiens OX=9606 GN=ETFA PE=1 SV=1			FALSE		FALSE
sp|Q9NZB2|F120A_HUMAN	FAM120A	sp|Q9NZB2|F120A_HUMAN;sp|Q9NZB2-6|F120A_HUMAN;sp|Q9NZB2-4|F120A_HUMAN;sp|Q9NZB2-2|F120A_HUMAN;sp|Q9NZB2-5|F120A_HUMAN;sp|Q9NX05|F120C_HUMAN	sp|Q9NZB2|F120A_HUMAN;sp|Q9NZB2-6|F120A_HUMAN;sp|Q9NZB2-4|F120A_HUMAN	Constitutive coactivator of PPAR-gamma-like protein 1 OS=Homo sapiens OX=9606 GN=FAM120A PE=1 SV=2;Isoform F of Constitutive coactivator of PPAR-gamma-like protein 1 OS=Homo sapiens OX=9606 GN=FAM120A;Isoform D of Constitutive coactivator of PPAR-gamma-lik	-0.698477	0.0486618	FALSE		FALSE
sp|Q52LJ0|FA98B_HUMAN	FAM98B	sp|Q52LJ0|FA98B_HUMAN;sp|Q52LJ0-1|FA98B_HUMAN;sp|Q8NCA5|FA98A_HUMAN	sp|Q52LJ0|FA98B_HUMAN;sp|Q52LJ0-1|FA98B_HUMAN	Protein FAM98B OS=Homo sapiens OX=9606 GN=FAM98B PE=1 SV=2;Isoform 1 of Protein FAM98B OS=Homo sapiens OX=9606 GN=FAM98B	0.372643	0.690998	FALSE		TRUE
sp|Q9Y285-2|SYFA_HUMAN	FARSA	sp|Q9Y285-2|SYFA_HUMAN;sp|Q9Y285|SYFA_HUMAN	sp|Q9Y285-2|SYFA_HUMAN;sp|Q9Y285|SYFA_HUMAN	Isoform 2 of Phenylalanine--tRNA ligase alpha subunit OS=Homo sapiens OX=9606 GN=FARSA;Phenylalanine--tRNA ligase alpha subunit OS=Homo sapiens OX=9606 GN=FARSA PE=1 SV=3	1.15169	0.863747	TRUE	enriched	FALSE
sp|P49327|FAS_HUMAN	FASN	sp|P49327|FAS_HUMAN	sp|P49327|FAS_HUMAN	Fatty acid synthase OS=Homo sapiens OX=9606 GN=FASN PE=1 SV=3			FALSE		FALSE
sp|P62861|RS30_HUMAN	FAU	sp|P62861|RS30_HUMAN	sp|P62861|RS30_HUMAN	40S ribosomal protein S30 OS=Homo sapiens OX=9606 GN=FAU PE=1 SV=1	-0.175646	0.240876	FALSE		FALSE
sp|P22087|FBRL_HUMAN	FBL	sp|P22087|FBRL_HUMAN	sp|P22087|FBRL_HUMAN	rRNA 2-O-methyltransferase fibrillarin OS=Homo sapiens OX=9606 GN=FBL PE=1 SV=2	-2.24158	0.00973236	TRUE	depleted	FALSE
sp|Q5D862|FILA2_HUMAN	FLG2	sp|Q5D862|FILA2_HUMAN	sp|Q5D862|FILA2_HUMAN	Filaggrin-2 OS=Homo sapiens OX=9606 GN=FLG2 PE=1 SV=1			FALSE		FALSE
sp|P21333-2|FLNA_HUMAN	FLNA	sp|P21333-2|FLNA_HUMAN;sp|P21333|FLNA_HUMAN;sp|O75369-6|FLNB_HUMAN;sp|O75369-3|FLNB_HUMAN	sp|P21333-2|FLNA_HUMAN;sp|P21333|FLNA_HUMAN	Isoform 2 of Filamin-A OS=Homo sapiens OX=9606 GN=FLNA;Filamin-A OS=Homo sapiens OX=9606 GN=FLNA PE=1 SV=4	3.32318	0.978102	TRUE	enriched	FALSE
sp|Q14315-2|FLNC_HUMAN	FLNC	sp|Q14315-2|FLNC_HUMAN;sp|Q14315|FLNC_HUMAN	sp|Q14315-2|FLNC_HUMAN;sp|Q14315|FLNC_HUMAN	Isoform 2 of Filamin-C OS=Homo sapiens OX=9606 GN=FLNC;Filamin-C OS=Homo sapiens OX=9606 GN=FLNC PE=1 SV=3	-0.19385	0.233577	FALSE		FALSE
sp|Q96AE4|FUBP1_HUMAN	FUBP1	sp|Q96AE4|FUBP1_HUMAN;sp|Q96AE4-2|FUBP1_HUMAN;sp|Q96I24-2|FUBP3_HUMAN;sp|Q96I24|FUBP3_HUMAN	sp|Q96AE4|FUBP1_HUMAN;sp|Q96AE4-2|FUBP1_HUMAN	Far upstream element-binding protein 1 OS=Homo sapiens OX=9606 GN=FUBP1 PE=1 SV=3;Isoform 2 of Far upstream element-binding protein 1 OS=Homo sapiens OX=9606 GN=FUBP1			FALSE		TRUE
sp|Q13283|G3BP1_HUMAN	G3BP1	sp|Q13283|G3BP1_HUMAN;sp|Q13283-2|G3BP1_HUMAN	sp|Q13283|G3BP1_HUMAN	Ras GTPase-activating protein-binding protein 1 OS=Homo sapiens OX=9606 GN=G3BP1 PE=1 SV=1			FALSE		FALSE
sp|Q9UN86-2|G3BP2_HUMAN	G3BP2	sp|Q9UN86-2|G3BP2_HUMAN;sp|Q9UN86|G3BP2_HUMAN	sp|Q9UN86-2|G3BP2_HUMAN;sp|Q9UN86|G3BP2_HUMAN	Isoform B of Ras GTPase-activating protein-binding protein 2 OS=Homo sapiens OX=9606 GN=G3BP2;Ras GTPase-activating protein-binding protein 2 OS=Homo sapiens OX=9606 GN=G3BP2 PE=1 SV=2			FALSE		FALSE
sp|Q8TAE8|G45IP_HUMAN	GADD45GIP1	sp|Q8TAE8|G45IP_HUMAN	sp|Q8TAE8|G45IP_HUMAN	Growth arrest and DNA damage-inducible proteins-interacting protein 1 OS=Homo sapiens OX=9606 GN=GADD45GIP1 PE=1 SV=1	0.186435	0.603406	FALSE		TRUE
sp|Q14697|GANAB_HUMAN	GANAB	sp|Q14697|GANAB_HUMAN;sp|Q14697-2|GANAB_HUMAN	sp|Q14697|GANAB_HUMAN;sp|Q14697-2|GANAB_HUMAN	Neutral alpha-glucosidase AB OS=Homo sapiens OX=9606 GN=GANAB PE=1 SV=3;Isoform 2 of Neutral alpha-glucosidase AB OS=Homo sapiens OX=9606 GN=GANAB			FALSE		FALSE
sp|P04406|G3P_HUMAN	GAPDH	sp|P04406|G3P_HUMAN;sp|P04406-2|G3P_HUMAN	sp|P04406|G3P_HUMAN;sp|P04406-2|G3P_HUMAN	Glyceraldehyde-3-phosphate dehydrogenase OS=Homo sapiens OX=9606 GN=GAPDH PE=1 SV=3;Isoform 2 of Glyceraldehyde-3-phosphate dehydrogenase OS=Homo sapiens OX=9606 GN=GAPDH	0.640127	0.776156	FALSE		FALSE
sp|Q9NY12-2|GAR1_HUMAN	GAR1	sp|Q9NY12-2|GAR1_HUMAN;sp|Q9NY12|GAR1_HUMAN	sp|Q9NY12-2|GAR1_HUMAN;sp|Q9NY12|GAR1_HUMAN	Isoform 2 of H/ACA ribonucleoprotein complex subunit 1 OS=Homo sapiens OX=9606 GN=GAR1;H/ACA ribonucleoprotein complex subunit 1 OS=Homo sapiens OX=9606 GN=GAR1 PE=1 SV=1			FALSE		TRUE
sp|Q92616|GCN1_HUMAN	GCN1	sp|Q92616|GCN1_HUMAN	sp|Q92616|GCN1_HUMAN	eIF-2-alpha kinase activator GCN1 OS=Homo sapiens OX=9606 GN=GCN1 PE=1 SV=6			FALSE		FALSE
sp|Q8TEQ6|GEMI5_HUMAN	GEMIN5	sp|Q8TEQ6|GEMI5_HUMAN	sp|Q8TEQ6|GEMI5_HUMAN	Gem-associated protein 5 OS=Homo sapiens OX=9606 GN=GEMIN5 PE=1 SV=3			FALSE		TRUE
sp|Q06210-2|GFPT1_HUMAN	GFPT1	sp|Q06210-2|GFPT1_HUMAN;sp|Q06210|GFPT1_HUMAN	sp|Q06210-2|GFPT1_HUMAN;sp|Q06210|GFPT1_HUMAN	Isoform 2 of Glutamine--fructose-6-phosphate aminotransferase [isomerizing] 1 OS=Homo sapiens OX=9606 GN=GFPT1;Glutamine--fructose-6-phosphate aminotransferase [isomerizing] 1 OS=Homo sapiens OX=9606 GN=GFPT1 PE=1 SV=3			FALSE		TRUE
sp|P62873-2|GBB1_HUMAN	GNB1	sp|P62873-2|GBB1_HUMAN;sp|P62873|GBB1_HUMAN	sp|P62873-2|GBB1_HUMAN;sp|P62873|GBB1_HUMAN	Isoform 2 of Guanine nucleotide-binding protein G(I)/G(S)/G(T) subunit beta-1 OS=Homo sapiens OX=9606 GN=GNB1;Guanine nucleotide-binding protein G(I)/G(S)/G(T) subunit beta-1 OS=Homo sapiens OX=9606 GN=GNB1 PE=1 SV=3	2.70043	0.941606	TRUE	enriched	FALSE
sp|P62879|GBB2_HUMAN	GNB2	sp|P62879|GBB2_HUMAN;sp|P62879-2|GBB2_HUMAN	sp|P62879|GBB2_HUMAN;sp|P62879-2|GBB2_HUMAN	Guanine nucleotide-binding protein G(I)/G(S)/G(T) subunit beta-2 OS=Homo sapiens OX=9606 GN=GNB2 PE=1 SV=3;Isoform 2 of Guanine nucleotide-binding protein G(I)/G(S)/G(T) subunit beta-2 OS=Homo sapiens OX=9606 GN=GNB2	2.64182	0.93674	TRUE	enriched	FALSE
sp|P36915|GNL1_HUMAN	GNL1	sp|P36915|GNL1_HUMAN;sp|P36915-2|GNL1_HUMAN	sp|P36915|GNL1_HUMAN;sp|P36915-2|GNL1_HUMAN	Guanine nucleotide-binding protein-like 1 OS=Homo sapiens OX=9606 GN=GNL1 PE=1 SV=2;Isoform 2 of Guanine nucleotide-binding protein-like 1 OS=Homo sapiens OX=9606 GN=GNL1			FALSE		FALSE
sp|Q13823|NOG2_HUMAN	GNL2	sp|Q13823|NOG2_HUMAN	sp|Q13823|NOG2_HUMAN	Nucleolar GTP-binding protein 2 OS=Homo sapiens OX=9606 GN=GNL2 PE=1 SV=1			FALSE		FALSE
sp|Q9BVP2-2|GNL3_HUMAN	GNL3	sp|Q9BVP2-2|GNL3_HUMAN;sp|Q9BVP2|GNL3_HUMAN	sp|Q9BVP2-2|GNL3_HUMAN;sp|Q9BVP2|GNL3_HUMAN	Isoform 2 of Guanine nucleotide-binding protein-like 3 OS=Homo sapiens OX=9606 GN=GNL3;Guanine nucleotide-binding protein-like 3 OS=Homo sapiens OX=9606 GN=GNL3 PE=1 SV=2	0.724981	0.793187	FALSE		TRUE
sp|Q9NVN8|GNL3L_HUMAN	GNL3L	sp|Q9NVN8|GNL3L_HUMAN	sp|Q9NVN8|GNL3L_HUMAN	Guanine nucleotide-binding protein-like 3-like protein OS=Homo sapiens OX=9606 GN=GNL3L PE=1 SV=1			FALSE		TRUE
sp|P06744|G6PI_HUMAN	GPI	sp|P06744|G6PI_HUMAN;sp|P06744-2|G6PI_HUMAN	sp|P06744|G6PI_HUMAN;sp|P06744-2|G6PI_HUMAN	Glucose-6-phosphate isomerase OS=Homo sapiens OX=9606 GN=GPI PE=1 SV=4;Isoform 2 of Glucose-6-phosphate isomerase OS=Homo sapiens OX=9606 GN=GPI			FALSE		TRUE
sp|Q12849|GRSF1_HUMAN	GRSF1	sp|Q12849|GRSF1_HUMAN;sp|Q12849-5|GRSF1_HUMAN	sp|Q12849|GRSF1_HUMAN;sp|Q12849-5|GRSF1_HUMAN	G-rich sequence factor 1 OS=Homo sapiens OX=9606 GN=GRSF1 PE=1 SV=3;Isoform 2 of G-rich sequence factor 1 OS=Homo sapiens OX=9606 GN=GRSF1	0.20519	0.618005	FALSE		FALSE
sp|P78347-2|GTF2I_HUMAN	GTF2I	sp|P78347-2|GTF2I_HUMAN;sp|P78347-4|GTF2I_HUMAN;sp|P78347-3|GTF2I_HUMAN;sp|P78347|GTF2I_HUMAN;sp|P78347-5|GTF2I_HUMAN;sp|Q86UP8-3|GTD2A_HUMAN;sp|Q86UP8|GTD2A_HUMAN;sp|Q6EKJ0|GTD2B_HUMAN;sp|Q86UP8-4|GTD2A_HUMAN;sp|Q86UP8-2|GTD2A_HUMAN;sp|Q6EKJ0-2|GTD2B_HUMAN;sp|Q86UP8-5|GTD2A_HUMAN	sp|P78347-2|GTF2I_HUMAN;sp|P78347-4|GTF2I_HUMAN;sp|P78347-3|GTF2I_HUMAN;sp|P78347|GTF2I_HUMAN	Isoform 2 of General transcription factor II-I OS=Homo sapiens OX=9606 GN=GTF2I;Isoform 4 of General transcription factor II-I OS=Homo sapiens OX=9606 GN=GTF2I;Isoform 3 of General transcription factor II-I OS=Homo sapiens OX=9606 GN=GTF2I;General transcri	-0.313437	0.148418	FALSE		TRUE
sp|Q12789-3|TF3C1_HUMAN	GTF3C1	sp|Q12789-3|TF3C1_HUMAN;sp|Q12789|TF3C1_HUMAN	sp|Q12789-3|TF3C1_HUMAN;sp|Q12789|TF3C1_HUMAN	Isoform 2 of General transcription factor 3C polypeptide 1 OS=Homo sapiens OX=9606 GN=GTF3C1;General transcription factor 3C polypeptide 1 OS=Homo sapiens OX=9606 GN=GTF3C1 PE=1 SV=4	-1.59099	0.0170316	TRUE	depleted	TRUE
sp|Q9Y5Q9-2|TF3C3_HUMAN	GTF3C3	sp|Q9Y5Q9-2|TF3C3_HUMAN;sp|Q9Y5Q9|TF3C3_HUMAN	sp|Q9Y5Q9-2|TF3C3_HUMAN;sp|Q9Y5Q9|TF3C3_HUMAN	Isoform 2 of General transcription factor 3C polypeptide 3 OS=Homo sapiens OX=9606 GN=GTF3C3;General transcription factor 3C polypeptide 3 OS=Homo sapiens OX=9606 GN=GTF3C3 PE=1 SV=1			FALSE		TRUE
sp|Q9Y5Q8-2|TF3C5_HUMAN	GTF3C5	sp|Q9Y5Q8-2|TF3C5_HUMAN;sp|Q9Y5Q8|TF3C5_HUMAN;sp|Q9Y5Q8-3|TF3C5_HUMAN	sp|Q9Y5Q8-2|TF3C5_HUMAN;sp|Q9Y5Q8|TF3C5_HUMAN;sp|Q9Y5Q8-3|TF3C5_HUMAN	Isoform 2 of General transcription factor 3C polypeptide 5 OS=Homo sapiens OX=9606 GN=GTF3C5;General transcription factor 3C polypeptide 5 OS=Homo sapiens OX=9606 GN=GTF3C5 PE=1 SV=2;Isoform 3 of General transcription factor 3C polypeptide 5 OS=Homo sapien			FALSE		TRUE
sp|O00178|GTPB1_HUMAN	GTPBP1	sp|O00178|GTPB1_HUMAN	sp|O00178|GTPB1_HUMAN	GTP-binding protein 1 OS=Homo sapiens OX=9606 GN=GTPBP1 PE=1 SV=3			FALSE		TRUE
sp|A4D1E9|GTPBA_HUMAN	GTPBP10	sp|A4D1E9|GTPBA_HUMAN;sp|A4D1E9-2|GTPBA_HUMAN;sp|A4D1E9-3|GTPBA_HUMAN	sp|A4D1E9|GTPBA_HUMAN;sp|A4D1E9-2|GTPBA_HUMAN	GTP-binding protein 10 OS=Homo sapiens OX=9606 GN=GTPBP10 PE=1 SV=1;Isoform 2 of GTP-binding protein 10 OS=Homo sapiens OX=9606 GN=GTPBP10			FALSE		FALSE
sp|Q9BX10-4|GTPB2_HUMAN	GTPBP2	sp|Q9BX10-4|GTPB2_HUMAN;sp|Q9BX10|GTPB2_HUMAN;sp|Q9BX10-2|GTPB2_HUMAN;sp|Q9BX10-3|GTPB2_HUMAN	sp|Q9BX10-4|GTPB2_HUMAN;sp|Q9BX10|GTPB2_HUMAN;sp|Q9BX10-2|GTPB2_HUMAN	Isoform 4 of GTP-binding protein 2 OS=Homo sapiens OX=9606 GN=GTPBP2;GTP-binding protein 2 OS=Homo sapiens OX=9606 GN=GTPBP2 PE=1 SV=1;Isoform 2 of GTP-binding protein 2 OS=Homo sapiens OX=9606 GN=GTPBP2			FALSE		FALSE
sp|Q9BZE4|NOG1_HUMAN	GTPBP4	sp|Q9BZE4|NOG1_HUMAN;sp|Q9BZE4-2|NOG1_HUMAN;sp|Q9BZE4-3|NOG1_HUMAN	sp|Q9BZE4|NOG1_HUMAN;sp|Q9BZE4-2|NOG1_HUMAN;sp|Q9BZE4-3|NOG1_HUMAN	Nucleolar GTP-binding protein 1 OS=Homo sapiens OX=9606 GN=GTPBP4 PE=1 SV=3;Isoform 2 of Nucleolar GTP-binding protein 1 OS=Homo sapiens OX=9606 GN=GTPBP4;Isoform 3 of Nucleolar GTP-binding protein 1 OS=Homo sapiens OX=9606 GN=GTPBP4			FALSE		FALSE
sp|Q8N3Z3|GTPB8_HUMAN	GTPBP8	sp|Q8N3Z3|GTPB8_HUMAN;sp|Q8N3Z3-2|GTPB8_HUMAN;sp|Q8N3Z3-3|GTPB8_HUMAN	sp|Q8N3Z3|GTPB8_HUMAN;sp|Q8N3Z3-2|GTPB8_HUMAN;sp|Q8N3Z3-3|GTPB8_HUMAN	GTP-binding protein 8 OS=Homo sapiens OX=9606 GN=GTPBP8 PE=1 SV=1;Isoform 2 of GTP-binding protein 8 OS=Homo sapiens OX=9606 GN=GTPBP8;Isoform 3 of GTP-binding protein 8 OS=Homo sapiens OX=9606 GN=GTPBP8	0.405358	0.703163	FALSE		FALSE
sp|P13807-2|GYS1_HUMAN	GYS1	sp|P13807-2|GYS1_HUMAN;sp|P13807|GYS1_HUMAN	sp|P13807-2|GYS1_HUMAN;sp|P13807|GYS1_HUMAN	Isoform 2 of Glycogen [starch] synthase, muscle OS=Homo sapiens OX=9606 GN=GYS1;Glycogen [starch] synthase, muscle OS=Homo sapiens OX=9606 GN=GYS1 PE=1 SV=2	0.703298	0.788321	FALSE		FALSE
sp|Q02539|H11_HUMAN	H1-1	sp|Q02539|H11_HUMAN	sp|Q02539|H11_HUMAN	Histone H1.1 OS=Homo sapiens OX=9606 GN=H1-1 PE=1 SV=3			FALSE		FALSE
sp|Q92522|H1X_HUMAN	H1-10	sp|Q92522|H1X_HUMAN	sp|Q92522|H1X_HUMAN	Histone H1.10 OS=Homo sapiens OX=9606 GN=H1-10 PE=1 SV=1	0.37455	0.693431	FALSE		FALSE
sp|P10412|H14_HUMAN	H1-4	sp|P10412|H14_HUMAN;sp|P16402|H13_HUMAN;sp|P22492|H1T_HUMAN	sp|P10412|H14_HUMAN;sp|P16402|H13_HUMAN	Histone H1.4 OS=Homo sapiens OX=9606 GN=H1-4 PE=1 SV=2;Histone H1.3 OS=Homo sapiens OX=9606 GN=H1-3 PE=1 SV=2	0.158338	0.583942	FALSE		FALSE
sp|P16401|H15_HUMAN	H1-5	sp|P16401|H15_HUMAN	sp|P16401|H15_HUMAN	Histone H1.5 OS=Homo sapiens OX=9606 GN=H1-5 PE=1 SV=3	-0.174947	0.243309	FALSE		FALSE
sp|Q99878|H2A1J_HUMAN	H2AC14	sp|Q99878|H2A1J_HUMAN;sp|Q96KK5|H2A1H_HUMAN;sp|Q9BTM1|H2AJ_HUMAN;sp|P20671|H2A1D_HUMAN;sp|P0C0S8|H2A1_HUMAN;sp|Q16777|H2A2C_HUMAN;sp|Q6FI13|H2A2A_HUMAN;sp|Q9BTM1-2|H2AJ_HUMAN	sp|Q99878|H2A1J_HUMAN;sp|Q96KK5|H2A1H_HUMAN;sp|Q9BTM1|H2AJ_HUMAN;sp|P20671|H2A1D_HUMAN;sp|P0C0S8|H2A1_HUMAN;sp|Q16777|H2A2C_HUMAN;sp|Q6FI13|H2A2A_HUMAN;sp|Q9BTM1-2|H2AJ_HUMAN	Histone H2A type 1-J OS=Homo sapiens OX=9606 GN=H2AC14 PE=1 SV=3;Histone H2A type 1-H OS=Homo sapiens OX=9606 GN=H2AC12 PE=1 SV=3;Histone H2A.J OS=Homo sapiens OX=9606 GN=H2AJ PE=1 SV=1;Histone H2A type 1-D OS=Homo sapiens OX=9606 GN=H2AC7 PE=1 SV=2;Histon	0.304425	0.664234	FALSE		FALSE
sp|Q93077|H2A1C_HUMAN	H2AC6	sp|Q93077|H2A1C_HUMAN;sp|Q7L7L0|H2A3_HUMAN;sp|P04908|H2A1B_HUMAN;sp|Q71UI9-5|H2AV_HUMAN	sp|Q93077|H2A1C_HUMAN;sp|Q7L7L0|H2A3_HUMAN;sp|P04908|H2A1B_HUMAN	Histone H2A type 1-C OS=Homo sapiens OX=9606 GN=H2AC6 PE=1 SV=3;Histone H2A type 3 OS=Homo sapiens OX=9606 GN=H2AW PE=1 SV=3;Histone H2A type 1-B/E OS=Homo sapiens OX=9606 GN=H2AC4 PE=1 SV=2			FALSE		FALSE
sp|Q71UI9|H2AV_HUMAN	H2AZ2	sp|Q71UI9|H2AV_HUMAN;sp|P0C0S5|H2AZ_HUMAN;sp|Q71UI9-4|H2AV_HUMAN;sp|Q71UI9-2|H2AV_HUMAN;sp|Q71UI9-3|H2AV_HUMAN	sp|Q71UI9|H2AV_HUMAN;sp|P0C0S5|H2AZ_HUMAN;sp|Q71UI9-4|H2AV_HUMAN;sp|Q71UI9-2|H2AV_HUMAN;sp|Q71UI9-3|H2AV_HUMAN	Histone H2A.V OS=Homo sapiens OX=9606 GN=H2AZ2 PE=1 SV=3;Histone H2A.Z OS=Homo sapiens OX=9606 GN=H2AZ1 PE=1 SV=2;Isoform 4 of Histone H2A.V OS=Homo sapiens OX=9606 GN=H2AZ2;Isoform 2 of Histone H2A.V OS=Homo sapiens OX=9606 GN=H2AZ2;Isoform 3 of Histone H	2.62714	0.931873	TRUE	enriched	FALSE
sp|Q99880|H2B1L_HUMAN	H2BC13	sp|Q99880|H2B1L_HUMAN;sp|Q99879|H2B1M_HUMAN;sp|Q99877|H2B1N_HUMAN;sp|Q93079|H2B1H_HUMAN;sp|Q5QNW6|H2B2F_HUMAN;sp|P62807|H2B1C_HUMAN;sp|P58876|H2B1D_HUMAN;sp|Q5QNW6-2|H2B2F_HUMAN;sp|P57053|H2BFS_HUMAN;sp|O60814|H2B1K_HUMAN	sp|Q99880|H2B1L_HUMAN;sp|Q99879|H2B1M_HUMAN;sp|Q99877|H2B1N_HUMAN;sp|Q93079|H2B1H_HUMAN;sp|Q5QNW6|H2B2F_HUMAN;sp|P62807|H2B1C_HUMAN;sp|P58876|H2B1D_HUMAN;sp|Q5QNW6-2|H2B2F_HUMAN;sp|P57053|H2BFS_HUMAN;sp|O60814|H2B1K_HUMAN	Histone H2B type 1-L OS=Homo sapiens OX=9606 GN=H2BC13 PE=1 SV=3;Histone H2B type 1-M OS=Homo sapiens OX=9606 GN=H2BC14 PE=1 SV=3;Histone H2B type 1-N OS=Homo sapiens OX=9606 GN=H2BC15 PE=1 SV=3;Histone H2B type 1-H OS=Homo sapiens OX=9606 GN=H2BC9 PE=1 SV	0.0863742	0.513382	FALSE		FALSE
sp|Q16778|H2B2E_HUMAN	H2BC21	sp|Q16778|H2B2E_HUMAN;sp|P33778|H2B1B_HUMAN;sp|P23527|H2B1O_HUMAN;sp|P06899|H2B1J_HUMAN;sp|Q8N257|H2B3B_HUMAN;sp|Q96A08|H2B1A_HUMAN;sp|Q6DRA6|H2B2D_HUMAN;sp|Q6DN03|H2B2C_HUMAN;sp|A0A2R8Y619|H2BE1_HUMAN	sp|Q16778|H2B2E_HUMAN;sp|P33778|H2B1B_HUMAN;sp|P23527|H2B1O_HUMAN;sp|P06899|H2B1J_HUMAN;sp|Q8N257|H2B3B_HUMAN	Histone H2B type 2-E OS=Homo sapiens OX=9606 GN=H2BC21 PE=1 SV=3;Histone H2B type 1-B OS=Homo sapiens OX=9606 GN=H2BC3 PE=1 SV=2;Histone H2B type 1-O OS=Homo sapiens OX=9606 GN=H2BC17 PE=1 SV=3;Histone H2B type 1-J OS=Homo sapiens OX=9606 GN=H2BC11 PE=1 SV	0.0966588	0.520681	FALSE		FALSE
sp|P68431|H31_HUMAN	H3C1	sp|P68431|H31_HUMAN;sp|Q16695|H31T_HUMAN;sp|Q6NXT2|H3C_HUMAN	sp|P68431|H31_HUMAN;sp|Q16695|H31T_HUMAN;sp|Q6NXT2|H3C_HUMAN	Histone H3.1 OS=Homo sapiens OX=9606 GN=H3C1 PE=1 SV=2;Histone H3.1t OS=Homo sapiens OX=9606 GN=H3-4 PE=1 SV=3;Histone H3.3C OS=Homo sapiens OX=9606 GN=H3-5 PE=1 SV=3	0.143315	0.564477	FALSE		FALSE
sp|P62805|H4_HUMAN	H4C1	sp|P62805|H4_HUMAN	sp|P62805|H4_HUMAN	Histone H4 OS=Homo sapiens OX=9606 GN=H4C1 PE=1 SV=2	0.198347	0.608273	FALSE		FALSE
sp|P40939|ECHA_HUMAN	HADHA	sp|P40939|ECHA_HUMAN;sp|P40939-2|ECHA_HUMAN	sp|P40939|ECHA_HUMAN	Trifunctional enzyme subunit alpha, mitochondrial OS=Homo sapiens OX=9606 GN=HADHA PE=1 SV=2	0.151118	0.574209	FALSE		FALSE
sp|P55084-2|ECHB_HUMAN	HADHB	sp|P55084-2|ECHB_HUMAN;sp|P55084|ECHB_HUMAN	sp|P55084-2|ECHB_HUMAN;sp|P55084|ECHB_HUMAN	Isoform 2 of Trifunctional enzyme subunit beta, mitochondrial OS=Homo sapiens OX=9606 GN=HADHB;Trifunctional enzyme subunit beta, mitochondrial OS=Homo sapiens OX=9606 GN=HADHB PE=1 SV=3	0.0748526	0.50365	FALSE		FALSE
sp|Q9Y450|HBS1L_HUMAN	HBS1L	sp|Q9Y450|HBS1L_HUMAN;sp|Q9Y450-4|HBS1L_HUMAN;sp|Q9Y450-2|HBS1L_HUMAN	sp|Q9Y450|HBS1L_HUMAN;sp|Q9Y450-4|HBS1L_HUMAN	HBS1-like protein OS=Homo sapiens OX=9606 GN=HBS1L PE=1 SV=1;Isoform 3 of HBS1-like protein OS=Homo sapiens OX=9606 GN=HBS1L			FALSE		TRUE
sp|Q92769-3|HDAC2_HUMAN	HDAC2	sp|Q92769-3|HDAC2_HUMAN;sp|Q13547|HDAC1_HUMAN;sp|Q92769|HDAC2_HUMAN	sp|Q92769-3|HDAC2_HUMAN;sp|Q13547|HDAC1_HUMAN;sp|Q92769|HDAC2_HUMAN	Isoform 2 of Histone deacetylase 2 OS=Homo sapiens OX=9606 GN=HDAC2;Histone deacetylase 1 OS=Homo sapiens OX=9606 GN=HDAC1 PE=1 SV=1;Histone deacetylase 2 OS=Homo sapiens OX=9606 GN=HDAC2 PE=1 SV=2	-0.143337	0.282238	FALSE		TRUE
sp|P51858|HDGF_HUMAN	HDGF	sp|P51858|HDGF_HUMAN;sp|P51858-2|HDGF_HUMAN;sp|P51858-3|HDGF_HUMAN	sp|P51858|HDGF_HUMAN;sp|P51858-2|HDGF_HUMAN;sp|P51858-3|HDGF_HUMAN	Hepatoma-derived growth factor OS=Homo sapiens OX=9606 GN=HDGF PE=1 SV=1;Isoform 2 of Hepatoma-derived growth factor OS=Homo sapiens OX=9606 GN=HDGF;Isoform 3 of Hepatoma-derived growth factor OS=Homo sapiens OX=9606 GN=HDGF			FALSE		TRUE
sp|Q00341|VIGLN_HUMAN	HDLBP	sp|Q00341|VIGLN_HUMAN;sp|Q00341-2|VIGLN_HUMAN	sp|Q00341|VIGLN_HUMAN;sp|Q00341-2|VIGLN_HUMAN	Vigilin OS=Homo sapiens OX=9606 GN=HDLBP PE=1 SV=2;Isoform 2 of Vigilin OS=Homo sapiens OX=9606 GN=HDLBP			FALSE		FALSE
sp|O94992|HEXI1_HUMAN	HEXIM1	sp|O94992|HEXI1_HUMAN	sp|O94992|HEXI1_HUMAN	Protein HEXIM1 OS=Homo sapiens OX=9606 GN=HEXIM1 PE=1 SV=1			FALSE		TRUE
sp|P49773|HINT1_HUMAN	HINT1	sp|P49773|HINT1_HUMAN	sp|P49773|HINT1_HUMAN	Histidine triad nucleotide-binding protein 1 OS=Homo sapiens OX=9606 GN=HINT1 PE=1 SV=2			FALSE		TRUE
sp|P10321-2|HLAC_HUMAN	HLA-C	sp|P10321-2|HLAC_HUMAN;sp|P01893|HLAH_HUMAN;sp|P04439|HLAA_HUMAN;sp|P10321|HLAC_HUMAN;sp|P04439-2|HLAA_HUMAN;sp|P30511-2|HLAF_HUMAN;sp|P30511|HLAF_HUMAN;sp|P30511-3|HLAF_HUMAN	sp|P10321-2|HLAC_HUMAN;sp|P01893|HLAH_HUMAN;sp|P04439|HLAA_HUMAN;sp|P10321|HLAC_HUMAN;sp|P04439-2|HLAA_HUMAN;sp|P30511-2|HLAF_HUMAN;sp|P30511|HLAF_HUMAN;sp|P30511-3|HLAF_HUMAN	Isoform 2 of HLA class I histocompatibility antigen, C alpha chain OS=Homo sapiens OX=9606 GN=HLA-C;Putative HLA class I histocompatibility antigen, alpha chain H OS=Homo sapiens OX=9606 GN=HLA-H PE=5 SV=3;HLA class I histocompatibility antigen, A alpha ch	-0.0742477	0.357664	FALSE		FALSE
sp|P17096|HMGA1_HUMAN	HMGA1	sp|P17096|HMGA1_HUMAN;sp|P17096-2|HMGA1_HUMAN;sp|P17096-3|HMGA1_HUMAN	sp|P17096|HMGA1_HUMAN;sp|P17096-2|HMGA1_HUMAN;sp|P17096-3|HMGA1_HUMAN	High mobility group protein HMG-I/HMG-Y OS=Homo sapiens OX=9606 GN=HMGA1 PE=1 SV=3;Isoform HMG-Y of High mobility group protein HMG-I/HMG-Y OS=Homo sapiens OX=9606 GN=HMGA1;Isoform HMG-R of High mobility group protein HMG-I/HMG-Y OS=Homo sapiens OX=9606 GN	-0.0764308	0.355231	FALSE		TRUE
sp|P09429|HMGB1_HUMAN	HMGB1	sp|P09429|HMGB1_HUMAN;sp|B2RPK0|HGB1A_HUMAN	sp|P09429|HMGB1_HUMAN	High mobility group protein B1 OS=Homo sapiens OX=9606 GN=HMGB1 PE=1 SV=3	0.33593	0.6691	FALSE		TRUE
sp|P26583|HMGB2_HUMAN	HMGB2	sp|P26583|HMGB2_HUMAN	sp|P26583|HMGB2_HUMAN	High mobility group protein B2 OS=Homo sapiens OX=9606 GN=HMGB2 PE=1 SV=2			FALSE		TRUE
sp|P05114|HMGN1_HUMAN	HMGN1	sp|P05114|HMGN1_HUMAN	sp|P05114|HMGN1_HUMAN	Non-histone chromosomal protein HMG-14 OS=Homo sapiens OX=9606 GN=HMGN1 PE=1 SV=3	0.201637	0.615572	FALSE		TRUE
sp|P05204|HMGN2_HUMAN	HMGN2	sp|P05204|HMGN2_HUMAN	sp|P05204|HMGN2_HUMAN	Non-histone chromosomal protein HMG-17 OS=Homo sapiens OX=9606 GN=HMGN2 PE=1 SV=3	0.270823	0.647202	FALSE		TRUE
sp|Q15651-2|HMGN3_HUMAN	HMGN3	sp|Q15651-2|HMGN3_HUMAN;sp|Q15651|HMGN3_HUMAN	sp|Q15651-2|HMGN3_HUMAN;sp|Q15651|HMGN3_HUMAN	Isoform 2 of High mobility group nucleosome-binding domain-containing protein 3 OS=Homo sapiens OX=9606 GN=HMGN3;High mobility group nucleosome-binding domain-containing protein 3 OS=Homo sapiens OX=9606 GN=HMGN3 PE=1 SV=2	1.38935	0.878345	TRUE	enriched	TRUE
sp|O00479|HMGN4_HUMAN	HMGN4	sp|O00479|HMGN4_HUMAN	sp|O00479|HMGN4_HUMAN	High mobility group nucleosome-binding domain-containing protein 4 OS=Homo sapiens OX=9606 GN=HMGN4 PE=1 SV=3	-0.224722	0.209246	FALSE		TRUE
sp|Q13151|ROA0_HUMAN	HNRNPA0	sp|Q13151|ROA0_HUMAN	sp|Q13151|ROA0_HUMAN	Heterogeneous nuclear ribonucleoprotein A0 OS=Homo sapiens OX=9606 GN=HNRNPA0 PE=1 SV=1	-0.525906	0.0729927	FALSE		TRUE
sp|P09651-2|ROA1_HUMAN	HNRNPA1	sp|P09651-2|ROA1_HUMAN	sp|P09651-2|ROA1_HUMAN	Isoform A1-A of Heterogeneous nuclear ribonucleoprotein A1 OS=Homo sapiens OX=9606 GN=HNRNPA1	0.0333627	0.467153	FALSE		TRUE
sp|P22626|ROA2_HUMAN	HNRNPA2B1	sp|P22626|ROA2_HUMAN	sp|P22626|ROA2_HUMAN	Heterogeneous nuclear ribonucleoproteins A2/B1 OS=Homo sapiens OX=9606 GN=HNRNPA2B1 PE=1 SV=2	-0.231923	0.201946	FALSE		TRUE
sp|P51991|ROA3_HUMAN	HNRNPA3	sp|P51991|ROA3_HUMAN;sp|P51991-2|ROA3_HUMAN	sp|P51991|ROA3_HUMAN;sp|P51991-2|ROA3_HUMAN	Heterogeneous nuclear ribonucleoprotein A3 OS=Homo sapiens OX=9606 GN=HNRNPA3 PE=1 SV=2;Isoform 2 of Heterogeneous nuclear ribonucleoprotein A3 OS=Homo sapiens OX=9606 GN=HNRNPA3	-0.172087	0.245742	FALSE		TRUE
sp|Q99729-3|ROAA_HUMAN	HNRNPAB	sp|Q99729-3|ROAA_HUMAN;sp|Q99729-2|ROAA_HUMAN;sp|Q99729-4|ROAA_HUMAN;sp|Q99729|ROAA_HUMAN	sp|Q99729-3|ROAA_HUMAN;sp|Q99729-2|ROAA_HUMAN;sp|Q99729-4|ROAA_HUMAN;sp|Q99729|ROAA_HUMAN	Isoform 3 of Heterogeneous nuclear ribonucleoprotein A/B OS=Homo sapiens OX=9606 GN=HNRNPAB;Isoform 2 of Heterogeneous nuclear ribonucleoprotein A/B OS=Homo sapiens OX=9606 GN=HNRNPAB;Isoform 4 of Heterogeneous nuclear ribonucleoprotein A/B OS=Homo sapiens	-0.128504	0.301703	FALSE		TRUE
sp|P07910-2|HNRPC_HUMAN	HNRNPC	sp|P07910-2|HNRPC_HUMAN;sp|P07910|HNRPC_HUMAN;sp|P07910-4|HNRPC_HUMAN;sp|P07910-3|HNRPC_HUMAN;sp|O60812|HNRC1_HUMAN;sp|B2RXH8|HNRC2_HUMAN;sp|P0DMR1|HNRC4_HUMAN;sp|B7ZW38|HNRC3_HUMAN	sp|P07910-2|HNRPC_HUMAN;sp|P07910|HNRPC_HUMAN;sp|P07910-4|HNRPC_HUMAN;sp|P07910-3|HNRPC_HUMAN	Isoform C1 of Heterogeneous nuclear ribonucleoproteins C1/C2 OS=Homo sapiens OX=9606 GN=HNRNPC;Heterogeneous nuclear ribonucleoproteins C1/C2 OS=Homo sapiens OX=9606 GN=HNRNPC PE=1 SV=4;Isoform 4 of Heterogeneous nuclear ribonucleoproteins C1/C2 OS=Homo sa	-0.356293	0.131387	FALSE		TRUE
sp|Q14103-3|HNRPD_HUMAN	HNRNPD	sp|Q14103-3|HNRPD_HUMAN;sp|Q14103|HNRPD_HUMAN;sp|Q14103-4|HNRPD_HUMAN;sp|Q14103-2|HNRPD_HUMAN	sp|Q14103-3|HNRPD_HUMAN;sp|Q14103|HNRPD_HUMAN;sp|Q14103-4|HNRPD_HUMAN;sp|Q14103-2|HNRPD_HUMAN	Isoform 3 of Heterogeneous nuclear ribonucleoprotein D0 OS=Homo sapiens OX=9606 GN=HNRNPD;Heterogeneous nuclear ribonucleoprotein D0 OS=Homo sapiens OX=9606 GN=HNRNPD PE=1 SV=1;Isoform 4 of Heterogeneous nuclear ribonucleoprotein D0 OS=Homo sapiens OX=9606	-0.245778	0.194647	FALSE		TRUE
sp|O14979|HNRDL_HUMAN	HNRNPDL	sp|O14979|HNRDL_HUMAN;sp|O14979-3|HNRDL_HUMAN;sp|O14979-2|HNRDL_HUMAN	sp|O14979|HNRDL_HUMAN;sp|O14979-3|HNRDL_HUMAN;sp|O14979-2|HNRDL_HUMAN	Heterogeneous nuclear ribonucleoprotein D-like OS=Homo sapiens OX=9606 GN=HNRNPDL PE=1 SV=3;Isoform 3 of Heterogeneous nuclear ribonucleoprotein D-like OS=Homo sapiens OX=9606 GN=HNRNPDL;Isoform 2 of Heterogeneous nuclear ribonucleoprotein D-like OS=Homo s	-0.125452	0.304136	FALSE		TRUE
sp|P52597|HNRPF_HUMAN	HNRNPF	sp|P52597|HNRPF_HUMAN	sp|P52597|HNRPF_HUMAN	Heterogeneous nuclear ribonucleoprotein F OS=Homo sapiens OX=9606 GN=HNRNPF PE=1 SV=3	0.0385824	0.474453	FALSE		TRUE
sp|P31943|HNRH1_HUMAN	HNRNPH1	sp|P31943|HNRH1_HUMAN	sp|P31943|HNRH1_HUMAN	Heterogeneous nuclear ribonucleoprotein H OS=Homo sapiens OX=9606 GN=HNRNPH1 PE=1 SV=4	0.0931496	0.518248	FALSE		TRUE
sp|P55795|HNRH2_HUMAN	HNRNPH2	sp|P55795|HNRH2_HUMAN	sp|P55795|HNRH2_HUMAN	Heterogeneous nuclear ribonucleoprotein H2 OS=Homo sapiens OX=9606 GN=HNRNPH2 PE=1 SV=1	0.223196	0.627737	FALSE		TRUE
sp|P31942|HNRH3_HUMAN	HNRNPH3	sp|P31942|HNRH3_HUMAN;sp|P31942-3|HNRH3_HUMAN;sp|P31942-2|HNRH3_HUMAN;sp|P31942-4|HNRH3_HUMAN;sp|P31942-5|HNRH3_HUMAN;sp|P31942-6|HNRH3_HUMAN	sp|P31942|HNRH3_HUMAN;sp|P31942-3|HNRH3_HUMAN;sp|P31942-2|HNRH3_HUMAN;sp|P31942-4|HNRH3_HUMAN	Heterogeneous nuclear ribonucleoprotein H3 OS=Homo sapiens OX=9606 GN=HNRNPH3 PE=1 SV=2;Isoform 3 of Heterogeneous nuclear ribonucleoprotein H3 OS=Homo sapiens OX=9606 GN=HNRNPH3;Isoform 2 of Heterogeneous nuclear ribonucleoprotein H3 OS=Homo sapiens OX=96	-0.156231	0.26764	FALSE		TRUE
sp|P61978-3|HNRPK_HUMAN	HNRNPK	sp|P61978-3|HNRPK_HUMAN;sp|P61978|HNRPK_HUMAN;sp|P61978-2|HNRPK_HUMAN	sp|P61978-3|HNRPK_HUMAN;sp|P61978|HNRPK_HUMAN;sp|P61978-2|HNRPK_HUMAN	Isoform 3 of Heterogeneous nuclear ribonucleoprotein K OS=Homo sapiens OX=9606 GN=HNRNPK;Heterogeneous nuclear ribonucleoprotein K OS=Homo sapiens OX=9606 GN=HNRNPK PE=1 SV=1;Isoform 2 of Heterogeneous nuclear ribonucleoprotein K OS=Homo sapiens OX=9606 GN	-0.106808	0.326034	FALSE		TRUE
sp|P14866|HNRPL_HUMAN	HNRNPL	sp|P14866|HNRPL_HUMAN;sp|P14866-2|HNRPL_HUMAN	sp|P14866|HNRPL_HUMAN;sp|P14866-2|HNRPL_HUMAN	Heterogeneous nuclear ribonucleoprotein L OS=Homo sapiens OX=9606 GN=HNRNPL PE=1 SV=2;Isoform 2 of Heterogeneous nuclear ribonucleoprotein L OS=Homo sapiens OX=9606 GN=HNRNPL	-0.553666	0.0608273	FALSE		TRUE
sp|Q8WVV9-4|HNRLL_HUMAN	HNRNPLL	sp|Q8WVV9-4|HNRLL_HUMAN;sp|Q8WVV9|HNRLL_HUMAN;sp|Q8WVV9-5|HNRLL_HUMAN;sp|Q8WVV9-3|HNRLL_HUMAN;sp|Q8WVV9-2|HNRLL_HUMAN	sp|Q8WVV9-4|HNRLL_HUMAN;sp|Q8WVV9|HNRLL_HUMAN;sp|Q8WVV9-5|HNRLL_HUMAN;sp|Q8WVV9-3|HNRLL_HUMAN;sp|Q8WVV9-2|HNRLL_HUMAN	Isoform 4 of Heterogeneous nuclear ribonucleoprotein L-like OS=Homo sapiens OX=9606 GN=HNRNPLL;Heterogeneous nuclear ribonucleoprotein L-like OS=Homo sapiens OX=9606 GN=HNRNPLL PE=1 SV=1;Isoform 5 of Heterogeneous nuclear ribonucleoprotein L-like OS=Homo s			FALSE		TRUE
sp|P52272-2|HNRPM_HUMAN	HNRNPM	sp|P52272-2|HNRPM_HUMAN;sp|P52272|HNRPM_HUMAN	sp|P52272-2|HNRPM_HUMAN;sp|P52272|HNRPM_HUMAN	Isoform 2 of Heterogeneous nuclear ribonucleoprotein M OS=Homo sapiens OX=9606 GN=HNRNPM;Heterogeneous nuclear ribonucleoprotein M OS=Homo sapiens OX=9606 GN=HNRNPM PE=1 SV=3	-0.196495	0.22871	FALSE		TRUE
sp|O43390|HNRPR_HUMAN	HNRNPR	sp|O43390|HNRPR_HUMAN;sp|O43390-3|HNRPR_HUMAN	sp|O43390|HNRPR_HUMAN;sp|O43390-3|HNRPR_HUMAN	Heterogeneous nuclear ribonucleoprotein R OS=Homo sapiens OX=9606 GN=HNRNPR PE=1 SV=1;Isoform 3 of Heterogeneous nuclear ribonucleoprotein R OS=Homo sapiens OX=9606 GN=HNRNPR	-0.169612	0.253041	FALSE		TRUE
sp|Q00839|HNRPU_HUMAN	HNRNPU	sp|Q00839|HNRPU_HUMAN;sp|Q00839-2|HNRPU_HUMAN	sp|Q00839|HNRPU_HUMAN;sp|Q00839-2|HNRPU_HUMAN	Heterogeneous nuclear ribonucleoprotein U OS=Homo sapiens OX=9606 GN=HNRNPU PE=1 SV=6;Isoform 2 of Heterogeneous nuclear ribonucleoprotein U OS=Homo sapiens OX=9606 GN=HNRNPU	-0.0349272	0.389294	FALSE		TRUE
sp|Q9BUJ2-4|HNRL1_HUMAN	HNRNPUL1	sp|Q9BUJ2-4|HNRL1_HUMAN;sp|Q9BUJ2-2|HNRL1_HUMAN;sp|Q9BUJ2|HNRL1_HUMAN;sp|Q9BUJ2-3|HNRL1_HUMAN	sp|Q9BUJ2-4|HNRL1_HUMAN;sp|Q9BUJ2-2|HNRL1_HUMAN;sp|Q9BUJ2|HNRL1_HUMAN;sp|Q9BUJ2-3|HNRL1_HUMAN	Isoform 4 of Heterogeneous nuclear ribonucleoprotein U-like protein 1 OS=Homo sapiens OX=9606 GN=HNRNPUL1;Isoform 2 of Heterogeneous nuclear ribonucleoprotein U-like protein 1 OS=Homo sapiens OX=9606 GN=HNRNPUL1;Heterogeneous nuclear ribonucleoprotein U-li	-0.161101	0.260341	FALSE		TRUE
sp|Q1KMD3|HNRL2_HUMAN	HNRNPUL2	sp|Q1KMD3|HNRL2_HUMAN	sp|Q1KMD3|HNRL2_HUMAN	Heterogeneous nuclear ribonucleoprotein U-like protein 2 OS=Homo sapiens OX=9606 GN=HNRNPUL2 PE=1 SV=1	-0.0156934	0.408759	FALSE		TRUE
sp|Q86YZ3|HORN_HUMAN	HRNR	sp|Q86YZ3|HORN_HUMAN	sp|Q86YZ3|HORN_HUMAN	Hornerin OS=Homo sapiens OX=9606 GN=HRNR PE=1 SV=2	-1.53328	0.0194647	TRUE	depleted	FALSE
sp|P07900-2|HS90A_HUMAN	HSP90AA1	sp|P07900-2|HS90A_HUMAN;sp|P07900|HS90A_HUMAN;sp|Q58FG0|HS905_HUMAN	sp|P07900-2|HS90A_HUMAN;sp|P07900|HS90A_HUMAN	Isoform 2 of Heat shock protein HSP 90-alpha OS=Homo sapiens OX=9606 GN=HSP90AA1;Heat shock protein HSP 90-alpha OS=Homo sapiens OX=9606 GN=HSP90AA1 PE=1 SV=5	-0.0159552	0.406326	FALSE		FALSE
sp|P08238|HS90B_HUMAN	HSP90AB1	sp|P08238|HS90B_HUMAN;sp|Q58FF7|H90B3_HUMAN;sp|Q14568|HS902_HUMAN;sp|Q58FF6|H90B4_HUMAN	sp|P08238|HS90B_HUMAN	Heat shock protein HSP 90-beta OS=Homo sapiens OX=9606 GN=HSP90AB1 PE=1 SV=4	0.0673891	0.501217	FALSE		FALSE
sp|P14625|ENPL_HUMAN	HSP90B1	sp|P14625|ENPL_HUMAN	sp|P14625|ENPL_HUMAN	Endoplasmin OS=Homo sapiens OX=9606 GN=HSP90B1 PE=1 SV=1			FALSE		FALSE
sp|P0DMV8|HS71A_HUMAN	HSPA1A	sp|P0DMV8|HS71A_HUMAN;sp|P0DMV9|HS71B_HUMAN;sp|P0DMV8-2|HS71A_HUMAN	sp|P0DMV8|HS71A_HUMAN;sp|P0DMV9|HS71B_HUMAN;sp|P0DMV8-2|HS71A_HUMAN	Heat shock 70 kDa protein 1A OS=Homo sapiens OX=9606 GN=HSPA1A PE=1 SV=1;Heat shock 70 kDa protein 1B OS=Homo sapiens OX=9606 GN=HSPA1B PE=1 SV=1;Isoform 2 of Heat shock 70 kDa protein 1A OS=Homo sapiens OX=9606 GN=HSPA1A	0.4263	0.712895	FALSE		TRUE
sp|P11021|BIP_HUMAN	HSPA5	sp|P11021|BIP_HUMAN	sp|P11021|BIP_HUMAN	Endoplasmic reticulum chaperone BiP OS=Homo sapiens OX=9606 GN=HSPA5 PE=1 SV=2	0.16951	0.591241	FALSE		FALSE
sp|P11142|HSP7C_HUMAN	HSPA8	sp|P11142|HSP7C_HUMAN;sp|P11142-2|HSP7C_HUMAN;sp|P54652|HSP72_HUMAN	sp|P11142|HSP7C_HUMAN;sp|P11142-2|HSP7C_HUMAN	Heat shock cognate 71 kDa protein OS=Homo sapiens OX=9606 GN=HSPA8 PE=1 SV=1;Isoform 2 of Heat shock cognate 71 kDa protein OS=Homo sapiens OX=9606 GN=HSPA8	0.0659961	0.498783	FALSE		TRUE
sp|P38646|GRP75_HUMAN	HSPA9	sp|P38646|GRP75_HUMAN	sp|P38646|GRP75_HUMAN	Stress-70 protein, mitochondrial OS=Homo sapiens OX=9606 GN=HSPA9 PE=1 SV=2	0.209016	0.620438	FALSE		FALSE
sp|P04792|HSPB1_HUMAN	HSPB1	sp|P04792|HSPB1_HUMAN	sp|P04792|HSPB1_HUMAN	Heat shock protein beta-1 OS=Homo sapiens OX=9606 GN=HSPB1 PE=1 SV=2	0.14871	0.571776	FALSE		FALSE
sp|P10809|CH60_HUMAN	HSPD1	sp|P10809|CH60_HUMAN;sp|P10809-2|CH60_HUMAN	sp|P10809|CH60_HUMAN	60 kDa heat shock protein, mitochondrial OS=Homo sapiens OX=9606 GN=HSPD1 PE=1 SV=2	0.633721	0.768856	FALSE		FALSE
sp|P61604|CH10_HUMAN	HSPE1	sp|P61604|CH10_HUMAN	sp|P61604|CH10_HUMAN	10 kDa heat shock protein, mitochondrial OS=Homo sapiens OX=9606 GN=HSPE1 PE=1 SV=2			FALSE		FALSE
sp|Q7Z6Z7-2|HUWE1_HUMAN	HUWE1	sp|Q7Z6Z7-2|HUWE1_HUMAN;sp|Q7Z6Z7-3|HUWE1_HUMAN;sp|Q7Z6Z7|HUWE1_HUMAN	sp|Q7Z6Z7-2|HUWE1_HUMAN;sp|Q7Z6Z7-3|HUWE1_HUMAN;sp|Q7Z6Z7|HUWE1_HUMAN	Isoform 2 of E3 ubiquitin-protein ligase HUWE1 OS=Homo sapiens OX=9606 GN=HUWE1;Isoform 3 of E3 ubiquitin-protein ligase HUWE1 OS=Homo sapiens OX=9606 GN=HUWE1;E3 ubiquitin-protein ligase HUWE1 OS=Homo sapiens OX=9606 GN=HUWE1 PE=1 SV=3			FALSE		TRUE
sp|P41252|SYIC_HUMAN	IARS1	sp|P41252|SYIC_HUMAN	sp|P41252|SYIC_HUMAN	Isoleucine--tRNA ligase, cytoplasmic OS=Homo sapiens OX=9606 GN=IARS1 PE=1 SV=2			FALSE		FALSE
sp|Q9NZI8|IF2B1_HUMAN	IGF2BP1	sp|Q9NZI8|IF2B1_HUMAN;sp|Q9NZI8-2|IF2B1_HUMAN	sp|Q9NZI8|IF2B1_HUMAN;sp|Q9NZI8-2|IF2B1_HUMAN	Insulin-like growth factor 2 mRNA-binding protein 1 OS=Homo sapiens OX=9606 GN=IGF2BP1 PE=1 SV=2;Isoform 2 of Insulin-like growth factor 2 mRNA-binding protein 1 OS=Homo sapiens OX=9606 GN=IGF2BP1	0.933163	0.822384	FALSE		FALSE
sp|Q9Y6M1-5|IF2B2_HUMAN	IGF2BP2	sp|Q9Y6M1-5|IF2B2_HUMAN;sp|Q9Y6M1-6|IF2B2_HUMAN;sp|Q9Y6M1-3|IF2B2_HUMAN;sp|Q9Y6M1-4|IF2B2_HUMAN;sp|Q9Y6M1-1|IF2B2_HUMAN;sp|Q9Y6M1|IF2B2_HUMAN	sp|Q9Y6M1-5|IF2B2_HUMAN;sp|Q9Y6M1-6|IF2B2_HUMAN;sp|Q9Y6M1-3|IF2B2_HUMAN;sp|Q9Y6M1-4|IF2B2_HUMAN;sp|Q9Y6M1-1|IF2B2_HUMAN;sp|Q9Y6M1|IF2B2_HUMAN	Isoform 5 of Insulin-like growth factor 2 mRNA-binding protein 2 OS=Homo sapiens OX=9606 GN=IGF2BP2;Isoform 6 of Insulin-like growth factor 2 mRNA-binding protein 2 OS=Homo sapiens OX=9606 GN=IGF2BP2;Isoform 3 of Insulin-like growth factor 2 mRNA-binding p			FALSE		FALSE
sp|O00425|IF2B3_HUMAN	IGF2BP3	sp|O00425|IF2B3_HUMAN;sp|O00425-2|IF2B3_HUMAN	sp|O00425|IF2B3_HUMAN	Insulin-like growth factor 2 mRNA-binding protein 3 OS=Homo sapiens OX=9606 GN=IGF2BP3 PE=1 SV=2			FALSE		FALSE
sp|Q12905|ILF2_HUMAN	ILF2	sp|Q12905|ILF2_HUMAN	sp|Q12905|ILF2_HUMAN	Interleukin enhancer-binding factor 2 OS=Homo sapiens OX=9606 GN=ILF2 PE=1 SV=2	-0.307247	0.150852	FALSE		TRUE
sp|Q12906-7|ILF3_HUMAN	ILF3	sp|Q12906-7|ILF3_HUMAN;sp|Q12906-4|ILF3_HUMAN;sp|Q12906-6|ILF3_HUMAN	sp|Q12906-7|ILF3_HUMAN;sp|Q12906-4|ILF3_HUMAN;sp|Q12906-6|ILF3_HUMAN	Isoform 7 of Interleukin enhancer-binding factor 3 OS=Homo sapiens OX=9606 GN=ILF3;Isoform 4 of Interleukin enhancer-binding factor 3 OS=Homo sapiens OX=9606 GN=ILF3;Isoform 6 of Interleukin enhancer-binding factor 3 OS=Homo sapiens OX=9606 GN=ILF3	-0.494941	0.080292	FALSE		TRUE
sp|O95373|IPO7_HUMAN	IPO7	sp|O95373|IPO7_HUMAN	sp|O95373|IPO7_HUMAN	Importin-7 OS=Homo sapiens OX=9606 GN=IPO7 PE=1 SV=1			FALSE		TRUE
sp|P46940|IQGA1_HUMAN	IQGAP1	sp|P46940|IQGA1_HUMAN;sp|Q13576-3|IQGA2_HUMAN;sp|Q13576-2|IQGA2_HUMAN;sp|Q13576|IQGA2_HUMAN;sp|Q86VI3|IQGA3_HUMAN	sp|P46940|IQGA1_HUMAN	Ras GTPase-activating-like protein IQGAP1 OS=Homo sapiens OX=9606 GN=IQGAP1 PE=1 SV=1	1.47892	0.880779	TRUE	enriched	FALSE
sp|Q9UK76-2|JUPI1_HUMAN	JPT1	sp|Q9UK76-2|JUPI1_HUMAN;sp|Q9UK76|JUPI1_HUMAN;sp|Q9UK76-3|JUPI1_HUMAN	sp|Q9UK76-2|JUPI1_HUMAN;sp|Q9UK76|JUPI1_HUMAN;sp|Q9UK76-3|JUPI1_HUMAN	Isoform 2 of Jupiter microtubule associated homolog 1 OS=Homo sapiens OX=9606 GN=JPT1;Jupiter microtubule associated homolog 1 OS=Homo sapiens OX=9606 GN=JPT1 PE=1 SV=3;Isoform 3 of Jupiter microtubule associated homolog 1 OS=Homo sapiens OX=9606 GN=JPT1			FALSE		TRUE
sp|P14923|PLAK_HUMAN	JUP	sp|P14923|PLAK_HUMAN	sp|P14923|PLAK_HUMAN	Junction plakoglobin OS=Homo sapiens OX=9606 GN=JUP PE=1 SV=3			FALSE		FALSE
sp|Q15046|SYK_HUMAN	KARS1	sp|Q15046|SYK_HUMAN;sp|Q15046-2|SYK_HUMAN	sp|Q15046|SYK_HUMAN;sp|Q15046-2|SYK_HUMAN	Lysine--tRNA ligase OS=Homo sapiens OX=9606 GN=KARS1 PE=1 SV=3;Isoform Mitochondrial of Lysine--tRNA ligase OS=Homo sapiens OX=9606 GN=KARS1	-0.468456	0.0948905	FALSE		FALSE
sp|Q9P0J7|KCMF1_HUMAN	KCMF1	sp|Q9P0J7|KCMF1_HUMAN	sp|Q9P0J7|KCMF1_HUMAN	E3 ubiquitin-protein ligase KCMF1 OS=Homo sapiens OX=9606 GN=KCMF1 PE=1 SV=2			FALSE		TRUE
sp|P52292|IMA1_HUMAN	KPNA2	sp|P52292|IMA1_HUMAN	sp|P52292|IMA1_HUMAN	Importin subunit alpha-1 OS=Homo sapiens OX=9606 GN=KPNA2 PE=1 SV=1			FALSE		TRUE
sp|Q14974|IMB1_HUMAN	KPNB1	sp|Q14974|IMB1_HUMAN;sp|Q14974-2|IMB1_HUMAN	sp|Q14974|IMB1_HUMAN;sp|Q14974-2|IMB1_HUMAN	Importin subunit beta-1 OS=Homo sapiens OX=9606 GN=KPNB1 PE=1 SV=2;Isoform 2 of Importin subunit beta-1 OS=Homo sapiens OX=9606 GN=KPNB1	2.08334	0.922141	TRUE	enriched	TRUE
sp|Q6PKG0-3|LARP1_HUMAN	LARP1	sp|Q6PKG0-3|LARP1_HUMAN;sp|Q6PKG0|LARP1_HUMAN	sp|Q6PKG0-3|LARP1_HUMAN;sp|Q6PKG0|LARP1_HUMAN	Isoform 2 of La-related protein 1 OS=Homo sapiens OX=9606 GN=LARP1;La-related protein 1 OS=Homo sapiens OX=9606 GN=LARP1 PE=1 SV=2			FALSE		TRUE
sp|Q9P2J5|SYLC_HUMAN	LARS1	sp|Q9P2J5|SYLC_HUMAN;sp|Q9P2J5-2|SYLC_HUMAN;sp|Q9P2J5-3|SYLC_HUMAN	sp|Q9P2J5|SYLC_HUMAN;sp|Q9P2J5-2|SYLC_HUMAN;sp|Q9P2J5-3|SYLC_HUMAN	Leucine--tRNA ligase, cytoplasmic OS=Homo sapiens OX=9606 GN=LARS1 PE=1 SV=2;Isoform 2 of Leucine--tRNA ligase, cytoplasmic OS=Homo sapiens OX=9606 GN=LARS1;Isoform 3 of Leucine--tRNA ligase, cytoplasmic OS=Homo sapiens OX=9606 GN=LARS1			FALSE		FALSE
sp|Q14847-2|LASP1_HUMAN	LASP1	sp|Q14847-2|LASP1_HUMAN;sp|Q14847|LASP1_HUMAN;sp|Q14847-3|LASP1_HUMAN	sp|Q14847-2|LASP1_HUMAN;sp|Q14847|LASP1_HUMAN	Isoform 2 of LIM and SH3 domain protein 1 OS=Homo sapiens OX=9606 GN=LASP1;LIM and SH3 domain protein 1 OS=Homo sapiens OX=9606 GN=LASP1 PE=1 SV=2	-0.602044	0.0559611	FALSE		FALSE
sp|Q14739|LBR_HUMAN	LBR	sp|Q14739|LBR_HUMAN	sp|Q14739|LBR_HUMAN	Delta(14)-sterol reductase LBR OS=Homo sapiens OX=9606 GN=LBR PE=1 SV=2	-0.231912	0.20438	FALSE		FALSE
sp|P00338|LDHA_HUMAN	LDHA	sp|P00338|LDHA_HUMAN;sp|P00338-3|LDHA_HUMAN;sp|P00338-5|LDHA_HUMAN;sp|P00338-2|LDHA_HUMAN;sp|P00338-4|LDHA_HUMAN	sp|P00338|LDHA_HUMAN;sp|P00338-3|LDHA_HUMAN;sp|P00338-5|LDHA_HUMAN;sp|P00338-2|LDHA_HUMAN;sp|P00338-4|LDHA_HUMAN	L-lactate dehydrogenase A chain OS=Homo sapiens OX=9606 GN=LDHA PE=1 SV=2;Isoform 3 of L-lactate dehydrogenase A chain OS=Homo sapiens OX=9606 GN=LDHA;Isoform 5 of L-lactate dehydrogenase A chain OS=Homo sapiens OX=9606 GN=LDHA;Isoform 2 of L-lactate dehyd	1.68946	0.892944	TRUE	enriched	FALSE
sp|P07195|LDHB_HUMAN	LDHB	sp|P07195|LDHB_HUMAN;sp|Q6ZMR3|LDH6A_HUMAN;sp|P07864|LDHC_HUMAN	sp|P07195|LDHB_HUMAN	L-lactate dehydrogenase B chain OS=Homo sapiens OX=9606 GN=LDHB PE=1 SV=2	0.636908	0.77129	FALSE		FALSE
sp|P09382|LEG1_HUMAN	LGALS1	sp|P09382|LEG1_HUMAN	sp|P09382|LEG1_HUMAN	Galectin-1 OS=Homo sapiens OX=9606 GN=LGALS1 PE=1 SV=2	3.43763	0.980535	TRUE	enriched	TRUE
sp|Q9UHB6-3|LIMA1_HUMAN	LIMA1	sp|Q9UHB6-3|LIMA1_HUMAN;sp|Q9UHB6-2|LIMA1_HUMAN;sp|Q9UHB6-5|LIMA1_HUMAN;sp|Q9UHB6|LIMA1_HUMAN;sp|Q9UHB6-4|LIMA1_HUMAN	sp|Q9UHB6-3|LIMA1_HUMAN;sp|Q9UHB6-2|LIMA1_HUMAN;sp|Q9UHB6-5|LIMA1_HUMAN;sp|Q9UHB6|LIMA1_HUMAN;sp|Q9UHB6-4|LIMA1_HUMAN	Isoform 3 of LIM domain and actin-binding protein 1 OS=Homo sapiens OX=9606 GN=LIMA1;Isoform Alpha of LIM domain and actin-binding protein 1 OS=Homo sapiens OX=9606 GN=LIMA1;Isoform 5 of LIM domain and actin-binding protein 1 OS=Homo sapiens OX=9606 GN=LIM			FALSE		FALSE
sp|Q15334|L2GL1_HUMAN	LLGL1	sp|Q15334|L2GL1_HUMAN	sp|Q15334|L2GL1_HUMAN	Lethal(2) giant larvae protein homolog 1 OS=Homo sapiens OX=9606 GN=LLGL1 PE=1 SV=3			FALSE		FALSE
sp|Q9BRT6|LLPH_HUMAN	LLPH	sp|Q9BRT6|LLPH_HUMAN	sp|Q9BRT6|LLPH_HUMAN	Protein LLP homolog OS=Homo sapiens OX=9606 GN=LLPH PE=1 SV=1			FALSE		TRUE
sp|P02545-2|LMNA_HUMAN	LMNA	sp|P02545-2|LMNA_HUMAN;sp|P02545-6|LMNA_HUMAN;sp|P02545|LMNA_HUMAN;sp|P02545-3|LMNA_HUMAN;sp|P02545-5|LMNA_HUMAN;sp|P02545-4|LMNA_HUMAN	sp|P02545-2|LMNA_HUMAN;sp|P02545-6|LMNA_HUMAN;sp|P02545|LMNA_HUMAN;sp|P02545-3|LMNA_HUMAN;sp|P02545-5|LMNA_HUMAN;sp|P02545-4|LMNA_HUMAN	Isoform C of Prelamin-A/C OS=Homo sapiens OX=9606 GN=LMNA;Isoform 6 of Prelamin-A/C OS=Homo sapiens OX=9606 GN=LMNA;Prelamin-A/C OS=Homo sapiens OX=9606 GN=LMNA PE=1 SV=1;Isoform ADelta10 of Prelamin-A/C OS=Homo sapiens OX=9606 GN=LMNA;Isoform 5 of Prelami	0.111806	0.545012	FALSE		TRUE
sp|P20700|LMNB1_HUMAN	LMNB1	sp|P20700|LMNB1_HUMAN;sp|Q03252|LMNB2_HUMAN	sp|P20700|LMNB1_HUMAN	Lamin-B1 OS=Homo sapiens OX=9606 GN=LMNB1 PE=1 SV=2	-0.0016243	0.428224	FALSE		FALSE
sp|P42704|LPPRC_HUMAN	LRPPRC	sp|P42704|LPPRC_HUMAN	sp|P42704|LPPRC_HUMAN	Leucine-rich PPR motif-containing protein, mitochondrial OS=Homo sapiens OX=9606 GN=LRPPRC PE=1 SV=3	0.00509316	0.440389	FALSE		FALSE
sp|Q96AG4|LRC59_HUMAN	LRRC59	sp|Q96AG4|LRC59_HUMAN	sp|Q96AG4|LRC59_HUMAN	Leucine-rich repeat-containing protein 59 OS=Homo sapiens OX=9606 GN=LRRC59 PE=1 SV=1			FALSE		FALSE
sp|Q9H089|LSG1_HUMAN	LSG1	sp|Q9H089|LSG1_HUMAN	sp|Q9H089|LSG1_HUMAN	Large subunit GTPase 1 homolog OS=Homo sapiens OX=9606 GN=LSG1 PE=1 SV=2	0.153903	0.579075	FALSE		TRUE
sp|Q96GA3|LTV1_HUMAN	LTV1	sp|Q96GA3|LTV1_HUMAN	sp|Q96GA3|LTV1_HUMAN	Protein LTV1 homolog OS=Homo sapiens OX=9606 GN=LTV1 PE=1 SV=1			FALSE		TRUE
sp|Q9Y383|LC7L2_HUMAN	LUC7L2	sp|Q9Y383|LC7L2_HUMAN;sp|Q9Y383-3|LC7L2_HUMAN;sp|Q9Y383-2|LC7L2_HUMAN;sp|Q96HJ9-2|FMC1_HUMAN	sp|Q9Y383|LC7L2_HUMAN;sp|Q9Y383-3|LC7L2_HUMAN;sp|Q9Y383-2|LC7L2_HUMAN;sp|Q96HJ9-2|FMC1_HUMAN	Putative RNA-binding protein Luc7-like 2 OS=Homo sapiens OX=9606 GN=LUC7L2 PE=1 SV=2;Isoform 3 of Putative RNA-binding protein Luc7-like 2 OS=Homo sapiens OX=9606 GN=LUC7L2;Isoform 2 of Putative RNA-binding protein Luc7-like 2 OS=Homo sapiens OX=9606 GN=LU	0.308193	0.666667	FALSE		TRUE
sp|O95232|LC7L3_HUMAN	LUC7L3	sp|O95232|LC7L3_HUMAN;sp|O95232-2|LC7L3_HUMAN	sp|O95232|LC7L3_HUMAN	Luc7-like protein 3 OS=Homo sapiens OX=9606 GN=LUC7L3 PE=1 SV=2	0.0753398	0.506083	FALSE		TRUE
sp|O75367-2|H2AY_HUMAN	MACROH2A1	sp|O75367-2|H2AY_HUMAN;sp|O75367-3|H2AY_HUMAN;sp|O75367|H2AY_HUMAN;sp|Q9P0M6|H2AW_HUMAN	sp|O75367-2|H2AY_HUMAN;sp|O75367-3|H2AY_HUMAN;sp|O75367|H2AY_HUMAN	Isoform 1 of Core histone macro-H2A.1 OS=Homo sapiens OX=9606 GN=MACROH2A1;Isoform 3 of Core histone macro-H2A.1 OS=Homo sapiens OX=9606 GN=MACROH2A1;Core histone macro-H2A.1 OS=Homo sapiens OX=9606 GN=MACROH2A1 PE=1 SV=4			FALSE		FALSE
sp|O15479|MAGB2_HUMAN	MAGEB2	sp|O15479|MAGB2_HUMAN;sp|O15481|MAGB4_HUMAN;sp|Q96LZ2|MAGBA_HUMAN;sp|P43366|MAGB1_HUMAN;sp|Q9UBF1|MAGC2_HUMAN	sp|O15479|MAGB2_HUMAN	Melanoma-associated antigen B2 OS=Homo sapiens OX=9606 GN=MAGEB2 PE=1 SV=3			FALSE		FALSE
sp|Q9UNF1|MAGD2_HUMAN	MAGED2	sp|Q9UNF1|MAGD2_HUMAN;sp|Q9UNF1-2|MAGD2_HUMAN;sp|Q12816-5|TROP_HUMAN;sp|Q12816-2|TROP_HUMAN;sp|Q12816-3|TROP_HUMAN;sp|Q12816-4|TROP_HUMAN;sp|Q12816|TROP_HUMAN	sp|Q9UNF1|MAGD2_HUMAN;sp|Q9UNF1-2|MAGD2_HUMAN	Melanoma-associated antigen D2 OS=Homo sapiens OX=9606 GN=MAGED2 PE=1 SV=2;Isoform 2 of Melanoma-associated antigen D2 OS=Homo sapiens OX=9606 GN=MAGED2	-0.0329242	0.396594	FALSE		TRUE
sp|Q14244-5|MAP7_HUMAN	MAP7	sp|Q14244-5|MAP7_HUMAN;sp|Q14244-3|MAP7_HUMAN;sp|Q14244-6|MAP7_HUMAN;sp|Q14244|MAP7_HUMAN;sp|Q14244-7|MAP7_HUMAN;sp|Q14244-2|MAP7_HUMAN;sp|Q14244-4|MAP7_HUMAN	sp|Q14244-5|MAP7_HUMAN;sp|Q14244-3|MAP7_HUMAN;sp|Q14244-6|MAP7_HUMAN;sp|Q14244|MAP7_HUMAN;sp|Q14244-7|MAP7_HUMAN;sp|Q14244-2|MAP7_HUMAN;sp|Q14244-4|MAP7_HUMAN	Isoform 5 of Ensconsin OS=Homo sapiens OX=9606 GN=MAP7;Isoform 3 of Ensconsin OS=Homo sapiens OX=9606 GN=MAP7;Isoform 6 of Ensconsin OS=Homo sapiens OX=9606 GN=MAP7;Ensconsin OS=Homo sapiens OX=9606 GN=MAP7 PE=1 SV=1;Isoform 7 of Ensconsin OS=Homo sapiens			FALSE		FALSE
sp|P56192-2|SYMC_HUMAN	MARS1	sp|P56192-2|SYMC_HUMAN;sp|P56192|SYMC_HUMAN	sp|P56192-2|SYMC_HUMAN;sp|P56192|SYMC_HUMAN	Isoform 2 of Methionine--tRNA ligase, cytoplasmic OS=Homo sapiens OX=9606 GN=MARS1;Methionine--tRNA ligase, cytoplasmic OS=Homo sapiens OX=9606 GN=MARS1 PE=1 SV=2			FALSE		FALSE
sp|P31153-2|METK2_HUMAN	MAT2A	sp|P31153-2|METK2_HUMAN;sp|P31153|METK2_HUMAN	sp|P31153-2|METK2_HUMAN;sp|P31153|METK2_HUMAN	Isoform 2 of S-adenosylmethionine synthase isoform type-2 OS=Homo sapiens OX=9606 GN=MAT2A;S-adenosylmethionine synthase isoform type-2 OS=Homo sapiens OX=9606 GN=MAT2A PE=1 SV=1	0.73712	0.800487	FALSE		TRUE
sp|P43243|MATR3_HUMAN	MATR3	sp|P43243|MATR3_HUMAN;sp|P43243-2|MATR3_HUMAN	sp|P43243|MATR3_HUMAN	Matrin-3 OS=Homo sapiens OX=9606 GN=MATR3 PE=1 SV=2	-0.010908	0.420925	FALSE		TRUE
sp|Q96RQ3|MCCA_HUMAN	MCCC1	sp|Q96RQ3|MCCA_HUMAN	sp|Q96RQ3|MCCA_HUMAN	Methylcrotonoyl-CoA carboxylase subunit alpha, mitochondrial OS=Homo sapiens OX=9606 GN=MCCC1 PE=1 SV=3	0.159394	0.586375	FALSE		FALSE
sp|Q9HCC0|MCCB_HUMAN	MCCC2	sp|Q9HCC0|MCCB_HUMAN;sp|Q9HCC0-2|MCCB_HUMAN	sp|Q9HCC0|MCCB_HUMAN;sp|Q9HCC0-2|MCCB_HUMAN	Methylcrotonoyl-CoA carboxylase beta chain, mitochondrial OS=Homo sapiens OX=9606 GN=MCCC2 PE=1 SV=1;Isoform 2 of Methylcrotonoyl-CoA carboxylase beta chain, mitochondrial OS=Homo sapiens OX=9606 GN=MCCC2	-0.23563	0.199513	FALSE		FALSE
sp|P49736|MCM2_HUMAN	MCM2	sp|P49736|MCM2_HUMAN	sp|P49736|MCM2_HUMAN	DNA replication licensing factor MCM2 OS=Homo sapiens OX=9606 GN=MCM2 PE=1 SV=4	0.591931	0.761557	FALSE		TRUE
sp|P25205|MCM3_HUMAN	MCM3	sp|P25205|MCM3_HUMAN;sp|P25205-2|MCM3_HUMAN	sp|P25205|MCM3_HUMAN;sp|P25205-2|MCM3_HUMAN	DNA replication licensing factor MCM3 OS=Homo sapiens OX=9606 GN=MCM3 PE=1 SV=3;Isoform 2 of DNA replication licensing factor MCM3 OS=Homo sapiens OX=9606 GN=MCM3	0.630419	0.766423	FALSE		TRUE
sp|P33991|MCM4_HUMAN	MCM4	sp|P33991|MCM4_HUMAN	sp|P33991|MCM4_HUMAN	DNA replication licensing factor MCM4 OS=Homo sapiens OX=9606 GN=MCM4 PE=1 SV=5	-0.139711	0.287105	FALSE		TRUE
sp|P33992|MCM5_HUMAN	MCM5	sp|P33992|MCM5_HUMAN	sp|P33992|MCM5_HUMAN	DNA replication licensing factor MCM5 OS=Homo sapiens OX=9606 GN=MCM5 PE=1 SV=5	0.10478	0.532847	FALSE		TRUE
sp|P33993|MCM7_HUMAN	MCM7	sp|P33993|MCM7_HUMAN;sp|P33993-3|MCM7_HUMAN;sp|P33993-2|MCM7_HUMAN	sp|P33993|MCM7_HUMAN;sp|P33993-3|MCM7_HUMAN;sp|P33993-2|MCM7_HUMAN	DNA replication licensing factor MCM7 OS=Homo sapiens OX=9606 GN=MCM7 PE=1 SV=4;Isoform 3 of DNA replication licensing factor MCM7 OS=Homo sapiens OX=9606 GN=MCM7;Isoform 2 of DNA replication licensing factor MCM7 OS=Homo sapiens OX=9606 GN=MCM7	0.128934	0.557178	FALSE		TRUE
sp|P40926|MDHM_HUMAN	MDH2	sp|P40926|MDHM_HUMAN;sp|P40926-2|MDHM_HUMAN	sp|P40926|MDHM_HUMAN;sp|P40926-2|MDHM_HUMAN	Malate dehydrogenase, mitochondrial OS=Homo sapiens OX=9606 GN=MDH2 PE=1 SV=3;Isoform 2 of Malate dehydrogenase, mitochondrial OS=Homo sapiens OX=9606 GN=MDH2			FALSE		FALSE
sp|P23368-2|MAOM_HUMAN	ME2	sp|P23368-2|MAOM_HUMAN;sp|P23368|MAOM_HUMAN	sp|P23368-2|MAOM_HUMAN;sp|P23368|MAOM_HUMAN	Isoform 2 of NAD-dependent malic enzyme, mitochondrial OS=Homo sapiens OX=9606 GN=ME2;NAD-dependent malic enzyme, mitochondrial OS=Homo sapiens OX=9606 GN=ME2 PE=1 SV=1			FALSE		FALSE
sp|P55081|MFAP1_HUMAN	MFAP1	sp|P55081|MFAP1_HUMAN	sp|P55081|MFAP1_HUMAN	Microfibrillar-associated protein 1 OS=Homo sapiens OX=9606 GN=MFAP1 PE=1 SV=2	-2.05013	0.0145985	TRUE	depleted	TRUE
sp|Q8IYU8|MICU2_HUMAN	MICU2	sp|Q8IYU8|MICU2_HUMAN	sp|Q8IYU8|MICU2_HUMAN	Calcium uptake protein 2, mitochondrial OS=Homo sapiens OX=9606 GN=MICU2 PE=1 SV=2			FALSE		TRUE
sp|P14174|MIF_HUMAN	MIF	sp|P14174|MIF_HUMAN	sp|P14174|MIF_HUMAN	Macrophage migration inhibitory factor OS=Homo sapiens OX=9606 GN=MIF PE=1 SV=4	0.529782	0.734793	FALSE		TRUE
sp|Q9BU76-3|MMTA2_HUMAN	MMTAG2	sp|Q9BU76-3|MMTA2_HUMAN;sp|Q9BU76-4|MMTA2_HUMAN;sp|Q9BU76|MMTA2_HUMAN;sp|Q9BU76-2|MMTA2_HUMAN	sp|Q9BU76-3|MMTA2_HUMAN;sp|Q9BU76-4|MMTA2_HUMAN;sp|Q9BU76|MMTA2_HUMAN;sp|Q9BU76-2|MMTA2_HUMAN	Isoform 3 of Multiple myeloma tumor-associated protein 2 OS=Homo sapiens OX=9606 GN=MMTAG2;Isoform 4 of Multiple myeloma tumor-associated protein 2 OS=Homo sapiens OX=9606 GN=MMTAG2;Multiple myeloma tumor-associated protein 2 OS=Homo sapiens OX=9606 GN=MMT			FALSE		FALSE
sp|Q13724-2|MOGS_HUMAN	MOGS	sp|Q13724-2|MOGS_HUMAN;sp|Q13724|MOGS_HUMAN	sp|Q13724-2|MOGS_HUMAN;sp|Q13724|MOGS_HUMAN	Isoform 2 of Mannosyl-oligosaccharide glucosidase OS=Homo sapiens OX=9606 GN=MOGS;Mannosyl-oligosaccharide glucosidase OS=Homo sapiens OX=9606 GN=MOGS PE=1 SV=5			FALSE		FALSE
sp|Q9Y3B7-2|RM11_HUMAN	MRPL11	sp|Q9Y3B7-2|RM11_HUMAN;sp|Q9Y3B7|RM11_HUMAN;sp|Q9Y3B7-3|RM11_HUMAN	sp|Q9Y3B7-2|RM11_HUMAN;sp|Q9Y3B7|RM11_HUMAN;sp|Q9Y3B7-3|RM11_HUMAN	Isoform 2 of 39S ribosomal protein L11, mitochondrial OS=Homo sapiens OX=9606 GN=MRPL11;39S ribosomal protein L11, mitochondrial OS=Homo sapiens OX=9606 GN=MRPL11 PE=1 SV=1;Isoform 3 of 39S ribosomal protein L11, mitochondrial OS=Homo sapiens OX=9606 GN=MR	-0.131595	0.296837	FALSE		FALSE
sp|Q9P015|RM15_HUMAN	MRPL15	sp|Q9P015|RM15_HUMAN	sp|Q9P015|RM15_HUMAN	39S ribosomal protein L15, mitochondrial OS=Homo sapiens OX=9606 GN=MRPL15 PE=1 SV=1	0.147174	0.56691	FALSE		FALSE
sp|Q9NRX2|RM17_HUMAN	MRPL17	sp|Q9NRX2|RM17_HUMAN	sp|Q9NRX2|RM17_HUMAN	39S ribosomal protein L17, mitochondrial OS=Homo sapiens OX=9606 GN=MRPL17 PE=1 SV=1	0.0493214	0.481752	FALSE		FALSE
sp|Q9H0U6|RM18_HUMAN	MRPL18	sp|Q9H0U6|RM18_HUMAN	sp|Q9H0U6|RM18_HUMAN	39S ribosomal protein L18, mitochondrial OS=Homo sapiens OX=9606 GN=MRPL18 PE=1 SV=1	0.156595	0.581509	FALSE		FALSE
sp|Q5T653|RM02_HUMAN	MRPL2	sp|Q5T653|RM02_HUMAN	sp|Q5T653|RM02_HUMAN	39S ribosomal protein L2, mitochondrial OS=Homo sapiens OX=9606 GN=MRPL2 PE=1 SV=2	0.0004159	0.430657	FALSE		TRUE
sp|Q16540|RM23_HUMAN	MRPL23	sp|Q16540|RM23_HUMAN	sp|Q16540|RM23_HUMAN	39S ribosomal protein L23, mitochondrial OS=Homo sapiens OX=9606 GN=MRPL23 PE=1 SV=1	-1.38292	0.026764	TRUE	depleted	FALSE
sp|Q9P0M9|RM27_HUMAN	MRPL27	sp|Q9P0M9|RM27_HUMAN	sp|Q9P0M9|RM27_HUMAN	39S ribosomal protein L27, mitochondrial OS=Homo sapiens OX=9606 GN=MRPL27 PE=1 SV=1	0.0193721	0.450122	FALSE		FALSE
sp|Q13084|RM28_HUMAN	MRPL28	sp|Q13084|RM28_HUMAN	sp|Q13084|RM28_HUMAN	39S ribosomal protein L28, mitochondrial OS=Homo sapiens OX=9606 GN=MRPL28 PE=1 SV=4	1.12272	0.851582	TRUE	enriched	FALSE
sp|Q9BZE1|RM37_HUMAN	MRPL37	sp|Q9BZE1|RM37_HUMAN	sp|Q9BZE1|RM37_HUMAN	39S ribosomal protein L37, mitochondrial OS=Homo sapiens OX=9606 GN=MRPL37 PE=1 SV=2	-0.0334052	0.394161	FALSE		FALSE
sp|Q9NYK5|RM39_HUMAN	MRPL39	sp|Q9NYK5|RM39_HUMAN;sp|Q9NYK5-2|RM39_HUMAN	sp|Q9NYK5|RM39_HUMAN;sp|Q9NYK5-2|RM39_HUMAN	39S ribosomal protein L39, mitochondrial OS=Homo sapiens OX=9606 GN=MRPL39 PE=1 SV=3;Isoform 2 of 39S ribosomal protein L39, mitochondrial OS=Homo sapiens OX=9606 GN=MRPL39			FALSE		FALSE
sp|Q9BYD3-2|RM04_HUMAN	MRPL4	sp|Q9BYD3-2|RM04_HUMAN;sp|Q9BYD3|RM04_HUMAN	sp|Q9BYD3-2|RM04_HUMAN;sp|Q9BYD3|RM04_HUMAN	Isoform 2 of 39S ribosomal protein L4, mitochondrial OS=Homo sapiens OX=9606 GN=MRPL4;39S ribosomal protein L4, mitochondrial OS=Homo sapiens OX=9606 GN=MRPL4 PE=1 SV=1	0.544874	0.749392	FALSE		FALSE
sp|Q9BRJ2|RM45_HUMAN	MRPL45	sp|Q9BRJ2|RM45_HUMAN	sp|Q9BRJ2|RM45_HUMAN	39S ribosomal protein L45, mitochondrial OS=Homo sapiens OX=9606 GN=MRPL45 PE=1 SV=2	0.00355294	0.435523	FALSE		FALSE
sp|Q9H2W6|RM46_HUMAN	MRPL46	sp|Q9H2W6|RM46_HUMAN	sp|Q9H2W6|RM46_HUMAN	39S ribosomal protein L46, mitochondrial OS=Homo sapiens OX=9606 GN=MRPL46 PE=1 SV=1			FALSE		TRUE
sp|Q8N5N7|RM50_HUMAN	MRPL50	sp|Q8N5N7|RM50_HUMAN;sp|Q8N5N7-2|RM50_HUMAN	sp|Q8N5N7|RM50_HUMAN;sp|Q8N5N7-2|RM50_HUMAN	39S ribosomal protein L50, mitochondrial OS=Homo sapiens OX=9606 GN=MRPL50 PE=1 SV=2;Isoform 2 of 39S ribosomal protein L50, mitochondrial OS=Homo sapiens OX=9606 GN=MRPL50	-2.20197	0.0121655	TRUE	depleted	FALSE
sp|P82912|RT11_HUMAN	MRPS11	sp|P82912|RT11_HUMAN;sp|P82912-2|RT11_HUMAN;sp|P82912-3|RT11_HUMAN	sp|P82912|RT11_HUMAN;sp|P82912-2|RT11_HUMAN;sp|P82912-3|RT11_HUMAN	28S ribosomal protein S11, mitochondrial OS=Homo sapiens OX=9606 GN=MRPS11 PE=1 SV=2;Isoform 2 of 28S ribosomal protein S11, mitochondrial OS=Homo sapiens OX=9606 GN=MRPS11;Isoform 3 of 28S ribosomal protein S11, mitochondrial OS=Homo sapiens OX=9606 GN=MR			FALSE		FALSE
sp|Q9NP92|RT30_HUMAN	MRPS30	sp|Q9NP92|RT30_HUMAN	sp|Q9NP92|RT30_HUMAN	39S ribosomal protein S30, mitochondrial OS=Homo sapiens OX=9606 GN=MRPS30 PE=1 SV=2	-0.166288	0.257908	FALSE		FALSE
sp|P82933|RT09_HUMAN	MRPS9	sp|P82933|RT09_HUMAN	sp|P82933|RT09_HUMAN	28S ribosomal protein S9, mitochondrial OS=Homo sapiens OX=9606 GN=MRPS9 PE=1 SV=2			FALSE		FALSE
sp|P43246|MSH2_HUMAN	MSH2	sp|P43246|MSH2_HUMAN;sp|P43246-2|MSH2_HUMAN	sp|P43246|MSH2_HUMAN;sp|P43246-2|MSH2_HUMAN	DNA mismatch repair protein Msh2 OS=Homo sapiens OX=9606 GN=MSH2 PE=1 SV=1;Isoform 2 of DNA mismatch repair protein Msh2 OS=Homo sapiens OX=9606 GN=MSH2	0.280232	0.649635	FALSE		TRUE
sp|P52701|MSH6_HUMAN	MSH6	sp|P52701|MSH6_HUMAN;sp|P52701-4|MSH6_HUMAN;sp|P52701-2|MSH6_HUMAN;sp|P52701-3|MSH6_HUMAN	sp|P52701|MSH6_HUMAN;sp|P52701-4|MSH6_HUMAN;sp|P52701-2|MSH6_HUMAN;sp|P52701-3|MSH6_HUMAN	DNA mismatch repair protein Msh6 OS=Homo sapiens OX=9606 GN=MSH6 PE=1 SV=2;Isoform 4 of DNA mismatch repair protein Msh6 OS=Homo sapiens OX=9606 GN=MSH6;Isoform GTBP-alt of DNA mismatch repair protein Msh6 OS=Homo sapiens OX=9606 GN=MSH6;Isoform 3 of DNA m	0.968475	0.827251	FALSE		TRUE
sp|P26038|MOES_HUMAN	MSN	sp|P26038|MOES_HUMAN	sp|P26038|MOES_HUMAN	Moesin OS=Homo sapiens OX=9606 GN=MSN PE=1 SV=3			FALSE		FALSE
sp|P00403|COX2_HUMAN	MT-CO2	sp|P00403|COX2_HUMAN	sp|P00403|COX2_HUMAN	Cytochrome c oxidase subunit 2 OS=Homo sapiens OX=9606 GN=MT-CO2 PE=1 SV=1	0.280817	0.652068	FALSE		FALSE
sp|Q9BT17|MTG1_HUMAN	MTG1	sp|Q9BT17|MTG1_HUMAN;sp|Q9BT17-2|MTG1_HUMAN	sp|Q9BT17|MTG1_HUMAN;sp|Q9BT17-2|MTG1_HUMAN	Mitochondrial ribosome-associated GTPase 1 OS=Homo sapiens OX=9606 GN=MTG1 PE=1 SV=2;Isoform 2 of Mitochondrial ribosome-associated GTPase 1 OS=Homo sapiens OX=9606 GN=MTG1			FALSE		FALSE
sp|P11586|C1TC_HUMAN	MTHFD1	sp|P11586|C1TC_HUMAN	sp|P11586|C1TC_HUMAN	C-1-tetrahydrofolate synthase, cytoplasmic OS=Homo sapiens OX=9606 GN=MTHFD1 PE=1 SV=3			FALSE		FALSE
sp|P42285|MTREX_HUMAN	MTREX	sp|P42285|MTREX_HUMAN	sp|P42285|MTREX_HUMAN	Exosome RNA helicase MTR4 OS=Homo sapiens OX=9606 GN=MTREX PE=1 SV=3			FALSE		TRUE
sp|P35579|MYH9_HUMAN	MYH9	sp|P35579|MYH9_HUMAN;sp|P35579-2|MYH9_HUMAN;sp|Q7Z406-5|MYH14_HUMAN;sp|Q7Z406-4|MYH14_HUMAN;sp|P35749-4|MYH11_HUMAN;sp|P35749-3|MYH11_HUMAN;sp|P35749|MYH11_HUMAN;sp|P35749-2|MYH11_HUMAN;sp|Q7Z406|MYH14_HUMAN;sp|Q7Z406-6|MYH14_HUMAN;sp|Q7Z406-2|MYH14_HUMAN	sp|P35579|MYH9_HUMAN;sp|P35579-2|MYH9_HUMAN	Myosin-9 OS=Homo sapiens OX=9606 GN=MYH9 PE=1 SV=4;Isoform 2 of Myosin-9 OS=Homo sapiens OX=9606 GN=MYH9			FALSE		FALSE
sp|P19105|ML12A_HUMAN	MYL12A	sp|P19105|ML12A_HUMAN;sp|O14950|ML12B_HUMAN	sp|P19105|ML12A_HUMAN;sp|O14950|ML12B_HUMAN	Myosin regulatory light chain 12A OS=Homo sapiens OX=9606 GN=MYL12A PE=1 SV=2;Myosin regulatory light chain 12B OS=Homo sapiens OX=9606 GN=MYL12B PE=1 SV=2			FALSE		TRUE
sp|P60660-2|MYL6_HUMAN	MYL6	sp|P60660-2|MYL6_HUMAN;sp|P60660|MYL6_HUMAN;sp|P14649|MYL6B_HUMAN	sp|P60660-2|MYL6_HUMAN;sp|P60660|MYL6_HUMAN	Isoform Smooth muscle of Myosin light polypeptide 6 OS=Homo sapiens OX=9606 GN=MYL6;Myosin light polypeptide 6 OS=Homo sapiens OX=9606 GN=MYL6 PE=1 SV=2	3.73331	0.990268	TRUE	enriched	FALSE
sp|Q13765|NACA_HUMAN	NACA	sp|Q13765|NACA_HUMAN;sp|E9PAV3-2|NACAM_HUMAN;sp|E9PAV3|NACAM_HUMAN;sp|Q9BZK3|NACP4_HUMAN	sp|Q13765|NACA_HUMAN;sp|E9PAV3-2|NACAM_HUMAN;sp|E9PAV3|NACAM_HUMAN	Nascent polypeptide-associated complex subunit alpha OS=Homo sapiens OX=9606 GN=NACA PE=1 SV=1;Isoform skNAC-2 of Nascent polypeptide-associated complex subunit alpha, muscle-specific form OS=Homo sapiens OX=9606 GN=NACA;Nascent polypeptide-associated comp	0.942076	0.824818	FALSE		FALSE
sp|P43490|NAMPT_HUMAN	NAMPT	sp|P43490|NAMPT_HUMAN	sp|P43490|NAMPT_HUMAN	Nicotinamide phosphoribosyltransferase OS=Homo sapiens OX=9606 GN=NAMPT PE=1 SV=1			FALSE		TRUE
sp|P55209-3|NP1L1_HUMAN	NAP1L1	sp|P55209-3|NP1L1_HUMAN;sp|P55209-2|NP1L1_HUMAN;sp|P55209|NP1L1_HUMAN	sp|P55209-3|NP1L1_HUMAN;sp|P55209-2|NP1L1_HUMAN;sp|P55209|NP1L1_HUMAN	Isoform 3 of Nucleosome assembly protein 1-like 1 OS=Homo sapiens OX=9606 GN=NAP1L1;Isoform 2 of Nucleosome assembly protein 1-like 1 OS=Homo sapiens OX=9606 GN=NAP1L1;Nucleosome assembly protein 1-like 1 OS=Homo sapiens OX=9606 GN=NAP1L1 PE=1 SV=1			FALSE		FALSE
sp|Q09161|NCBP1_HUMAN	NCBP1	sp|Q09161|NCBP1_HUMAN	sp|Q09161|NCBP1_HUMAN	Nuclear cap-binding protein subunit 1 OS=Homo sapiens OX=9606 GN=NCBP1 PE=1 SV=1			FALSE		TRUE
sp|P19338|NUCL_HUMAN	NCL	sp|P19338|NUCL_HUMAN	sp|P19338|NUCL_HUMAN	Nucleolin OS=Homo sapiens OX=9606 GN=NCL PE=1 SV=3	-0.120865	0.309002	FALSE		TRUE
sp|Q9P0J0|NDUAD_HUMAN	NDUFA13	sp|Q9P0J0|NDUAD_HUMAN;sp|Q9P0J0-2|NDUAD_HUMAN	sp|Q9P0J0|NDUAD_HUMAN;sp|Q9P0J0-2|NDUAD_HUMAN	NADH dehydrogenase [ubiquinone] 1 alpha subcomplex subunit 13 OS=Homo sapiens OX=9606 GN=NDUFA13 PE=1 SV=3;Isoform 2 of NADH dehydrogenase [ubiquinone] 1 alpha subcomplex subunit 13 OS=Homo sapiens OX=9606 GN=NDUFA13	0.0613414	0.491484	FALSE		FALSE
sp|O00483|NDUA4_HUMAN	NDUFA4	sp|O00483|NDUA4_HUMAN	sp|O00483|NDUA4_HUMAN	Cytochrome c oxidase subunit NDUFA4 OS=Homo sapiens OX=9606 GN=NDUFA4 PE=1 SV=1	0.0162377	0.447689	FALSE		FALSE
sp|O75380|NDUS6_HUMAN	NDUFS6	sp|O75380|NDUS6_HUMAN	sp|O75380|NDUS6_HUMAN	NADH dehydrogenase [ubiquinone] iron-sulfur protein 6, mitochondrial OS=Homo sapiens OX=9606 GN=NDUFS6 PE=1 SV=1	0.267179	0.644769	FALSE		FALSE
sp|P18615-4|NELFE_HUMAN	NELFE	sp|P18615-4|NELFE_HUMAN;sp|P18615|NELFE_HUMAN;sp|P18615-3|NELFE_HUMAN	sp|P18615-4|NELFE_HUMAN;sp|P18615|NELFE_HUMAN;sp|P18615-3|NELFE_HUMAN	Isoform 3 of Negative elongation factor E OS=Homo sapiens OX=9606 GN=NELFE;Negative elongation factor E OS=Homo sapiens OX=9606 GN=NELFE PE=1 SV=3;Isoform 2 of Negative elongation factor E OS=Homo sapiens OX=9606 GN=NELFE	0.0405354	0.476886	FALSE		TRUE
sp|Q12857-2|NFIA_HUMAN	NFIA	sp|Q12857-2|NFIA_HUMAN;sp|Q12857-3|NFIA_HUMAN;sp|Q12857|NFIA_HUMAN;sp|Q12857-4|NFIA_HUMAN	sp|Q12857-2|NFIA_HUMAN;sp|Q12857-3|NFIA_HUMAN;sp|Q12857|NFIA_HUMAN;sp|Q12857-4|NFIA_HUMAN	Isoform 2 of Nuclear factor 1 A-type OS=Homo sapiens OX=9606 GN=NFIA;Isoform 3 of Nuclear factor 1 A-type OS=Homo sapiens OX=9606 GN=NFIA;Nuclear factor 1 A-type OS=Homo sapiens OX=9606 GN=NFIA PE=1 SV=2;Isoform 4 of Nuclear factor 1 A-type OS=Homo sapiens			FALSE		TRUE
sp|Q9BYG3|MK67I_HUMAN	NIFK	sp|Q9BYG3|MK67I_HUMAN	sp|Q9BYG3|MK67I_HUMAN	MKI67 FHA domain-interacting nucleolar phosphoprotein OS=Homo sapiens OX=9606 GN=NIFK PE=1 SV=1			FALSE		TRUE
sp|Q9BPW8|NIPS1_HUMAN	NIPSNAP1	sp|Q9BPW8|NIPS1_HUMAN	sp|Q9BPW8|NIPS1_HUMAN	Protein NipSnap homolog 1 OS=Homo sapiens OX=9606 GN=NIPSNAP1 PE=1 SV=1	1.84557	0.909976	TRUE	enriched	FALSE
sp|O75323|NIPS2_HUMAN	NIPSNAP2	sp|O75323|NIPS2_HUMAN;sp|O75323-2|NIPS2_HUMAN	sp|O75323|NIPS2_HUMAN;sp|O75323-2|NIPS2_HUMAN	Protein NipSnap homolog 2 OS=Homo sapiens OX=9606 GN=NIPSNAP2 PE=1 SV=1;Isoform 2 of Protein NipSnap homolog 2 OS=Homo sapiens OX=9606 GN=NIPSNAP2	1.80488	0.902676	TRUE	enriched	FALSE
sp|O60361|NDK8_HUMAN	NME2P1	sp|O60361|NDK8_HUMAN;sp|P22392|NDKB_HUMAN;sp|P15531|NDKA_HUMAN;sp|P15531-2|NDKA_HUMAN;sp|P22392-2|NDKB_HUMAN	sp|O60361|NDK8_HUMAN;sp|P22392|NDKB_HUMAN;sp|P15531|NDKA_HUMAN;sp|P15531-2|NDKA_HUMAN;sp|P22392-2|NDKB_HUMAN	Putative nucleoside diphosphate kinase OS=Homo sapiens OX=9606 GN=NME2P1 PE=5 SV=1;Nucleoside diphosphate kinase B OS=Homo sapiens OX=9606 GN=NME2 PE=1 SV=1;Nucleoside diphosphate kinase A OS=Homo sapiens OX=9606 GN=NME1 PE=1 SV=1;Isoform 2 of Nucleoside d			FALSE		FALSE
sp|Q15233|NONO_HUMAN	NONO	sp|Q15233|NONO_HUMAN;sp|Q15233-2|NONO_HUMAN	sp|Q15233|NONO_HUMAN;sp|Q15233-2|NONO_HUMAN	Non-POU domain-containing octamer-binding protein OS=Homo sapiens OX=9606 GN=NONO PE=1 SV=4;Isoform 2 of Non-POU domain-containing octamer-binding protein OS=Homo sapiens OX=9606 GN=NONO	-0.229658	0.206813	FALSE		TRUE
sp|Q9Y3C1|NOP16_HUMAN	NOP16	sp|Q9Y3C1|NOP16_HUMAN;sp|Q9Y3C1-3|NOP16_HUMAN;sp|Q9Y3C1-2|NOP16_HUMAN	sp|Q9Y3C1|NOP16_HUMAN;sp|Q9Y3C1-3|NOP16_HUMAN;sp|Q9Y3C1-2|NOP16_HUMAN	Nucleolar protein 16 OS=Homo sapiens OX=9606 GN=NOP16 PE=1 SV=2;Isoform 3 of Nucleolar protein 16 OS=Homo sapiens OX=9606 GN=NOP16;Isoform 2 of Nucleolar protein 16 OS=Homo sapiens OX=9606 GN=NOP16			FALSE		FALSE
sp|O00567|NOP56_HUMAN	NOP56	sp|O00567|NOP56_HUMAN	sp|O00567|NOP56_HUMAN	Nucleolar protein 56 OS=Homo sapiens OX=9606 GN=NOP56 PE=1 SV=4			FALSE		FALSE
sp|Q9Y2X3|NOP58_HUMAN	NOP58	sp|Q9Y2X3|NOP58_HUMAN	sp|Q9Y2X3|NOP58_HUMAN	Nucleolar protein 58 OS=Homo sapiens OX=9606 GN=NOP58 PE=1 SV=1			FALSE		TRUE
sp|Q86U38|NOP9_HUMAN	NOP9	sp|Q86U38|NOP9_HUMAN	sp|Q86U38|NOP9_HUMAN	Nucleolar protein 9 OS=Homo sapiens OX=9606 GN=NOP9 PE=1 SV=1			FALSE		TRUE
sp|P06748|NPM_HUMAN	NPM1	sp|P06748|NPM_HUMAN;sp|P06748-2|NPM_HUMAN;sp|P06748-3|NPM_HUMAN	sp|P06748|NPM_HUMAN;sp|P06748-2|NPM_HUMAN;sp|P06748-3|NPM_HUMAN	Nucleophosmin OS=Homo sapiens OX=9606 GN=NPM1 PE=1 SV=2;Isoform 2 of Nucleophosmin OS=Homo sapiens OX=9606 GN=NPM1;Isoform 3 of Nucleophosmin OS=Homo sapiens OX=9606 GN=NPM1	4.14531	0.997567	TRUE	enriched	TRUE
sp|Q08J23|NSUN2_HUMAN	NSUN2	sp|Q08J23|NSUN2_HUMAN;sp|Q08J23-2|NSUN2_HUMAN;sp|Q08J23-3|NSUN2_HUMAN	sp|Q08J23|NSUN2_HUMAN;sp|Q08J23-2|NSUN2_HUMAN;sp|Q08J23-3|NSUN2_HUMAN	RNA cytosine C(5)-methyltransferase NSUN2 OS=Homo sapiens OX=9606 GN=NSUN2 PE=1 SV=2;Isoform 2 of RNA cytosine C(5)-methyltransferase NSUN2 OS=Homo sapiens OX=9606 GN=NSUN2;Isoform 3 of RNA cytosine C(5)-methyltransferase NSUN2 OS=Homo sapiens OX=9606 GN=N			FALSE		TRUE
sp|O43809|CPSF5_HUMAN	NUDT21	sp|O43809|CPSF5_HUMAN	sp|O43809|CPSF5_HUMAN	Cleavage and polyadenylation specificity factor subunit 5 OS=Homo sapiens OX=9606 GN=NUDT21 PE=1 SV=1	-0.153808	0.270073	FALSE		TRUE
sp|P35658-2|NU214_HUMAN	NUP214	sp|P35658-2|NU214_HUMAN;sp|P35658-4|NU214_HUMAN;sp|P35658|NU214_HUMAN;sp|P35658-3|NU214_HUMAN;sp|P35658-5|NU214_HUMAN	sp|P35658-2|NU214_HUMAN;sp|P35658-4|NU214_HUMAN;sp|P35658|NU214_HUMAN;sp|P35658-3|NU214_HUMAN;sp|P35658-5|NU214_HUMAN	Isoform 2 of Nuclear pore complex protein Nup214 OS=Homo sapiens OX=9606 GN=NUP214;Isoform 4 of Nuclear pore complex protein Nup214 OS=Homo sapiens OX=9606 GN=NUP214;Nuclear pore complex protein Nup214 OS=Homo sapiens OX=9606 GN=NUP214 PE=1 SV=2;Isoform 3			FALSE		TRUE
sp|Q9UBU9|NXF1_HUMAN	NXF1	sp|Q9UBU9|NXF1_HUMAN;sp|Q9UBU9-2|NXF1_HUMAN	sp|Q9UBU9|NXF1_HUMAN;sp|Q9UBU9-2|NXF1_HUMAN	Nuclear RNA export factor 1 OS=Homo sapiens OX=9606 GN=NXF1 PE=1 SV=1;Isoform 2 of Nuclear RNA export factor 1 OS=Homo sapiens OX=9606 GN=NXF1	-0.725121	0.0462287	FALSE		TRUE
sp|Q02218-2|ODO1_HUMAN	OGDH	sp|Q02218-2|ODO1_HUMAN;sp|Q02218|ODO1_HUMAN;sp|Q02218-3|ODO1_HUMAN;sp|Q9ULD0-3|OGDHL_HUMAN;sp|Q9ULD0-2|OGDHL_HUMAN;sp|Q9ULD0|OGDHL_HUMAN	sp|Q02218-2|ODO1_HUMAN;sp|Q02218|ODO1_HUMAN	Isoform 2 of 2-oxoglutarate dehydrogenase, mitochondrial OS=Homo sapiens OX=9606 GN=OGDH;2-oxoglutarate dehydrogenase, mitochondrial OS=Homo sapiens OX=9606 GN=OGDH PE=1 SV=3	1.20673	0.868613	TRUE	enriched	FALSE
sp|P07237|PDIA1_HUMAN	P4HB	sp|P07237|PDIA1_HUMAN	sp|P07237|PDIA1_HUMAN	Protein disulfide-isomerase OS=Homo sapiens OX=9606 GN=P4HB PE=1 SV=3			FALSE		FALSE
sp|P11940-2|PABP1_HUMAN	PABPC1	sp|P11940-2|PABP1_HUMAN;sp|P11940|PABP1_HUMAN;sp|Q9H361|PABP3_HUMAN;sp|Q4VXU2|PAP1L_HUMAN;sp|Q4VXU2-2|PAP1L_HUMAN;sp|Q5JQF8|PAP1M_HUMAN;sp|Q96DU9-2|PABP5_HUMAN;sp|Q96DU9|PABP5_HUMAN	sp|P11940-2|PABP1_HUMAN;sp|P11940|PABP1_HUMAN;sp|Q9H361|PABP3_HUMAN	Isoform 2 of Polyadenylate-binding protein 1 OS=Homo sapiens OX=9606 GN=PABPC1;Polyadenylate-binding protein 1 OS=Homo sapiens OX=9606 GN=PABPC1 PE=1 SV=2;Polyadenylate-binding protein 3 OS=Homo sapiens OX=9606 GN=PABPC3 PE=1 SV=2	-0.288594	0.167883	FALSE		FALSE
sp|Q13310-2|PABP4_HUMAN	PABPC4	sp|Q13310-2|PABP4_HUMAN;sp|Q13310|PABP4_HUMAN;sp|Q13310-3|PABP4_HUMAN	sp|Q13310-2|PABP4_HUMAN;sp|Q13310|PABP4_HUMAN;sp|Q13310-3|PABP4_HUMAN	Isoform 2 of Polyadenylate-binding protein 4 OS=Homo sapiens OX=9606 GN=PABPC4;Polyadenylate-binding protein 4 OS=Homo sapiens OX=9606 GN=PABPC4 PE=1 SV=1;Isoform 3 of Polyadenylate-binding protein 4 OS=Homo sapiens OX=9606 GN=PABPC4	-0.407944	0.109489	FALSE		FALSE
sp|Q86U42-2|PABP2_HUMAN	PABPN1	sp|Q86U42-2|PABP2_HUMAN;sp|Q86U42|PABP2_HUMAN;sp|Q92843-2|B2CL2_HUMAN	sp|Q86U42-2|PABP2_HUMAN;sp|Q86U42|PABP2_HUMAN;sp|Q92843-2|B2CL2_HUMAN	Isoform 2 of Polyadenylate-binding protein 2 OS=Homo sapiens OX=9606 GN=PABPN1;Polyadenylate-binding protein 2 OS=Homo sapiens OX=9606 GN=PABPN1 PE=1 SV=3;Isoform 3 of Bcl-2-like protein 2 OS=Homo sapiens OX=9606 GN=BCL2L2	-0.458843	0.0973236	FALSE		TRUE
sp|Q99497|PARK7_HUMAN	PARK7	sp|Q99497|PARK7_HUMAN	sp|Q99497|PARK7_HUMAN	Parkinson disease protein 7 OS=Homo sapiens OX=9606 GN=PARK7 PE=1 SV=2			FALSE		TRUE
sp|P11498|PYC_HUMAN	PC	sp|P11498|PYC_HUMAN;sp|P11498-2|PYC_HUMAN	sp|P11498|PYC_HUMAN	Pyruvate carboxylase, mitochondrial OS=Homo sapiens OX=9606 GN=PC PE=1 SV=2	0.198772	0.610706	FALSE		FALSE
sp|Q15365|PCBP1_HUMAN	PCBP1	sp|Q15365|PCBP1_HUMAN	sp|Q15365|PCBP1_HUMAN	Poly(rC)-binding protein 1 OS=Homo sapiens OX=9606 GN=PCBP1 PE=1 SV=2			FALSE		TRUE
sp|Q15366-7|PCBP2_HUMAN	PCBP2	sp|Q15366-7|PCBP2_HUMAN;sp|Q15366-8|PCBP2_HUMAN;sp|Q15366-4|PCBP2_HUMAN;sp|Q15366-5|PCBP2_HUMAN;sp|Q15366-6|PCBP2_HUMAN;sp|Q15366-3|PCBP2_HUMAN;sp|Q15366|PCBP2_HUMAN;sp|Q15366-2|PCBP2_HUMAN;sp|P57721-2|PCBP3_HUMAN;sp|P57721-3|PCBP3_HUMAN;sp|P57721-5|PCBP3_HUMAN;sp|P57721-4|PCBP3_HUMAN;sp|P57721|PCBP3_HUMAN	sp|Q15366-7|PCBP2_HUMAN;sp|Q15366-8|PCBP2_HUMAN;sp|Q15366-4|PCBP2_HUMAN;sp|Q15366-5|PCBP2_HUMAN;sp|Q15366-6|PCBP2_HUMAN;sp|Q15366-3|PCBP2_HUMAN;sp|Q15366|PCBP2_HUMAN;sp|Q15366-2|PCBP2_HUMAN;sp|P57721-2|PCBP3_HUMAN;sp|P57721-3|PCBP3_HUMAN;sp|P57721-5|PCBP3_HUMAN;sp|P57721-4|PCBP3_HUMAN;sp|P57721|PCBP3_HUMAN	Isoform 7 of Poly(rC)-binding protein 2 OS=Homo sapiens OX=9606 GN=PCBP2;Isoform 8 of Poly(rC)-binding protein 2 OS=Homo sapiens OX=9606 GN=PCBP2;Isoform 4 of Poly(rC)-binding protein 2 OS=Homo sapiens OX=9606 GN=PCBP2;Isoform 5 of Poly(rC)-binding protein	0.0324702	0.46472	FALSE		TRUE
sp|P05165|PCCA_HUMAN	PCCA	sp|P05165|PCCA_HUMAN;sp|P05165-2|PCCA_HUMAN;sp|P05165-3|PCCA_HUMAN	sp|P05165|PCCA_HUMAN;sp|P05165-2|PCCA_HUMAN;sp|P05165-3|PCCA_HUMAN	Propionyl-CoA carboxylase alpha chain, mitochondrial OS=Homo sapiens OX=9606 GN=PCCA PE=1 SV=4;Isoform 2 of Propionyl-CoA carboxylase alpha chain, mitochondrial OS=Homo sapiens OX=9606 GN=PCCA;Isoform 3 of Propionyl-CoA carboxylase alpha chain, mitochondri	-0.131793	0.294404	FALSE		FALSE
sp|P05166|PCCB_HUMAN	PCCB	sp|P05166|PCCB_HUMAN;sp|P05166-2|PCCB_HUMAN	sp|P05166|PCCB_HUMAN;sp|P05166-2|PCCB_HUMAN	Propionyl-CoA carboxylase beta chain, mitochondrial OS=Homo sapiens OX=9606 GN=PCCB PE=1 SV=3;Isoform 2 of Propionyl-CoA carboxylase beta chain, mitochondrial OS=Homo sapiens OX=9606 GN=PCCB	-0.160887	0.262774	FALSE		FALSE
sp|Q16822|PCKGM_HUMAN	PCK2	sp|Q16822|PCKGM_HUMAN;sp|Q16822-3|PCKGM_HUMAN;sp|Q16822-2|PCKGM_HUMAN	sp|Q16822|PCKGM_HUMAN;sp|Q16822-3|PCKGM_HUMAN;sp|Q16822-2|PCKGM_HUMAN	Phosphoenolpyruvate carboxykinase [GTP], mitochondrial OS=Homo sapiens OX=9606 GN=PCK2 PE=1 SV=4;Isoform 3 of Phosphoenolpyruvate carboxykinase [GTP], mitochondrial OS=Homo sapiens OX=9606 GN=PCK2;Isoform 2 of Phosphoenolpyruvate carboxykinase [GTP], mitoc	1.13549	0.861314	TRUE	enriched	FALSE
sp|P12004|PCNA_HUMAN	PCNA	sp|P12004|PCNA_HUMAN	sp|P12004|PCNA_HUMAN	Proliferating cell nuclear antigen OS=Homo sapiens OX=9606 GN=PCNA PE=1 SV=1			FALSE		TRUE
sp|Q13442|HAP28_HUMAN	PDAP1	sp|Q13442|HAP28_HUMAN	sp|Q13442|HAP28_HUMAN	28 kDa heat- and acid-stable phosphoprotein OS=Homo sapiens OX=9606 GN=PDAP1 PE=1 SV=1			FALSE		FALSE
sp|O14737|PDCD5_HUMAN	PDCD5	sp|O14737|PDCD5_HUMAN;sp|O14737-2|PDCD5_HUMAN	sp|O14737|PDCD5_HUMAN;sp|O14737-2|PDCD5_HUMAN	Programmed cell death protein 5 OS=Homo sapiens OX=9606 GN=PDCD5 PE=1 SV=3;Isoform 2 of Programmed cell death protein 5 OS=Homo sapiens OX=9606 GN=PDCD5			FALSE		TRUE
sp|P08559-3|ODPA_HUMAN	PDHA1	sp|P08559-3|ODPA_HUMAN;sp|P08559|ODPA_HUMAN;sp|P08559-2|ODPA_HUMAN;sp|P08559-4|ODPA_HUMAN;sp|P29803|ODPAT_HUMAN	sp|P08559-3|ODPA_HUMAN;sp|P08559|ODPA_HUMAN;sp|P08559-2|ODPA_HUMAN;sp|P08559-4|ODPA_HUMAN	Isoform 3 of Pyruvate dehydrogenase E1 component subunit alpha, somatic form, mitochondrial OS=Homo sapiens OX=9606 GN=PDHA1;Pyruvate dehydrogenase E1 component subunit alpha, somatic form, mitochondrial OS=Homo sapiens OX=9606 GN=PDHA1 PE=1 SV=3;Isoform 2			FALSE		FALSE
sp|P11177-3|ODPB_HUMAN	PDHB	sp|P11177-3|ODPB_HUMAN;sp|P11177-2|ODPB_HUMAN;sp|P11177|ODPB_HUMAN	sp|P11177-3|ODPB_HUMAN;sp|P11177-2|ODPB_HUMAN;sp|P11177|ODPB_HUMAN	Isoform 3 of Pyruvate dehydrogenase E1 component subunit beta, mitochondrial OS=Homo sapiens OX=9606 GN=PDHB;Isoform 2 of Pyruvate dehydrogenase E1 component subunit beta, mitochondrial OS=Homo sapiens OX=9606 GN=PDHB;Pyruvate dehydrogenase E1 component su	0.106612	0.53528	FALSE		TRUE
sp|O00330|ODPX_HUMAN	PDHX	sp|O00330|ODPX_HUMAN;sp|O00330-3|ODPX_HUMAN;sp|O00330-2|ODPX_HUMAN	sp|O00330|ODPX_HUMAN;sp|O00330-3|ODPX_HUMAN;sp|O00330-2|ODPX_HUMAN	Pyruvate dehydrogenase protein X component, mitochondrial OS=Homo sapiens OX=9606 GN=PDHX PE=1 SV=3;Isoform 3 of Pyruvate dehydrogenase protein X component, mitochondrial OS=Homo sapiens OX=9606 GN=PDHX;Isoform 2 of Pyruvate dehydrogenase protein X compone	0.406097	0.705596	FALSE		TRUE
sp|P30101|PDIA3_HUMAN	PDIA3	sp|P30101|PDIA3_HUMAN	sp|P30101|PDIA3_HUMAN	Protein disulfide-isomerase A3 OS=Homo sapiens OX=9606 GN=PDIA3 PE=1 SV=4			FALSE		FALSE
sp|Q15084-3|PDIA6_HUMAN	PDIA6	sp|Q15084-3|PDIA6_HUMAN;sp|Q15084|PDIA6_HUMAN;sp|Q15084-4|PDIA6_HUMAN;sp|Q15084-5|PDIA6_HUMAN;sp|Q15084-2|PDIA6_HUMAN	sp|Q15084-3|PDIA6_HUMAN;sp|Q15084|PDIA6_HUMAN;sp|Q15084-4|PDIA6_HUMAN;sp|Q15084-5|PDIA6_HUMAN;sp|Q15084-2|PDIA6_HUMAN	Isoform 3 of Protein disulfide-isomerase A6 OS=Homo sapiens OX=9606 GN=PDIA6;Protein disulfide-isomerase A6 OS=Homo sapiens OX=9606 GN=PDIA6 PE=1 SV=1;Isoform 4 of Protein disulfide-isomerase A6 OS=Homo sapiens OX=9606 GN=PDIA6;Isoform 5 of Protein disulfi			FALSE		FALSE
sp|Q96HC4-7|PDLI5_HUMAN	PDLIM5	sp|Q96HC4-7|PDLI5_HUMAN;sp|Q96HC4-4|PDLI5_HUMAN;sp|Q96HC4|PDLI5_HUMAN;sp|Q96HC4-6|PDLI5_HUMAN	sp|Q96HC4-7|PDLI5_HUMAN;sp|Q96HC4-4|PDLI5_HUMAN;sp|Q96HC4|PDLI5_HUMAN;sp|Q96HC4-6|PDLI5_HUMAN	Isoform 7 of PDZ and LIM domain protein 5 OS=Homo sapiens OX=9606 GN=PDLIM5;Isoform 4 of PDZ and LIM domain protein 5 OS=Homo sapiens OX=9606 GN=PDLIM5;PDZ and LIM domain protein 5 OS=Homo sapiens OX=9606 GN=PDLIM5 PE=1 SV=5;Isoform 6 of PDZ and LIM domain			FALSE		TRUE
sp|O00541|PESC_HUMAN	PES1	sp|O00541|PESC_HUMAN;sp|O00541-2|PESC_HUMAN	sp|O00541|PESC_HUMAN;sp|O00541-2|PESC_HUMAN	Pescadillo homolog OS=Homo sapiens OX=9606 GN=PES1 PE=1 SV=1;Isoform 2 of Pescadillo homolog OS=Homo sapiens OX=9606 GN=PES1			FALSE		TRUE
sp|Q01813|PFKAP_HUMAN	PFKP	sp|Q01813|PFKAP_HUMAN;sp|Q01813-2|PFKAP_HUMAN;sp|P17858|PFKAL_HUMAN	sp|Q01813|PFKAP_HUMAN;sp|Q01813-2|PFKAP_HUMAN	ATP-dependent 6-phosphofructokinase, platelet type OS=Homo sapiens OX=9606 GN=PFKP PE=1 SV=2;Isoform 2 of ATP-dependent 6-phosphofructokinase, platelet type OS=Homo sapiens OX=9606 GN=PFKP			FALSE		FALSE
sp|P07737|PROF1_HUMAN	PFN1	sp|P07737|PROF1_HUMAN	sp|P07737|PROF1_HUMAN	Profilin-1 OS=Homo sapiens OX=9606 GN=PFN1 PE=1 SV=2			FALSE		FALSE
sp|P18669|PGAM1_HUMAN	PGAM1	sp|P18669|PGAM1_HUMAN;sp|Q8N0Y7|PGAM4_HUMAN;sp|P15259|PGAM2_HUMAN	sp|P18669|PGAM1_HUMAN;sp|Q8N0Y7|PGAM4_HUMAN;sp|P15259|PGAM2_HUMAN	Phosphoglycerate mutase 1 OS=Homo sapiens OX=9606 GN=PGAM1 PE=1 SV=2;Probable phosphoglycerate mutase 4 OS=Homo sapiens OX=9606 GN=PGAM4 PE=3 SV=1;Phosphoglycerate mutase 2 OS=Homo sapiens OX=9606 GN=PGAM2 PE=1 SV=3			FALSE		TRUE
sp|P00558-2|PGK1_HUMAN	PGK1	sp|P00558-2|PGK1_HUMAN;sp|P00558|PGK1_HUMAN;sp|P07205|PGK2_HUMAN	sp|P00558-2|PGK1_HUMAN;sp|P00558|PGK1_HUMAN	Isoform 2 of Phosphoglycerate kinase 1 OS=Homo sapiens OX=9606 GN=PGK1;Phosphoglycerate kinase 1 OS=Homo sapiens OX=9606 GN=PGK1 PE=1 SV=3			FALSE		FALSE
sp|O00264-2|PGRC1_HUMAN	PGRMC1	sp|O00264-2|PGRC1_HUMAN;sp|O00264|PGRC1_HUMAN	sp|O00264-2|PGRC1_HUMAN;sp|O00264|PGRC1_HUMAN	Isoform 2 of Membrane-associated progesterone receptor component 1 OS=Homo sapiens OX=9606 GN=PGRMC1;Membrane-associated progesterone receptor component 1 OS=Homo sapiens OX=9606 GN=PGRMC1 PE=1 SV=3	1.55364	0.885645	TRUE	enriched	FALSE
sp|P35232|PHB_HUMAN	PHB	sp|P35232|PHB_HUMAN;sp|P35232-2|PHB_HUMAN	sp|P35232|PHB_HUMAN;sp|P35232-2|PHB_HUMAN	Prohibitin OS=Homo sapiens OX=9606 GN=PHB PE=1 SV=1;Isoform 2 of Prohibitin OS=Homo sapiens OX=9606 GN=PHB	0.557813	0.754258	FALSE		FALSE
sp|Q99623|PHB2_HUMAN	PHB2	sp|Q99623|PHB2_HUMAN;sp|Q99623-2|PHB2_HUMAN	sp|Q99623|PHB2_HUMAN;sp|Q99623-2|PHB2_HUMAN	Prohibitin-2 OS=Homo sapiens OX=9606 GN=PHB2 PE=1 SV=2;Isoform 2 of Prohibitin-2 OS=Homo sapiens OX=9606 GN=PHB2	0.252325	0.642336	FALSE		FALSE
sp|Q7RTV0|PHF5A_HUMAN	PHF5A	sp|Q7RTV0|PHF5A_HUMAN	sp|Q7RTV0|PHF5A_HUMAN	PHD finger-like domain-containing protein 5A OS=Homo sapiens OX=9606 GN=PHF5A PE=1 SV=1	0.341587	0.676399	FALSE		TRUE
sp|O43175|SERA_HUMAN	PHGDH	sp|O43175|SERA_HUMAN	sp|O43175|SERA_HUMAN	D-3-phosphoglycerate dehydrogenase OS=Homo sapiens OX=9606 GN=PHGDH PE=1 SV=4	0.42479	0.708029	FALSE		TRUE
sp|Q99755-2|PI51A_HUMAN	PIP5K1A	sp|Q99755-2|PI51A_HUMAN;sp|Q99755-4|PI51A_HUMAN;sp|Q99755-3|PI51A_HUMAN;sp|Q99755|PI51A_HUMAN;sp|A2A3N6|PIPSL_HUMAN	sp|Q99755-2|PI51A_HUMAN;sp|Q99755-4|PI51A_HUMAN;sp|Q99755-3|PI51A_HUMAN;sp|Q99755|PI51A_HUMAN;sp|A2A3N6|PIPSL_HUMAN	Isoform 2 of Phosphatidylinositol 4-phosphate 5-kinase type-1 alpha OS=Homo sapiens OX=9606 GN=PIP5K1A;Isoform 4 of Phosphatidylinositol 4-phosphate 5-kinase type-1 alpha OS=Homo sapiens OX=9606 GN=PIP5K1A;Isoform 3 of Phosphatidylinositol 4-phosphate 5-ki			FALSE		TRUE
sp|P14618|KPYM_HUMAN	PKM	sp|P14618|KPYM_HUMAN;sp|P14618-3|KPYM_HUMAN;sp|P14618-2|KPYM_HUMAN;sp|P30613-2|KPYR_HUMAN;sp|P30613|KPYR_HUMAN	sp|P14618|KPYM_HUMAN;sp|P14618-3|KPYM_HUMAN;sp|P14618-2|KPYM_HUMAN	Pyruvate kinase PKM OS=Homo sapiens OX=9606 GN=PKM PE=1 SV=4;Isoform 3 of Pyruvate kinase PKM OS=Homo sapiens OX=9606 GN=PKM;Isoform M1 of Pyruvate kinase PKM OS=Homo sapiens OX=9606 GN=PKM	0.249882	0.639903	FALSE		FALSE
sp|P53350|PLK1_HUMAN	PLK1	sp|P53350|PLK1_HUMAN	sp|P53350|PLK1_HUMAN	Serine/threonine-protein kinase PLK1 OS=Homo sapiens OX=9606 GN=PLK1 PE=1 SV=1			FALSE		FALSE
sp|Q02809|PLOD1_HUMAN	PLOD1	sp|Q02809|PLOD1_HUMAN;sp|Q02809-2|PLOD1_HUMAN	sp|Q02809|PLOD1_HUMAN;sp|Q02809-2|PLOD1_HUMAN	Procollagen-lysine,2-oxoglutarate 5-dioxygenase 1 OS=Homo sapiens OX=9606 GN=PLOD1 PE=1 SV=2;Isoform 2 of Procollagen-lysine,2-oxoglutarate 5-dioxygenase 1 OS=Homo sapiens OX=9606 GN=PLOD1	0.646087	0.778589	FALSE		TRUE
sp|O60568|PLOD3_HUMAN	PLOD3	sp|O60568|PLOD3_HUMAN	sp|O60568|PLOD3_HUMAN	Multifunctional procollagen lysine hydroxylase and glycosyltransferase LH3 OS=Homo sapiens OX=9606 GN=PLOD3 PE=1 SV=1	1.13511	0.858881	TRUE	enriched	FALSE
sp|O95602|RPA1_HUMAN	POLR1A	sp|O95602|RPA1_HUMAN	sp|O95602|RPA1_HUMAN	DNA-directed RNA polymerase I subunit RPA1 OS=Homo sapiens OX=9606 GN=POLR1A PE=1 SV=2	-0.660517	0.0510949	FALSE		TRUE
sp|Q9H9Y6-5|RPA2_HUMAN	POLR1B	sp|Q9H9Y6-5|RPA2_HUMAN;sp|Q9H9Y6-2|RPA2_HUMAN;sp|Q9H9Y6|RPA2_HUMAN;sp|Q9H9Y6-3|RPA2_HUMAN;sp|Q9H9Y6-4|RPA2_HUMAN	sp|Q9H9Y6-5|RPA2_HUMAN;sp|Q9H9Y6-2|RPA2_HUMAN;sp|Q9H9Y6|RPA2_HUMAN;sp|Q9H9Y6-3|RPA2_HUMAN;sp|Q9H9Y6-4|RPA2_HUMAN	Isoform 5 of DNA-directed RNA polymerase I subunit RPA2 OS=Homo sapiens OX=9606 GN=POLR1B;Isoform 2 of DNA-directed RNA polymerase I subunit RPA2 OS=Homo sapiens OX=9606 GN=POLR1B;DNA-directed RNA polymerase I subunit RPA2 OS=Homo sapiens OX=9606 GN=POLR1B			FALSE		FALSE
sp|O15160-2|RPAC1_HUMAN	POLR1C	sp|O15160-2|RPAC1_HUMAN;sp|O15160|RPAC1_HUMAN	sp|O15160-2|RPAC1_HUMAN;sp|O15160|RPAC1_HUMAN	Isoform 2 of DNA-directed RNA polymerases I and III subunit RPAC1 OS=Homo sapiens OX=9606 GN=POLR1C;DNA-directed RNA polymerases I and III subunit RPAC1 OS=Homo sapiens OX=9606 GN=POLR1C PE=1 SV=1			FALSE		TRUE
sp|P24928|RPB1_HUMAN	POLR2A	sp|P24928|RPB1_HUMAN;sp|P24928-2|RPB1_HUMAN	sp|P24928|RPB1_HUMAN	DNA-directed RNA polymerase II subunit RPB1 OS=Homo sapiens OX=9606 GN=POLR2A PE=1 SV=2			FALSE		TRUE
sp|P30876|RPB2_HUMAN	POLR2B	sp|P30876|RPB2_HUMAN	sp|P30876|RPB2_HUMAN	DNA-directed RNA polymerase II subunit RPB2 OS=Homo sapiens OX=9606 GN=POLR2B PE=1 SV=1	-1.13727	0.0364964	TRUE	depleted	TRUE
sp|P19387|RPB3_HUMAN	POLR2C	sp|P19387|RPB3_HUMAN	sp|P19387|RPB3_HUMAN	DNA-directed RNA polymerase II subunit RPB3 OS=Homo sapiens OX=9606 GN=POLR2C PE=1 SV=2	1.76698	0.89781	TRUE	enriched	TRUE
sp|P19388|RPAB1_HUMAN	POLR2E	sp|P19388|RPAB1_HUMAN	sp|P19388|RPAB1_HUMAN	DNA-directed RNA polymerases I, II, and III subunit RPABC1 OS=Homo sapiens OX=9606 GN=POLR2E PE=1 SV=4	-1.01849	0.0389294	TRUE	depleted	TRUE
sp|P52434|RPAB3_HUMAN	POLR2H	sp|P52434|RPAB3_HUMAN;sp|P52434-3|RPAB3_HUMAN;sp|P52434-4|RPAB3_HUMAN;sp|P52434-2|RPAB3_HUMAN;sp|P52434-5|RPAB3_HUMAN	sp|P52434|RPAB3_HUMAN;sp|P52434-3|RPAB3_HUMAN;sp|P52434-4|RPAB3_HUMAN;sp|P52434-2|RPAB3_HUMAN	DNA-directed RNA polymerases I, II, and III subunit RPABC3 OS=Homo sapiens OX=9606 GN=POLR2H PE=1 SV=4;Isoform 3 of DNA-directed RNA polymerases I, II, and III subunit RPABC3 OS=Homo sapiens OX=9606 GN=POLR2H;Isoform 4 of DNA-directed RNA polymerases I, II			FALSE		TRUE
sp|P36954|RPB9_HUMAN	POLR2I	sp|P36954|RPB9_HUMAN	sp|P36954|RPB9_HUMAN	DNA-directed RNA polymerase II subunit RPB9 OS=Homo sapiens OX=9606 GN=POLR2I PE=1 SV=1			FALSE		TRUE
sp|P62875|RPAB5_HUMAN	POLR2L	sp|P62875|RPAB5_HUMAN	sp|P62875|RPAB5_HUMAN	DNA-directed RNA polymerases I, II, and III subunit RPABC5 OS=Homo sapiens OX=9606 GN=POLR2L PE=1 SV=1			FALSE		TRUE
sp|Q9Y2Y1|RPC10_HUMAN	POLR3K	sp|Q9Y2Y1|RPC10_HUMAN	sp|Q9Y2Y1|RPC10_HUMAN	DNA-directed RNA polymerase III subunit RPC10 OS=Homo sapiens OX=9606 GN=POLR3K PE=1 SV=2			FALSE		TRUE
sp|Q99575|POP1_HUMAN	POP1	sp|Q99575|POP1_HUMAN	sp|Q99575|POP1_HUMAN	Ribonucleases P/MRP protein subunit POP1 OS=Homo sapiens OX=9606 GN=POP1 PE=1 SV=2			FALSE		FALSE
sp|P62937|PPIA_HUMAN	PPIA	sp|P62937|PPIA_HUMAN;sp|P62937-2|PPIA_HUMAN;sp|Q9Y536|PAL4A_HUMAN	sp|P62937|PPIA_HUMAN;sp|P62937-2|PPIA_HUMAN	Peptidyl-prolyl cis-trans isomerase A OS=Homo sapiens OX=9606 GN=PPIA PE=1 SV=2;Isoform 2 of Peptidyl-prolyl cis-trans isomerase A OS=Homo sapiens OX=9606 GN=PPIA	0.63924	0.773723	FALSE		FALSE
sp|P23284|PPIB_HUMAN	PPIB	sp|P23284|PPIB_HUMAN	sp|P23284|PPIB_HUMAN	Peptidyl-prolyl cis-trans isomerase B OS=Homo sapiens OX=9606 GN=PPIB PE=1 SV=2			FALSE		TRUE
sp|Q8WUA2|PPIL4_HUMAN	PPIL4	sp|Q8WUA2|PPIL4_HUMAN	sp|Q8WUA2|PPIL4_HUMAN	Peptidyl-prolyl cis-trans isomerase-like 4 OS=Homo sapiens OX=9606 GN=PPIL4 PE=1 SV=1	2.17047	0.927007	TRUE	enriched	TRUE
sp|O60828-4|PQBP1_HUMAN	PQBP1	sp|O60828-4|PQBP1_HUMAN;sp|O60828-2|PQBP1_HUMAN;sp|O60828|PQBP1_HUMAN;sp|O60828-7|PQBP1_HUMAN;sp|O60828-6|PQBP1_HUMAN;sp|O60828-5|PQBP1_HUMAN;sp|O60828-3|PQBP1_HUMAN;sp|O60828-10|PQBP1_HUMAN;sp|O60828-9|PQBP1_HUMAN;sp|O60828-8|PQBP1_HUMAN	sp|O60828-4|PQBP1_HUMAN;sp|O60828-2|PQBP1_HUMAN;sp|O60828|PQBP1_HUMAN;sp|O60828-7|PQBP1_HUMAN;sp|O60828-6|PQBP1_HUMAN;sp|O60828-5|PQBP1_HUMAN;sp|O60828-3|PQBP1_HUMAN	Isoform 4 of Polyglutamine-binding protein 1 OS=Homo sapiens OX=9606 GN=PQBP1;Isoform 2 of Polyglutamine-binding protein 1 OS=Homo sapiens OX=9606 GN=PQBP1;Polyglutamine-binding protein 1 OS=Homo sapiens OX=9606 GN=PQBP1 PE=1 SV=1;Isoform 7 of Polyglutamin	3.2406	0.970803	TRUE	enriched	TRUE
sp|Q06830|PRDX1_HUMAN	PRDX1	sp|Q06830|PRDX1_HUMAN;sp|Q13162|PRDX4_HUMAN	sp|Q06830|PRDX1_HUMAN	Peroxiredoxin-1 OS=Homo sapiens OX=9606 GN=PRDX1 PE=1 SV=1	0.378616	0.698297	FALSE		FALSE
sp|P32119|PRDX2_HUMAN	PRDX2	sp|P32119|PRDX2_HUMAN;sp|P32119-2|PRDX2_HUMAN	sp|P32119|PRDX2_HUMAN	Peroxiredoxin-2 OS=Homo sapiens OX=9606 GN=PRDX2 PE=1 SV=5			FALSE		FALSE
sp|P30048-2|PRDX3_HUMAN	PRDX3	sp|P30048-2|PRDX3_HUMAN;sp|P30048|PRDX3_HUMAN	sp|P30048-2|PRDX3_HUMAN;sp|P30048|PRDX3_HUMAN	Isoform 2 of Thioredoxin-dependent peroxide reductase, mitochondrial OS=Homo sapiens OX=9606 GN=PRDX3;Thioredoxin-dependent peroxide reductase, mitochondrial OS=Homo sapiens OX=9606 GN=PRDX3 PE=1 SV=3			FALSE		FALSE
sp|P30041|PRDX6_HUMAN	PRDX6	sp|P30041|PRDX6_HUMAN	sp|P30041|PRDX6_HUMAN	Peroxiredoxin-6 OS=Homo sapiens OX=9606 GN=PRDX6 PE=1 SV=3			FALSE		FALSE
sp|P41743|KPCI_HUMAN	PRKCI	sp|P41743|KPCI_HUMAN	sp|P41743|KPCI_HUMAN	Protein kinase C iota type OS=Homo sapiens OX=9606 GN=PRKCI PE=1 SV=2			FALSE		FALSE
sp|P78527|PRKDC_HUMAN	PRKDC	sp|P78527|PRKDC_HUMAN;sp|P78527-2|PRKDC_HUMAN	sp|P78527|PRKDC_HUMAN;sp|P78527-2|PRKDC_HUMAN	DNA-dependent protein kinase catalytic subunit OS=Homo sapiens OX=9606 GN=PRKDC PE=1 SV=3;Isoform 2 of DNA-dependent protein kinase catalytic subunit OS=Homo sapiens OX=9606 GN=PRKDC	-0.0730852	0.360097	FALSE		TRUE
sp|O75569|PRKRA_HUMAN	PRKRA	sp|O75569|PRKRA_HUMAN;sp|O75569-3|PRKRA_HUMAN;sp|O75569-2|PRKRA_HUMAN	sp|O75569|PRKRA_HUMAN;sp|O75569-3|PRKRA_HUMAN;sp|O75569-2|PRKRA_HUMAN	Interferon-inducible double-stranded RNA-dependent protein kinase activator A OS=Homo sapiens OX=9606 GN=PRKRA PE=1 SV=1;Isoform 3 of Interferon-inducible double-stranded RNA-dependent protein kinase activator A OS=Homo sapiens OX=9606 GN=PRKRA;Isoform 2 o	0.445194	0.717762	FALSE		TRUE
sp|Q99873-3|ANM1_HUMAN	PRMT1	sp|Q99873-3|ANM1_HUMAN;sp|Q99873-2|ANM1_HUMAN;sp|Q99873|ANM1_HUMAN;sp|Q99873-5|ANM1_HUMAN;sp|Q9NR22-2|ANM8_HUMAN;sp|Q9NR22|ANM8_HUMAN	sp|Q99873-3|ANM1_HUMAN;sp|Q99873-2|ANM1_HUMAN;sp|Q99873|ANM1_HUMAN;sp|Q99873-5|ANM1_HUMAN	Isoform 3 of Protein arginine N-methyltransferase 1 OS=Homo sapiens OX=9606 GN=PRMT1;Isoform 2 of Protein arginine N-methyltransferase 1 OS=Homo sapiens OX=9606 GN=PRMT1;Protein arginine N-methyltransferase 1 OS=Homo sapiens OX=9606 GN=PRMT1 PE=1 SV=3;Isof	0.476	0.725061	FALSE		TRUE
sp|Q9UMS4|PRP19_HUMAN	PRPF19	sp|Q9UMS4|PRP19_HUMAN	sp|Q9UMS4|PRP19_HUMAN	Pre-mRNA-processing factor 19 OS=Homo sapiens OX=9606 GN=PRPF19 PE=1 SV=1	-0.486805	0.0827251	FALSE		TRUE
sp|O43395|PRPF3_HUMAN	PRPF3	sp|O43395|PRPF3_HUMAN;sp|O43395-3|PRPF3_HUMAN	sp|O43395|PRPF3_HUMAN	U4/U6 small nuclear ribonucleoprotein Prp3 OS=Homo sapiens OX=9606 GN=PRPF3 PE=1 SV=2			FALSE		TRUE
sp|O75400-2|PR40A_HUMAN	PRPF40A	sp|O75400-2|PR40A_HUMAN;sp|O75400-3|PR40A_HUMAN;sp|O75400|PR40A_HUMAN	sp|O75400-2|PR40A_HUMAN;sp|O75400-3|PR40A_HUMAN;sp|O75400|PR40A_HUMAN	Isoform 2 of Pre-mRNA-processing factor 40 homolog A OS=Homo sapiens OX=9606 GN=PRPF40A;Isoform 3 of Pre-mRNA-processing factor 40 homolog A OS=Homo sapiens OX=9606 GN=PRPF40A;Pre-mRNA-processing factor 40 homolog A OS=Homo sapiens OX=9606 GN=PRPF40A PE=1			FALSE		TRUE
sp|P28070|PSB4_HUMAN	PSMB4	sp|P28070|PSB4_HUMAN	sp|P28070|PSB4_HUMAN	Proteasome subunit beta type-4 OS=Homo sapiens OX=9606 GN=PSMB4 PE=1 SV=4	0.298742	0.6618	FALSE		TRUE
sp|P35998-2|PRS7_HUMAN	PSMC2	sp|P35998-2|PRS7_HUMAN;sp|P35998|PRS7_HUMAN	sp|P35998-2|PRS7_HUMAN;sp|P35998|PRS7_HUMAN	Isoform 2 of 26S proteasome regulatory subunit 7 OS=Homo sapiens OX=9606 GN=PSMC2;26S proteasome regulatory subunit 7 OS=Homo sapiens OX=9606 GN=PSMC2 PE=1 SV=3			FALSE		FALSE
sp|P17980|PRS6A_HUMAN	PSMC3	sp|P17980|PRS6A_HUMAN	sp|P17980|PRS6A_HUMAN	26S proteasome regulatory subunit 6A OS=Homo sapiens OX=9606 GN=PSMC3 PE=1 SV=3	2.64182	0.939173	TRUE	enriched	TRUE
sp|P62195-2|PRS8_HUMAN	PSMC5	sp|P62195-2|PRS8_HUMAN;sp|P62195|PRS8_HUMAN	sp|P62195-2|PRS8_HUMAN;sp|P62195|PRS8_HUMAN	Isoform 2 of 26S proteasome regulatory subunit 8 OS=Homo sapiens OX=9606 GN=PSMC5;26S proteasome regulatory subunit 8 OS=Homo sapiens OX=9606 GN=PSMC5 PE=1 SV=1	-0.0941798	0.340633	FALSE		FALSE
sp|P26599|PTBP1_HUMAN	PTBP1	sp|P26599|PTBP1_HUMAN;sp|P26599-2|PTBP1_HUMAN;sp|P26599-3|PTBP1_HUMAN;sp|O95758-1|PTBP3_HUMAN;sp|O95758-6|PTBP3_HUMAN;sp|O95758-2|PTBP3_HUMAN;sp|O95758|PTBP3_HUMAN;sp|O95758-5|PTBP3_HUMAN;sp|O95758-4|PTBP3_HUMAN	sp|P26599|PTBP1_HUMAN;sp|P26599-2|PTBP1_HUMAN;sp|P26599-3|PTBP1_HUMAN	Polypyrimidine tract-binding protein 1 OS=Homo sapiens OX=9606 GN=PTBP1 PE=1 SV=1;Isoform 2 of Polypyrimidine tract-binding protein 1 OS=Homo sapiens OX=9606 GN=PTBP1;Isoform 3 of Polypyrimidine tract-binding protein 1 OS=Homo sapiens OX=9606 GN=PTBP1	3.03885	0.963504	TRUE	enriched	TRUE
sp|Q15185-3|TEBP_HUMAN	PTGES3	sp|Q15185-3|TEBP_HUMAN;sp|Q15185-4|TEBP_HUMAN;sp|Q15185|TEBP_HUMAN;sp|Q15185-2|TEBP_HUMAN	sp|Q15185-3|TEBP_HUMAN;sp|Q15185-4|TEBP_HUMAN;sp|Q15185|TEBP_HUMAN	Isoform 3 of Prostaglandin E synthase 3 OS=Homo sapiens OX=9606 GN=PTGES3;Isoform 4 of Prostaglandin E synthase 3 OS=Homo sapiens OX=9606 GN=PTGES3;Prostaglandin E synthase 3 OS=Homo sapiens OX=9606 GN=PTGES3 PE=1 SV=1			FALSE		TRUE
sp|Q13332-6|PTPRS_HUMAN	PTPRS	sp|Q13332-6|PTPRS_HUMAN;sp|Q13332-3|PTPRS_HUMAN;sp|Q13332-4|PTPRS_HUMAN;sp|Q13332-2|PTPRS_HUMAN;sp|Q13332|PTPRS_HUMAN;sp|P23468-3|PTPRD_HUMAN;sp|Q13332-7|PTPRS_HUMAN;sp|P23468-7|PTPRD_HUMAN;sp|P23468-5|PTPRD_HUMAN;sp|P23468-4|PTPRD_HUMAN;sp|P23468-6|PTPRD_HUMAN;sp|Q13332-5|PTPRS_HUMAN;sp|P23468-2|PTPRD_HUMAN;sp|P10586-2|PTPRF_HUMAN;sp|P10586|PTPRF_HUMAN;sp|P23468|PTPRD_HUMAN	sp|Q13332-6|PTPRS_HUMAN;sp|Q13332-3|PTPRS_HUMAN;sp|Q13332-4|PTPRS_HUMAN;sp|Q13332-2|PTPRS_HUMAN;sp|Q13332|PTPRS_HUMAN;sp|P23468-3|PTPRD_HUMAN;sp|Q13332-7|PTPRS_HUMAN;sp|P23468-7|PTPRD_HUMAN;sp|P23468-5|PTPRD_HUMAN;sp|P23468-4|PTPRD_HUMAN;sp|P23468-6|PTPRD_HUMAN;sp|Q13332-5|PTPRS_HUMAN;sp|P23468-2|PTPRD_HUMAN;sp|P10586-2|PTPRF_HUMAN;sp|P10586|PTPRF_HUMAN;sp|P23468|PTPRD_HUMAN	Isoform 2 of Receptor-type tyrosine-protein phosphatase S OS=Homo sapiens OX=9606 GN=PTPRS;Isoform PTPS-MEB of Receptor-type tyrosine-protein phosphatase S OS=Homo sapiens OX=9606 GN=PTPRS;Isoform PTPS-MEC of Receptor-type tyrosine-protein phosphatase S OS			FALSE		FALSE
sp|Q9UHX1-4|PUF60_HUMAN	PUF60	sp|Q9UHX1-4|PUF60_HUMAN;sp|Q9UHX1-6|PUF60_HUMAN;sp|Q9UHX1-2|PUF60_HUMAN;sp|Q9UHX1-3|PUF60_HUMAN;sp|Q9UHX1-5|PUF60_HUMAN;sp|Q9UHX1|PUF60_HUMAN	sp|Q9UHX1-4|PUF60_HUMAN;sp|Q9UHX1-6|PUF60_HUMAN;sp|Q9UHX1-2|PUF60_HUMAN;sp|Q9UHX1-3|PUF60_HUMAN;sp|Q9UHX1-5|PUF60_HUMAN;sp|Q9UHX1|PUF60_HUMAN	Isoform 4 of Poly(U)-binding-splicing factor PUF60 OS=Homo sapiens OX=9606 GN=PUF60;Isoform 6 of Poly(U)-binding-splicing factor PUF60 OS=Homo sapiens OX=9606 GN=PUF60;Isoform 2 of Poly(U)-binding-splicing factor PUF60 OS=Homo sapiens OX=9606 GN=PUF60;Isof	-0.261578	0.182482	FALSE		TRUE
sp|Q96PZ0|PUS7_HUMAN	PUS7	sp|Q96PZ0|PUS7_HUMAN;sp|Q96PZ0-2|PUS7_HUMAN	sp|Q96PZ0|PUS7_HUMAN;sp|Q96PZ0-2|PUS7_HUMAN	Pseudouridylate synthase 7 homolog OS=Homo sapiens OX=9606 GN=PUS7 PE=1 SV=2;Isoform 2 of Pseudouridylate synthase 7 homolog OS=Homo sapiens OX=9606 GN=PUS7			FALSE		TRUE
sp|P49023-2|PAXI_HUMAN	PXN	sp|P49023-2|PAXI_HUMAN;sp|P49023|PAXI_HUMAN;sp|P49023-3|PAXI_HUMAN;sp|P49023-4|PAXI_HUMAN	sp|P49023-2|PAXI_HUMAN;sp|P49023|PAXI_HUMAN;sp|P49023-3|PAXI_HUMAN;sp|P49023-4|PAXI_HUMAN	Isoform Alpha of Paxillin OS=Homo sapiens OX=9606 GN=PXN;Paxillin OS=Homo sapiens OX=9606 GN=PXN PE=1 SV=3;Isoform Gamma of Paxillin OS=Homo sapiens OX=9606 GN=PXN;Isoform 4 of Paxillin OS=Homo sapiens OX=9606 GN=PXN			FALSE		FALSE
sp|P32322|P5CR1_HUMAN	PYCR1	sp|P32322|P5CR1_HUMAN;sp|P32322-3|P5CR1_HUMAN;sp|P32322-2|P5CR1_HUMAN;sp|Q96C36|P5CR2_HUMAN	sp|P32322|P5CR1_HUMAN;sp|P32322-3|P5CR1_HUMAN;sp|P32322-2|P5CR1_HUMAN	Pyrroline-5-carboxylate reductase 1, mitochondrial OS=Homo sapiens OX=9606 GN=PYCR1 PE=1 SV=2;Isoform 3 of Pyrroline-5-carboxylate reductase 1, mitochondrial OS=Homo sapiens OX=9606 GN=PYCR1;Isoform 2 of Pyrroline-5-carboxylate reductase 1, mitochondrial O	0.84827	0.815085	FALSE		FALSE
sp|P62491-2|RB11A_HUMAN	RAB11A	sp|P62491-2|RB11A_HUMAN;sp|Q15907-2|RB11B_HUMAN;sp|P62491|RB11A_HUMAN;sp|Q15907|RB11B_HUMAN	sp|P62491-2|RB11A_HUMAN;sp|Q15907-2|RB11B_HUMAN;sp|P62491|RB11A_HUMAN;sp|Q15907|RB11B_HUMAN	Isoform 2 of Ras-related protein Rab-11A OS=Homo sapiens OX=9606 GN=RAB11A;Isoform 2 of Ras-related protein Rab-11B OS=Homo sapiens OX=9606 GN=RAB11B;Ras-related protein Rab-11A OS=Homo sapiens OX=9606 GN=RAB11A PE=1 SV=3;Ras-related protein Rab-11B OS=Hom	1.04744	0.836983	TRUE	enriched	FALSE
sp|P63244|RACK1_HUMAN	RACK1	sp|P63244|RACK1_HUMAN	sp|P63244|RACK1_HUMAN	Receptor of activated protein C kinase 1 OS=Homo sapiens OX=9606 GN=RACK1 PE=1 SV=3	0.590584	0.759124	FALSE		TRUE
sp|Q9UKM9-2|RALY_HUMAN	RALY	sp|Q9UKM9-2|RALY_HUMAN;sp|Q9UKM9|RALY_HUMAN	sp|Q9UKM9-2|RALY_HUMAN;sp|Q9UKM9|RALY_HUMAN	Isoform 1 of RNA-binding protein Raly OS=Homo sapiens OX=9606 GN=RALY;RNA-binding protein Raly OS=Homo sapiens OX=9606 GN=RALY PE=1 SV=1	-0.331933	0.141119	FALSE		TRUE
sp|P62826|RAN_HUMAN	RAN	sp|P62826|RAN_HUMAN	sp|P62826|RAN_HUMAN	GTP-binding nuclear protein Ran OS=Homo sapiens OX=9606 GN=RAN PE=1 SV=3	0.506142	0.729927	FALSE		TRUE
sp|P49792|RBP2_HUMAN	RANBP2	sp|P49792|RBP2_HUMAN;sp|P0DJD0|RGPD1_HUMAN;sp|P0DJD1|RGPD2_HUMAN;sp|Q7Z3J3|RGPD4_HUMAN;sp|A6NKT7|RGPD3_HUMAN	sp|P49792|RBP2_HUMAN	E3 SUMO-protein ligase RanBP2 OS=Homo sapiens OX=9606 GN=RANBP2 PE=1 SV=2	1.21466	0.871046	TRUE	enriched	TRUE
sp|P61224-2|RAP1B_HUMAN	RAP1B	sp|P61224-2|RAP1B_HUMAN;sp|P61224-4|RAP1B_HUMAN;sp|P61224-3|RAP1B_HUMAN;sp|P61224|RAP1B_HUMAN;sp|A6NIZ1|RP1BL_HUMAN;sp|P62834|RAP1A_HUMAN	sp|P61224-2|RAP1B_HUMAN;sp|P61224-4|RAP1B_HUMAN;sp|P61224-3|RAP1B_HUMAN;sp|P61224|RAP1B_HUMAN;sp|A6NIZ1|RP1BL_HUMAN;sp|P62834|RAP1A_HUMAN	Isoform 2 of Ras-related protein Rap-1b OS=Homo sapiens OX=9606 GN=RAP1B;Isoform 4 of Ras-related protein Rap-1b OS=Homo sapiens OX=9606 GN=RAP1B;Isoform 3 of Ras-related protein Rap-1b OS=Homo sapiens OX=9606 GN=RAP1B;Ras-related protein Rap-1b OS=Homo sa			FALSE		FALSE
sp|P54136-2|SYRC_HUMAN	RARS1	sp|P54136-2|SYRC_HUMAN;sp|P54136|SYRC_HUMAN	sp|P54136-2|SYRC_HUMAN;sp|P54136|SYRC_HUMAN	Isoform Monomeric of Arginine--tRNA ligase, cytoplasmic OS=Homo sapiens OX=9606 GN=RARS1;Arginine--tRNA ligase, cytoplasmic OS=Homo sapiens OX=9606 GN=RARS1 PE=1 SV=2			FALSE		FALSE
sp|Q09028-3|RBBP4_HUMAN	RBBP4	sp|Q09028-3|RBBP4_HUMAN;sp|Q09028|RBBP4_HUMAN;sp|Q09028-4|RBBP4_HUMAN;sp|Q09028-2|RBBP4_HUMAN	sp|Q09028-3|RBBP4_HUMAN;sp|Q09028|RBBP4_HUMAN;sp|Q09028-4|RBBP4_HUMAN;sp|Q09028-2|RBBP4_HUMAN	Isoform 3 of Histone-binding protein RBBP4 OS=Homo sapiens OX=9606 GN=RBBP4;Histone-binding protein RBBP4 OS=Homo sapiens OX=9606 GN=RBBP4 PE=1 SV=3;Isoform 4 of Histone-binding protein RBBP4 OS=Homo sapiens OX=9606 GN=RBBP4;Isoform 2 of Histone-binding pr	0.29013	0.654501	FALSE		TRUE
sp|Q16576|RBBP7_HUMAN	RBBP7	sp|Q16576|RBBP7_HUMAN;sp|Q16576-2|RBBP7_HUMAN	sp|Q16576|RBBP7_HUMAN;sp|Q16576-2|RBBP7_HUMAN	Histone-binding protein RBBP7 OS=Homo sapiens OX=9606 GN=RBBP7 PE=1 SV=1;Isoform 2 of Histone-binding protein RBBP7 OS=Homo sapiens OX=9606 GN=RBBP7	1.6017	0.888078	TRUE	enriched	TRUE
sp|Q96PK6|RBM14_HUMAN	RBM14	sp|Q96PK6|RBM14_HUMAN;sp|Q96PK6-2|RBM14_HUMAN;sp|Q96PK6-3|RBM14_HUMAN;sp|Q96PK6-4|RBM14_HUMAN;sp|Q96PK6-5|RBM14_HUMAN	sp|Q96PK6|RBM14_HUMAN	RNA-binding protein 14 OS=Homo sapiens OX=9606 GN=RBM14 PE=1 SV=2	-0.217581	0.216545	FALSE		TRUE
sp|Q9Y4C8|RBM19_HUMAN	RBM19	sp|Q9Y4C8|RBM19_HUMAN	sp|Q9Y4C8|RBM19_HUMAN	Probable RNA-binding protein 19 OS=Homo sapiens OX=9606 GN=RBM19 PE=1 SV=3			FALSE		FALSE
sp|Q9NW64|RBM22_HUMAN	RBM22	sp|Q9NW64|RBM22_HUMAN;sp|Q9NW64-2|RBM22_HUMAN	sp|Q9NW64|RBM22_HUMAN	Pre-mRNA-splicing factor RBM22 OS=Homo sapiens OX=9606 GN=RBM22 PE=1 SV=1			FALSE		TRUE
sp|Q5T8P6-3|RBM26_HUMAN	RBM26	sp|Q5T8P6-3|RBM26_HUMAN;sp|Q5T8P6-2|RBM26_HUMAN;sp|Q5T8P6|RBM26_HUMAN;sp|Q5T8P6-6|RBM26_HUMAN;sp|Q5T8P6-5|RBM26_HUMAN;sp|Q5T8P6-4|RBM26_HUMAN	sp|Q5T8P6-3|RBM26_HUMAN;sp|Q5T8P6-2|RBM26_HUMAN;sp|Q5T8P6|RBM26_HUMAN;sp|Q5T8P6-6|RBM26_HUMAN;sp|Q5T8P6-5|RBM26_HUMAN;sp|Q5T8P6-4|RBM26_HUMAN	Isoform 3 of RNA-binding protein 26 OS=Homo sapiens OX=9606 GN=RBM26;Isoform 2 of RNA-binding protein 26 OS=Homo sapiens OX=9606 GN=RBM26;RNA-binding protein 26 OS=Homo sapiens OX=9606 GN=RBM26 PE=1 SV=3;Isoform 6 of RNA-binding protein 26 OS=Homo sapiens			FALSE		TRUE
sp|Q14498-2|RBM39_HUMAN	RBM39	sp|Q14498-2|RBM39_HUMAN;sp|Q14498-3|RBM39_HUMAN;sp|Q14498|RBM39_HUMAN;sp|Q86U06-3|RBM23_HUMAN;sp|Q86U06-4|RBM23_HUMAN;sp|Q86U06-5|RBM23_HUMAN;sp|Q86U06-2|RBM23_HUMAN;sp|Q86U06|RBM23_HUMAN	sp|Q14498-2|RBM39_HUMAN;sp|Q14498-3|RBM39_HUMAN;sp|Q14498|RBM39_HUMAN	Isoform 2 of RNA-binding protein 39 OS=Homo sapiens OX=9606 GN=RBM39;Isoform 3 of RNA-binding protein 39 OS=Homo sapiens OX=9606 GN=RBM39;RNA-binding protein 39 OS=Homo sapiens OX=9606 GN=RBM39 PE=1 SV=2	0.106944	0.537713	FALSE		TRUE
sp|A0AV96-2|RBM47_HUMAN	RBM47	sp|A0AV96-2|RBM47_HUMAN;sp|A0AV96|RBM47_HUMAN	sp|A0AV96-2|RBM47_HUMAN;sp|A0AV96|RBM47_HUMAN	Isoform 2 of RNA-binding protein 47 OS=Homo sapiens OX=9606 GN=RBM47;RNA-binding protein 47 OS=Homo sapiens OX=9606 GN=RBM47 PE=1 SV=2			FALSE		TRUE
sp|P38159|RBMX_HUMAN	RBMX	sp|P38159|RBMX_HUMAN;sp|P38159-2|RBMX_HUMAN;sp|P38159-3|RBMX_HUMAN;sp|Q96E39|RMXL1_HUMAN;sp|O75526|RMXL2_HUMAN;sp|Q8N7X1|RMXL3_HUMAN	sp|P38159|RBMX_HUMAN;sp|P38159-2|RBMX_HUMAN;sp|P38159-3|RBMX_HUMAN	RNA-binding motif protein, X chromosome OS=Homo sapiens OX=9606 GN=RBMX PE=1 SV=3;Isoform 2 of RNA-binding motif protein, X chromosome OS=Homo sapiens OX=9606 GN=RBMX;Isoform 3 of RNA-binding motif protein, X chromosome OS=Homo sapiens OX=9606 GN=RBMX	-0.368223	0.126521	FALSE		TRUE
sp|Q9P258|RCC2_HUMAN	RCC2	sp|Q9P258|RCC2_HUMAN	sp|Q9P258|RCC2_HUMAN	Protein RCC2 OS=Homo sapiens OX=9606 GN=RCC2 PE=1 SV=2	-0.0069446	0.425791	FALSE		FALSE
sp|Q8NBN7-2|RDH13_HUMAN	RDH13	sp|Q8NBN7-2|RDH13_HUMAN;sp|Q8NBN7|RDH13_HUMAN	sp|Q8NBN7-2|RDH13_HUMAN;sp|Q8NBN7|RDH13_HUMAN	Isoform 2 of Retinol dehydrogenase 13 OS=Homo sapiens OX=9606 GN=RDH13;Retinol dehydrogenase 13 OS=Homo sapiens OX=9606 GN=RDH13 PE=1 SV=2			FALSE		FALSE
sp|P35241|RADI_HUMAN	RDX	sp|P35241|RADI_HUMAN;sp|P35241-5|RADI_HUMAN;sp|P35241-4|RADI_HUMAN;sp|P35241-3|RADI_HUMAN;sp|P35241-2|RADI_HUMAN	sp|P35241|RADI_HUMAN;sp|P35241-5|RADI_HUMAN;sp|P35241-4|RADI_HUMAN	Radixin OS=Homo sapiens OX=9606 GN=RDX PE=1 SV=1;Isoform 5 of Radixin OS=Homo sapiens OX=9606 GN=RDX;Isoform 4 of Radixin OS=Homo sapiens OX=9606 GN=RDX			FALSE		TRUE
sp|P61586|RHOA_HUMAN	RHOA	sp|P61586|RHOA_HUMAN;sp|P08134|RHOC_HUMAN	sp|P61586|RHOA_HUMAN;sp|P08134|RHOC_HUMAN	Transforming protein RhoA OS=Homo sapiens OX=9606 GN=RHOA PE=1 SV=1;Rho-related GTP-binding protein RhoC OS=Homo sapiens OX=9606 GN=RHOC PE=1 SV=1	1.0873	0.846715	TRUE	enriched	FALSE
sp|O60930|RNH1_HUMAN	RNASEH1	sp|O60930|RNH1_HUMAN	sp|O60930|RNH1_HUMAN	Ribonuclease H1 OS=Homo sapiens OX=9606 GN=RNASEH1 PE=1 SV=2	-0.0270673	0.40146	FALSE		TRUE
sp|Q15287-3|RNPS1_HUMAN	RNPS1	sp|Q15287-3|RNPS1_HUMAN;sp|Q15287-2|RNPS1_HUMAN;sp|Q15287|RNPS1_HUMAN	sp|Q15287-3|RNPS1_HUMAN;sp|Q15287-2|RNPS1_HUMAN;sp|Q15287|RNPS1_HUMAN	Isoform 3 of RNA-binding protein with serine-rich domain 1 OS=Homo sapiens OX=9606 GN=RNPS1;Isoform 2 of RNA-binding protein with serine-rich domain 1 OS=Homo sapiens OX=9606 GN=RNPS1;RNA-binding protein with serine-rich domain 1 OS=Homo sapiens OX=9606 GN			FALSE		TRUE
sp|P27635|RL10_HUMAN	RPL10	sp|P27635|RL10_HUMAN;sp|Q96L21|RL10L_HUMAN	sp|P27635|RL10_HUMAN	60S ribosomal protein L10 OS=Homo sapiens OX=9606 GN=RPL10 PE=1 SV=4	-0.238873	0.19708	FALSE		FALSE
sp|P62906|RL10A_HUMAN	RPL10A	sp|P62906|RL10A_HUMAN	sp|P62906|RL10A_HUMAN	60S ribosomal protein L10a OS=Homo sapiens OX=9606 GN=RPL10A PE=1 SV=2	-3.24974	0.00486618	TRUE	depleted	FALSE
sp|P62913|RL11_HUMAN	RPL11	sp|P62913|RL11_HUMAN;sp|P62913-2|RL11_HUMAN	sp|P62913|RL11_HUMAN;sp|P62913-2|RL11_HUMAN	60S ribosomal protein L11 OS=Homo sapiens OX=9606 GN=RPL11 PE=1 SV=2;Isoform 2 of 60S ribosomal protein L11 OS=Homo sapiens OX=9606 GN=RPL11	0.292191	0.659367	FALSE		FALSE
sp|P30050|RL12_HUMAN	RPL12	sp|P30050|RL12_HUMAN;sp|P30050-2|RL12_HUMAN	sp|P30050|RL12_HUMAN;sp|P30050-2|RL12_HUMAN	60S ribosomal protein L12 OS=Homo sapiens OX=9606 GN=RPL12 PE=1 SV=1;Isoform 2 of 60S ribosomal protein L12 OS=Homo sapiens OX=9606 GN=RPL12	1.84152	0.907543	TRUE	enriched	FALSE
sp|P26373|RL13_HUMAN	RPL13	sp|P26373|RL13_HUMAN;sp|P26373-2|RL13_HUMAN	sp|P26373|RL13_HUMAN;sp|P26373-2|RL13_HUMAN	60S ribosomal protein L13 OS=Homo sapiens OX=9606 GN=RPL13 PE=1 SV=4;Isoform 2 of 60S ribosomal protein L13 OS=Homo sapiens OX=9606 GN=RPL13	-0.123049	0.306569	FALSE		FALSE
sp|P40429|RL13A_HUMAN	RPL13A	sp|P40429|RL13A_HUMAN;sp|Q6NVV1|R13P3_HUMAN	sp|P40429|RL13A_HUMAN;sp|Q6NVV1|R13P3_HUMAN	60S ribosomal protein L13a OS=Homo sapiens OX=9606 GN=RPL13A PE=1 SV=2;Putative 60S ribosomal protein L13a protein RPL13AP3 OS=Homo sapiens OX=9606 GN=RPL13AP3 PE=5 SV=1	-1.24241	0.0340633	TRUE	depleted	FALSE
sp|P50914|RL14_HUMAN	RPL14	sp|P50914|RL14_HUMAN	sp|P50914|RL14_HUMAN	60S ribosomal protein L14 OS=Homo sapiens OX=9606 GN=RPL14 PE=1 SV=4	-0.546967	0.0632603	FALSE		FALSE
sp|P61313|RL15_HUMAN	RPL15	sp|P61313|RL15_HUMAN;sp|P61313-2|RL15_HUMAN	sp|P61313|RL15_HUMAN;sp|P61313-2|RL15_HUMAN	60S ribosomal protein L15 OS=Homo sapiens OX=9606 GN=RPL15 PE=1 SV=2;Isoform 2 of 60S ribosomal protein L15 OS=Homo sapiens OX=9606 GN=RPL15	0.21141	0.622871	FALSE		FALSE
sp|P18621-3|RL17_HUMAN	RPL17	sp|P18621-3|RL17_HUMAN;sp|P18621|RL17_HUMAN;sp|P18621-2|RL17_HUMAN	sp|P18621-3|RL17_HUMAN;sp|P18621|RL17_HUMAN;sp|P18621-2|RL17_HUMAN	Isoform 3 of 60S ribosomal protein L17 OS=Homo sapiens OX=9606 GN=RPL17;60S ribosomal protein L17 OS=Homo sapiens OX=9606 GN=RPL17 PE=1 SV=3;Isoform 2 of 60S ribosomal protein L17 OS=Homo sapiens OX=9606 GN=RPL17	1.01432	0.83455	TRUE	enriched	FALSE
sp|Q07020-2|RL18_HUMAN	RPL18	sp|Q07020-2|RL18_HUMAN;sp|Q07020|RL18_HUMAN	sp|Q07020-2|RL18_HUMAN;sp|Q07020|RL18_HUMAN	Isoform 2 of 60S ribosomal protein L18 OS=Homo sapiens OX=9606 GN=RPL18;60S ribosomal protein L18 OS=Homo sapiens OX=9606 GN=RPL18 PE=1 SV=2	4.11119	0.995134	TRUE	enriched	FALSE
sp|Q02543|RL18A_HUMAN	RPL18A	sp|Q02543|RL18A_HUMAN	sp|Q02543|RL18A_HUMAN	60S ribosomal protein L18a OS=Homo sapiens OX=9606 GN=RPL18A PE=1 SV=2	-0.144514	0.279805	FALSE		FALSE
sp|P84098|RL19_HUMAN	RPL19	sp|P84098|RL19_HUMAN	sp|P84098|RL19_HUMAN	60S ribosomal protein L19 OS=Homo sapiens OX=9606 GN=RPL19 PE=1 SV=1	1.28016	0.875912	TRUE	enriched	FALSE
sp|P46778|RL21_HUMAN	RPL21	sp|P46778|RL21_HUMAN	sp|P46778|RL21_HUMAN	60S ribosomal protein L21 OS=Homo sapiens OX=9606 GN=RPL21 PE=1 SV=2	-0.0150689	0.413625	FALSE		FALSE
sp|P35268|RL22_HUMAN	RPL22	sp|P35268|RL22_HUMAN	sp|P35268|RL22_HUMAN	60S ribosomal protein L22 OS=Homo sapiens OX=9606 GN=RPL22 PE=1 SV=2	0.362711	0.686131	FALSE		TRUE
sp|P62829|RL23_HUMAN	RPL23	sp|P62829|RL23_HUMAN	sp|P62829|RL23_HUMAN	60S ribosomal protein L23 OS=Homo sapiens OX=9606 GN=RPL23 PE=1 SV=1	-0.305878	0.153285	FALSE		FALSE
sp|P62750|RL23A_HUMAN	RPL23A	sp|P62750|RL23A_HUMAN	sp|P62750|RL23A_HUMAN	60S ribosomal protein L23a OS=Homo sapiens OX=9606 GN=RPL23A PE=1 SV=1	0.110629	0.542579	FALSE		FALSE
sp|P83731|RL24_HUMAN	RPL24	sp|P83731|RL24_HUMAN	sp|P83731|RL24_HUMAN	60S ribosomal protein L24 OS=Homo sapiens OX=9606 GN=RPL24 PE=1 SV=1	0.0218988	0.457421	FALSE		FALSE
sp|P61254|RL26_HUMAN	RPL26	sp|P61254|RL26_HUMAN	sp|P61254|RL26_HUMAN	60S ribosomal protein L26 OS=Homo sapiens OX=9606 GN=RPL26 PE=1 SV=1	-0.0650689	0.36983	FALSE		FALSE
sp|P61353|RL27_HUMAN	RPL27	sp|P61353|RL27_HUMAN	sp|P61353|RL27_HUMAN	60S ribosomal protein L27 OS=Homo sapiens OX=9606 GN=RPL27 PE=1 SV=2			FALSE		TRUE
sp|P46776|RL27A_HUMAN	RPL27A	sp|P46776|RL27A_HUMAN	sp|P46776|RL27A_HUMAN	60S ribosomal protein L27a OS=Homo sapiens OX=9606 GN=RPL27A PE=1 SV=2	0.147332	0.569343	FALSE		FALSE
sp|P46779-4|RL28_HUMAN	RPL28	sp|P46779-4|RL28_HUMAN;sp|P46779-5|RL28_HUMAN;sp|P46779|RL28_HUMAN;sp|P46779-2|RL28_HUMAN;sp|P46779-3|RL28_HUMAN	sp|P46779-4|RL28_HUMAN;sp|P46779-5|RL28_HUMAN;sp|P46779|RL28_HUMAN;sp|P46779-2|RL28_HUMAN;sp|P46779-3|RL28_HUMAN	Isoform 4 of 60S ribosomal protein L28 OS=Homo sapiens OX=9606 GN=RPL28;Isoform 5 of 60S ribosomal protein L28 OS=Homo sapiens OX=9606 GN=RPL28;60S ribosomal protein L28 OS=Homo sapiens OX=9606 GN=RPL28 PE=1 SV=3;Isoform 2 of 60S ribosomal protein L28 OS=H			FALSE		FALSE
sp|P47914|RL29_HUMAN	RPL29	sp|P47914|RL29_HUMAN	sp|P47914|RL29_HUMAN	60S ribosomal protein L29 OS=Homo sapiens OX=9606 GN=RPL29 PE=1 SV=2	-0.204868	0.221411	FALSE		FALSE
sp|P39023|RL3_HUMAN	RPL3	sp|P39023|RL3_HUMAN;sp|Q92901|RL3L_HUMAN	sp|P39023|RL3_HUMAN	60S ribosomal protein L3 OS=Homo sapiens OX=9606 GN=RPL3 PE=1 SV=2	-0.541285	0.0656934	FALSE		FALSE
sp|P62888|RL30_HUMAN	RPL30	sp|P62888|RL30_HUMAN	sp|P62888|RL30_HUMAN	60S ribosomal protein L30 OS=Homo sapiens OX=9606 GN=RPL30 PE=1 SV=2			FALSE		FALSE
sp|P62899|RL31_HUMAN	RPL31	sp|P62899|RL31_HUMAN;sp|P62899-3|RL31_HUMAN;sp|P62899-2|RL31_HUMAN	sp|P62899|RL31_HUMAN;sp|P62899-3|RL31_HUMAN;sp|P62899-2|RL31_HUMAN	60S ribosomal protein L31 OS=Homo sapiens OX=9606 GN=RPL31 PE=1 SV=1;Isoform 3 of 60S ribosomal protein L31 OS=Homo sapiens OX=9606 GN=RPL31;Isoform 2 of 60S ribosomal protein L31 OS=Homo sapiens OX=9606 GN=RPL31	-0.289214	0.16545	FALSE		FALSE
sp|P62910|RL32_HUMAN	RPL32	sp|P62910|RL32_HUMAN	sp|P62910|RL32_HUMAN	60S ribosomal protein L32 OS=Homo sapiens OX=9606 GN=RPL32 PE=1 SV=2	1.97798	0.917275	TRUE	enriched	FALSE
sp|P49207|RL34_HUMAN	RPL34	sp|P49207|RL34_HUMAN	sp|P49207|RL34_HUMAN	60S ribosomal protein L34 OS=Homo sapiens OX=9606 GN=RPL34 PE=1 SV=3	2.82001	0.956204	TRUE	enriched	FALSE
sp|P42766|RL35_HUMAN	RPL35	sp|P42766|RL35_HUMAN	sp|P42766|RL35_HUMAN	60S ribosomal protein L35 OS=Homo sapiens OX=9606 GN=RPL35 PE=1 SV=2	0.222502	0.625304	FALSE		FALSE
sp|P18077|RL35A_HUMAN	RPL35A	sp|P18077|RL35A_HUMAN	sp|P18077|RL35A_HUMAN	60S ribosomal protein L35a OS=Homo sapiens OX=9606 GN=RPL35A PE=1 SV=2	0.0819069	0.510949	FALSE		FALSE
sp|Q9Y3U8|RL36_HUMAN	RPL36	sp|Q9Y3U8|RL36_HUMAN	sp|Q9Y3U8|RL36_HUMAN	60S ribosomal protein L36 OS=Homo sapiens OX=9606 GN=RPL36 PE=1 SV=3			FALSE		FALSE
sp|Q969Q0|RL36L_HUMAN	RPL36AL	sp|Q969Q0|RL36L_HUMAN;sp|P83881|RL36A_HUMAN	sp|Q969Q0|RL36L_HUMAN;sp|P83881|RL36A_HUMAN	60S ribosomal protein L36a-like OS=Homo sapiens OX=9606 GN=RPL36AL PE=1 SV=3;60S ribosomal protein L36a OS=Homo sapiens OX=9606 GN=RPL36A PE=1 SV=2	0.184562	0.59854	FALSE		FALSE
sp|P61513|RL37A_HUMAN	RPL37A	sp|P61513|RL37A_HUMAN	sp|P61513|RL37A_HUMAN	60S ribosomal protein L37a OS=Homo sapiens OX=9606 GN=RPL37A PE=1 SV=2			FALSE		FALSE
sp|P63173|RL38_HUMAN	RPL38	sp|P63173|RL38_HUMAN	sp|P63173|RL38_HUMAN	60S ribosomal protein L38 OS=Homo sapiens OX=9606 GN=RPL38 PE=1 SV=2	0.0981805	0.527981	FALSE		FALSE
sp|Q59GN2|R39L5_HUMAN	RPL39P5	sp|Q59GN2|R39L5_HUMAN;sp|P62891|RL39_HUMAN	sp|Q59GN2|R39L5_HUMAN;sp|P62891|RL39_HUMAN	Putative 60S ribosomal protein L39-like 5 OS=Homo sapiens OX=9606 GN=RPL39P5 PE=5 SV=2;60S ribosomal protein L39 OS=Homo sapiens OX=9606 GN=RPL39 PE=1 SV=2	0.117146	0.547445	FALSE		FALSE
sp|P36578|RL4_HUMAN	RPL4	sp|P36578|RL4_HUMAN	sp|P36578|RL4_HUMAN	60S ribosomal protein L4 OS=Homo sapiens OX=9606 GN=RPL4 PE=1 SV=5	-0.0887462	0.343066	FALSE		TRUE
sp|P46777|RL5_HUMAN	RPL5	sp|P46777|RL5_HUMAN	sp|P46777|RL5_HUMAN	60S ribosomal protein L5 OS=Homo sapiens OX=9606 GN=RPL5 PE=1 SV=3	3.31147	0.975669	TRUE	enriched	FALSE
sp|Q02878|RL6_HUMAN	RPL6	sp|Q02878|RL6_HUMAN	sp|Q02878|RL6_HUMAN	60S ribosomal protein L6 OS=Homo sapiens OX=9606 GN=RPL6 PE=1 SV=3	-0.296716	0.158151	FALSE		FALSE
sp|P18124|RL7_HUMAN	RPL7	sp|P18124|RL7_HUMAN	sp|P18124|RL7_HUMAN	60S ribosomal protein L7 OS=Homo sapiens OX=9606 GN=RPL7 PE=1 SV=1	-0.0340178	0.391727	FALSE		FALSE
sp|P62424|RL7A_HUMAN	RPL7A	sp|P62424|RL7A_HUMAN	sp|P62424|RL7A_HUMAN	60S ribosomal protein L7a OS=Homo sapiens OX=9606 GN=RPL7A PE=1 SV=2	-0.0552349	0.381995	FALSE		FALSE
sp|P62917|RL8_HUMAN	RPL8	sp|P62917|RL8_HUMAN	sp|P62917|RL8_HUMAN	60S ribosomal protein L8 OS=Homo sapiens OX=9606 GN=RPL8 PE=1 SV=2	-0.0624386	0.372263	FALSE		FALSE
sp|P32969|RL9_HUMAN	RPL9	sp|P32969|RL9_HUMAN	sp|P32969|RL9_HUMAN	60S ribosomal protein L9 OS=Homo sapiens OX=9606 GN=RPL9 PE=1 SV=1			FALSE		FALSE
sp|P05388|RLA0_HUMAN	RPLP0	sp|P05388|RLA0_HUMAN;sp|P05388-2|RLA0_HUMAN;sp|Q8NHW5|RLA0L_HUMAN	sp|P05388|RLA0_HUMAN;sp|P05388-2|RLA0_HUMAN;sp|Q8NHW5|RLA0L_HUMAN	60S acidic ribosomal protein P0 OS=Homo sapiens OX=9606 GN=RPLP0 PE=1 SV=1;Isoform 2 of 60S acidic ribosomal protein P0 OS=Homo sapiens OX=9606 GN=RPLP0;60S acidic ribosomal protein P0-like OS=Homo sapiens OX=9606 GN=RPLP0P6 PE=5 SV=1			FALSE		FALSE
sp|P05386|RLA1_HUMAN	RPLP1	sp|P05386|RLA1_HUMAN	sp|P05386|RLA1_HUMAN	60S acidic ribosomal protein P1 OS=Homo sapiens OX=9606 GN=RPLP1 PE=1 SV=1	3.72386	0.987835	TRUE	enriched	FALSE
sp|P05387|RLA2_HUMAN	RPLP2	sp|P05387|RLA2_HUMAN	sp|P05387|RLA2_HUMAN	60S acidic ribosomal protein P2 OS=Homo sapiens OX=9606 GN=RPLP2 PE=1 SV=1			FALSE		FALSE
sp|P04843|RPN1_HUMAN	RPN1	sp|P04843|RPN1_HUMAN	sp|P04843|RPN1_HUMAN	Dolichyl-diphosphooligosaccharide--protein glycosyltransferase subunit 1 OS=Homo sapiens OX=9606 GN=RPN1 PE=1 SV=1	0.152815	0.576642	FALSE		FALSE
sp|P78346|RPP30_HUMAN	RPP30	sp|P78346|RPP30_HUMAN;sp|P78346-2|RPP30_HUMAN	sp|P78346|RPP30_HUMAN;sp|P78346-2|RPP30_HUMAN	Ribonuclease P protein subunit p30 OS=Homo sapiens OX=9606 GN=RPP30 PE=1 SV=1;Isoform 2 of Ribonuclease P protein subunit p30 OS=Homo sapiens OX=9606 GN=RPP30			FALSE		TRUE
sp|P46783|RS10_HUMAN	RPS10	sp|P46783|RS10_HUMAN;sp|Q9NQ39|RS10L_HUMAN	sp|P46783|RS10_HUMAN	40S ribosomal protein S10 OS=Homo sapiens OX=9606 GN=RPS10 PE=1 SV=1	0.351979	0.681265	FALSE		FALSE
sp|P62280|RS11_HUMAN	RPS11	sp|P62280|RS11_HUMAN	sp|P62280|RS11_HUMAN	40S ribosomal protein S11 OS=Homo sapiens OX=9606 GN=RPS11 PE=1 SV=3	-0.617417	0.053528	FALSE		FALSE
sp|P25398|RS12_HUMAN	RPS12	sp|P25398|RS12_HUMAN	sp|P25398|RS12_HUMAN	40S ribosomal protein S12 OS=Homo sapiens OX=9606 GN=RPS12 PE=1 SV=3			FALSE		FALSE
sp|P62277|RS13_HUMAN	RPS13	sp|P62277|RS13_HUMAN	sp|P62277|RS13_HUMAN	40S ribosomal protein S13 OS=Homo sapiens OX=9606 GN=RPS13 PE=1 SV=2	-0.432578	0.104623	FALSE		FALSE
sp|P62263|RS14_HUMAN	RPS14	sp|P62263|RS14_HUMAN	sp|P62263|RS14_HUMAN	40S ribosomal protein S14 OS=Homo sapiens OX=9606 GN=RPS14 PE=1 SV=3	0.0369753	0.472019	FALSE		FALSE
sp|P62841|RS15_HUMAN	RPS15	sp|P62841|RS15_HUMAN	sp|P62841|RS15_HUMAN	40S ribosomal protein S15 OS=Homo sapiens OX=9606 GN=RPS15 PE=1 SV=2	0.174203	0.593674	FALSE		FALSE
sp|P62244|RS15A_HUMAN	RPS15A	sp|P62244|RS15A_HUMAN	sp|P62244|RS15A_HUMAN	40S ribosomal protein S15a OS=Homo sapiens OX=9606 GN=RPS15A PE=1 SV=2	0.340759	0.673966	FALSE		FALSE
sp|P62249|RS16_HUMAN	RPS16	sp|P62249|RS16_HUMAN	sp|P62249|RS16_HUMAN	40S ribosomal protein S16 OS=Homo sapiens OX=9606 GN=RPS16 PE=1 SV=2	0.0128428	0.445255	FALSE		FALSE
sp|P08708|RS17_HUMAN	RPS17	sp|P08708|RS17_HUMAN	sp|P08708|RS17_HUMAN	40S ribosomal protein S17 OS=Homo sapiens OX=9606 GN=RPS17 PE=1 SV=2	-0.0976002	0.333333	FALSE		FALSE
sp|P62269|RS18_HUMAN	RPS18	sp|P62269|RS18_HUMAN	sp|P62269|RS18_HUMAN	40S ribosomal protein S18 OS=Homo sapiens OX=9606 GN=RPS18 PE=1 SV=3	0.0618668	0.493917	FALSE		FALSE
sp|P39019|RS19_HUMAN	RPS19	sp|P39019|RS19_HUMAN	sp|P39019|RS19_HUMAN	40S ribosomal protein S19 OS=Homo sapiens OX=9606 GN=RPS19 PE=1 SV=2	1.88787	0.912409	TRUE	enriched	TRUE
sp|P15880|RS2_HUMAN	RPS2	sp|P15880|RS2_HUMAN	sp|P15880|RS2_HUMAN	40S ribosomal protein S2 OS=Homo sapiens OX=9606 GN=RPS2 PE=1 SV=2	-0.110617	0.321168	FALSE		FALSE
sp|P60866|RS20_HUMAN	RPS20	sp|P60866|RS20_HUMAN;sp|P60866-2|RS20_HUMAN	sp|P60866|RS20_HUMAN;sp|P60866-2|RS20_HUMAN	40S ribosomal protein S20 OS=Homo sapiens OX=9606 GN=RPS20 PE=1 SV=1;Isoform 2 of 40S ribosomal protein S20 OS=Homo sapiens OX=9606 GN=RPS20	3.44056	0.982968	TRUE	enriched	FALSE
sp|P63220|RS21_HUMAN	RPS21	sp|P63220|RS21_HUMAN	sp|P63220|RS21_HUMAN	40S ribosomal protein S21 OS=Homo sapiens OX=9606 GN=RPS21 PE=1 SV=1			FALSE		FALSE
sp|P62266|RS23_HUMAN	RPS23	sp|P62266|RS23_HUMAN	sp|P62266|RS23_HUMAN	40S ribosomal protein S23 OS=Homo sapiens OX=9606 GN=RPS23 PE=1 SV=3	0.731519	0.798054	FALSE		FALSE
sp|P62847-2|RS24_HUMAN	RPS24	sp|P62847-2|RS24_HUMAN;sp|P62847-3|RS24_HUMAN;sp|P62847|RS24_HUMAN;sp|P62847-4|RS24_HUMAN	sp|P62847-2|RS24_HUMAN;sp|P62847-3|RS24_HUMAN;sp|P62847|RS24_HUMAN;sp|P62847-4|RS24_HUMAN	Isoform 2 of 40S ribosomal protein S24 OS=Homo sapiens OX=9606 GN=RPS24;Isoform 3 of 40S ribosomal protein S24 OS=Homo sapiens OX=9606 GN=RPS24;40S ribosomal protein S24 OS=Homo sapiens OX=9606 GN=RPS24 PE=1 SV=1;Isoform 4 of 40S ribosomal protein S24 OS=H			FALSE		FALSE
sp|P62851|RS25_HUMAN	RPS25	sp|P62851|RS25_HUMAN	sp|P62851|RS25_HUMAN	40S ribosomal protein S25 OS=Homo sapiens OX=9606 GN=RPS25 PE=1 SV=1	-0.0695424	0.367397	FALSE		FALSE
sp|P62854|RS26_HUMAN	RPS26	sp|P62854|RS26_HUMAN;sp|Q5JNZ5|RS26L_HUMAN	sp|P62854|RS26_HUMAN;sp|Q5JNZ5|RS26L_HUMAN	40S ribosomal protein S26 OS=Homo sapiens OX=9606 GN=RPS26 PE=1 SV=3;Putative 40S ribosomal protein S26-like 1 OS=Homo sapiens OX=9606 GN=RPS26P11 PE=5 SV=1	0.0974205	0.525547	FALSE		FALSE
sp|P42677|RS27_HUMAN	RPS27	sp|P42677|RS27_HUMAN	sp|P42677|RS27_HUMAN	40S ribosomal protein S27 OS=Homo sapiens OX=9606 GN=RPS27 PE=1 SV=3	-0.266147	0.177616	FALSE		FALSE
sp|P62979|RS27A_HUMAN	RPS27A	sp|P62979|RS27A_HUMAN	sp|P62979|RS27A_HUMAN	Ubiquitin-40S ribosomal protein S27a OS=Homo sapiens OX=9606 GN=RPS27A PE=1 SV=2	-0.248583	0.192214	FALSE		FALSE
sp|P62857|RS28_HUMAN	RPS28	sp|P62857|RS28_HUMAN	sp|P62857|RS28_HUMAN	40S ribosomal protein S28 OS=Homo sapiens OX=9606 GN=RPS28 PE=1 SV=1			FALSE		FALSE
sp|P62273|RS29_HUMAN	RPS29	sp|P62273|RS29_HUMAN;sp|P62273-2|RS29_HUMAN	sp|P62273|RS29_HUMAN;sp|P62273-2|RS29_HUMAN	40S ribosomal protein S29 OS=Homo sapiens OX=9606 GN=RPS29 PE=1 SV=2;Isoform 2 of 40S ribosomal protein S29 OS=Homo sapiens OX=9606 GN=RPS29	-0.0544382	0.384428	FALSE		FALSE
sp|P23396|RS3_HUMAN	RPS3	sp|P23396|RS3_HUMAN;sp|P23396-2|RS3_HUMAN	sp|P23396|RS3_HUMAN;sp|P23396-2|RS3_HUMAN	40S ribosomal protein S3 OS=Homo sapiens OX=9606 GN=RPS3 PE=1 SV=2;Isoform 2 of 40S ribosomal protein S3 OS=Homo sapiens OX=9606 GN=RPS3	0.521343	0.73236	FALSE		FALSE
sp|P61247|RS3A_HUMAN	RPS3A	sp|P61247|RS3A_HUMAN	sp|P61247|RS3A_HUMAN	40S ribosomal protein S3a OS=Homo sapiens OX=9606 GN=RPS3A PE=1 SV=2	-0.152626	0.272506	FALSE		FALSE
sp|P62701|RS4X_HUMAN	RPS4X	sp|P62701|RS4X_HUMAN;sp|P22090|RS4Y1_HUMAN;sp|Q8TD47|RS4Y2_HUMAN	sp|P62701|RS4X_HUMAN	40S ribosomal protein S4, X isoform OS=Homo sapiens OX=9606 GN=RPS4X PE=1 SV=2	0.29089	0.656934	FALSE		FALSE
sp|P46782|RS5_HUMAN	RPS5	sp|P46782|RS5_HUMAN	sp|P46782|RS5_HUMAN	40S ribosomal protein S5 OS=Homo sapiens OX=9606 GN=RPS5 PE=1 SV=4	-1.42055	0.0243309	TRUE	depleted	FALSE
sp|P62753|RS6_HUMAN	RPS6	sp|P62753|RS6_HUMAN	sp|P62753|RS6_HUMAN	40S ribosomal protein S6 OS=Homo sapiens OX=9606 GN=RPS6 PE=1 SV=1			FALSE		FALSE
sp|P62081|RS7_HUMAN	RPS7	sp|P62081|RS7_HUMAN	sp|P62081|RS7_HUMAN	40S ribosomal protein S7 OS=Homo sapiens OX=9606 GN=RPS7 PE=1 SV=1	-0.297931	0.155718	FALSE		FALSE
sp|P62241|RS8_HUMAN	RPS8	sp|P62241|RS8_HUMAN	sp|P62241|RS8_HUMAN	40S ribosomal protein S8 OS=Homo sapiens OX=9606 GN=RPS8 PE=1 SV=2	-0.111604	0.316302	FALSE		FALSE
sp|P46781|RS9_HUMAN	RPS9	sp|P46781|RS9_HUMAN	sp|P46781|RS9_HUMAN	40S ribosomal protein S9 OS=Homo sapiens OX=9606 GN=RPS9 PE=1 SV=3			FALSE		FALSE
sp|P08865|RSSA_HUMAN	RPSA	sp|P08865|RSSA_HUMAN	sp|P08865|RSSA_HUMAN	40S ribosomal protein SA OS=Homo sapiens OX=9606 GN=RPSA PE=1 SV=4	2.8888	0.958637	TRUE	enriched	FALSE
sp|P56182|RRP1_HUMAN	RRP1	sp|P56182|RRP1_HUMAN	sp|P56182|RRP1_HUMAN	Ribosomal RNA processing protein 1 homolog A OS=Homo sapiens OX=9606 GN=RRP1 PE=1 SV=1			FALSE		TRUE
sp|Q5JTH9-2|RRP12_HUMAN	RRP12	sp|Q5JTH9-2|RRP12_HUMAN;sp|Q5JTH9-3|RRP12_HUMAN;sp|Q5JTH9|RRP12_HUMAN	sp|Q5JTH9-2|RRP12_HUMAN;sp|Q5JTH9-3|RRP12_HUMAN;sp|Q5JTH9|RRP12_HUMAN	Isoform 2 of RRP12-like protein OS=Homo sapiens OX=9606 GN=RRP12;Isoform 3 of RRP12-like protein OS=Homo sapiens OX=9606 GN=RRP12;RRP12-like protein OS=Homo sapiens OX=9606 GN=RRP12 PE=1 SV=2	-0.486326	0.0875912	FALSE		FALSE
sp|O76021|RL1D1_HUMAN	RSL1D1	sp|O76021|RL1D1_HUMAN;sp|O76021-2|RL1D1_HUMAN	sp|O76021|RL1D1_HUMAN	Ribosomal L1 domain-containing protein 1 OS=Homo sapiens OX=9606 GN=RSL1D1 PE=1 SV=3			FALSE		TRUE
sp|Q96IZ7-2|RSRC1_HUMAN	RSRC1	sp|Q96IZ7-2|RSRC1_HUMAN;sp|Q96IZ7|RSRC1_HUMAN	sp|Q96IZ7-2|RSRC1_HUMAN;sp|Q96IZ7|RSRC1_HUMAN	Isoform 2 of Serine/Arginine-related protein 53 OS=Homo sapiens OX=9606 GN=RSRC1;Serine/Arginine-related protein 53 OS=Homo sapiens OX=9606 GN=RSRC1 PE=1 SV=1	-0.283369	0.170316	FALSE		TRUE
sp|Q7L4I2-2|RSRC2_HUMAN	RSRC2	sp|Q7L4I2-2|RSRC2_HUMAN;sp|Q7L4I2|RSRC2_HUMAN	sp|Q7L4I2-2|RSRC2_HUMAN;sp|Q7L4I2|RSRC2_HUMAN	Isoform 2 of Arginine/serine-rich coiled-coil protein 2 OS=Homo sapiens OX=9606 GN=RSRC2;Arginine/serine-rich coiled-coil protein 2 OS=Homo sapiens OX=9606 GN=RSRC2 PE=1 SV=1			FALSE		TRUE
sp|Q9Y3I0|RTCB_HUMAN	RTCB	sp|Q9Y3I0|RTCB_HUMAN	sp|Q9Y3I0|RTCB_HUMAN	RNA-splicing ligase RtcB homolog OS=Homo sapiens OX=9606 GN=RTCB PE=1 SV=1	1.82918	0.905109	TRUE	enriched	TRUE
sp|Q9Y224|RTRAF_HUMAN	RTRAF	sp|Q9Y224|RTRAF_HUMAN	sp|Q9Y224|RTRAF_HUMAN	RNA transcription, translation and transport factor protein OS=Homo sapiens OX=9606 GN=RTRAF PE=1 SV=1			FALSE		TRUE
sp|Q9Y265|RUVB1_HUMAN	RUVBL1	sp|Q9Y265|RUVB1_HUMAN;sp|Q9Y265-2|RUVB1_HUMAN	sp|Q9Y265|RUVB1_HUMAN;sp|Q9Y265-2|RUVB1_HUMAN	RuvB-like 1 OS=Homo sapiens OX=9606 GN=RUVBL1 PE=1 SV=1;Isoform 2 of RuvB-like 1 OS=Homo sapiens OX=9606 GN=RUVBL1	-0.114322	0.311436	FALSE		TRUE
sp|Q9Y230|RUVB2_HUMAN	RUVBL2	sp|Q9Y230|RUVB2_HUMAN;sp|Q9Y230-2|RUVB2_HUMAN	sp|Q9Y230|RUVB2_HUMAN;sp|Q9Y230-2|RUVB2_HUMAN	RuvB-like 2 OS=Homo sapiens OX=9606 GN=RUVBL2 PE=1 SV=3;Isoform 2 of RuvB-like 2 OS=Homo sapiens OX=9606 GN=RUVBL2	0.985492	0.832117	FALSE		TRUE
sp|P31949|S10AB_HUMAN	S100A11	sp|P31949|S10AB_HUMAN	sp|P31949|S10AB_HUMAN	Protein S100-A11 OS=Homo sapiens OX=9606 GN=S100A11 PE=1 SV=2			FALSE		FALSE
sp|P05109|S10A8_HUMAN	S100A8	sp|P05109|S10A8_HUMAN	sp|P05109|S10A8_HUMAN	Protein S100-A8 OS=Homo sapiens OX=9606 GN=S100A8 PE=1 SV=1			FALSE		FALSE
sp|P06702|S10A9_HUMAN	S100A9	sp|P06702|S10A9_HUMAN	sp|P06702|S10A9_HUMAN	Protein S100-A9 OS=Homo sapiens OX=9606 GN=S100A9 PE=1 SV=1			FALSE		TRUE
sp|Q15424-2|SAFB1_HUMAN	SAFB	sp|Q15424-2|SAFB1_HUMAN;sp|Q15424|SAFB1_HUMAN;sp|Q15424-4|SAFB1_HUMAN;sp|Q15424-3|SAFB1_HUMAN	sp|Q15424-2|SAFB1_HUMAN;sp|Q15424|SAFB1_HUMAN;sp|Q15424-4|SAFB1_HUMAN;sp|Q15424-3|SAFB1_HUMAN	Isoform 2 of Scaffold attachment factor B1 OS=Homo sapiens OX=9606 GN=SAFB;Scaffold attachment factor B1 OS=Homo sapiens OX=9606 GN=SAFB PE=1 SV=4;Isoform 4 of Scaffold attachment factor B1 OS=Homo sapiens OX=9606 GN=SAFB;Isoform 3 of Scaffold attachment f	-0.0825618	0.347932	FALSE		TRUE
sp|P82979|SARNP_HUMAN	SARNP	sp|P82979|SARNP_HUMAN	sp|P82979|SARNP_HUMAN	SAP domain-containing ribonucleoprotein OS=Homo sapiens OX=9606 GN=SARNP PE=1 SV=3	-0.392194	0.116788	FALSE		TRUE
sp|Q15020-4|SART3_HUMAN	SART3	sp|Q15020-4|SART3_HUMAN;sp|Q15020|SART3_HUMAN;sp|Q15020-2|SART3_HUMAN;sp|Q15020-3|SART3_HUMAN	sp|Q15020-4|SART3_HUMAN;sp|Q15020|SART3_HUMAN	Isoform 4 of Squamous cell carcinoma antigen recognized by T-cells 3 OS=Homo sapiens OX=9606 GN=SART3;Squamous cell carcinoma antigen recognized by T-cells 3 OS=Homo sapiens OX=9606 GN=SART3 PE=1 SV=1			FALSE		TRUE
sp|O75396|SC22B_HUMAN	SEC22B	sp|O75396|SC22B_HUMAN	sp|O75396|SC22B_HUMAN	Vesicle-trafficking protein SEC22b OS=Homo sapiens OX=9606 GN=SEC22B PE=1 SV=4	-0.159953	0.265207	FALSE		FALSE
sp|P61619|S61A1_HUMAN	SEC61A1	sp|P61619|S61A1_HUMAN;sp|P61619-3|S61A1_HUMAN;sp|Q9H9S3-2|S61A2_HUMAN;sp|Q9H9S3-3|S61A2_HUMAN;sp|Q9H9S3|S61A2_HUMAN	sp|P61619|S61A1_HUMAN;sp|P61619-3|S61A1_HUMAN;sp|Q9H9S3-2|S61A2_HUMAN;sp|Q9H9S3-3|S61A2_HUMAN;sp|Q9H9S3|S61A2_HUMAN	Protein transport protein Sec61 subunit alpha isoform 1 OS=Homo sapiens OX=9606 GN=SEC61A1 PE=1 SV=2;Isoform 3 of Protein transport protein Sec61 subunit alpha isoform 1 OS=Homo sapiens OX=9606 GN=SEC61A1;Isoform 2 of Protein transport protein Sec61 subuni			FALSE		FALSE
sp|P50454|SERPH_HUMAN	SERPINH1	sp|P50454|SERPH_HUMAN	sp|P50454|SERPH_HUMAN	Serpin H1 OS=Homo sapiens OX=9606 GN=SERPINH1 PE=1 SV=2	0.672581	0.785888	FALSE		FALSE
sp|Q01105-3|SET_HUMAN	SET	sp|Q01105-3|SET_HUMAN;sp|Q01105-4|SET_HUMAN;sp|Q01105-2|SET_HUMAN;sp|Q01105|SET_HUMAN;sp|P0DME0|SETLP_HUMAN	sp|Q01105-3|SET_HUMAN;sp|Q01105-4|SET_HUMAN;sp|Q01105-2|SET_HUMAN;sp|Q01105|SET_HUMAN;sp|P0DME0|SETLP_HUMAN	Isoform 3 of Protein SET OS=Homo sapiens OX=9606 GN=SET;Isoform 4 of Protein SET OS=Homo sapiens OX=9606 GN=SET;Isoform 2 of Protein SET OS=Homo sapiens OX=9606 GN=SET;Protein SET OS=Homo sapiens OX=9606 GN=SET PE=1 SV=3;Protein SETSIP OS=Homo sapiens OX=9			FALSE		TRUE
sp|O75533|SF3B1_HUMAN	SF3B1	sp|O75533|SF3B1_HUMAN;sp|O75533-2|SF3B1_HUMAN	sp|O75533|SF3B1_HUMAN	Splicing factor 3B subunit 1 OS=Homo sapiens OX=9606 GN=SF3B1 PE=1 SV=3	-0.135547	0.291971	FALSE		TRUE
sp|Q13435|SF3B2_HUMAN	SF3B2	sp|Q13435|SF3B2_HUMAN	sp|Q13435|SF3B2_HUMAN	Splicing factor 3B subunit 2 OS=Homo sapiens OX=9606 GN=SF3B2 PE=1 SV=2	-0.342341	0.138686	FALSE		TRUE
sp|Q15393|SF3B3_HUMAN	SF3B3	sp|Q15393|SF3B3_HUMAN	sp|Q15393|SF3B3_HUMAN	Splicing factor 3B subunit 3 OS=Homo sapiens OX=9606 GN=SF3B3 PE=1 SV=4			FALSE		TRUE
sp|Q15427|SF3B4_HUMAN	SF3B4	sp|Q15427|SF3B4_HUMAN	sp|Q15427|SF3B4_HUMAN	Splicing factor 3B subunit 4 OS=Homo sapiens OX=9606 GN=SF3B4 PE=1 SV=1			FALSE		TRUE
sp|Q9Y3B4|SF3B6_HUMAN	SF3B6	sp|Q9Y3B4|SF3B6_HUMAN	sp|Q9Y3B4|SF3B6_HUMAN	Splicing factor 3B subunit 6 OS=Homo sapiens OX=9606 GN=SF3B6 PE=1 SV=1			FALSE		TRUE
sp|P23246|SFPQ_HUMAN	SFPQ	sp|P23246|SFPQ_HUMAN;sp|P23246-2|SFPQ_HUMAN	sp|P23246|SFPQ_HUMAN;sp|P23246-2|SFPQ_HUMAN	Splicing factor, proline- and glutamine-rich OS=Homo sapiens OX=9606 GN=SFPQ PE=1 SV=2;Isoform Short of Splicing factor, proline- and glutamine-rich OS=Homo sapiens OX=9606 GN=SFPQ	-0.405736	0.114355	FALSE		TRUE
sp|Q9H9B4|SFXN1_HUMAN	SFXN1	sp|Q9H9B4|SFXN1_HUMAN	sp|Q9H9B4|SFXN1_HUMAN	Sideroflexin-1 OS=Homo sapiens OX=9606 GN=SFXN1 PE=1 SV=4	-0.0714469	0.36253	FALSE		FALSE
sp|P34896-2|GLYC_HUMAN	SHMT1	sp|P34896-2|GLYC_HUMAN;sp|P34896|GLYC_HUMAN;sp|P34896-4|GLYC_HUMAN;sp|P34896-3|GLYC_HUMAN	sp|P34896-2|GLYC_HUMAN;sp|P34896|GLYC_HUMAN;sp|P34896-4|GLYC_HUMAN;sp|P34896-3|GLYC_HUMAN	Isoform 2 of Serine hydroxymethyltransferase, cytosolic OS=Homo sapiens OX=9606 GN=SHMT1;Serine hydroxymethyltransferase, cytosolic OS=Homo sapiens OX=9606 GN=SHMT1 PE=1 SV=1;Isoform 4 of Serine hydroxymethyltransferase, cytosolic OS=Homo sapiens OX=9606 G			FALSE		TRUE
sp|P34897-3|GLYM_HUMAN	SHMT2	sp|P34897-3|GLYM_HUMAN;sp|P34897|GLYM_HUMAN;sp|P34897-2|GLYM_HUMAN	sp|P34897-3|GLYM_HUMAN;sp|P34897|GLYM_HUMAN;sp|P34897-2|GLYM_HUMAN	Isoform 3 of Serine hydroxymethyltransferase, mitochondrial OS=Homo sapiens OX=9606 GN=SHMT2;Serine hydroxymethyltransferase, mitochondrial OS=Homo sapiens OX=9606 GN=SHMT2 PE=1 SV=3;Isoform 2 of Serine hydroxymethyltransferase, mitochondrial OS=Homo sapie			FALSE		FALSE
sp|Q15758-3|AAAT_HUMAN	SLC1A5	sp|Q15758-3|AAAT_HUMAN;sp|Q15758-2|AAAT_HUMAN;sp|Q15758|AAAT_HUMAN	sp|Q15758-3|AAAT_HUMAN;sp|Q15758-2|AAAT_HUMAN;sp|Q15758|AAAT_HUMAN	Isoform 3 of Neutral amino acid transporter B(0) OS=Homo sapiens OX=9606 GN=SLC1A5;Isoform 2 of Neutral amino acid transporter B(0) OS=Homo sapiens OX=9606 GN=SLC1A5;Neutral amino acid transporter B(0) OS=Homo sapiens OX=9606 GN=SLC1A5 PE=1 SV=2			FALSE		FALSE
sp|Q00325-2|MPCP_HUMAN	SLC25A3	sp|Q00325-2|MPCP_HUMAN;sp|Q00325|MPCP_HUMAN	sp|Q00325-2|MPCP_HUMAN;sp|Q00325|MPCP_HUMAN	Isoform B of Phosphate carrier protein, mitochondrial OS=Homo sapiens OX=9606 GN=SLC25A3;Phosphate carrier protein, mitochondrial OS=Homo sapiens OX=9606 GN=SLC25A3 PE=1 SV=2	0.00503887	0.437956	FALSE		FALSE
sp|P05141|ADT2_HUMAN	SLC25A5	sp|P05141|ADT2_HUMAN	sp|P05141|ADT2_HUMAN	ADP/ATP translocase 2 OS=Homo sapiens OX=9606 GN=SLC25A5 PE=1 SV=7	0.239663	0.63747	FALSE		FALSE
sp|P12236|ADT3_HUMAN	SLC25A6	sp|P12236|ADT3_HUMAN;sp|P12235|ADT1_HUMAN;sp|Q9H0C2|ADT4_HUMAN	sp|P12236|ADT3_HUMAN;sp|P12235|ADT1_HUMAN	ADP/ATP translocase 3 OS=Homo sapiens OX=9606 GN=SLC25A6 PE=1 SV=4;ADP/ATP translocase 1 OS=Homo sapiens OX=9606 GN=SLC25A4 PE=1 SV=4	3.22859	0.96837	TRUE	enriched	FALSE
sp|P08195-2|4F2_HUMAN	SLC3A2	sp|P08195-2|4F2_HUMAN;sp|P08195-3|4F2_HUMAN;sp|P08195|4F2_HUMAN;sp|P08195-4|4F2_HUMAN	sp|P08195-2|4F2_HUMAN;sp|P08195-3|4F2_HUMAN;sp|P08195|4F2_HUMAN;sp|P08195-4|4F2_HUMAN	Isoform 2 of 4F2 cell-surface antigen heavy chain OS=Homo sapiens OX=9606 GN=SLC3A2;Isoform 3 of 4F2 cell-surface antigen heavy chain OS=Homo sapiens OX=9606 GN=SLC3A2;4F2 cell-surface antigen heavy chain OS=Homo sapiens OX=9606 GN=SLC3A2 PE=1 SV=3;Isoform	0.062862	0.49635	FALSE		TRUE
sp|Q01650|LAT1_HUMAN	SLC7A5	sp|Q01650|LAT1_HUMAN;sp|Q9UM01|YLAT1_HUMAN;sp|Q92536|YLAT2_HUMAN	sp|Q01650|LAT1_HUMAN	Large neutral amino acids transporter small subunit 1 OS=Homo sapiens OX=9606 GN=SLC7A5 PE=1 SV=2	0.584978	0.756691	FALSE		FALSE
sp|Q9GZT3-2|SLIRP_HUMAN	SLIRP	sp|Q9GZT3-2|SLIRP_HUMAN;sp|Q9GZT3|SLIRP_HUMAN	sp|Q9GZT3-2|SLIRP_HUMAN;sp|Q9GZT3|SLIRP_HUMAN	Isoform 2 of SRA stem-loop-interacting RNA-binding protein, mitochondrial OS=Homo sapiens OX=9606 GN=SLIRP;SRA stem-loop-interacting RNA-binding protein, mitochondrial OS=Homo sapiens OX=9606 GN=SLIRP PE=1 SV=1	-0.439323	0.10219	FALSE		FALSE
sp|O00193|SMAP_HUMAN	SMAP	sp|O00193|SMAP_HUMAN	sp|O00193|SMAP_HUMAN	Small acidic protein OS=Homo sapiens OX=9606 GN=SMAP PE=1 SV=1	0.663277	0.781022	FALSE		FALSE
sp|O60264|SMCA5_HUMAN	SMARCA5	sp|O60264|SMCA5_HUMAN;sp|P28370-2|SMCA1_HUMAN;sp|P28370|SMCA1_HUMAN	sp|O60264|SMCA5_HUMAN	SWI/SNF-related matrix-associated actin-dependent regulator of chromatin subfamily A member 5 OS=Homo sapiens OX=9606 GN=SMARCA5 PE=1 SV=1			FALSE		TRUE
sp|Q7KZF4|SND1_HUMAN	SND1	sp|Q7KZF4|SND1_HUMAN	sp|Q7KZF4|SND1_HUMAN	Staphylococcal nuclease domain-containing protein 1 OS=Homo sapiens OX=9606 GN=SND1 PE=1 SV=1			FALSE		FALSE
sp|O75643|U520_HUMAN	SNRNP200	sp|O75643|U520_HUMAN;sp|O75643-2|U520_HUMAN	sp|O75643|U520_HUMAN;sp|O75643-2|U520_HUMAN	U5 small nuclear ribonucleoprotein 200 kDa helicase OS=Homo sapiens OX=9606 GN=SNRNP200 PE=1 SV=2;Isoform 2 of U5 small nuclear ribonucleoprotein 200 kDa helicase OS=Homo sapiens OX=9606 GN=SNRNP200	0.847631	0.812652	FALSE		TRUE
sp|Q8WVK2|SNR27_HUMAN	SNRNP27	sp|Q8WVK2|SNR27_HUMAN	sp|Q8WVK2|SNR27_HUMAN	U4/U6.U5 small nuclear ribonucleoprotein 27 kDa protein OS=Homo sapiens OX=9606 GN=SNRNP27 PE=1 SV=1	-0.0609237	0.374696	FALSE		TRUE
sp|P08621-2|RU17_HUMAN	SNRNP70	sp|P08621-2|RU17_HUMAN;sp|P08621|RU17_HUMAN;sp|P08621-3|RU17_HUMAN;sp|P08621-4|RU17_HUMAN	sp|P08621-2|RU17_HUMAN;sp|P08621|RU17_HUMAN;sp|P08621-3|RU17_HUMAN	Isoform 2 of U1 small nuclear ribonucleoprotein 70 kDa OS=Homo sapiens OX=9606 GN=SNRNP70;U1 small nuclear ribonucleoprotein 70 kDa OS=Homo sapiens OX=9606 GN=SNRNP70 PE=1 SV=2;Isoform 3 of U1 small nuclear ribonucleoprotein 70 kDa OS=Homo sapiens OX=9606	-0.170497	0.250608	FALSE		TRUE
sp|P09012|SNRPA_HUMAN	SNRPA	sp|P09012|SNRPA_HUMAN	sp|P09012|SNRPA_HUMAN	U1 small nuclear ribonucleoprotein A OS=Homo sapiens OX=9606 GN=SNRPA PE=1 SV=3	-0.259032	0.184915	FALSE		TRUE
sp|P14678-2|RSMB_HUMAN	SNRPB	sp|P14678-2|RSMB_HUMAN;sp|P63162|RSMN_HUMAN;sp|P14678|RSMB_HUMAN;sp|P63162-2|RSMN_HUMAN;sp|P14678-3|RSMB_HUMAN	sp|P14678-2|RSMB_HUMAN;sp|P63162|RSMN_HUMAN;sp|P14678|RSMB_HUMAN;sp|P63162-2|RSMN_HUMAN;sp|P14678-3|RSMB_HUMAN	Isoform SM-B of Small nuclear ribonucleoprotein-associated proteins B and B OS=Homo sapiens OX=9606 GN=SNRPB;Small nuclear ribonucleoprotein-associated protein N OS=Homo sapiens OX=9606 GN=SNRPN PE=1 SV=1;Small nuclear ribonucleoprotein-associated protein	-0.0139295	0.418491	FALSE		TRUE
sp|P09234|RU1C_HUMAN	SNRPC	sp|P09234|RU1C_HUMAN	sp|P09234|RU1C_HUMAN	U1 small nuclear ribonucleoprotein C OS=Homo sapiens OX=9606 GN=SNRPC PE=1 SV=1	-0.10289	0.328467	FALSE		TRUE
sp|P62314|SMD1_HUMAN	SNRPD1	sp|P62314|SMD1_HUMAN	sp|P62314|SMD1_HUMAN	Small nuclear ribonucleoprotein Sm D1 OS=Homo sapiens OX=9606 GN=SNRPD1 PE=1 SV=1	1.52847	0.883212	TRUE	enriched	FALSE
sp|P62316|SMD2_HUMAN	SNRPD2	sp|P62316|SMD2_HUMAN;sp|P62316-2|SMD2_HUMAN	sp|P62316|SMD2_HUMAN;sp|P62316-2|SMD2_HUMAN	Small nuclear ribonucleoprotein Sm D2 OS=Homo sapiens OX=9606 GN=SNRPD2 PE=1 SV=1;Isoform 2 of Small nuclear ribonucleoprotein Sm D2 OS=Homo sapiens OX=9606 GN=SNRPD2	-0.328844	0.143552	FALSE		FALSE
sp|P62318-2|SMD3_HUMAN	SNRPD3	sp|P62318-2|SMD3_HUMAN;sp|P62318|SMD3_HUMAN	sp|P62318-2|SMD3_HUMAN;sp|P62318|SMD3_HUMAN	Isoform 2 of Small nuclear ribonucleoprotein Sm D3 OS=Homo sapiens OX=9606 GN=SNRPD3;Small nuclear ribonucleoprotein Sm D3 OS=Homo sapiens OX=9606 GN=SNRPD3 PE=1 SV=1	-0.292273	0.160584	FALSE		TRUE
sp|P62306|RUXF_HUMAN	SNRPF	sp|P62306|RUXF_HUMAN	sp|P62306|RUXF_HUMAN	Small nuclear ribonucleoprotein F OS=Homo sapiens OX=9606 GN=SNRPF PE=1 SV=1	-0.352985	0.13382	FALSE		FALSE
sp|P18583-6|SON_HUMAN	SON	sp|P18583-6|SON_HUMAN;sp|P18583-2|SON_HUMAN;sp|P18583-10|SON_HUMAN;sp|P18583-3|SON_HUMAN;sp|P18583-4|SON_HUMAN;sp|P18583-7|SON_HUMAN;sp|P18583|SON_HUMAN;sp|P18583-5|SON_HUMAN;sp|P18583-9|SON_HUMAN;sp|P18583-8|SON_HUMAN	sp|P18583-6|SON_HUMAN;sp|P18583-2|SON_HUMAN;sp|P18583-10|SON_HUMAN;sp|P18583-3|SON_HUMAN;sp|P18583-4|SON_HUMAN;sp|P18583-7|SON_HUMAN;sp|P18583|SON_HUMAN;sp|P18583-5|SON_HUMAN;sp|P18583-9|SON_HUMAN;sp|P18583-8|SON_HUMAN	Isoform E of Protein SON OS=Homo sapiens OX=9606 GN=SON;Isoform A of Protein SON OS=Homo sapiens OX=9606 GN=SON;Isoform J of Protein SON OS=Homo sapiens OX=9606 GN=SON;Isoform B of Protein SON OS=Homo sapiens OX=9606 GN=SON;Isoform C of Protein SON OS=Homo			FALSE		TRUE
sp|Q13501|SQSTM_HUMAN	SQSTM1	sp|Q13501|SQSTM_HUMAN;sp|Q13501-2|SQSTM_HUMAN	sp|Q13501|SQSTM_HUMAN;sp|Q13501-2|SQSTM_HUMAN	Sequestosome-1 OS=Homo sapiens OX=9606 GN=SQSTM1 PE=1 SV=1;Isoform 2 of Sequestosome-1 OS=Homo sapiens OX=9606 GN=SQSTM1	-0.345597	0.136253	FALSE		FALSE
sp|Q8WXA9-2|SREK1_HUMAN	SREK1	sp|Q8WXA9-2|SREK1_HUMAN;sp|Q8WXA9|SREK1_HUMAN	sp|Q8WXA9-2|SREK1_HUMAN;sp|Q8WXA9|SREK1_HUMAN	Isoform 2 of Splicing regulatory glutamine/lysine-rich protein 1 OS=Homo sapiens OX=9606 GN=SREK1;Splicing regulatory glutamine/lysine-rich protein 1 OS=Homo sapiens OX=9606 GN=SREK1 PE=1 SV=1	-2.89334	0.00729927	TRUE	depleted	TRUE
sp|P37108|SRP14_HUMAN	SRP14	sp|P37108|SRP14_HUMAN	sp|P37108|SRP14_HUMAN	Signal recognition particle 14 kDa protein OS=Homo sapiens OX=9606 GN=SRP14 PE=1 SV=2	1.12531	0.854015	TRUE	enriched	TRUE
sp|P61011-2|SRP54_HUMAN	SRP54	sp|P61011-2|SRP54_HUMAN;sp|P61011|SRP54_HUMAN	sp|P61011-2|SRP54_HUMAN;sp|P61011|SRP54_HUMAN	Isoform 2 of Signal recognition particle 54 kDa protein OS=Homo sapiens OX=9606 GN=SRP54;Signal recognition particle 54 kDa protein OS=Homo sapiens OX=9606 GN=SRP54 PE=1 SV=1			FALSE		FALSE
sp|Q9UHB9-4|SRP68_HUMAN	SRP68	sp|Q9UHB9-4|SRP68_HUMAN;sp|Q9UHB9|SRP68_HUMAN;sp|Q9UHB9-2|SRP68_HUMAN	sp|Q9UHB9-4|SRP68_HUMAN;sp|Q9UHB9|SRP68_HUMAN;sp|Q9UHB9-2|SRP68_HUMAN	Isoform 4 of Signal recognition particle subunit SRP68 OS=Homo sapiens OX=9606 GN=SRP68;Signal recognition particle subunit SRP68 OS=Homo sapiens OX=9606 GN=SRP68 PE=1 SV=2;Isoform 2 of Signal recognition particle subunit SRP68 OS=Homo sapiens OX=9606 GN=S			FALSE		FALSE
sp|P49458|SRP09_HUMAN	SRP9	sp|P49458|SRP09_HUMAN;sp|P49458-2|SRP09_HUMAN	sp|P49458|SRP09_HUMAN	Signal recognition particle 9 kDa protein OS=Homo sapiens OX=9606 GN=SRP9 PE=1 SV=2			FALSE		FALSE
sp|Q96SB4-4|SRPK1_HUMAN	SRPK1	sp|Q96SB4-4|SRPK1_HUMAN;sp|Q96SB4|SRPK1_HUMAN;sp|Q96SB4-3|SRPK1_HUMAN	sp|Q96SB4-4|SRPK1_HUMAN;sp|Q96SB4|SRPK1_HUMAN;sp|Q96SB4-3|SRPK1_HUMAN	Isoform 3 of SRSF protein kinase 1 OS=Homo sapiens OX=9606 GN=SRPK1;SRSF protein kinase 1 OS=Homo sapiens OX=9606 GN=SRPK1 PE=1 SV=2;Isoform 1 of SRSF protein kinase 1 OS=Homo sapiens OX=9606 GN=SRPK1			FALSE		TRUE
sp|P78362|SRPK2_HUMAN	SRPK2	sp|P78362|SRPK2_HUMAN;sp|P78362-2|SRPK2_HUMAN;sp|Q9UPE1-2|SRPK3_HUMAN;sp|Q9UPE1-3|SRPK3_HUMAN;sp|Q9UPE1-4|SRPK3_HUMAN;sp|Q9UPE1|SRPK3_HUMAN	sp|P78362|SRPK2_HUMAN;sp|P78362-2|SRPK2_HUMAN	SRSF protein kinase 2 OS=Homo sapiens OX=9606 GN=SRPK2 PE=1 SV=3;Isoform 2 of SRSF protein kinase 2 OS=Homo sapiens OX=9606 GN=SRPK2			FALSE		TRUE
sp|Q9UQ35|SRRM2_HUMAN	SRRM2	sp|Q9UQ35|SRRM2_HUMAN;sp|Q9UQ35-2|SRRM2_HUMAN;sp|Q9UQ35-3|SRRM2_HUMAN	sp|Q9UQ35|SRRM2_HUMAN	Serine/arginine repetitive matrix protein 2 OS=Homo sapiens OX=9606 GN=SRRM2 PE=1 SV=2	-0.0778573	0.350365	FALSE		TRUE
sp|Q07955|SRSF1_HUMAN	SRSF1	sp|Q07955|SRSF1_HUMAN;sp|Q07955-3|SRSF1_HUMAN;sp|Q07955-2|SRSF1_HUMAN	sp|Q07955|SRSF1_HUMAN;sp|Q07955-3|SRSF1_HUMAN;sp|Q07955-2|SRSF1_HUMAN	Serine/arginine-rich splicing factor 1 OS=Homo sapiens OX=9606 GN=SRSF1 PE=1 SV=2;Isoform ASF-3 of Serine/arginine-rich splicing factor 1 OS=Homo sapiens OX=9606 GN=SRSF1;Isoform ASF-2 of Serine/arginine-rich splicing factor 1 OS=Homo sapiens OX=9606 GN=SR	-0.09611	0.335766	FALSE		TRUE
sp|O75494-5|SRS10_HUMAN	SRSF10	sp|O75494-5|SRS10_HUMAN;sp|O75494-4|SRS10_HUMAN;sp|O75494-6|SRS10_HUMAN;sp|O75494-3|SRS10_HUMAN;sp|O75494-2|SRS10_HUMAN;sp|O75494|SRS10_HUMAN;sp|Q8WXF0|SRS12_HUMAN	sp|O75494-5|SRS10_HUMAN;sp|O75494-4|SRS10_HUMAN;sp|O75494-6|SRS10_HUMAN;sp|O75494-3|SRS10_HUMAN;sp|O75494-2|SRS10_HUMAN;sp|O75494|SRS10_HUMAN	Isoform 5 of Serine/arginine-rich splicing factor 10 OS=Homo sapiens OX=9606 GN=SRSF10;Isoform 4 of Serine/arginine-rich splicing factor 10 OS=Homo sapiens OX=9606 GN=SRSF10;Isoform 6 of Serine/arginine-rich splicing factor 10 OS=Homo sapiens OX=9606 GN=SR	-0.0769056	0.352798	FALSE		TRUE
sp|Q05519-2|SRS11_HUMAN	SRSF11	sp|Q05519-2|SRS11_HUMAN;sp|Q05519|SRS11_HUMAN	sp|Q05519-2|SRS11_HUMAN;sp|Q05519|SRS11_HUMAN	Isoform 2 of Serine/arginine-rich splicing factor 11 OS=Homo sapiens OX=9606 GN=SRSF11;Serine/arginine-rich splicing factor 11 OS=Homo sapiens OX=9606 GN=SRSF11 PE=1 SV=1	0.0573503	0.489051	FALSE		TRUE
sp|Q01130-2|SRSF2_HUMAN	SRSF2	sp|Q01130-2|SRSF2_HUMAN;sp|Q01130|SRSF2_HUMAN;sp|Q9BRL6-2|SRSF8_HUMAN;sp|Q9BRL6|SRSF8_HUMAN	sp|Q01130-2|SRSF2_HUMAN;sp|Q01130|SRSF2_HUMAN	Isoform 2 of Serine/arginine-rich splicing factor 2 OS=Homo sapiens OX=9606 GN=SRSF2;Serine/arginine-rich splicing factor 2 OS=Homo sapiens OX=9606 GN=SRSF2 PE=1 SV=4	0.0251856	0.459854	FALSE		TRUE
sp|P84103-2|SRSF3_HUMAN	SRSF3	sp|P84103-2|SRSF3_HUMAN;sp|P84103|SRSF3_HUMAN	sp|P84103-2|SRSF3_HUMAN;sp|P84103|SRSF3_HUMAN	Isoform 2 of Serine/arginine-rich splicing factor 3 OS=Homo sapiens OX=9606 GN=SRSF3;Serine/arginine-rich splicing factor 3 OS=Homo sapiens OX=9606 GN=SRSF3 PE=1 SV=1	-0.407036	0.111922	FALSE		TRUE
sp|Q13243|SRSF5_HUMAN	SRSF5	sp|Q13243|SRSF5_HUMAN;sp|Q13243-3|SRSF5_HUMAN;sp|Q13243-2|SRSF5_HUMAN;sp|Q08170|SRSF4_HUMAN	sp|Q13243|SRSF5_HUMAN;sp|Q13243-3|SRSF5_HUMAN	Serine/arginine-rich splicing factor 5 OS=Homo sapiens OX=9606 GN=SRSF5 PE=1 SV=1;Isoform SRP40-4 of Serine/arginine-rich splicing factor 5 OS=Homo sapiens OX=9606 GN=SRSF5	-0.095132	0.3382	FALSE		TRUE
sp|Q13247-3|SRSF6_HUMAN	SRSF6	sp|Q13247-3|SRSF6_HUMAN;sp|Q13247|SRSF6_HUMAN	sp|Q13247-3|SRSF6_HUMAN;sp|Q13247|SRSF6_HUMAN	Isoform SRP55-3 of Serine/arginine-rich splicing factor 6 OS=Homo sapiens OX=9606 GN=SRSF6;Serine/arginine-rich splicing factor 6 OS=Homo sapiens OX=9606 GN=SRSF6 PE=1 SV=2	-0.451459	0.0997567	FALSE		TRUE
sp|Q16629-3|SRSF7_HUMAN	SRSF7	sp|Q16629-3|SRSF7_HUMAN;sp|Q16629-2|SRSF7_HUMAN;sp|Q16629-4|SRSF7_HUMAN;sp|Q16629|SRSF7_HUMAN	sp|Q16629-3|SRSF7_HUMAN;sp|Q16629-2|SRSF7_HUMAN;sp|Q16629-4|SRSF7_HUMAN;sp|Q16629|SRSF7_HUMAN	Isoform 3 of Serine/arginine-rich splicing factor 7 OS=Homo sapiens OX=9606 GN=SRSF7;Isoform 2 of Serine/arginine-rich splicing factor 7 OS=Homo sapiens OX=9606 GN=SRSF7;Isoform 4 of Serine/arginine-rich splicing factor 7 OS=Homo sapiens OX=9606 GN=SRSF7;S	-0.202708	0.226277	FALSE		TRUE
sp|Q13242|SRSF9_HUMAN	SRSF9	sp|Q13242|SRSF9_HUMAN	sp|Q13242|SRSF9_HUMAN	Serine/arginine-rich splicing factor 9 OS=Homo sapiens OX=9606 GN=SRSF9 PE=1 SV=1			FALSE		TRUE
sp|P05455|LA_HUMAN	SSB	sp|P05455|LA_HUMAN	sp|P05455|LA_HUMAN	Lupus La protein OS=Homo sapiens OX=9606 GN=SSB PE=1 SV=2	-0.0709592	0.364964	FALSE		TRUE
sp|Q04837|SSBP_HUMAN	SSBP1	sp|Q04837|SSBP_HUMAN	sp|Q04837|SSBP_HUMAN	Single-stranded DNA-binding protein, mitochondrial OS=Homo sapiens OX=9606 GN=SSBP1 PE=1 SV=1	0.0211926	0.454988	FALSE		FALSE
sp|Q08945|SSRP1_HUMAN	SSRP1	sp|Q08945|SSRP1_HUMAN	sp|Q08945|SSRP1_HUMAN	FACT complex subunit SSRP1 OS=Homo sapiens OX=9606 GN=SSRP1 PE=1 SV=1			FALSE		TRUE
sp|Q9UJZ1-2|STML2_HUMAN	STOML2	sp|Q9UJZ1-2|STML2_HUMAN;sp|Q9UJZ1|STML2_HUMAN	sp|Q9UJZ1-2|STML2_HUMAN;sp|Q9UJZ1|STML2_HUMAN	Isoform 2 of Stomatin-like protein 2, mitochondrial OS=Homo sapiens OX=9606 GN=STOML2;Stomatin-like protein 2, mitochondrial OS=Homo sapiens OX=9606 GN=STOML2 PE=1 SV=1	2.28582	0.92944	TRUE	enriched	FALSE
sp|Q9Y3F4|STRAP_HUMAN	STRAP	sp|Q9Y3F4|STRAP_HUMAN;sp|Q9Y3F4-2|STRAP_HUMAN	sp|Q9Y3F4|STRAP_HUMAN;sp|Q9Y3F4-2|STRAP_HUMAN	Serine-threonine kinase receptor-associated protein OS=Homo sapiens OX=9606 GN=STRAP PE=1 SV=1;Isoform 2 of Serine-threonine kinase receptor-associated protein OS=Homo sapiens OX=9606 GN=STRAP			FALSE		FALSE
sp|Q96SI9|STRBP_HUMAN	STRBP	sp|Q96SI9|STRBP_HUMAN;sp|Q96SI9-2|STRBP_HUMAN	sp|Q96SI9|STRBP_HUMAN;sp|Q96SI9-2|STRBP_HUMAN	Spermatid perinuclear RNA-binding protein OS=Homo sapiens OX=9606 GN=STRBP PE=1 SV=1;Isoform 2 of Spermatid perinuclear RNA-binding protein OS=Homo sapiens OX=9606 GN=STRBP	-0.594543	0.0583942	FALSE		FALSE
sp|P53999|TCP4_HUMAN	SUB1	sp|P53999|TCP4_HUMAN	sp|P53999|TCP4_HUMAN	Activated RNA polymerase II transcriptional coactivator p15 OS=Homo sapiens OX=9606 GN=SUB1 PE=1 SV=3	0.230195	0.632603	FALSE		TRUE
sp|O75683|SURF6_HUMAN	SURF6	sp|O75683|SURF6_HUMAN	sp|O75683|SURF6_HUMAN	Surfeit locus protein 6 OS=Homo sapiens OX=9606 GN=SURF6 PE=1 SV=3			FALSE		TRUE
sp|O60506-3|HNRPQ_HUMAN	SYNCRIP	sp|O60506-3|HNRPQ_HUMAN;sp|O60506|HNRPQ_HUMAN;sp|O60506-4|HNRPQ_HUMAN;sp|O60506-2|HNRPQ_HUMAN;sp|O60506-5|HNRPQ_HUMAN	sp|O60506-3|HNRPQ_HUMAN;sp|O60506|HNRPQ_HUMAN;sp|O60506-4|HNRPQ_HUMAN;sp|O60506-2|HNRPQ_HUMAN;sp|O60506-5|HNRPQ_HUMAN	Isoform 3 of Heterogeneous nuclear ribonucleoprotein Q OS=Homo sapiens OX=9606 GN=SYNCRIP;Heterogeneous nuclear ribonucleoprotein Q OS=Homo sapiens OX=9606 GN=SYNCRIP PE=1 SV=2;Isoform 4 of Heterogeneous nuclear ribonucleoprotein Q OS=Homo sapiens OX=9606	0.225605	0.63017	FALSE		TRUE
sp|Q92804-2|RBP56_HUMAN	TAF15	sp|Q92804-2|RBP56_HUMAN;sp|Q92804|RBP56_HUMAN;sp|P35637-2|FUS_HUMAN;sp|P35637|FUS_HUMAN	sp|Q92804-2|RBP56_HUMAN;sp|Q92804|RBP56_HUMAN;sp|P35637-2|FUS_HUMAN;sp|P35637|FUS_HUMAN	Isoform Short of TATA-binding protein-associated factor 2N OS=Homo sapiens OX=9606 GN=TAF15;TATA-binding protein-associated factor 2N OS=Homo sapiens OX=9606 GN=TAF15 PE=1 SV=1;Isoform Short of RNA-binding protein FUS OS=Homo sapiens OX=9606 GN=FUS;RNA-bin	-1.27017	0.0291971	TRUE	depleted	TRUE
sp|P37802|TAGL2_HUMAN	TAGLN2	sp|P37802|TAGL2_HUMAN;sp|P37802-2|TAGL2_HUMAN	sp|P37802|TAGL2_HUMAN;sp|P37802-2|TAGL2_HUMAN	Transgelin-2 OS=Homo sapiens OX=9606 GN=TAGLN2 PE=1 SV=3;Isoform 2 of Transgelin-2 OS=Homo sapiens OX=9606 GN=TAGLN2			FALSE		FALSE
sp|Q13148|TADBP_HUMAN	TARDBP	sp|Q13148|TADBP_HUMAN;sp|Q13148-4|TADBP_HUMAN	sp|Q13148|TADBP_HUMAN;sp|Q13148-4|TADBP_HUMAN	TAR DNA-binding protein 43 OS=Homo sapiens OX=9606 GN=TARDBP PE=1 SV=1;Isoform 2 of TAR DNA-binding protein 43 OS=Homo sapiens OX=9606 GN=TARDBP	-0.251241	0.189781	FALSE		TRUE
sp|Q13428-2|TCOF_HUMAN	TCOF1	sp|Q13428-2|TCOF_HUMAN;sp|Q13428-8|TCOF_HUMAN;sp|Q13428|TCOF_HUMAN;sp|Q13428-3|TCOF_HUMAN;sp|Q13428-4|TCOF_HUMAN;sp|Q13428-6|TCOF_HUMAN;sp|Q13428-7|TCOF_HUMAN;sp|Q13428-5|TCOF_HUMAN	sp|Q13428-2|TCOF_HUMAN;sp|Q13428-8|TCOF_HUMAN;sp|Q13428|TCOF_HUMAN;sp|Q13428-3|TCOF_HUMAN;sp|Q13428-4|TCOF_HUMAN;sp|Q13428-6|TCOF_HUMAN;sp|Q13428-7|TCOF_HUMAN;sp|Q13428-5|TCOF_HUMAN	Isoform 2 of Treacle protein OS=Homo sapiens OX=9606 GN=TCOF1;Isoform 8 of Treacle protein OS=Homo sapiens OX=9606 GN=TCOF1;Treacle protein OS=Homo sapiens OX=9606 GN=TCOF1 PE=1 SV=3;Isoform 3 of Treacle protein OS=Homo sapiens OX=9606 GN=TCOF1;Isoform 4 o	-1.24491	0.0316302	TRUE	depleted	FALSE
sp|P17987|TCPA_HUMAN	TCP1	sp|P17987|TCPA_HUMAN	sp|P17987|TCPA_HUMAN	T-complex protein 1 subunit alpha OS=Homo sapiens OX=9606 GN=TCP1 PE=1 SV=1	3.05769	0.965937	TRUE	enriched	FALSE
sp|Q9NZ01|TECR_HUMAN	TECR	sp|Q9NZ01|TECR_HUMAN;sp|Q9NZ01-2|TECR_HUMAN	sp|Q9NZ01|TECR_HUMAN	Very-long-chain enoyl-CoA reductase OS=Homo sapiens OX=9606 GN=TECR PE=1 SV=1			FALSE		FALSE
sp|Q9UGI8-2|TES_HUMAN	TES	sp|Q9UGI8-2|TES_HUMAN;sp|Q9UGI8|TES_HUMAN	sp|Q9UGI8-2|TES_HUMAN;sp|Q9UGI8|TES_HUMAN	Isoform 2 of Testin OS=Homo sapiens OX=9606 GN=TES;Testin OS=Homo sapiens OX=9606 GN=TES PE=1 SV=1			FALSE		FALSE
sp|Q9NXF1-2|TEX10_HUMAN	TEX10	sp|Q9NXF1-2|TEX10_HUMAN;sp|Q9NXF1|TEX10_HUMAN	sp|Q9NXF1-2|TEX10_HUMAN;sp|Q9NXF1|TEX10_HUMAN	Isoform 2 of Testis-expressed protein 10 OS=Homo sapiens OX=9606 GN=TEX10;Testis-expressed protein 10 OS=Homo sapiens OX=9606 GN=TEX10 PE=1 SV=2			FALSE		TRUE
sp|Q00059|TFAM_HUMAN	TFAM	sp|Q00059|TFAM_HUMAN;sp|Q00059-2|TFAM_HUMAN	sp|Q00059|TFAM_HUMAN;sp|Q00059-2|TFAM_HUMAN	Transcription factor A, mitochondrial OS=Homo sapiens OX=9606 GN=TFAM PE=1 SV=1;Isoform 2 of Transcription factor A, mitochondrial OS=Homo sapiens OX=9606 GN=TFAM			FALSE		FALSE
sp|Q8WVM0|TFB1M_HUMAN	TFB1M	sp|Q8WVM0|TFB1M_HUMAN	sp|Q8WVM0|TFB1M_HUMAN	Dimethyladenosine transferase 1, mitochondrial OS=Homo sapiens OX=9606 GN=TFB1M PE=1 SV=1			FALSE		FALSE
sp|P02786|TFR1_HUMAN	TFRC	sp|P02786|TFR1_HUMAN	sp|P02786|TFR1_HUMAN	Transferrin receptor protein 1 OS=Homo sapiens OX=9606 GN=TFRC PE=1 SV=2	0.0539558	0.486618	FALSE		FALSE
sp|Q9Y2W1|TR150_HUMAN	THRAP3	sp|Q9Y2W1|TR150_HUMAN	sp|Q9Y2W1|TR150_HUMAN	Thyroid hormone receptor-associated protein 3 OS=Homo sapiens OX=9606 GN=THRAP3 PE=1 SV=2	-0.486651	0.0851582	FALSE		TRUE
sp|P29401|TKT_HUMAN	TKT	sp|P29401|TKT_HUMAN;sp|P29401-2|TKT_HUMAN	sp|P29401|TKT_HUMAN;sp|P29401-2|TKT_HUMAN	Transketolase OS=Homo sapiens OX=9606 GN=TKT PE=1 SV=3;Isoform 2 of Transketolase OS=Homo sapiens OX=9606 GN=TKT	0.368046	0.688564	FALSE		TRUE
sp|P63313|TYB10_HUMAN	TMSB10	sp|P63313|TYB10_HUMAN	sp|P63313|TYB10_HUMAN	Thymosin beta-10 OS=Homo sapiens OX=9606 GN=TMSB10 PE=1 SV=2			FALSE		FALSE
sp|P60174|TPIS_HUMAN	TPI1	sp|P60174|TPIS_HUMAN;sp|P60174-1|TPIS_HUMAN;sp|P60174-4|TPIS_HUMAN	sp|P60174|TPIS_HUMAN;sp|P60174-1|TPIS_HUMAN;sp|P60174-4|TPIS_HUMAN	Triosephosphate isomerase OS=Homo sapiens OX=9606 GN=TPI1 PE=1 SV=3;Isoform 2 of Triosephosphate isomerase OS=Homo sapiens OX=9606 GN=TPI1;Isoform 4 of Triosephosphate isomerase OS=Homo sapiens OX=9606 GN=TPI1			FALSE		TRUE
sp|P06753-3|TPM3_HUMAN	TPM3	sp|P06753-3|TPM3_HUMAN;sp|P06753-6|TPM3_HUMAN;sp|P06753-2|TPM3_HUMAN;sp|P06753-4|TPM3_HUMAN;sp|P06753-5|TPM3_HUMAN;sp|P06753|TPM3_HUMAN;sp|P67936-2|TPM4_HUMAN;sp|P07951|TPM2_HUMAN;sp|P09493|TPM1_HUMAN;sp|P09493-8|TPM1_HUMAN;sp|P09493-7|TPM1_HUMAN;sp|P09493-6|TPM1_HUMAN;sp|P09493-4|TPM1_HUMAN;sp|P09493-9|TPM1_HUMAN;sp|P07951-2|TPM2_HUMAN;sp|P09493-3|TPM1_HUMAN;sp|P09493-2|TPM1_HUMAN;sp|P09493-10|T…	sp|P06753-3|TPM3_HUMAN;sp|P06753-6|TPM3_HUMAN;sp|P06753-2|TPM3_HUMAN;sp|P06753-4|TPM3_HUMAN;sp|P06753-5|TPM3_HUMAN;sp|P06753|TPM3_HUMAN;sp|P67936-2|TPM4_HUMAN	Isoform 3 of Tropomyosin alpha-3 chain OS=Homo sapiens OX=9606 GN=TPM3;Isoform 6 of Tropomyosin alpha-3 chain OS=Homo sapiens OX=9606 GN=TPM3;Isoform 2 of Tropomyosin alpha-3 chain OS=Homo sapiens OX=9606 GN=TPM3;Isoform 4 of Tropomyosin alpha-3 chain OS=H	0.53204	0.739659	FALSE		FALSE
sp|P62995-3|TRA2B_HUMAN	TRA2B	sp|P62995-3|TRA2B_HUMAN;sp|P62995|TRA2B_HUMAN	sp|P62995-3|TRA2B_HUMAN;sp|P62995|TRA2B_HUMAN	Isoform 3 of Transformer-2 protein homolog beta OS=Homo sapiens OX=9606 GN=TRA2B;Transformer-2 protein homolog beta OS=Homo sapiens OX=9606 GN=TRA2B PE=1 SV=1			FALSE		TRUE
sp|Q13263|TIF1B_HUMAN	TRIM28	sp|Q13263|TIF1B_HUMAN;sp|Q13263-2|TIF1B_HUMAN	sp|Q13263|TIF1B_HUMAN;sp|Q13263-2|TIF1B_HUMAN	Transcription intermediary factor 1-beta OS=Homo sapiens OX=9606 GN=TRIM28 PE=1 SV=5;Isoform 2 of Transcription intermediary factor 1-beta OS=Homo sapiens OX=9606 GN=TRIM28	-0.167042	0.255474	FALSE		TRUE
sp|Q9UPN9-2|TRI33_HUMAN	TRIM33	sp|Q9UPN9-2|TRI33_HUMAN;sp|Q9UPN9|TRI33_HUMAN	sp|Q9UPN9-2|TRI33_HUMAN;sp|Q9UPN9|TRI33_HUMAN	Isoform Beta of E3 ubiquitin-protein ligase TRIM33 OS=Homo sapiens OX=9606 GN=TRIM33;E3 ubiquitin-protein ligase TRIM33 OS=Homo sapiens OX=9606 GN=TRIM33 PE=1 SV=3	-0.382763	0.121655	FALSE		TRUE
sp|Q9UI30|TR112_HUMAN	TRMT112	sp|Q9UI30|TR112_HUMAN;sp|Q9UI30-2|TR112_HUMAN	sp|Q9UI30|TR112_HUMAN;sp|Q9UI30-2|TR112_HUMAN	Multifunctional methyltransferase subunit TRM112-like protein OS=Homo sapiens OX=9606 GN=TRMT112 PE=1 SV=1;Isoform 2 of Multifunctional methyltransferase subunit TRM112-like protein OS=Homo sapiens OX=9606 GN=TRMT112			FALSE		TRUE
sp|Q8NCE0-5|SEN2_HUMAN	TSEN2	sp|Q8NCE0-5|SEN2_HUMAN;sp|Q8NCE0-4|SEN2_HUMAN;sp|Q8NCE0-3|SEN2_HUMAN;sp|Q8NCE0-2|SEN2_HUMAN;sp|Q8NCE0|SEN2_HUMAN	sp|Q8NCE0-5|SEN2_HUMAN;sp|Q8NCE0-4|SEN2_HUMAN;sp|Q8NCE0-3|SEN2_HUMAN;sp|Q8NCE0-2|SEN2_HUMAN;sp|Q8NCE0|SEN2_HUMAN	Isoform 5 of tRNA-splicing endonuclease subunit Sen2 OS=Homo sapiens OX=9606 GN=TSEN2;Isoform 4 of tRNA-splicing endonuclease subunit Sen2 OS=Homo sapiens OX=9606 GN=TSEN2;Isoform 3 of tRNA-splicing endonuclease subunit Sen2 OS=Homo sapiens OX=9606 GN=TSEN			FALSE		TRUE
sp|Q2NL82|TSR1_HUMAN	TSR1	sp|Q2NL82|TSR1_HUMAN	sp|Q2NL82|TSR1_HUMAN	Pre-rRNA-processing protein TSR1 homolog OS=Homo sapiens OX=9606 GN=TSR1 PE=1 SV=1			FALSE		TRUE
sp|P68363|TBA1B_HUMAN	TUBA1B	sp|P68363|TBA1B_HUMAN;sp|P68363-2|TBA1B_HUMAN;sp|Q9H853|TBA4B_HUMAN	sp|P68363|TBA1B_HUMAN;sp|P68363-2|TBA1B_HUMAN	Tubulin alpha-1B chain OS=Homo sapiens OX=9606 GN=TUBA1B PE=1 SV=1;Isoform 2 of Tubulin alpha-1B chain OS=Homo sapiens OX=9606 GN=TUBA1B	-0.030413	0.399027	FALSE		FALSE
sp|Q9BQE3|TBA1C_HUMAN	TUBA1C	sp|Q9BQE3|TBA1C_HUMAN	sp|Q9BQE3|TBA1C_HUMAN	Tubulin alpha-1C chain OS=Homo sapiens OX=9606 GN=TUBA1C PE=1 SV=1	-0.267183	0.175182	FALSE		FALSE
sp|P68366-2|TBA4A_HUMAN	TUBA4A	sp|P68366-2|TBA4A_HUMAN;sp|P68366|TBA4A_HUMAN	sp|P68366-2|TBA4A_HUMAN;sp|P68366|TBA4A_HUMAN	Isoform 2 of Tubulin alpha-4A chain OS=Homo sapiens OX=9606 GN=TUBA4A;Tubulin alpha-4A chain OS=Homo sapiens OX=9606 GN=TUBA4A PE=1 SV=1			FALSE		FALSE
sp|P07437|TBB5_HUMAN	TUBB	sp|P07437|TBB5_HUMAN	sp|P07437|TBB5_HUMAN	Tubulin beta chain OS=Homo sapiens OX=9606 GN=TUBB PE=1 SV=2	-0.171569	0.248175	FALSE		FALSE
sp|P04350|TBB4A_HUMAN	TUBB4A	sp|P04350|TBB4A_HUMAN;sp|A6NNZ2|TBB8B_HUMAN;sp|Q9H4B7|TBB1_HUMAN	sp|P04350|TBB4A_HUMAN	Tubulin beta-4A chain OS=Homo sapiens OX=9606 GN=TUBB4A PE=1 SV=2			FALSE		FALSE
sp|P68371|TBB4B_HUMAN	TUBB4B	sp|P68371|TBB4B_HUMAN;sp|Q13509-2|TBB3_HUMAN	sp|P68371|TBB4B_HUMAN	Tubulin beta-4B chain OS=Homo sapiens OX=9606 GN=TUBB4B PE=1 SV=1	-0.0351303	0.386861	FALSE		FALSE
sp|Q9BUF5|TBB6_HUMAN	TUBB6	sp|Q9BUF5|TBB6_HUMAN	sp|Q9BUF5|TBB6_HUMAN	Tubulin beta-6 chain OS=Homo sapiens OX=9606 GN=TUBB6 PE=1 SV=1			FALSE		FALSE
sp|Q3ZCM7|TBB8_HUMAN	TUBB8	sp|Q3ZCM7|TBB8_HUMAN	sp|Q3ZCM7|TBB8_HUMAN	Tubulin beta-8 chain OS=Homo sapiens OX=9606 GN=TUBB8 PE=1 SV=2	0.0344602	0.469586	FALSE		FALSE
sp|P49411|EFTU_HUMAN	TUFM	sp|P49411|EFTU_HUMAN	sp|P49411|EFTU_HUMAN	Elongation factor Tu, mitochondrial OS=Homo sapiens OX=9606 GN=TUFM PE=1 SV=2	0.476839	0.727494	FALSE		FALSE
sp|P10599-2|THIO_HUMAN	TXN	sp|P10599-2|THIO_HUMAN;sp|P10599|THIO_HUMAN	sp|P10599-2|THIO_HUMAN;sp|P10599|THIO_HUMAN	Isoform 2 of Thioredoxin OS=Homo sapiens OX=9606 GN=TXN;Thioredoxin OS=Homo sapiens OX=9606 GN=TXN PE=1 SV=3			FALSE		TRUE
sp|Q01081-2|U2AF1_HUMAN	U2AF1	sp|Q01081-2|U2AF1_HUMAN;sp|Q01081|U2AF1_HUMAN;sp|P0DN76|U2AF5_HUMAN;sp|Q01081-4|U2AF1_HUMAN;sp|Q01081-3|U2AF1_HUMAN;sp|Q8WU68-3|U2AF4_HUMAN;sp|Q8WU68-2|U2AF4_HUMAN;sp|Q8WU68|U2AF4_HUMAN	sp|Q01081-2|U2AF1_HUMAN;sp|Q01081|U2AF1_HUMAN;sp|P0DN76|U2AF5_HUMAN;sp|Q01081-4|U2AF1_HUMAN	Isoform 2 of Splicing factor U2AF 35 kDa subunit OS=Homo sapiens OX=9606 GN=U2AF1;Splicing factor U2AF 35 kDa subunit OS=Homo sapiens OX=9606 GN=U2AF1 PE=1 SV=3;Splicing factor U2AF 35 kDa subunit-like protein OS=Homo sapiens OX=9606 GN=U2AF1L5 PE=1 SV=1;I	-0.204157	0.223844	FALSE		TRUE
sp|P26368-2|U2AF2_HUMAN	U2AF2	sp|P26368-2|U2AF2_HUMAN;sp|P26368|U2AF2_HUMAN	sp|P26368-2|U2AF2_HUMAN;sp|P26368|U2AF2_HUMAN	Isoform 2 of Splicing factor U2AF 65 kDa subunit OS=Homo sapiens OX=9606 GN=U2AF2;Splicing factor U2AF 65 kDa subunit OS=Homo sapiens OX=9606 GN=U2AF2 PE=1 SV=4	0.185852	0.600973	FALSE		TRUE
sp|O15042-2|SR140_HUMAN	U2SURP	sp|O15042-2|SR140_HUMAN;sp|O15042|SR140_HUMAN	sp|O15042-2|SR140_HUMAN;sp|O15042|SR140_HUMAN	Isoform 2 of U2 snRNP-associated SURP motif-containing protein OS=Homo sapiens OX=9606 GN=U2SURP;U2 snRNP-associated SURP motif-containing protein OS=Homo sapiens OX=9606 GN=U2SURP PE=1 SV=2	1.78706	0.900243	TRUE	enriched	TRUE
sp|P22314-2|UBA1_HUMAN	UBA1	sp|P22314-2|UBA1_HUMAN;sp|P22314|UBA1_HUMAN	sp|P22314-2|UBA1_HUMAN;sp|P22314|UBA1_HUMAN	Isoform 2 of Ubiquitin-like modifier-activating enzyme 1 OS=Homo sapiens OX=9606 GN=UBA1;Ubiquitin-like modifier-activating enzyme 1 OS=Homo sapiens OX=9606 GN=UBA1 PE=1 SV=3			FALSE		TRUE
sp|P62987|RL40_HUMAN	UBA52	sp|P62987|RL40_HUMAN;sp|P0CG47|UBB_HUMAN;sp|P0CG48|UBC_HUMAN	sp|P62987|RL40_HUMAN;sp|P0CG47|UBB_HUMAN;sp|P0CG48|UBC_HUMAN	Ubiquitin-60S ribosomal protein L40 OS=Homo sapiens OX=9606 GN=UBA52 PE=1 SV=2;Polyubiquitin-B OS=Homo sapiens OX=9606 GN=UBB PE=1 SV=1;Polyubiquitin-C OS=Homo sapiens OX=9606 GN=UBC PE=1 SV=3	-0.28962	0.163017	FALSE		TRUE
sp|Q5T4S7-3|UBR4_HUMAN	UBR4	sp|Q5T4S7-3|UBR4_HUMAN;sp|Q5T4S7-4|UBR4_HUMAN;sp|Q5T4S7|UBR4_HUMAN;sp|Q5T4S7-2|UBR4_HUMAN;sp|Q5T4S7-5|UBR4_HUMAN;sp|Q5T4S7-6|UBR4_HUMAN	sp|Q5T4S7-3|UBR4_HUMAN;sp|Q5T4S7-4|UBR4_HUMAN;sp|Q5T4S7|UBR4_HUMAN;sp|Q5T4S7-2|UBR4_HUMAN	Isoform 3 of E3 ubiquitin-protein ligase UBR4 OS=Homo sapiens OX=9606 GN=UBR4;Isoform 4 of E3 ubiquitin-protein ligase UBR4 OS=Homo sapiens OX=9606 GN=UBR4;E3 ubiquitin-protein ligase UBR4 OS=Homo sapiens OX=9606 GN=UBR4 PE=1 SV=1;Isoform 2 of E3 ubiquitin			FALSE		TRUE
sp|O95071-2|UBR5_HUMAN	UBR5	sp|O95071-2|UBR5_HUMAN;sp|O95071|UBR5_HUMAN	sp|O95071-2|UBR5_HUMAN;sp|O95071|UBR5_HUMAN	Isoform 2 of E3 ubiquitin-protein ligase UBR5 OS=Homo sapiens OX=9606 GN=UBR5;E3 ubiquitin-protein ligase UBR5 OS=Homo sapiens OX=9606 GN=UBR5 PE=1 SV=2	0.779236	0.807786	FALSE		TRUE
sp|P31930|QCR1_HUMAN	UQCRC1	sp|P31930|QCR1_HUMAN	sp|P31930|QCR1_HUMAN	Cytochrome b-c1 complex subunit 1, mitochondrial OS=Homo sapiens OX=9606 GN=UQCRC1 PE=1 SV=3	0.356106	0.683698	FALSE		FALSE
sp|P22695|QCR2_HUMAN	UQCRC2	sp|P22695|QCR2_HUMAN	sp|P22695|QCR2_HUMAN	Cytochrome b-c1 complex subunit 2, mitochondrial OS=Homo sapiens OX=9606 GN=UQCRC2 PE=1 SV=3	-0.110749	0.318735	FALSE		FALSE
sp|P07919|QCR6_HUMAN	UQCRH	sp|P07919|QCR6_HUMAN	sp|P07919|QCR6_HUMAN	Cytochrome b-c1 complex subunit 6, mitochondrial OS=Homo sapiens OX=9606 GN=UQCRH PE=1 SV=2	-0.194182	0.231144	FALSE		FALSE
sp|Q93009-3|UBP7_HUMAN	USP7	sp|Q93009-3|UBP7_HUMAN;sp|Q93009|UBP7_HUMAN	sp|Q93009-3|UBP7_HUMAN;sp|Q93009|UBP7_HUMAN	Isoform 3 of Ubiquitin carboxyl-terminal hydrolase 7 OS=Homo sapiens OX=9606 GN=USP7;Ubiquitin carboxyl-terminal hydrolase 7 OS=Homo sapiens OX=9606 GN=USP7 PE=1 SV=2			FALSE		TRUE
sp|Q9BVJ6|UT14A_HUMAN	UTP14A	sp|Q9BVJ6|UT14A_HUMAN;sp|Q9BVJ6-3|UT14A_HUMAN;sp|Q9BVJ6-2|UT14A_HUMAN	sp|Q9BVJ6|UT14A_HUMAN;sp|Q9BVJ6-3|UT14A_HUMAN;sp|Q9BVJ6-2|UT14A_HUMAN	U3 small nucleolar RNA-associated protein 14 homolog A OS=Homo sapiens OX=9606 GN=UTP14A PE=1 SV=1;Isoform 3 of U3 small nucleolar RNA-associated protein 14 homolog A OS=Homo sapiens OX=9606 GN=UTP14A;Isoform 2 of U3 small nucleolar RNA-associated protein			FALSE		FALSE
sp|Q9P0L0|VAPA_HUMAN	VAPA	sp|Q9P0L0|VAPA_HUMAN;sp|Q9P0L0-2|VAPA_HUMAN	sp|Q9P0L0|VAPA_HUMAN;sp|Q9P0L0-2|VAPA_HUMAN	Vesicle-associated membrane protein-associated protein A OS=Homo sapiens OX=9606 GN=VAPA PE=1 SV=3;Isoform 2 of Vesicle-associated membrane protein-associated protein A OS=Homo sapiens OX=9606 GN=VAPA			FALSE		FALSE
sp|P21796|VDAC1_HUMAN	VDAC1	sp|P21796|VDAC1_HUMAN	sp|P21796|VDAC1_HUMAN	Voltage-dependent anion-selective channel protein 1 OS=Homo sapiens OX=9606 GN=VDAC1 PE=1 SV=2	0.543298	0.746959	FALSE		FALSE
sp|P45880-2|VDAC2_HUMAN	VDAC2	sp|P45880-2|VDAC2_HUMAN;sp|P45880|VDAC2_HUMAN;sp|P45880-1|VDAC2_HUMAN	sp|P45880-2|VDAC2_HUMAN;sp|P45880|VDAC2_HUMAN;sp|P45880-1|VDAC2_HUMAN	Isoform 2 of Voltage-dependent anion-selective channel protein 2 OS=Homo sapiens OX=9606 GN=VDAC2;Voltage-dependent anion-selective channel protein 2 OS=Homo sapiens OX=9606 GN=VDAC2 PE=1 SV=2;Isoform 1 of Voltage-dependent anion-selective channel protein	0.672146	0.783455	FALSE		FALSE
sp|Q9UN37|VPS4A_HUMAN	VPS4A	sp|Q9UN37|VPS4A_HUMAN	sp|Q9UN37|VPS4A_HUMAN	Vacuolar protein sorting-associated protein 4A OS=Homo sapiens OX=9606 GN=VPS4A PE=1 SV=1			FALSE		FALSE
sp|Q9Y2W2|WBP11_HUMAN	WBP11	sp|Q9Y2W2|WBP11_HUMAN	sp|Q9Y2W2|WBP11_HUMAN	WW domain-binding protein 11 OS=Homo sapiens OX=9606 GN=WBP11 PE=1 SV=1			FALSE		TRUE
sp|P98170|XIAP_HUMAN	XIAP	sp|P98170|XIAP_HUMAN	sp|P98170|XIAP_HUMAN	E3 ubiquitin-protein ligase XIAP OS=Homo sapiens OX=9606 GN=XIAP PE=1 SV=2			FALSE		TRUE
sp|P13010|XRCC5_HUMAN	XRCC5	sp|P13010|XRCC5_HUMAN	sp|P13010|XRCC5_HUMAN	X-ray repair cross-complementing protein 5 OS=Homo sapiens OX=9606 GN=XRCC5 PE=1 SV=3			FALSE		TRUE
sp|P12956|XRCC6_HUMAN	XRCC6	sp|P12956|XRCC6_HUMAN;sp|P12956-2|XRCC6_HUMAN	sp|P12956|XRCC6_HUMAN;sp|P12956-2|XRCC6_HUMAN	X-ray repair cross-complementing protein 6 OS=Homo sapiens OX=9606 GN=XRCC6 PE=1 SV=2;Isoform 2 of X-ray repair cross-complementing protein 6 OS=Homo sapiens OX=9606 GN=XRCC6	0.981566	0.829684	FALSE		TRUE
sp|P67809|YBOX1_HUMAN	YBX1	sp|P67809|YBOX1_HUMAN;sp|Q9Y2T7|YBOX2_HUMAN	sp|P67809|YBOX1_HUMAN	Y-box-binding protein 1 OS=Homo sapiens OX=9606 GN=YBX1 PE=1 SV=3	-0.137716	0.289538	FALSE		FALSE
sp|P16989-3|YBOX3_HUMAN	YBX3	sp|P16989-3|YBOX3_HUMAN;sp|P16989|YBOX3_HUMAN	sp|P16989-3|YBOX3_HUMAN;sp|P16989|YBOX3_HUMAN	Isoform 3 of Y-box-binding protein 3 OS=Homo sapiens OX=9606 GN=YBX3;Y-box-binding protein 3 OS=Homo sapiens OX=9606 GN=YBX3 PE=1 SV=4	-0.0884984	0.345499	FALSE		FALSE
sp|P31946-2|1433B_HUMAN	YWHAB	sp|P31946-2|1433B_HUMAN;sp|P31946|1433B_HUMAN	sp|P31946-2|1433B_HUMAN;sp|P31946|1433B_HUMAN	Isoform Short of 14-3-3 protein beta/alpha OS=Homo sapiens OX=9606 GN=YWHAB;14-3-3 protein beta/alpha OS=Homo sapiens OX=9606 GN=YWHAB PE=1 SV=3			FALSE		TRUE
sp|P62258-2|1433E_HUMAN	YWHAE	sp|P62258-2|1433E_HUMAN;sp|P62258|1433E_HUMAN	sp|P62258-2|1433E_HUMAN;sp|P62258|1433E_HUMAN	Isoform SV of 14-3-3 protein epsilon OS=Homo sapiens OX=9606 GN=YWHAE;14-3-3 protein epsilon OS=Homo sapiens OX=9606 GN=YWHAE PE=1 SV=1			FALSE		TRUE
sp|P61981|1433G_HUMAN	YWHAG	sp|P61981|1433G_HUMAN	sp|P61981|1433G_HUMAN	14-3-3 protein gamma OS=Homo sapiens OX=9606 GN=YWHAG PE=1 SV=2	0.439237	0.715328	FALSE		TRUE
sp|P27348|1433T_HUMAN	YWHAQ	sp|P27348|1433T_HUMAN	sp|P27348|1433T_HUMAN	14-3-3 protein theta OS=Homo sapiens OX=9606 GN=YWHAQ PE=1 SV=1	0.536465	0.742092	FALSE		TRUE
sp|P63104|1433Z_HUMAN	YWHAZ	sp|P63104|1433Z_HUMAN;sp|P63104-2|1433Z_HUMAN;sp|Q04917|1433F_HUMAN	sp|P63104|1433Z_HUMAN	14-3-3 protein zeta/delta OS=Homo sapiens OX=9606 GN=YWHAZ PE=1 SV=1	3.03752	0.961071	TRUE	enriched	TRUE
sp|Q8WU90|ZC3HF_HUMAN	ZC3H15	sp|Q8WU90|ZC3HF_HUMAN;sp|Q8WU90-2|ZC3HF_HUMAN	sp|Q8WU90|ZC3HF_HUMAN	Zinc finger CCCH domain-containing protein 15 OS=Homo sapiens OX=9606 GN=ZC3H15 PE=1 SV=1			FALSE		FALSE
sp|Q6NZY4-2|ZCHC8_HUMAN	ZCCHC8	sp|Q6NZY4-2|ZCHC8_HUMAN;sp|Q6NZY4|ZCHC8_HUMAN	sp|Q6NZY4-2|ZCHC8_HUMAN;sp|Q6NZY4|ZCHC8_HUMAN	Isoform 2 of Zinc finger CCHC domain-containing protein 8 OS=Homo sapiens OX=9606 GN=ZCCHC8;Zinc finger CCHC domain-containing protein 8 OS=Homo sapiens OX=9606 GN=ZCCHC8 PE=1 SV=2	-0.148382	0.277372	FALSE		TRUE
sp|Q96KR1|ZFR_HUMAN	ZFR	sp|Q96KR1|ZFR_HUMAN	sp|Q96KR1|ZFR_HUMAN	Zinc finger RNA-binding protein OS=Homo sapiens OX=9606 GN=ZFR PE=1 SV=2	-0.129301	0.29927	FALSE		TRUE
sp|Q9Y2X9-2|ZN281_HUMAN	ZNF281	sp|Q9Y2X9-2|ZN281_HUMAN;sp|Q9Y2X9|ZN281_HUMAN	sp|Q9Y2X9-2|ZN281_HUMAN;sp|Q9Y2X9|ZN281_HUMAN	Isoform 2 of Zinc finger protein 281 OS=Homo sapiens OX=9606 GN=ZNF281;Zinc finger protein 281 OS=Homo sapiens OX=9606 GN=ZNF281 PE=1 SV=1			FALSE		TRUE
sp|Q5BKZ1|ZN326_HUMAN	ZNF326	sp|Q5BKZ1|ZN326_HUMAN;sp|Q5BKZ1-2|ZN326_HUMAN;sp|Q5BKZ1-3|ZN326_HUMAN	sp|Q5BKZ1|ZN326_HUMAN	DBIRD complex subunit ZNF326 OS=Homo sapiens OX=9606 GN=ZNF326 PE=1 SV=2	0.844563	0.810219	FALSE		TRUE
sp|Q6DD87|ZN787_HUMAN	ZNF787	sp|Q6DD87|ZN787_HUMAN	sp|Q6DD87|ZN787_HUMAN	Zinc finger protein 787 OS=Homo sapiens OX=9606 GN=ZNF787 PE=1 SV=4			FALSE		TRUE
sp|O95218-2|ZRAB2_HUMAN	ZRANB2	sp|O95218-2|ZRAB2_HUMAN;sp|O95218|ZRAB2_HUMAN	sp|O95218-2|ZRAB2_HUMAN;sp|O95218|ZRAB2_HUMAN	Isoform 2 of Zinc finger Ran-binding domain-containing protein 2 OS=Homo sapiens OX=9606 GN=ZRANB2;Zinc finger Ran-binding domain-containing protein 2 OS=Homo sapiens OX=9606 GN=ZRANB2 PE=1 SV=2	0.00323029	0.43309	FALSE		TRUE
sp|Q15942-2|ZYX_HUMAN	ZYX	sp|Q15942-2|ZYX_HUMAN;sp|Q15942|ZYX_HUMAN	sp|Q15942-2|ZYX_HUMAN;sp|Q15942|ZYX_HUMAN	Isoform 2 of Zyxin OS=Homo sapiens OX=9606 GN=ZYX;Zyxin OS=Homo sapiens OX=9606 GN=ZYX PE=1 SV=1			FALSE		FALSE

## Sheet: Figure 6f
Figre 6f
	GN	method	type
	ANKRD17	Top3, LFQ	depleted
	POLR2E	Top3, LFQ	depleted
	POLR2B	LFQ	depleted
	MFAP1	Top3, LFQ	depleted
	CKAP4	Top3, LFQ	depleted
	GTF3C1	Top3, LFQ	depleted
	HNRNPA0	Top3	depleted
	RBM26	Top3	depleted
	CPSF7	Top3	depleted
	SREK1	Top3, LFQ	depleted
	TAF15	Top3, LFQ	depleted
	RSRC1	Top3	depleted
	BCLAF1	Top3	depleted
	NXF1	LFQ	depleted
	PQBP1	Top3, LFQ	enriched
	NPM1	Top3, LFQ	enriched
	LGALS1	Top3, LFQ	enriched
	PSMC3	Top3	enriched
	PTBP1	LFQ	enriched
	CSE1L	Top3, LFQ	enriched
	YWHAZ	LFQ	enriched
	NCBP1	Top3	enriched

## Sheet: Figure 6J- l
Figure 6l
Hours	SREK1_siRNA1								SREK1_siRNA2								Control								U2SURP_siRNA2								NONO_siRNA1
0	1.07919	1.00011	0.938717	0.981988	0.819511	1.01608	1.08455	1.07986	1.00955	0.981504	1.02598	0.982966	0.984595	1.0139	1.02497	0.976533	1.02609	0.966143	1.01166	0.9961	0.977522	0.963502	1.07746	0.981518	0.943729	1.02181	1.01729	1.01717	1.00919	0.944662	1.10492	0.941227	0.969692	1.00202	1.03733	0.990955	1.06297	0.954017	1.05268	0.93034
1	11.1093	11.207	11.0209	10.6378	9.51946	10.0859	10.113	9.84941	11.7818	11.1314	11.1554	10.608	6.55626	7.12812	6.34362	6.31083	8.36985	8.01531	7.87334	7.94819	3.98267	3.81456	4.02778	3.35636	8.95202	8.84766	8.81499	8.74145	2.40801	2.5467	2.39484	2.48032	8.62159	8.02733	8.33426	8.14671	3.23541	3.22015	3.65883	3.19236
2	17.3162	16.8412	16.353	15.4094	15.7656	15.1311	13.4018	13.8285	17.4027	17.9922	16.7081	16.0873	12.0555	11.5662	11.4167	11.1215	8.71409	8.29324	7.89135	7.57792	5.74964	5.46423	5.17113	5.44833	10.5579	10.4951	10.1543	9.44626	3.79085	3.51202	3.52952	3.63872	11.1855	10.6837	10.1253	9.49456	5.16382	5.44025	5.17623	5.56478
Figure 6j
	CTR	U2SURP_siRNA1	U2SURP_siRNA2	NONO_siRNA1	SREK1_siRNA1	SREK1_siRNA2
R1	0.98	0.18	0.234	0.00119633	1.047	0.209
R2	0.95	0.171	0.179	0.01		0.12
R3	1.1	0.001	0.003		0.02	0.001
Figure 6k
	Control	NONO_siRNA1	SREK1_siRNA1	SREK1_siRNA2	U2SURP_siRNA1
	0.8	0.00087	1.06954	1.75938	2.5669
	1	0	1.56583	2.0433	2.69787
	1	0.057216	1.33501	0.881247	1.6128

[truncated: 1 more sheets: Figure 5d]
